# Supplementary material for: Mendelian Randomization Identifies CpG Methylation Sites With Mediation Effects for Genetic Influences on BMD in Peripheral Blood Monocytes
Source: Front Genet. 2020 Feb 28;11:60. doi: 10.3389/fgene.2020.00060 (PMC7059767; doi:10.3389/fgene.2020.00060)
Supplement: Supplementary file 1 [file DataSheet_1.zip]

Archive with 13 entries (12 files):
- New folder/
- New folder/Supplement_Table01_PCA_met.xlsx
- New folder/Supplement_Table02_PCA_snp.xlsx
- New folder/Supplement_Table03_ntest_mQTL_v01.xlsx
- New folder/Supplement_Table04_dmc_v04.xlsx
- New folder/Supplement_Table05_rep.xlsx
- New folder/Supplement_Table06_rep.xlsx
- New folder/Supplement_Table07_reverseMR.xlsx
- New folder/Supplement_Table08_sameSample MR.xlsx
- New folder/Supplement_Table09_annot_causmQTL_v01.xlsx
- New folder/Supplement_Table10_annot_medDMC_v02.xlsx
- New folder/Supplement_Table11_wide.xlsx
- New folder/Supplement_Table12_Gwas.xlsx
