# Supplementary material for: Mendelian Randomization Identifies CpG Methylation Sites With Mediation Effects for Genetic Influences on BMD in Peripheral Blood Monocytes
Source: Front Genet. 2020 Feb 28;11:60. doi: 10.3389/fgene.2020.00060 (PMC7059767; doi:10.3389/fgene.2020.00060)
Supplement: Supplementary file 1 [file DataSheet_1.zip › New folder/Supplement_Table01_PCA_met.xlsx]

## Sheet: Supplement_Table01_PCA_met
Table S1. Variation explained for PCs of DNA methylation
PC1	PC2	PC3	PC4	PC5	PC6	PC7	PC8	PC9	PC10	PC11	PC12	PC13	PC14	PC15	PC16	PC17	PC18	PC19	PC20	PC21	PC22	PC23	PC24	PC25	PC26	PC27	PC28	PC29	PC30	PC31	PC32	PC33	PC34	PC35	PC36	PC37	PC38	PC39	PC40	PC41	PC42	PC43	PC44	PC45	PC46	PC47	PC48	PC49	PC50
Standard deviation	513.221	135.431	110.608	106.84	96.7919	95.762	95.4208	94.8154	93.578	91.706	88.7087	87.0565	86.7576	85.0266	84.3007	83.9707	83.3494	82.9096	82.6001	82.2384	81.7798	81.4576	81.2291	81.0637	80.7086	80.3476	80.0858	80.0306	79.6768	79.5018	79.3428	79.2199	78.9793	78.7028	78.4865	78.3516	78.1823	78.0933	77.9195	77.8796	77.7214	77.6735	77.6021	77.2957	77.2374	77.1981	77.0974	76.8603	76.7793
Proportion of Variance	0.26954	0.01877	0.01252	0.01168	0.00959	0.00938	0.00932	0.0092	0.00896	0.00861	0.00805	0.00776	0.0077	0.0074	0.00727	0.00722	0.00711	0.00703	0.00698	0.00692	0.00684	0.00679	0.00675	0.00672	0.00667	0.00661	0.00656	0.00655	0.0065	0.00647	0.00644	0.00642	0.00638	0.00634	0.0063	0.00628	0.00626	0.00624	0.00621	0.00621	0.00618	0.00617	0.00616	0.00611	0.0061	0.0061	0.00608	0.00605	0.00603
Cumulative Proportion	0.26954	0.28831	0.30083	0.31252	0.3221	0.33149	0.34081	0.35	0.35897	0.36757	0.37563	0.38338	0.39108	0.39848	0.40575	0.41297	0.42008	0.42711	0.4341	0.44102	0.44786	0.45465	0.4614	0.46813	0.47479	0.4814	0.48796	0.49452	0.50102	0.50748	0.51393	0.52035	0.52673	0.53307	0.53937	0.54566	0.55191	0.55815	0.56437	0.57057	0.57675	0.58293	0.58909	0.5952	0.60131	0.60741	0.61349	0.61954	0.62557
[truncated: 69 more columns]
