# Supplementary material for: Mendelian Randomization Identifies CpG Methylation Sites With Mediation Effects for Genetic Influences on BMD in Peripheral Blood Monocytes
Source: Front Genet. 2020 Feb 28;11:60. doi: 10.3389/fgene.2020.00060 (PMC7059767; doi:10.3389/fgene.2020.00060)
Supplement: Supplementary file 1 [file DataSheet_1.zip › New folder/Supplement_Table02_PCA_snp.xlsx]

## Sheet: Supplement_Table02_PCA_snp
Table S2. Variation explained by PCs of SNP
	PC1	PC2	PC3	PC4	PC5
Standard deviation	1340.47	184.268	182.218	180.745	161.323
Proportion of Variance	0.4548	0.00859	0.0084	0.00827	0.00659
Cumulative Proportion	0.4548	0.46341	0.4718	0.48009	0.48668
	PC6	PC7	PC8	PC9	PC10
Standard deviation	149.741	142.369	140.958	140.085	139.294
Proportion of Variance	0.00568	0.00513	0.00503	0.00497	0.00491
Cumulative Proportion	0.49235	0.49748	0.50251	0.50748	0.51239
	PC11	PC12	PC13	PC14	PC15
Standard deviation	137.589	136.47	136.372	136.097	135.726
Proportion of Variance	0.00479	0.00471	0.00471	0.00469	0.00466
Cumulative Proportion	0.51718	0.5219	0.5266	0.53129	0.53595
	PC16	PC17	PC18	PC19	PC20
Standard deviation	135.684	135.293	135.082	134.767	134.658
Proportion of Variance	0.00466	0.00463	0.00462	0.0046	0.00459
Cumulative Proportion	0.54061	0.54525	0.54987	0.5545	0.55905
	PC21	PC22	PC23	PC24	PC25
Standard deviation	134.452	134.23	134.05	133.895	133.694
Proportion of Variance	0.00458	0.00456	0.00455	0.00454	0.00452
Cumulative Proportion	0.56363	0.56819	0.57274	0.57728	0.5818
	PC26	PC27	PC28	PC29	PC30
Standard deviation	133.624	133.527	133.335	133.3089 1	33.1772
Proportion of Variance	0.00452	0.00451	0.0045	0.0045	0.00449
Cumulative Proportion	0.58632	0.59083	0.5953	0.5998	0.60432
	PC31	PC32	PC33	PC34	PC35
Standard deviation	133.004	132.879	132.739	132.693	132.5
Proportion of Variance	0.00448	0.00447	0.00446	0.00446	0.00444
Cumulative Proportion	0.6088	0.61327	0.61773	0.62218	0.62663
	PC36	PC37	PC38	PC39	PC40
Standard deviation	132.366	132.304	132.095	132.01	131.878
Proportion of Variance	0.00443	0.00443	0.00442	0.00441	0.0044
Cumulative Proportion	0.63106	0.63549	0.63991	0.64432	0.6487
	PC41	PC42	PC43	PC44	PC45
Standard deviation	131.764	131.636	131.605	131.413	131.296
Proportion of Variance	0.00439	0.00439	0.00438	0.00437	0.00436
Cumulative Proportion	0.65312	0.6575	0.66189	0.66626	0.67062
	PC46	PC47	PC48	PC49	PC50
Standard deviation	131.225	131.176	131.065	130.903	130.769
Proportion of Variance	0.00436	0.00436	0.00435	0.00434	0.00433
Cumulative Proportion	0.67498	0.67934	0.68368	0.68802	0.69235
	PC51	PC52	PC53	PC54	PC55
Standard deviation	130.706	130.681	130.462	130.437	130.298
Proportion of Variance	0.00432	0.00432	0.00431	0.00431	0.0043
Cumulative Proportion	0.69668	0.701	0.70531	0.70961	0.7139
	PC56	PC57	PC58	PC59	PC60
Standard deviation	130.196	130.121	129.979	129.933	129.825
Proportion of Variance	0.00429	0.00429	0.00428	0.00427	0.00427
Cumulative Proportion	0.7182	0.72249	0.72676	0.73104	0.7353
	PC61	PC62	PC63	PC64	PC65
Standard deviation	129.781	129.567	129.434	129.398	129.356
Proportion of Variance	0.00426	0.00425	0.00424	0.00424	0.00424
Cumulative Proportion	0.73957	0.74381	0.74806	0.75229	0.75653
	PC66	PC67	PC68	PC69	PC70 PC71
Standard deviation	129.228	129.078	129.002	128.881	128.8576 128.7425
Proportion of Variance	0.00423	0.00422	0.00421	0.0042	0.0042 0.0042
Cumulative Proportion	0.76076	0.76497	0.76919	0.7734	0.7776 0.7818
	PC72	PC73	PC74	PC75	PC76
Standard deviation	128.693	128.642	128.583	128.416	128.322
Proportion of Variance	0.00419	0.00419	0.00419	0.00417	0.00417
Cumulative Proportion	0.78598	0.79017	0.79435	0.79853	0.8027
	PC77	PC78	PC79	PC80	PC81
Standard deviation	128.297	128.229	128.086	127.886	127.812
Proportion of Variance	0.00417	0.00416	0.00415	0.00414	0.00413
Cumulative Proportion	0.80686	0.81102	0.81518	0.81932	0.82345
	PC82	PC83	PC84	PC85	PC86
Standard deviation	127.743	127.638	127.546	127.448	127.339
Proportion of Variance	0.00413	0.00412	0.00412	0.00411	0.0041
Cumulative Proportion	0.82758	0.83171	0.83582	0.83994	0.844
	PC87	PC88	PC89	PC90	PC91
Standard deviation	127.286	127.173	127.092	127.034	126.926
Proportion of Variance	0.0041	0.00409	0.00409	0.00408	0.00408
Cumulative Proportion	0.8481	0.85223	0.85632	0.86041	0.86449
	PC92	PC93	PC94	PC95	PC96
Standard deviation	126.739	126.684	126.526	126.491	126.375
Proportion of Variance	0.00407	0.00406	0.00405	0.00405	0.00404
Cumulative Proportion	0.86855	0.87261	0.87667	0.88072	0.88476
	PC97	PC98	PC99	PC100	PC101
Standard deviation	126.214	126.069	126.052	125.995	125.91
Proportion of Variance	0.00403	0.00402	0.00402	0.00402	0.00401
Cumulative Proportion	0.88879	0.89281	0.89684	0.90085	0.90487
	PC102	PC103	PC104	PC105	PC106
Standard deviation	125.675	125.577	125.5	125.39	125.293
Proportion of Variance	0.004	0.00399	0.00399	0.00398	0.00397
Cumulative Proportion	0.9089	0.91286	0.91684	0.92082	0.9248
	PC107	PC108	PC109	PC110	PC111
Standard deviation	125.234	125.169	125.056	124.848	124.674
Proportion of Variance	0.00397	0.00397	0.00396	0.00395	0.00393
Cumulative Proportion	0.92877	0.93273	0.93669	0.94064	0.94457
	PC112	PC113	PC114	PC115	PC116
Standard deviation	124.55	124.426	124.268	124.109	123.977
Proportion of Variance	0.00393	0.00392	0.00391	0.0039	0.00389
Cumulative Proportion	0.9485	0.95242	0.95632	0.9602	0.96411
	PC117	PC118	PC119	PC120	PC121
Standard deviation	124	123.841	123.647	123.593	123.449
Proportion of Variance	0.00389	0.00388	0.00387	0.00387	0.00386
Cumulative Proportion	0.968	0.97188	0.97575	0.97962	0.98348
	PC122	PC123	PC124	PC125	PC126
Standard deviation	123.1	122.827	113.682	110.298	91.2756
Proportion of Variance	0.00384	0.00382	0.00327	0.00308	0.00211
Cumulative Proportion	0.98731	0.99113	0.9944	0.99748	0.99959
	PC127	PC128	PC129
Standard deviation	25.4103	22.58983 2	1.3384
Proportion of Variance	0.00016	0.00013	0.00012
Cumulative Proportion	0.99976	0.99988	1
