# Supplementary material for: Mendelian Randomization Identifies CpG Methylation Sites With Mediation Effects for Genetic Influences on BMD in Peripheral Blood Monocytes
Source: Front Genet. 2020 Feb 28;11:60. doi: 10.3389/fgene.2020.00060 (PMC7059767; doi:10.3389/fgene.2020.00060)
Supplement: Supplementary file 1 [file DataSheet_1.zip › New folder/Supplement_Table03_ntest_mQTL_v01.xlsx]

## Sheet: Sheet1
Table S3. Number of tests in mQTL analysis
chr	SNP	DMC	# SNP-CpG pairs	# test (SNP-CpG distance < 1Mb)	# test (SNP-CpG distance >1Mb)
10	470194	269	126482186	2047583	124434603
11	453421	311	141013931	2068445	138945486
12	436844	235	102658340	1700768	100957572
13	333279	129	42992991	963500	42029491
14	306388	185	56681780	1402639	55279141
15	272340	145	39489300	959809	38529491
16	293207	348	102036036	2736506	99299530
17	250679	356	89241724	2485289	86756435
18	260301	116	30194916	879035	29315881
19	223745	489	109411305	3837935	105573370
1	723760	566	409648160	3856813	405791347
20	203296	240	48791040	1621865	47169175
21	150886	170	25650620	1790733	23859887
22	137356	197	27059132	1607603	25451529
2	764385	450	343973250	2953375	341019875
3	639715	220	140737300	1440072	139297228
4	674486	281	189530566	2467445	187063121
5	586110	254	148871940	1891706	146980234
6	621040	223	138491920	2259525	136232395
7	546061	359	196035899	2826493	193209406
8	505118	252	127289736	1997745	125291991
9	413221	354	146280234	2536481	143743753
Total	9265832	6149	2782562306	46331365	2736230941
