# Supplementary material for: Mendelian Randomization Identifies CpG Methylation Sites With Mediation Effects for Genetic Influences on BMD in Peripheral Blood Monocytes
Source: Front Genet. 2020 Feb 28;11:60. doi: 10.3389/fgene.2020.00060 (PMC7059767; doi:10.3389/fgene.2020.00060)
Supplement: Supplementary file 1 [file DataSheet_1.zip › New folder/Supplement_Table04_dmc_v04.xlsx]

## Sheet: DMCs
Table S4. Results of differential methylation analysis
chr	start	end	strand	pvalue	qvalue	meth.diff	p_bonf	m0	sd0	m1	sd1
1	839592	839592	+	1.61e-31	3.95e-28	-9.63772	2.04e-25	75.2509	0.651779	65.6132	0.622523
1	839618	839618	+	5.85e-11	2.19e-08	-6.69739	7.4e-05	50.5754	0.729898	43.8781	0.635316
1	840096	840096	+	2.98e-08	5e-06	-0.691452	0.0376692	3.39987	0.117484	2.70842	0.0963992
1	860131	860131	+	7.72e-09	1.56e-06	0.390448	0.00974854	0.683666	0.112009	1.07411	0.12769
1	860147	860147	+	2.98e-08	5e-06	0.378708	0.0376243	0.389105	0.0847443	0.767813	0.108168
1	860334	860334	+	5.95e-09	1.25e-06	0.478268	0.00751704	0.216242	0.0509136	0.694511	0.0810035
1	860349	860349	+	2.65e-08	4.51e-06	0.45491	0.0334151	0.144006	0.0415409	0.598916	0.0752301
1	860355	860355	+	6.68e-09	1.37e-06	2.14261	0.00843149	6.65826	0.279951	8.80087	0.281567
1	864548	864548	+	4.17e-12	1.97e-09	-3.44553	5.27e-06	89.2865	0.315893	85.8409	0.315855
1	869289	869289	+	7.01e-13	3.75e-10	-5.60059	8.87e-07	50.7	0.613402	45.0994	0.584635
1	870651	870651	+	1.92e-08	3.41e-06	-4.07804	0.024269	18.6823	0.568234	14.6042	0.464267
1	870792	870792	+	3.05e-08	5.09e-06	-6.89957	0.0384331	39.4122	0.91955	32.5126	0.806785
1	871109	871109	+	2.61e-11	1.04e-08	-3.04887	3.31e-05	29.2119	0.396052	26.163	0.338998
1	871137	871137	+	9.74e-14	5.71e-11	-4.71138	1.23e-07	33.5928	0.423111	28.8814	0.357369
1	871275	871275	+	1.97e-08	3.49e-06	-2.67961	0.0248671	27.522	0.451759	24.8424	0.37434
1	871302	871302	+	2.61e-13	1.45e-10	-4.27285	3.3e-07	23.908	0.420223	19.6351	0.337321
1	959154	959154	+	1.13e-42	6.43e-39	6.54793	1.44e-36	50.2161	0.443273	56.7641	0.393153
1	999348	999348	+	3.03e-09	7.06e-07	0.4912	0.00382594	0.277425	0.0565504	0.768624	0.0866945
1	1003241	1003241	+	7.92e-15	5.45e-12	-4.66163	1e-08	95.4991	0.394993	90.8375	0.492814
1	1003250	1003250	+	1.26e-09	3.26e-07	-3.96479	0.00159131	92.1177	0.513565	88.1529	0.552036
1	1003265	1003265	+	1.25e-11	5.48e-09	-3.80091	1.59e-05	91.9188	0.53338	88.1179	0.566983
1	1003602	1003602	+	1.92e-10	6.16e-08	-4.89269	0.000242601	55.7487	0.686405	50.856	0.626526
1	1169754	1169754	+	9.57e-09	1.88e-06	-1.2409	0.0120825	96.7388	0.230889	95.4979	0.232203
1	1179507	1179507	+	3.8e-15	2.76e-12	-0.583335	4.81e-09	93.5813	0.145789	92.9979	0.133327
1	1227106	1227106	+	1.09e-08	2.11e-06	-3.27182	0.013745	59.7936	0.550117	56.5217	0.496748
1	1229669	1229669	+	2.22e-09	5.3e-07	-1.76785	0.00280716	96.4286	0.186928	94.6607	0.206149
1	1229675	1229675	+	1.4e-11	6.04e-09	-1.82441	1.77e-05	95.3352	0.212366	93.5107	0.225702
1	1229691	1229691	+	1.63e-08	2.97e-06	-1.84344	0.0205845	83.1239	0.377076	81.2804	0.357305
1	1229899	1229899	+	4.9e-14	2.99e-11	-0.559531	6.2e-08	99.2313	0.0640304	98.6718	0.0754212
1	1232502	1232502	+	5.2e-09	1.11e-06	-7.3913	0.00657444	100	0	92.6087	1.72513
1	1233508	1233508	+	6.39e-23	9.37e-20	-3.09989	8.1e-17	95.227	0.285583	92.1271	0.336934
1	1234168	1234168	+	1.27e-17	1.31e-14	-4.05352	1.61e-11	95.3065	0.395829	91.253	0.485667
1	1238583	1238583	+	8.63e-38	3.57e-34	-5.023	1.09e-31	98.1536	0.275775	93.1306	0.478426
1	1268160	1268160	+	1.87e-08	3.33e-06	-0.0858581	0.0235443	94.558	0.377028	94.4722	0.329433
1	1289737	1289737	+	3.7e-17	3.7e-14	1.74197	4.69e-11	4.67443	0.178462	6.4164	0.186223
1	1289739	1289739	+	1.79e-18	1.94e-15	1.88216	2.27e-12	5.35727	0.190435	7.23943	0.196975
1	1289748	1289748	+	3.17e-14	1.99e-11	2.2113	4.02e-08	11.9456	0.2743	14.1569	0.264996
1	1289901	1289901	+	4.32e-09	9.45e-07	3.28194	0.00545388	7.64014	0.564807	10.9221	0.575358
1	1290109	1290109	+	8.76e-12	3.92e-09	2.16562	1.11e-05	14.8117	0.34513	16.9773	0.314846
1	1290117	1290117	+	3.98e-09	8.82e-07	0.361457	0.00502928	15.8983	0.346648	16.2597	0.303468
1	1290125	1290125	+	1.36e-18	1.5e-15	1.30108	1.72e-12	6.87316	0.239028	8.17424	0.224627
1	1290571	1290571	+	9.84e-15	6.68e-12	0.632157	1.25e-08	2.09356	0.12947	2.72571	0.132283
1	1290574	1290574	+	1.73e-10	5.57e-08	1.69239	0.000218761	7.57786	0.239274	9.27026	0.235575
1	1290578	1290578	+	1.62e-10	5.26e-08	0.553398	0.000204341	1.33812	0.103788	1.89152	0.110592
1	1290592	1290592	+	4.9e-14	2.99e-11	1.15817	6.2e-08	4.27834	0.183208	5.43651	0.184394
1	1290606	1290606	+	1.87e-15	1.46e-12	0.896936	2.37e-09	3.95743	0.177763	4.85437	0.175856
1	1290925	1290925	+	1.2e-12	6.18e-10	3.72673	1.52e-06	1.04962	0.314807	4.77635	0.587216
1	1376215	1376215	+	5.34e-10	1.51e-07	0.0854298	0.000675662	73.7656	0.404489	73.8511	0.351332
1	1412782	1412782	+	3.82e-08	6.16e-06	0.482462	0.0482604	96.9724	0.169609	97.4548	0.139587
1	1479226	1479226	+	7.27e-09	1.48e-06	-3.44214	0.00918126	93.6519	0.651186	90.2098	0.785877
1	1483009	1483009	+	2.51e-56	2.53e-52	-6.26812	3.18e-50	78.0939	0.444819	71.8258	0.449085
1	1509561	1509561	+	2.24e-09	5.33e-07	3.14342	0.00283159	0	0	3.14342	0.773405
1	1509564	1509564	+	5.55e-09	1.18e-06	3.34646	0.00700905	0	0	3.34646	0.797939
1	1509579	1509579	+	2.54e-09	6.01e-07	3.14961	0.00320624	0	0	3.14961	0.774902
1	1509582	1509582	+	7.29e-10	2e-07	3.35306	0.000921315	0	0	3.35306	0.799485
1	1540727	1540727	+	6.46e-11	2.37e-08	-19.7344	8.17e-05	78.6667	2.11548	58.9322	2.22927
1	1565203	1565203	+	1.58e-10	5.17e-08	-3.09917	0.000199646	10.3796	0.314044	7.28039	0.236185
1	1855841	1855841	+	2.91e-14	1.84e-11	-4.04492	3.69e-08	75.3946	0.363162	71.3497	0.332735
1	1855856	1855856	+	1.42e-10	4.82e-08	-3.32906	0.000179924	78.6312	0.342376	75.3022	0.31399
1	1855895	1855895	+	1.31e-16	1.2e-13	-4.77443	1.65e-10	56.8456	0.434016	52.0712	0.393986
1	1907668	1907668	+	5.81e-09	1.22e-06	0.39119	0.00734558	96.9464	0.137234	97.3376	0.114207
1	2003698	2003698	+	4.06e-134	1.23e-129	8.96637	5.15e-128	88.5246	0.346134	97.491	0.161262
1	2025607	2025607	+	9.05e-15	6.18e-12	3.3245	1.15e-08	85.4555	0.405389	88.78	0.331179
1	2036644	2036644	+	3.45e-08	5.64e-06	-6.21234	0.0434812	89.9031	0.680366	83.6908	0.825084
1	2041155	2041155	+	1.35e-11	5.82e-09	11.1355	1.7e-05	25.2817	1.15338	36.4172	1.16811
1	2058427	2058427	+	3.46e-08	5.66e-06	1.37428	0.0436627	3.8426	0.156057	5.21688	0.162325
1	2100920	2100920	+	9.33e-10	2.5e-07	-1.96209	0.00117921	97.7123	0.225011	95.7503	0.286281
1	2107089	2107089	+	1.96e-15	1.51e-12	-18.4194	2.48e-09	85.1562	1.81432	66.7368	2.16181
1	2121111	2121111	+	3.13e-11	1.22e-08	-4.39953	3.96e-05	31.0356	0.588502	26.6361	0.50624
1	2121115	2121115	+	1.19e-15	9.57e-13	-4.8659	1.51e-09	26.7147	0.5481	21.8488	0.46185
1	2121118	2121118	+	9.42e-33	2.68e-29	-9.74805	1.19e-26	16.4446	0.45868	6.6966	0.279136
1	2121127	2121127	+	3.26e-19	4e-16	-5.49178	4.13e-13	26.9301	0.549033	21.4384	0.458176
1	2121145	2121145	+	1.1e-18	1.23e-15	-5.40087	1.39e-12	27.1514	0.550828	21.7505	0.460985
1	2121154	2121154	+	5.02e-19	5.92e-16	-5.54365	6.36e-13	25.9452	0.542311	20.4015	0.450012
1	2121159	2121159	+	1.03e-18	1.17e-15	-5.45141	1.31e-12	26.2167	0.5441	20.7653	0.452854
1	2121247	2121247	+	3.66e-29	7.43e-26	-5.41474	4.64e-23	26.1173	0.46963	20.7025	0.396392
1	2121257	2121257	+	3.58e-33	1.05e-29	-5.9749	4.54e-27	26.8844	0.473808	20.9095	0.397906
1	2121259	2121259	+	6.75e-38	2.92e-34	-6.614	8.56e-32	27.5634	0.477466	20.9494	0.398108
1	2121271	2121271	+	3.47e-34	1.09e-30	-6.17998	4.39e-28	28.8668	0.48432	22.6868	0.40967
1	2121283	2121283	+	5.39e-34	1.63e-30	-5.98374	6.83e-28	26.8326	0.473465	20.8489	0.397176
1	2121295	2121295	+	1.67e-24	2.61e-21	-6.07075	2.11e-18	32.2631	0.514557	26.1924	0.441051
1	2121376	2121376	+	1.22e-08	2.34e-06	-3.16543	0.015452	19.361	0.612398	16.1956	0.502368
1	2121386	2121386	+	1.66e-16	1.49e-13	-3.76097	2.1e-10	14.766	0.534704	11.005	0.420004
1	2121393	2121393	+	1.13e-16	1.05e-13	-4.32184	1.43e-10	16.5113	0.55992	12.1894	0.438997
1	2121413	2121413	+	7.81e-17	7.55e-14	-3.99781	9.89e-11	14.5421	0.531391	10.5443	0.41233
1	2121419	2121419	+	8.89e-13	4.67e-10	-3.22538	1.13e-06	12.9714	0.506406	9.74599	0.398071
1	2121503	2121503	+	3.02e-11	1.18e-08	-6.69543	3.83e-05	25.7411	0.971813	19.0457	0.792972
1	2121522	2121522	+	8.7e-12	3.92e-09	-7.22648	1.1e-05	28.9551	1.00222	21.7286	0.828785
1	2121524	2121524	+	2.05e-14	1.31e-11	-8.95439	2.59e-08	36.084	1.0612	27.1296	0.893376
1	2121531	2121531	+	7.24e-13	3.85e-10	-6.99413	9.17e-07	22.3415	0.91997	15.3473	0.724372
1	2121560	2121560	+	1.27e-15	1.01e-12	-5.5483	1.61e-09	33.9638	0.67177	28.4155	0.580033
1	2121576	2121576	+	9.66e-17	9.25e-14	-4.83133	1.22e-10	31.0821	0.64109	26.2508	0.553642
1	2121579	2121579	+	8.26e-16	6.83e-13	-4.5545	1.05e-09	40.592	0.680794	36.0375	0.604929
1	2121601	2121601	+	2.61e-17	2.64e-14	-4.63963	3.31e-11	44.4082	0.688166	39.7686	0.616171
1	2121604	2121604	+	2.11e-19	2.63e-16	-5.4595	2.67e-13	39.8925	0.678473	34.433	0.598394
1	2121606	2121606	+	6.79e-15	4.71e-12	-5.0168	8.6e-09	41.9516	0.683939	36.9348	0.60791
1	2126297	2126297	+	4.26e-11	1.63e-08	1.81781	5.39e-05	0.666667	0.383615	2.48447	0.613354
1	2144961	2144961	+	8.65e-10	2.33e-07	5.63345	0.00109388	43.7168	0.933264	49.3503	0.859191
1	2144973	2144973	+	1.22e-08	2.34e-06	4.22955	0.0154112	51.1323	0.940313	55.3619	0.854435
1	2144996	2144996	+	6.65e-09	1.37e-06	4.70962	0.00840064	58.7754	0.928753	63.485	0.830248
1	2144998	2144998	+	1.02e-09	2.71e-07	5.07934	0.00128841	58.357	0.929629	63.4364	0.830359
1	2220497	2220497	+	2.85e-12	1.39e-09	3.4082	3.61e-06	68.5008	0.360217	71.909	0.314689
1	2224512	2224512	+	8.4e-10	2.28e-07	-0.612371	0.00106228	98.8041	0.0994024	98.1918	0.108247
1	2260278	2260278	+	2.43e-15	1.84e-12	-1.23444	3.07e-09	98.3696	0.183099	97.1351	0.210454
1	2279434	2279434	+	1.23e-16	1.14e-13	-4.51957	1.56e-10	35.8095	1.04622	31.29	0.899194
1	2323050	2323050	+	1.52e-08	2.83e-06	0.524171	0.01923	0.165485	0.0624955	0.689655	0.11617
1	2344125	2344125	+	4.56e-14	2.84e-11	1.49667	5.78e-08	0	0	1.49667	0.285871
1	2344133	2344133	+	1.12e-09	2.95e-07	1.17128	0.00141998	0.209937	0.12108	1.38122	0.274329
1	2372322	2372322	+	3.96e-15	2.84e-12	-6.7883	5.02e-09	68.2305	0.89485	61.4422	0.883216
1	2384571	2384571	+	8.46e-12	3.82e-09	-3.05087	1.07e-05	88.4283	0.424855	85.3774	0.430286
1	2529437	2529437	+	1.5e-11	6.36e-09	-8.91369	1.9e-05	47.0274	1.29	38.1137	1.23439
1	2534375	2534375	+	1.03e-11	4.57e-09	-0.307954	1.3e-05	79.9758	0.419874	79.6678	0.380315
1	2762679	2762679	+	5.58e-09	1.19e-06	4.40304	0.00705193	2.04573	0.491061	6.44876	0.730028
1	2762696	2762696	+	4.34e-09	9.48e-07	5.81224	0.00548003	3.01129	0.605352	8.82353	0.8599
1	2984088	2984088	+	3.28e-13	1.8e-10	-5.56769	4.15e-07	44.1609	0.898133	38.5933	0.790134
1	3134784	3134784	+	3.62e-10	1.06e-07	-3.70885	0.000457728	19.1574	0.374987	15.4486	0.303409
1	3134828	3134828	+	6.29e-10	1.74e-07	-4.60356	0.000795001	46.8462	0.489314	42.2426	0.424665
1	3195539	3195539	+	8.77e-09	1.74e-06	-4.74922	0.0110769	89.2272	0.750187	84.4779	0.855655
1	3292645	3292645	+	1.1e-14	7.35e-12	-3.17605	1.39e-08	71.8196	0.400149	68.6436	0.355513
1	3321133	3321133	+	2.36e-09	5.61e-07	18.8545	0.00298759	22.5681	1.84385	41.4226	2.25304
1	3325381	3325381	+	5.16e-31	1.17e-27	-1.63841	6.55e-25	99.3528	0.0591329	97.7144	0.095303
1	3325654	3325654	+	2e-22	2.83e-19	1.39564	2.53e-16	96.909	0.116601	98.3047	0.0816312
1	3473346	3473346	+	1.15e-13	6.66e-11	6.83222	1.46e-07	79.3517	0.646678	86.1839	0.505816
1	3499068	3499068	+	4.45e-09	9.67e-07	-6.91334	0.00562102	84.9637	0.444326	78.0503	0.469077
1	3656142	3656142	+	4.29e-09	9.41e-07	-1.03724	0.00541615	97.5375	0.108439	96.5002	0.11492
1	3680411	3680411	+	1.95e-09	4.71e-07	-1.26646	0.00246829	98.38	0.137785	97.1135	0.168791
1	4036424	4036424	+	1.9e-11	7.86e-09	21.6942	2.41e-05	33.2886	1.72651	54.9828	1.68382
1	4059838	4059838	+	1.02e-10	3.59e-08	1.98306	0.000129067	2.95696	0.167343	4.94002	0.197788
1	4108405	4108405	+	2.98e-11	1.18e-08	5.06709	3.77e-05	57.5242	0.617593	62.5913	0.562735
1	4221436	4221436	+	1.34e-10	4.59e-08	-5.76942	0.000169133	74.5044	0.499381	68.735	0.484521
1	4514399	4514399	+	1.09e-08	2.11e-06	-6.45591	0.0138108	97.1311	1.06866	90.6752	1.64886
1	4842981	4842981	+	3.94e-09	8.76e-07	12.4472	0.00497903	54.0284	1.71548	66.4756	1.45894
1	5203588	5203588	+	7.74e-09	1.56e-06	4.58852	0.00978197	40.2747	0.724233	44.8633	0.676063
1	5711429	5711429	+	6.91e-10	1.91e-07	0.980889	0.000873805	44.7632	1.28432	45.7441	1.19879
1	5786651	5786651	+	2.03e-20	2.71e-17	5.69088	2.57e-14	53.0662	1.22972	58.7571	1.11563
1	5924949	5924949	+	6.09e-11	2.27e-08	4.72638	7.7e-05	91.8206	1.40771	96.547	0.67858
1	5934845	5934845	+	1.19e-11	5.23e-09	-3.51092	1.5e-05	96.6476	0.514708	93.1367	0.620359
1	5938380	5938380	+	7.62e-63	1.15e-58	-2.37628	9.66e-57	83.7889	0.268516	81.4127	0.250232
1	6141309	6141309	+	4.33e-10	1.25e-07	-2.94444	0.000547032	99.537	0.188566	96.5926	0.493761
1	6464914	6464914	+	4.97e-10	1.41e-07	-9.25094	0.000628377	14.5907	1.4891	5.33981	0.700532
1	6464930	6464930	+	3.6e-09	8.1e-07	-9.05163	0.00454752	14.7687	1.49659	5.71705	0.722708
1	6464940	6464940	+	1.51e-10	4.98e-08	-9.49915	0.000190596	14.9466	1.504	5.44747	0.707844
1	6464942	6464942	+	1.6e-09	4.06e-07	-9.16342	0.00202565	15	1.5089	5.83658	0.731179
1	6521715	6521715	+	1.47e-08	2.76e-06	-1.79096	0.0185716	99.6691	0.147741	97.8781	0.336147
1	6546528	6546528	+	4.25e-09	9.36e-07	0.576717	0.00537551	0.855676	0.0695661	1.43239	0.0780477
1	6640279	6640279	+	1.58e-08	2.9e-06	4.03778	0.0199999	1.75	0.655625	5.78778	0.936299
1	6640293	6640293	+	2.22e-08	3.87e-06	4.05645	0.0280078	1.75	0.655625	5.80645	0.939226
1	6999819	6999819	+	2.21e-11	8.96e-09	4.29048	2.79e-05	88.4434	1.09787	92.7339	0.782306
1	7513951	7513951	+	3.42e-09	7.78e-07	2.05228	0.00431568	90.9408	0.247236	92.9931	0.188496
1	7857974	7857974	+	1.46e-10	4.86e-08	6.36382	0.000184542	86.0204	0.649912	92.3842	0.42911
1	8376883	8376883	+	8.37e-14	4.94e-11	-3.27227	1.06e-07	97.1148	0.212519	93.8425	0.27632
1	8389679	8389679	+	3.68e-09	8.24e-07	-1.60103	0.00464957	91.4267	0.214613	89.8257	0.206385
1	8389714	8389714	+	7.85e-14	4.66e-11	-3.00123	9.94e-08	87.5579	0.252737	84.5567	0.246534
1	8390942	8390942	+	2.9e-08	4.89e-06	-2.30617	0.0366537	99.103	0.186204	96.7968	0.321647
1	8393871	8393871	+	1.11e-14	7.35e-12	10.6015	1.4e-08	64.9087	0.87751	75.5102	0.682582
1	8420563	8420563	+	3.68e-29	7.43e-26	-1.57127	4.66e-23	96.6374	0.179007	95.0661	0.197548
1	9243776	9243776	+	3.47e-09	7.86e-07	-2.64417	0.00438147	61.9842	0.387981	59.34	0.350535
1	9482632	9482632	+	8.15e-11	2.91e-08	11.2471	0.000103148	43.7391	0.846522	54.9861	0.82803
1	9889731	9889731	+	3.83e-17	3.78e-14	-3.64835	4.85e-11	91.3993	0.42292	87.751	0.425853
1	9932091	9932091	+	3.91e-12	1.86e-09	1.31027	4.94e-06	97.9362	0.179131	99.2464	0.0961182
1	10491047	10491047	+	3.87e-08	6.21e-06	0.532714	0.0488113	0.192976	0.086218	0.725689	0.14461
1	10640438	10640438	+	4.07e-30	8.82e-27	8.00577	5.16e-24	50.787	0.661141	58.7928	0.585216
1	10698454	10698454	+	7.62e-09	1.54e-06	-0.911098	0.00962941	13.9976	0.362265	13.0865	0.311498
1	10698456	10698456	+	1.41e-08	2.67e-06	-0.387332	0.0178496	12.8916	0.350116	12.5043	0.305795
1	10699074	10699074	+	4.15e-09	9.17e-07	-2.94082	0.00524102	13.5499	0.68125	10.6091	0.563373
1	10699080	10699080	+	8.07e-09	1.61e-06	-3.63802	0.0101974	17.0828	0.749279	13.4448	0.623862
1	10699176	10699176	+	2.59e-11	1.04e-08	-3.78739	3.28e-05	23.8986	0.682539	20.1112	0.564775
1	10699191	10699191	+	2.39e-11	9.63e-09	-3.59831	3.03e-05	23.5745	0.678729	19.9762	0.56285
1	10699203	10699203	+	2.92e-08	4.91e-06	-2.93194	0.0369041	22.8725	0.671439	19.9405	0.562528
1	10732291	10732291	+	4.78e-11	1.8e-08	2.36417	6.05e-05	95.806	0.263343	98.1702	0.165504
1	10754959	10754959	+	3.71e-08	6.02e-06	-4.44851	0.0468471	24.4094	0.924456	19.9609	0.78999
1	10754961	10754961	+	1.1e-08	2.12e-06	-4.04805	0.0139016	24.5248	0.92636	20.4767	0.797705
1	10754963	10754963	+	1.74e-08	3.15e-06	-4.81715	0.0219852	25.2788	0.936869	20.4617	0.797955
1	11005919	11005919	+	1.21e-09	3.17e-07	10.1486	0.00153495	48.1936	1.30458	58.3422	1.1364
1	11579469	11579469	+	4.78e-19	5.72e-16	-13.3064	6.06e-13	40.835	1.56853	27.5286	1.32463
1	12024236	12024236	+	1.11e-14	7.35e-12	-6.65763	1.4e-08	68.2342	0.999657	61.5766	1.03236
1	12315255	12315255	+	3.32e-09	7.59e-07	-4.47118	0.00419066	97.5581	0.37668	93.0869	0.555823
1	12608239	12608239	+	4.55e-09	9.84e-07	-8.34437	0.00574576	76.413	1.39967	68.0687	1.3659
1	12639290	12639290	+	1.46e-18	1.6e-15	-3.58471	1.85e-12	97.1414	0.185775	93.5567	0.244825
1	12655475	12655475	+	1.77e-09	4.35e-07	1.17165	0.00223255	2.04551	0.151741	3.21716	0.169661
1	15118246	15118246	+	1.84e-34	5.97e-31	7.4271	2.33e-28	90.1397	0.427295	97.5668	0.200985
1	15294192	15294192	+	4.71e-36	1.78e-32	10.9169	5.97e-30	40.113	0.736804	51.0299	0.696856
1	15382607	15382607	+	9.59e-23	1.38e-19	6.44252	1.21e-16	83.9526	0.484762	90.3951	0.352537
1	15663687	15663687	+	1.91e-09	4.63e-07	6.16515	0.00241022	91.8415	1.32159	98.0066	0.569668
1	15809592	15809592	+	5.86e-20	7.5e-17	5.22824	7.43e-14	91.4395	0.397541	96.6678	0.231088
1	16010476	16010476	+	3.6e-08	5.85e-06	-1.47229	0.0453651	3.19149	1.04672	1.7192	0.6958
1	16261815	16261815	+	6.84e-19	7.98e-16	-2.3361	8.67e-13	95.6878	0.310967	93.3517	0.363075
1	16344487	16344487	+	7e-12	3.2e-09	5.83124	8.85e-06	53.484	0.541135	59.3152	0.504992
1	16344664	16344664	+	2.57e-16	2.27e-13	2.91426	3.25e-10	54.3708	0.986164	57.2851	0.901179
1	16356583	16356583	+	4.21e-15	2.99e-12	9.05372	5.33e-09	47.8186	1.461	56.8724	1.3115
1	16544641	16544641	+	9.46e-09	1.86e-06	2.66123	0.0119459	84.7465	0.298027	87.4077	0.246284
1	16556289	16556289	+	3.45e-15	2.55e-12	4.38195	4.37e-09	82.4977	1.14727	86.8797	0.880289
1	16825180	16825180	+	1.46e-10	4.86e-08	1.91574	0.000184571	0.11325	0.113186	2.02899	0.438246
1	16939649	16939649	+	7.45e-10	2.03e-07	0.693002	0.000942491	0.622135	0.100609	1.31514	0.126895
1	16939666	16939666	+	3.55e-09	8.02e-07	0.662518	0.00448255	0.540806	0.0938874	1.20332	0.121442
1	16939678	16939678	+	2.07e-11	8.44e-09	0.748576	2.62e-05	0.393572	0.0801792	1.14215	0.118395
1	16939680	16939680	+	3.23e-09	7.41e-07	0.785873	0.00407736	0.491884	0.0895842	1.27776	0.125094
1	16939899	16939899	+	1.6e-08	2.91e-06	0.623674	0.0201578	1.05092	0.114061	1.67459	0.127732
1	17018684	17018684	+	1.4e-14	9.22e-12	-6.03752	1.77e-08	36.5781	0.658989	30.5405	0.564374
1	17018694	17018694	+	2.12e-13	1.19e-10	-5.24578	2.68e-07	35.4472	0.613929	30.2014	0.528541
1	17018895	17018895	+	7.83e-21	1.08e-17	-5.24786	9.93e-15	48.1586	0.553609	42.9107	0.491811
1	17018898	17018898	+	4.08e-16	3.5e-13	-4.41392	5.17e-10	34.7719	0.527343	30.358	0.456641
1	17018907	17018907	+	1.25e-20	1.7e-17	-5.24365	1.59e-14	48.4239	0.553472	43.1802	0.49226
1	17018914	17018914	+	5.27e-14	3.2e-11	-5.07237	6.68e-08	37.234	0.564574	32.1617	0.484279
1	17265917	17265917	+	2.58e-47	1.96e-43	-2.16993	3.28e-41	88.5003	0.140497	86.3304	0.135355
1	17407553	17407553	+	1.67e-09	4.18e-07	6.09233	0.00210468	91.6017	0.679329	97.694	0.316074
1	17494586	17494586	+	3.08e-44	1.87e-40	-6.17172	3.9e-38	92.9384	0.437614	86.7667	0.510955
1	17632227	17632227	+	2.57e-09	6.06e-07	4.82233	0.00324386	26.7867	0.748764	31.6091	0.703419
1	18733716	18733716	+	1.54e-09	3.91e-07	-6.19363	0.00194258	52.3184	1.38847	46.1248	1.25133
1	19030039	19030039	+	9.99e-28	1.82e-24	-3.76967	1.27e-21	76.3966	0.280539	72.627	0.269042
1	19110747	19110747	+	1.4e-09	3.6e-07	-8.91261	0.00177088	51.909	1.35383	42.9963	1.22174
1	19110758	19110758	+	3.02e-11	1.18e-08	-9.08234	3.83e-05	58.2349	1.30007	49.1525	1.2086
1	19110766	19110766	+	2.19e-12	1.1e-09	-10.0328	2.77e-06	61.3779	1.28439	51.345	1.20869
1	19110768	19110768	+	3.07e-16	2.69e-13	-12.2553	3.89e-10	62.4306	1.27625	50.1752	1.20841
1	19110774	19110774	+	1.45e-10	4.86e-08	-9.74624	0.000183924	58.4028	1.29888	48.6565	1.20798
1	19164994	19164994	+	7.09e-32	1.84e-28	-4.99922	8.99e-26	83.3323	0.29703	78.3331	0.305469
1	19638512	19638512	+	2.63e-10	8.01e-08	1.18115	0.000332093	0.184843	0.10662	1.36599	0.25192
1	19676679	19676679	+	4.44e-19	5.38e-16	0.742678	5.62e-13	93.2745	0.314333	94.0172	0.274997
1	20670607	20670607	+	1.39e-10	4.71e-08	-5.18632	0.000175193	15.9483	0.537491	10.762	0.402806
1	20694012	20694012	+	2.13e-10	6.7e-08	-2.95881	0.000269298	37.7385	0.375435	34.7796	0.332359
1	21044121	21044121	+	1.08e-10	3.77e-08	1.19541	0.00013696	0.390054	0.137636	1.58546	0.245637
1	21113440	21113440	+	6.64e-12	3.06e-09	0.577673	8.4e-06	0.134916	0.0602957	0.712589	0.129636
1	21926096	21926096	+	1.86e-09	4.54e-07	-0.399726	0.00235427	97.5904	0.0840559	97.1906	0.0793591
1	21945850	21945850	+	1.68e-12	8.52e-10	-7.77767	2.12e-06	39.9365	0.87264	32.1588	0.781085
1	22109131	22109131	+	1.09e-08	2.11e-06	-19.3064	0.0137981	26.3158	3.36742	7.00935	1.74523
1	22109133	22109133	+	1.14e-08	2.2e-06	-19.186	0.0144023	26.1628	3.35132	6.97674	1.73741
1	22198954	22198954	+	1.06e-25	1.85e-22	-8.91541	1.34e-19	95.1914	0.322978	86.276	0.477733
1	22455142	22455142	+	1.75e-14	1.15e-11	7.07522	2.22e-08	33.4872	0.489017	40.5624	0.437637
1	22571385	22571385	+	3.27e-10	9.75e-08	10.6004	0.000413901	55.4791	1.19041	66.0795	0.958254
1	22667664	22667664	+	2.73e-09	6.4e-07	-4.06757	0.00344544	37.8639	0.717586	33.7963	0.643693
1	22670393	22670393	+	7.55e-16	6.29e-13	-4.03543	9.56e-10	47.2551	0.39796	43.2196	0.339573
1	23672557	23672557	+	5.37e-09	1.15e-06	-6.91387	0.00678187	99.3007	0.402327	92.3868	1.20301
1	25574278	25574278	+	5.7e-09	1.21e-06	1.56466	0.00719725	0.477042	0.168257	2.0417	0.294757
1	25594523	25594523	+	1.21e-08	2.32e-06	9.33294	0.0152784	5.99369	1.3332	15.3266	1.80574
1	25594555	25594555	+	1.13e-09	2.97e-07	9.96036	0.00143241	5.6962	1.30381	15.6566	1.82611
1	26281129	26281129	+	6.52e-09	1.35e-06	-1.54554	0.00823667	97.0064	0.21114	95.4609	0.234719
1	26947070	26947070	+	1.43e-08	2.7e-06	1.22417	0.0181009	0.424178	0.211639	1.64835	0.356723
1	27022887	27022887	+	1.99e-09	4.78e-07	0.256652	0.0025127	0.312467	0.0569593	0.569119	0.0683186
1	27146374	27146374	+	7.15e-10	1.96e-07	5.78928	0.000903989	91.5617	0.986447	97.351	0.533516
1	27503545	27503545	+	1.13e-13	6.56e-11	-17.8151	1.43e-07	33.7539	2.65591	15.9389	1.71038
1	27662234	27662234	+	4.57e-28	8.64e-25	-14.751	5.79e-22	69.5339	0.895957	54.7829	0.916664
1	27718513	27718513	+	4.66e-16	3.95e-13	2.59737	5.9e-10	12.4402	0.258491	15.0376	0.245682
1	27876725	27876725	+	5.12e-09	1.1e-06	-0.507323	0.00647156	98.9398	0.0657839	98.4324	0.069275
1	27878162	27878162	+	4.69e-10	1.34e-07	-5.31196	0.000592611	91.1373	0.643267	85.8253	0.74583
1	28476589	28476589	+	3.52e-10	1.04e-07	-0.8727	0.000445345	98.3429	0.116491	97.4702	0.12535
1	28476598	28476598	+	1.11e-09	2.94e-07	-0.797248	0.00140782	97.7757	0.130975	96.9784	0.134013
1	28476617	28476617	+	3.25e-10	9.73e-08	-1.13914	0.000411374	97.3114	0.143627	96.1722	0.150152
1	28476631	28476631	+	1.58e-11	6.64e-09	-0.958227	2e-05	98.0755	0.12328	97.1173	0.134217
1	28519366	28519366	+	1.66e-32	4.45e-29	6.20687	2.11e-26	45.7616	1.25774	51.9685	1.10834
1	29138922	29138922	+	3.1e-08	5.17e-06	0.94139	0.0391481	0.528169	0.215054	1.46956	0.318319
1	29138949	29138949	+	1.71e-09	4.25e-07	1.60148	0.00216438	0.702988	0.247669	2.30447	0.396507
1	29190138	29190138	+	1.87e-14	1.21e-11	-13.1304	2.37e-08	51.3528	1.1745	38.2224	1.01678
1	31260625	31260625	+	2.72e-12	1.33e-09	0.762531	3.44e-06	93.1756	0.264559	93.9381	0.220963
1	31655334	31655334	+	3.52e-10	1.04e-07	1.95633	0.000445248	1.22549	0.544687	3.18182	0.683194
1	32225187	32225187	+	5.79e-09	1.22e-06	-11.8748	0.00731208	97.2763	1.01536	85.4015	2.1331
1	32226642	32226642	+	1.63e-09	4.12e-07	6.96539	0.00206214	2.52366	0.880918	9.48905	1.44558
1	32226654	32226654	+	3.06e-10	9.17e-08	7.49087	0.000386523	2.19436	0.820239	9.68523	1.45532
1	32226666	32226666	+	1.12e-09	2.94e-07	6.99277	0.00141186	2.2082	0.825355	9.20097	1.42227
1	32226685	32226685	+	1.09e-08	2.11e-06	12.7152	0.0137115	7.28477	1.49548	20	2.01262
1	32238059	32238059	+	1.26e-09	3.26e-07	0.126955	0.00158848	0.270927	0.0328102	0.397882	0.035236
1	32403460	32403460	+	1.44e-08	2.71e-06	-1.29036	0.0181603	14.2418	0.182282	12.9514	0.153723
1	32404127	32404127	+	2.52e-08	4.32e-06	-5.70443	0.031823	8.27586	1.61789	2.57143	0.846051
1	33116857	33116857	+	1.7e-09	4.22e-07	1.36865	0.00214243	0.590164	0.138692	1.95881	0.219609
1	33157604	33157604	+	4.66e-12	2.2e-09	3.44198	5.9e-06	92.1338	0.480428	95.5757	0.351987
1	33772462	33772462	+	2.06e-11	8.41e-09	3.90662	2.6e-05	1.06232	0.27283	4.96894	0.516364
1	33975193	33975193	+	2.23e-08	3.89e-06	-3.59863	0.0282087	98.7893	0.538133	95.1907	0.871323
1	35394548	35394548	+	6.03e-09	1.26e-06	-0.671555	0.00762076	5.48068	0.102545	4.80912	0.0833099
1	38200765	38200765	+	3.92e-10	1.14e-07	-6.09662	0.000496169	36.5906	0.672713	30.494	0.579292
1	38412697	38412697	+	3.37e-09	7.69e-07	0.917189	0.0042528	0.653595	0.123113	1.57078	0.174234
1	38463943	38463943	+	2.36e-10	7.34e-08	-1.44339	0.000298329	96.9072	0.194115	95.4638	0.215751
1	38516585	38516585	+	3.06e-12	1.48e-09	-12.0266	3.87e-06	87.6698	1.06281	75.6432	1.25703
1	38529826	38529826	+	1.94e-09	4.69e-07	-3.66987	0.00244591	94.2308	0.354907	90.5609	0.422973
1	39302050	39302050	+	7.84e-10	2.13e-07	-0.271781	0.000991064	24.6159	0.814229	24.3442	0.639895
1	39570667	39570667	+	4.56e-09	9.85e-07	6.20013	0.00576572	37.259	0.696198	43.4591	0.658194
1	39981499	39981499	+	1.61e-11	6.7e-09	1.74211	2.03e-05	2.94177	0.239037	4.68387	0.254441
1	39981507	39981507	+	1.54e-08	2.86e-06	1.28064	0.0194475	3.5843	0.263058	4.86494	0.259254
1	39981509	39981509	+	1.45e-11	6.23e-09	1.75378	1.84e-05	5.36107	0.31858	7.11485	0.309771
1	40075525	40075525	+	2.2e-10	6.89e-08	2.58	0.000278222	23.6054	0.347309	26.1854	0.318574
1	40075561	40075561	+	2.06e-15	1.57e-12	1.36423	2.6e-09	3.48907	0.150025	4.8533	0.155823
1	40075565	40075565	+	4.03e-17	3.94e-14	0.919482	5.1e-11	3.76703	0.155604	4.68651	0.153281
1	40149465	40149465	+	2.42e-10	7.48e-08	-2.50789	0.000305867	13.1455	0.30988	10.6376	0.247935
1	40420336	40420336	+	3.41e-12	1.64e-09	3.3791	4.31e-06	20.1739	0.388004	23.553	0.358919
1	41284118	41284118	+	1.13e-12	5.85e-10	1.16211	1.43e-06	4.0668	0.173678	5.22891	0.169679
1	41707638	41707638	+	3.57e-10	1.05e-07	0.659954	0.000451338	0.355977	0.102579	1.01593	0.152377
1	42630720	42630720	+	7.01e-09	1.44e-06	-5.99548	0.00885311	96.3801	1.25645	90.3846	1.82829
1	42921735	42921735	+	2.46e-12	1.21e-09	0.902217	3.11e-06	0.0981836	0.0693922	1.0004	0.199077
1	43855472	43855472	+	7.44e-13	3.93e-10	-2.20421	9.42e-07	10.17	0.266316	7.96581	0.208607
1	43997155	43997155	+	1.16e-08	2.22e-06	0.149005	0.0146068	0.139027	0.0214374	0.288032	0.0269377
1	44466609	44466609	+	1.03e-34	3.47e-31	-7.74324	1.31e-28	98.7952	0.255316	91.0519	0.596343
1	44883475	44883475	+	1.75e-08	3.16e-06	0.567746	0.0221328	0.114515	0.0572246	0.682261	0.128495
1	45233871	45233871	+	1.1e-31	2.79e-28	-0.571335	1.4e-25	2.54335	0.178435	1.97202	0.145935
1	45672477	45672477	+	1.74e-08	3.15e-06	-2.43243	0.0219234	2.43243	0.800889	0	0
1	45793078	45793078	+	2.37e-08	4.07e-06	-4.57821	0.0299141	25.3434	0.613741	20.7652	0.52661
1	45793483	45793483	+	4.41e-10	1.27e-07	-12.2863	0.000557656	81.383	1.63901	69.0967	1.83957
1	46016432	46016432	+	8.63e-09	1.72e-06	0.775904	0.0109033	0.220264	0.0983967	0.996169	0.194389
1	46269214	46269214	+	2.31e-08	4e-06	4.80226	0.0291454	0	0	4.80226	1.13641
1	46897698	46897698	+	1.93e-14	1.24e-11	-18.6296	2.44e-08	67.8479	1.37311	49.2183	1.25024
1	46914524	46914524	+	9.19e-09	1.81e-06	-4.24641	0.0116024	23.3982	0.75588	19.1517	0.63867
1	46976838	46976838	+	1.07e-15	8.74e-13	-2.75766	1.35e-09	54.5355	0.520553	51.7779	0.478347
1	47882119	47882119	+	1.78e-08	3.2e-06	-3.25623	0.0224477	9.39516	0.585871	6.13893	0.431478
1	47882122	47882122	+	7.06e-10	1.94e-07	-3.62111	0.000892567	9.75806	0.595882	6.13695	0.431343
1	48022068	48022068	+	9.8e-10	2.61e-07	-6.93099	0.00123864	71.1035	1.52888	64.1725	1.42263
1	50815933	50815933	+	1.71e-10	5.52e-08	-2.75924	0.000215841	98.4791	0.754651	95.7198	0.89279
1	51810748	51810748	+	7.8e-09	1.56e-06	4.51879	0.00984827	0.983607	0.565086	5.50239	1.11532
1	53580452	53580452	+	3.2e-08	5.28e-06	-2.43202	0.0403342	98.4004	0.268216	95.9683	0.381817
1	53704240	53704240	+	4.44e-11	1.69e-08	0.89813	5.61e-05	0.1657	0.0585353	1.06383	0.131248
1	53936383	53936383	+	2.11e-154	9.59e-150	4.4745	2.67e-148	79.4046	0.231292	83.8791	0.183299
1	54129591	54129591	+	3.71e-16	3.21e-13	-6.15329	4.7e-10	24.7616	0.733683	18.6083	0.585903
1	55008132	55008132	+	9.19e-09	1.81e-06	12.8253	0.0116126	11.6022	2.38041	24.4275	2.65443
1	55008134	55008134	+	6.15e-09	1.28e-06	12.4061	0.00776282	11.7318	2.40524	24.1379	2.64876
1	55352578	55352578	+	1.49e-10	4.93e-08	3.68793	0.000188162	0.542005	0.270267	4.22993	0.662852
1	55352582	55352582	+	6.77e-11	2.46e-08	4.25727	8.57e-05	0.406504	0.234218	4.66377	0.694436
1	55352584	55352584	+	3.14e-09	7.25e-07	3.56162	0.00396236	0.677507	0.301962	4.23913	0.664261
1	55352591	55352591	+	1.53e-09	3.9e-07	3.69252	0.00193189	0.542005	0.270267	4.23453	0.663555
1	55352855	55352855	+	1.5e-08	2.8e-06	2.07738	0.0188958	0.115607	0.11554	2.19298	0.433761
1	58496959	58496959	+	3.61e-15	2.65e-12	-3.73063	4.57e-09	35.1712	0.343413	31.4406	0.295049
1	58496996	58496996	+	1.07e-29	2.25e-26	-4.60184	1.35e-23	43.8189	0.348833	39.2171	0.303661
1	60392303	60392303	+	1.79e-08	3.21e-06	1.13439	0.0225698	1.3245	0.157257	2.45889	0.188486
1	61515965	61515965	+	1.9e-08	3.38e-06	-22.6642	0.0240241	32.4468	3.41452	9.78261	1.38514
1	61515999	61515999	+	1.43e-09	3.67e-07	-17.532	0.00181043	34.5946	3.49724	17.0626	1.74827
1	62208527	62208527	+	1.07e-09	2.83e-07	0.805681	0.0013504	0.104888	0.0468826	0.910569	0.121125
1	62661476	62661476	+	3.48e-08	5.68e-06	-8.07264	0.0439524	13.8504	1.81804	5.77778	1.09989
1	63154203	63154203	+	2.77e-08	4.69e-06	-0.891765	0.0350158	2.57216	0.189236	1.6804	0.133834
1	64059381	64059381	+	3.61e-09	8.11e-07	8.97951	0.00456506	3.55872	1.10516	12.5382	1.83127
1	64059385	64059385	+	1.57e-08	2.9e-06	7.80633	0.0198634	3.20285	1.05038	11.0092	1.73092
1	64059396	64059396	+	1.75e-08	3.16e-06	7.46308	0.022072	3.5461	1.10131	11.0092	1.73092
1	65991404	65991404	+	1.92e-11	7.91e-09	0.82614	2.44e-05	1.67181	0.090439	2.49795	0.0975753
1	68151395	68151395	+	1.77e-09	4.35e-07	2.08817	0.00224016	0	0	2.08817	0.68875
1	68151413	68151413	+	1.78e-09	4.37e-07	2.1028	0.00225448	0	0	2.1028	0.693526
1	75591354	75591354	+	1.58e-08	2.9e-06	1.59811	0.0199266	22.5065	0.642805	24.1046	0.606708
1	82536445	82536445	+	2.75e-28	5.31e-25	-5.06336	3.48e-22	92.8997	0.210198	87.8364	0.235362
1	85086507	85086507	+	5.16e-10	1.46e-07	0.992657	0.000652797	0.267074	0.0712831	1.25973	0.132687
1	89739007	89739007	+	1.77e-59	2.01e-55	-15.4288	2.25e-53	44.4444	0.715433	29.0156	0.576045
1	92132419	92132419	+	1.06e-47	8.73e-44	5.73352	1.34e-41	84.8105	0.321593	90.5441	0.230334
1	94374606	94374606	+	3.14e-08	5.22e-06	0.474312	0.0396688	0.199958	0.0458276	0.67427	0.0746658
1	95392322	95392322	+	7.98e-12	3.63e-09	1.88679	1.01e-05	0	0	1.88679	0.539507
1	95392329	95392329	+	3.08e-11	1.2e-08	2.20126	3.9e-05	0	0	2.20126	0.5818
1	95583317	95583317	+	1.4e-08	2.66e-06	11.8842	0.0176718	14.8148	2.79108	26.699	3.08226
1	95583336	95583336	+	1.74e-09	4.29e-07	13.0793	0.00219724	13.75	2.72252	26.8293	3.09454
1	95699948	95699948	+	2.02e-10	6.38e-08	0.958982	0.000255746	0.420329	0.126467	1.37931	0.201961
1	100731956	100731956	+	9.17e-12	4.08e-09	5.26503	1.16e-05	0.811359	0.40403	6.07639	0.995403
1	100731990	100731990	+	1.67e-13	9.57e-11	5.72563	2.12e-07	0.823045	0.409826	6.54867	1.04075
1	100731995	100731995	+	1.18e-12	6.08e-10	6.45597	1.49e-06	0.826446	0.411512	7.28242	1.09513
1	101749674	101749674	+	7.25e-09	1.48e-06	-7.43134	0.00915703	90.2344	0.829719	82.803	1.03863
1	104068488	104068488	+	2.69e-08	4.57e-06	13.4912	0.0339787	5.10638	1.43596	18.5976	2.14837
1	105984905	105984905	+	2.21e-10	6.92e-08	-13.2072	0.000280054	46.875	2.0238	33.6678	1.57788
1	106955146	106955146	+	7.32e-09	1.49e-06	15.3916	0.0092429	11.3445	2.05569	26.7361	2.60794
1	108589999	108589999	+	2.74e-44	1.78e-40	-4.70474	3.47e-38	27.0595	0.528104	22.3547	0.452743
1	109817479	109817479	+	9.82e-17	9.3e-14	-2.88803	1.24e-10	53.5116	0.537832	50.6236	0.473583
1	109817485	109817485	+	6.66e-20	8.4e-17	0.74624	8.43e-14	68.0651	0.452177	68.8113	0.41212
1	109817490	109817490	+	4.17e-13	2.27e-10	2.05205	5.28e-07	54.6574	0.482644	56.7094	0.440987
1	109817492	109817492	+	9.75e-19	1.12e-15	0.315471	1.23e-12	62.6164	0.469199	62.9319	0.429938
1	109817497	109817497	+	4.6e-20	5.97e-17	-1.11068	5.82e-14	51.7114	0.492759	50.6007	0.455096
1	110091537	110091537	+	1.24e-11	5.44e-09	9.58757	1.57e-05	1.77215	0.663849	11.3597	1.31647
1	110091542	110091542	+	3.26e-15	2.43e-12	10.8734	4.13e-09	1.51899	0.615396	12.3924	1.36698
1	110091545	110091545	+	2.31e-14	1.47e-11	10.599	2.93e-08	1.77215	0.663849	12.3711	1.36479
1	110091574	110091574	+	4.42e-15	3.12e-12	10.8521	5.6e-09	1.51899	0.615396	12.3711	1.36479
1	110091579	110091579	+	3.13e-09	7.25e-07	11.7054	0.00395694	5.58511	1.18425	17.2906	1.59662
1	110306417	110306417	+	1.9e-25	3.26e-22	-6.58788	2.41e-19	80.2286	0.596303	73.6408	0.590175
1	110611887	110611887	+	1.58e-10	5.17e-08	-3.41148	0.000199986	19.862	0.302539	16.4505	0.25009
1	110950276	110950276	+	2.27e-12	1.14e-09	5.20184	2.88e-06	0.700935	0.403264	5.90278	0.981986
1	110950281	110950281	+	7.29e-09	1.49e-06	4.08372	0.00920743	1.63551	0.61309	5.71924	0.966702
1	110950286	110950286	+	6.14e-10	1.71e-07	4.31637	0.000776462	0.700935	0.403264	5.0173	0.908016
1	112532375	112532375	+	1.23e-08	2.35e-06	-0.681938	0.0155809	4.60167	0.153981	3.91974	0.129445
1	112532387	112532387	+	3.19e-09	7.35e-07	-0.840777	0.00403641	3.99393	0.14415	3.15315	0.116702
1	112532390	112532390	+	1.83e-13	1.04e-10	-0.887232	2.32e-07	3.75696	0.139807	2.86973	0.111362
1	114573793	114573793	+	2.22e-08	3.87e-06	9.97841	0.0279695	87.9808	2.25476	97.9592	0.824614
1	115826111	115826111	+	3.8e-40	1.82e-36	-13.1849	4.82e-34	64.1932	0.666457	51.0083	0.659132
1	118118764	118118764	+	3.93e-95	8.93e-91	-4.34196	4.98e-89	88.0775	0.301972	83.7355	0.311353
1	119522637	119522637	+	2.69e-09	6.33e-07	0.848187	0.00339792	1.09046	0.0748372	1.93864	0.0877161
1	119530460	119530460	+	1.64e-12	8.37e-10	0.502146	2.07e-06	0.269227	0.0490877	0.771373	0.0739386
1	119530472	119530472	+	6.58e-09	1.36e-06	2.31162	0.00831393	6.77725	0.244716	9.08887	0.248514
1	121138749	121138749	+	8.93e-24	1.35e-20	-3.53031	1.13e-17	26.2247	0.378372	22.6944	0.325409
1	121138755	121138755	+	2.07e-25	3.41e-22	-3.68178	2.62e-19	35.2928	0.411188	31.611	0.361236
1	142621986	142621986	+	4.83e-14	2.99e-11	4.16937	6.12e-08	11.2935	0.328881	15.4628	0.339952
1	143278791	143278791	+	1.88e-15	1.46e-12	0.374446	2.39e-09	87.9412	0.0228839	88.3157	0.0190526
1	143278799	143278799	+	6.58e-40	2.99e-36	1.29923	8.34e-34	79.6826	0.0282767	80.9818	0.0232792
1	143278802	143278802	+	3.89e-15	2.81e-12	0.526469	4.93e-09	91.5311	0.0195651	92.0575	0.0160378
1	145076222	145076222	+	2.45e-25	3.98e-22	-1.50682	3.11e-19	82.0929	0.114401	80.5861	0.103326
1	146523654	146523654	+	9.1e-13	4.75e-10	1.71671	1.15e-06	92.2917	0.233706	94.0085	0.181895
1	146548658	146548658	+	2.8e-10	8.45e-08	-8.04742	0.000353843	57.8554	1.74364	49.8079	1.78913
1	146549146	146549146	+	4.3e-10	1.24e-07	-7.16389	0.000543673	42.34	1.25623	35.1761	1.05621
1	146549682	146549682	+	1.3e-09	3.35e-07	-3.54626	0.00163939	33.5602	0.973868	30.0139	0.855214
1	146549691	146549691	+	2.4e-13	1.34e-10	-3.77632	3.03e-07	32.1215	0.933326	28.3451	0.827377
1	146549716	146549716	+	6.01e-16	5.06e-13	-3.98438	7.61e-10	33.7989	0.944916	29.8145	0.840089
1	146549728	146549728	+	3.62e-11	1.4e-08	-3.13318	4.59e-05	37.5799	0.967883	34.4467	0.872835
1	146549854	146549854	+	3.24e-08	5.34e-06	-16.6338	0.0408863	70.3456	1.52499	53.7118	1.64749
1	146550560	146550560	+	5.19e-09	1.11e-06	-5.64338	0.00655255	26.729	1.10464	21.0856	0.931909
1	146550579	146550579	+	3.61e-08	5.86e-06	-5.89713	0.0455225	26.646	1.10183	20.7488	0.924719
1	146550869	146550869	+	1.07e-08	2.09e-06	-10.5743	0.0135569	48.8437	1.32325	38.2695	1.17128
1	146550904	146550904	+	2.17e-08	3.81e-06	-8.70794	0.0274469	28.1461	1.16976	19.4382	0.937956
1	146550912	146550912	+	5.92e-10	1.66e-07	-9.20538	0.000748472	37.5762	1.26021	28.3708	1.06849
1	146551010	146551010	+	1.6e-17	1.64e-14	-6.48286	2.03e-11	36.3906	0.57151	29.9077	0.488713
1	146551021	146551021	+	1.95e-09	4.71e-07	-3.72984	0.00246213	17.7187	0.454234	13.9888	0.370672
1	146551023	146551023	+	3.04e-20	4e-17	-7.12517	3.85e-14	29.8332	0.543904	22.7081	0.447641
1	146551049	146551049	+	5.09e-12	2.38e-09	-5.47876	6.44e-06	34.5954	0.579622	29.1166	0.495358
1	148855262	148855262	+	1.33e-11	5.77e-09	0.46756	1.68e-05	1.40105	0.104866	1.86861	0.109265
1	150849992	150849992	+	5.47e-13	2.94e-10	-3.18312	6.93e-07	84.5729	0.232767	81.3898	0.224519
1	151119085	151119085	+	1.37e-09	3.53e-07	2.0089	0.00173086	0.317965	0.15873	2.32687	0.354842
1	151254848	151254848	+	2.56e-08	4.37e-06	4.4323	0.0322615	2.20386	0.770547	6.63616	1.19071
1	151255042	151255042	+	3.16e-08	5.24e-06	0.834724	0.0398478	0.261097	0.092191	1.09582	0.166193
1	151342263	151342263	+	3.59e-24	5.53e-21	-5.61373	4.55e-18	97.1283	0.28885	91.5146	0.420868
1	152082377	152082377	+	4.69e-10	1.34e-07	-1.86909	0.000593455	6.54312	0.231746	4.67403	0.178174
1	152082386	152082386	+	1.51e-08	2.81e-06	-2.2679	0.0190285	7.80018	0.251058	5.53228	0.192654
1	153353360	153353360	+	1.06e-10	3.73e-08	4.2106	0.000134276	85.2295	0.470491	89.4401	0.374535
1	153508599	153508599	+	1.6e-09	4.06e-07	6.37755	0.00202368	0	0	6.37755	1.23417
1	153508612	153508612	+	3.83e-09	8.53e-07	7.04691	0.00484043	0.332226	0.331674	7.37913	1.31875
1	153606523	153606523	+	3.13e-08	5.21e-06	1.94969	0.0394687	8.18308	0.200201	10.1328	0.192577
1	153652839	153652839	+	4.12e-11	1.58e-08	-2.11778	5.21e-05	58.8394	0.289746	56.7217	0.256396
1	153895252	153895252	+	1.58e-08	2.9e-06	4.88158	0.0199601	2.21519	0.827938	7.09677	1.45836
1	153895255	153895255	+	2.34e-08	4.03e-06	4.92544	0.029522	1.89274	0.765362	6.81818	1.43623
1	153895258	153895258	+	3.74e-08	6.05e-06	5.227	0.0472349	1.89274	0.765362	7.11974	1.4629
1	155264508	155264508	+	1.36e-08	2.58e-06	-2.60666	0.0171443	68.0023	0.794858	65.3957	0.768771
1	155715257	155715257	+	5.41e-10	1.52e-07	0.52902	0.000684544	0.143864	0.0454611	0.672884	0.0888253
1	156085113	156085113	+	2.31e-08	4e-06	3.07381	0.029198	0.797872	0.324428	3.87168	0.64164
1	156255456	156255456	+	7.48e-09	1.52e-06	0.426407	0.00944951	70.7024	0.618777	71.1288	0.560831
1	156612379	156612379	+	2.01e-08	3.55e-06	5.44766	0.0253739	1.76991	0.468824	7.21757	0.83695
1	158085900	158085900	+	1.48e-50	1.35e-46	0.262705	1.88e-44	79.6583	0.248028	79.921	0.226983
1	160068243	160068243	+	1.46e-08	2.74e-06	9.79451	0.0183995	3.71901	1.2164	13.5135	1.98707
1	160068257	160068257	+	1.55e-08	2.87e-06	9.77907	0.0195838	3.73444	1.22135	13.5135	1.98707
1	160068270	160068270	+	1.02e-08	1.99e-06	10.4224	0.012857	3.71901	1.2164	14.1414	2.0219
1	160232121	160232121	+	1.93e-10	6.18e-08	1.93225	0.000244217	0.0879507	0.0879121	2.0202	0.377906
1	160232300	160232300	+	2.41e-10	7.47e-08	0.405894	0.000304411	0.406188	0.0591281	0.812081	0.0757489
1	160340726	160340726	+	1.58e-08	2.9e-06	3.24092	0.0199029	84.3309	0.552613	87.5719	0.428988
1	161410435	161410435	+	8.72e-11	3.09e-08	-0.170757	0.00011025	13.8876	0.259991	13.7169	0.235187
1	161410442	161410442	+	5.5e-21	7.69e-18	-0.404911	6.97e-15	11.3898	0.238789	10.9849	0.21334
1	161410453	161410453	+	1.68e-15	1.33e-12	-0.620212	2.13e-09	8.97682	0.214918	8.35661	0.18882
1	161410455	161410455	+	1.24e-17	1.3e-14	-0.563385	1.57e-11	7.11862	0.193352	6.55524	0.168875
1	161410459	161410459	+	1.95e-25	3.29e-22	-0.279358	2.47e-19	8.89668	0.214039	8.61732	0.19147
1	163291694	163291694	+	3.84e-08	6.18e-06	-4.27994	0.0484632	12.5952	0.872842	8.31522	0.64369
1	167112846	167112846	+	1.28e-10	4.4e-08	-4.1379	0.000161543	98.2997	0.32442	94.1618	0.563705
1	167574167	167574167	+	6.9e-26	1.23e-22	-9.41873	8.74e-20	86.8426	0.483537	77.4239	0.523668
1	168299056	168299056	+	4.18e-09	9.21e-07	12.7611	0.0052753	58.2677	1.54705	71.0288	1.3014
1	171374088	171374088	+	1.98e-10	6.29e-08	14.9261	0.000250234	60.7261	2.80555	75.6522	2.31063
1	171810963	171810963	+	3.18e-08	5.27e-06	1.81577	0.040163	0.263852	0.152134	2.07962	0.347846
1	175307606	175307606	+	1.5e-08	2.8e-06	-2.52343	0.0189316	78.8474	0.369497	76.324	0.346085
1	175463228	175463228	+	1.85e-08	3.31e-06	-1.79812	0.0233405	83.5767	0.398857	81.7786	0.363847
1	179251873	179251873	+	3.16e-09	7.29e-07	-1.48643	0.00399286	96.575	0.24228	95.0885	0.254191
1	179788079	179788079	+	1.07e-08	2.09e-06	-4.21597	0.0135509	53.358	0.563705	49.1421	0.520983
1	180220323	180220323	+	1.38e-10	4.71e-08	5.90042	0.000174864	81.8259	1.12644	87.7264	0.849793
1	180220583	180220583	+	8.89e-18	9.39e-15	-2.51205	1.13e-11	48.3354	0.294133	45.8233	0.259103
1	182922045	182922045	+	4.9e-09	1.05e-06	1.21636	0.00618791	5.30786	0.185535	6.52422	0.177843
1	183155409	183155409	+	2.77e-08	4.69e-06	3.57451	0.0349971	2.63158	0.432787	6.20609	0.583784
1	184021185	184021185	+	8.61e-10	2.32e-07	18.2996	0.00108866	6.31579	1.7647	24.6154	3.0848
1	184595460	184595460	+	2.62e-10	8.01e-08	-3.67531	0.000331163	50.8602	0.453561	47.1848	0.408459
1	185125530	185125530	+	2.96e-15	2.22e-12	-20.8756	3.75e-09	30.8756	3.13613	10	1.76166
1	187705869	187705869	+	2.66e-10	8.07e-08	5.253	0.000335812	81.1611	0.951733	86.4141	0.770022
1	189305605	189305605	+	2.28e-08	3.96e-06	1.68692	0.0287564	93.3375	0.312963	95.0245	0.2242
1	191120903	191120903	+	2.77e-192	2.52e-187	11.5566	3.52e-186	67.7959	0.413309	79.3526	0.325039
1	197324561	197324561	+	4.8e-28	8.9e-25	-0.371715	6.08e-22	90.1984	0.360441	89.8267	0.321757
1	198126888	198126888	+	5.23e-11	1.96e-08	-12.5299	6.61e-05	22.973	2.82328	10.443	1.72036
1	198126907	198126907	+	1.61e-13	9.28e-11	-10.821	2.04e-07	15.4506	2.36783	4.62963	1.16737
1	198126933	198126933	+	4.94e-13	2.67e-10	-11.4644	6.25e-07	16.8103	2.45516	5.34591	1.26144
1	201437812	201437812	+	8.62e-10	2.32e-07	1.05144	0.00108953	0.241182	0.0851677	1.29262	0.168629
1	201451097	201451097	+	7.96e-09	1.59e-06	3.95436	0.0100476	1.23596	0.370344	5.19031	0.652445
1	201476162	201476162	+	4.65e-11	1.76e-08	0.743494	5.89e-05	0	0	0.743494	0.3024
1	201618222	201618222	+	4.78e-10	1.36e-07	-5.40878	0.000604386	47.3166	0.6623	41.9078	0.605694
1	201619295	201619295	+	3.85e-12	1.84e-09	-5.88235	4.87e-06	25.8824	0.692954	20	0.565685
1	202611634	202611634	+	5.78e-09	1.22e-06	4.62083	0.00729878	18.0889	0.639681	22.7098	0.612939
1	202679672	202679672	+	1.44e-10	4.86e-08	9.78051	0.000182702	3.9627	0.941862	13.7432	1.46413
1	202679684	202679684	+	1.4e-08	2.66e-06	8.04849	0.017716	4.4289	0.993305	12.4774	1.40527
1	203098045	203098045	+	1.74e-08	3.15e-06	-1.62498	0.0219876	95.82	0.214171	94.195	0.221154
1	203619472	203619472	+	2.67e-10	8.09e-08	-2.11995	0.000337505	16.2006	0.273373	14.0806	0.229402
1	203619509	203619509	+	2.5e-10	7.69e-08	-1.39481	0.000315816	5.58429	0.165959	4.18948	0.129035
1	204058695	204058695	+	1.57e-10	5.16e-08	-1.91433	0.000198079	43.0662	0.883104	41.1518	0.796213
1	204071553	204071553	+	5.41e-10	1.52e-07	-20.2245	0.00068413	36.0976	3.35445	15.873	2.30196
1	204071570	204071570	+	6.31e-11	2.33e-08	-20.0595	7.98e-05	32.3671	3.25197	12.3077	2.03743
1	204071589	204071589	+	1.63e-11	6.78e-09	-20.2059	2.07e-05	33.3333	3.27649	13.1274	2.09837
1	204071595	204071595	+	1.7e-09	4.22e-07	-17.3671	0.0021437	32.3671	3.25197	15	2.21446
1	204071600	204071600	+	5.99e-12	2.79e-09	-20.3549	7.58e-06	33.8164	3.28817	13.4615	2.11673
1	204463535	204463535	+	2.04e-08	3.59e-06	0.75711	0.0256947	0.307085	0.0819458	1.06419	0.134432
1	204463538	204463538	+	2.58e-08	4.4e-06	0.521426	0.0325891	0.285025	0.078939	0.806452	0.117158
1	204463554	204463554	+	2.45e-12	1.21e-09	0.828415	3.1e-06	0.372889	0.09027	1.2013	0.142718
1	204463556	204463556	+	7.55e-09	1.53e-06	0.438616	0.0095346	0.594976	0.114162	1.03359	0.132745
1	204486661	204486661	+	4.15e-10	1.21e-07	-2.50786	0.000525086	87.0796	0.419511	84.5718	0.38861
1	205538443	205538443	+	2.01e-09	4.81e-07	1.31129	0.00253447	3.97097	0.176333	5.28226	0.176956
1	205649656	205649656	+	1.24e-09	3.22e-07	0.812457	0.00156436	0.328228	0.0945955	1.14068	0.15434
1	205744413	205744413	+	4.37e-09	9.52e-07	3.82653	0.00551683	0	0	3.82653	0.968918
1	205744417	205744417	+	8.78e-09	1.74e-06	3.31633	0.0110857	0	0	3.31633	0.904403
1	205819023	205819023	+	4.54e-31	1.09e-27	-6.05525	5.75e-25	40.8868	0.53106	34.8316	0.461517
1	205819039	205819039	+	3.52e-46	2.46e-42	-6.42763	4.47e-40	47.198	0.524849	40.7703	0.465627
1	205819051	205819051	+	9.16e-36	3.2e-32	-5.32626	1.16e-29	48.0654	0.525311	42.7392	0.468663
1	205819053	205819053	+	1.05e-32	2.88e-29	-4.64974	1.33e-26	45.2442	0.523755	40.5944	0.465332
1	205819056	205819056	+	7.9e-36	2.87e-32	-5.41885	1e-29	48.0146	0.525435	42.5957	0.468314
1	205819058	205819058	+	6.27e-37	2.48e-33	-5.90945	7.95e-31	48.2755	0.525392	42.366	0.468151
1	205819186	205819186	+	1.08e-40	5.44e-37	-4.94492	1.37e-34	40.3957	0.45913	35.4508	0.392828
1	205819191	205819191	+	1.08e-41	5.8e-38	-4.96063	1.38e-35	40.9469	0.460008	35.9863	0.394006
1	205819210	205819210	+	9.97e-31	2.21e-27	-3.92635	1.26e-24	39.1658	0.456447	35.2394	0.392058
1	205819232	205819232	+	5.8e-29	1.15e-25	-5.4897	7.35e-23	42.3768	0.474294	36.8871	0.403825
1	206634610	206634610	+	2.78e-09	6.52e-07	0.933889	0.00351819	97.8733	0.137835	98.8072	0.0923039
1	206908066	206908066	+	2.34e-08	4.03e-06	-3.6655	0.0295536	61.0962	0.579452	57.4307	0.533611
1	209807971	209807971	+	4.25e-25	6.77e-22	-10.2941	5.38e-19	59.2092	1.12098	48.915	1.06286
1	211652442	211652442	+	1.17e-10	4.06e-08	-5.66904	0.000148535	39.0693	0.740527	33.4003	0.61026
1	211752490	211752490	+	3.59e-09	8.1e-07	15.842	0.00454211	5.14019	1.50947	20.9821	2.72059
1	211752494	211752494	+	1.51e-11	6.36e-09	18.1784	1.9e-05	2.80374	1.12846	20.9821	2.72059
1	211752503	211752503	+	2.87e-11	1.14e-08	18.1575	3.64e-05	3.27103	1.21594	21.4286	2.74161
1	211752511	211752511	+	1.51e-11	6.36e-09	18.1784	1.9e-05	2.80374	1.12846	20.9821	2.72059
1	211752523	211752523	+	1.61e-11	6.7e-09	18.1652	2.03e-05	2.8169	1.13368	20.9821	2.72059
1	211817122	211817122	+	3.43e-09	7.8e-07	-21.102	0.0043348	59.887	2.605	38.785	2.35526
1	214781774	214781774	+	7.12e-11	2.58e-08	1.50947	9.01e-05	97.0069	0.192714	98.5164	0.122714
1	216294003	216294003	+	2.07e-08	3.64e-06	-2.08382	0.0261289	94.8099	0.299875	92.7261	0.326579
1	218071889	218071889	+	5e-31	1.16e-27	6.51536	6.33e-25	86.6452	0.48242	93.1606	0.323272
1	220863909	220863909	+	9.74e-11	3.45e-08	0.773496	0.000123269	0.447671	0.0734317	1.22117	0.108124
1	223566619	223566619	+	2.02e-09	4.84e-07	-1.53041	0.00255503	22.8457	0.324212	21.3153	0.274862
1	223567530	223567530	+	2.32e-12	1.16e-09	-0.646863	2.94e-06	94.8997	0.140027	94.2529	0.130429
1	224371382	224371382	+	2.38e-08	4.09e-06	0.752499	0.0300682	0.122775	0.0867615	0.875274	0.217859
1	225670443	225670443	+	3.35e-08	5.49e-06	2.62161	0.0422648	93.2223	0.602424	95.8439	0.449327
1	226026616	226026616	+	6.39e-11	2.35e-08	0.86203	8.09e-05	85.8344	0.419873	86.6965	0.37833
1	226062505	226062505	+	1.8e-08	3.23e-06	-1.50291	0.022719	95.0151	0.260849	93.5122	0.260957
1	226685978	226685978	+	3.12e-09	7.25e-07	-2.08498	0.00394	96.5653	0.261968	94.4803	0.297608
1	226728103	226728103	+	1.13e-15	9.14e-13	-6.10882	1.43e-09	62.4816	1.31193	56.3728	1.17512
1	226923973	226923973	+	1.69e-09	4.22e-07	-4.14676	0.00213985	81.0769	0.413985	76.9301	0.402444
1	227146133	227146133	+	1.68e-23	2.51e-20	-0.464991	2.13e-17	84.6615	0.464795	84.1965	0.411472
1	227746355	227746355	+	7.24e-11	2.61e-08	-2.47713	9.16e-05	70.0298	0.521712	67.5527	0.477062
1	227939053	227939053	+	6.08e-10	1.7e-07	-1.75934	0.000768839	97.616	0.173646	95.8566	0.219679
1	227974209	227974209	+	6.16e-11	2.29e-08	-0.830977	7.79e-05	72.8643	0.448694	72.0333	0.399617
1	228071635	228071635	+	5.93e-09	1.24e-06	4.41818	0.00749031	85.2784	0.480349	89.6966	0.363665
1	228346053	228346053	+	2.15e-08	3.77e-06	0.630412	0.0271467	91.6853	0.376569	92.3157	0.324398
1	228346413	228346413	+	3.28e-08	5.39e-06	0.594287	0.04142	98.7972	0.199258	99.3915	0.123835
1	228353165	228353165	+	1.89e-08	3.37e-06	5.99386	0.0238427	1.99336	0.805632	7.98722	1.53232
1	228353198	228353198	+	1.59e-08	2.9e-06	6.33998	0.0200272	1.99336	0.805632	8.33333	1.56472
1	228549843	228549843	+	1.95e-10	6.23e-08	-3.43157	0.000246897	90.7311	0.401727	87.2996	0.419546
1	228566312	228566312	+	2.28e-08	3.96e-06	0.278326	0.0287945	0.191939	0.0408822	0.470265	0.0581919
1	228744048	228744048	+	1.82e-09	4.46e-07	-3.17204	0.00230648	98.3333	0.82636	95.1613	0.963505
1	228763950	228763950	+	3.7e-09	8.27e-07	2.59277	0.00467703	90.3312	0.382232	92.924	0.290324
1	229683264	229683264	+	1.95e-83	3.55e-79	11.9376	2.48e-77	67.8746	0.639849	79.8121	0.490135
1	234745796	234745796	+	6.51e-12	3.02e-09	1.48588	8.24e-06	1.44811	0.338842	2.93399	0.417226
1	234745801	234745801	+	7.85e-11	2.81e-08	1.91375	9.93e-05	1.44811	0.338842	3.36186	0.445628
1	234745804	234745804	+	9.42e-10	2.52e-07	1.80817	0.00119071	1.85036	0.382241	3.65854	0.463595
1	234745824	234745824	+	3.35e-10	9.95e-08	1.41832	0.000423693	1.45278	0.339928	2.87111	0.412738
1	234745827	234745827	+	2.85e-10	8.57e-08	1.66165	0.000359985	1.44811	0.338842	3.10976	0.428629
1	234745830	234745830	+	3.71e-11	1.43e-08	1.91029	4.69e-05	1.68946	0.365543	3.59976	0.460136
1	234745840	234745840	+	1.07e-10	3.75e-08	1.30382	0.000135564	1.68946	0.365543	2.99328	0.421163
1	234849338	234849338	+	2.42e-12	1.2e-09	4.92133	3.06e-06	40.1114	0.52787	45.0327	0.477399
1	236535171	236535171	+	1.66e-09	4.17e-07	5.36639	0.00209286	92.1179	0.705449	97.4843	0.374459
1	236558836	236558836	+	1.12e-10	3.89e-08	9.8832	0.000141796	4.40252	1.15043	14.2857	1.53749
1	236558864	236558864	+	2.38e-11	9.61e-09	11.559	3.01e-05	4.40252	1.15043	15.9615	1.60611
1	236558873	236558873	+	1.45e-10	4.86e-08	10.8484	0.000183559	4.40252	1.15043	15.251	1.57961
1	236558875	236558875	+	2.88e-09	6.73e-07	9.72584	0.00363761	5.03145	1.22581	14.7573	1.56289
1	236645670	236645670	+	6.86e-12	3.15e-09	-3.06866	8.68e-06	68.3453	0.822625	65.2767	0.778387
1	236686761	236686761	+	1.73e-09	4.29e-07	2.11935	0.00218681	10.6239	0.354657	12.7433	0.339275
1	236686784	236686784	+	2.06e-08	3.63e-06	3.34842	0.0259941	11.2478	0.363454	14.5963	0.359229
1	237206065	237206065	+	3.8e-08	6.13e-06	7.67587	0.0478935	4.78088	1.34673	12.4567	1.94252
1	240182501	240182501	+	3.25e-08	5.35e-06	11.3304	0.0410034	7.32984	1.88582	18.6603	2.69487
1	240656513	240656513	+	1.69e-13	9.61e-11	8.13307	2.14e-07	60.5608	0.93263	68.6939	0.789179
1	240656526	240656526	+	5.67e-14	3.41e-11	8.69044	7.18e-08	53.3195	0.927709	62.0099	0.806476
1	240656533	240656533	+	1.43e-16	1.3e-13	10.2244	1.81e-10	51.5728	0.929139	61.7971	0.806675
1	240656540	240656540	+	2.02e-10	6.38e-08	8.66555	0.000255878	49.8791	0.929275	58.5447	0.8179
1	240656545	240656545	+	4.42e-18	4.73e-15	10.4655	5.6e-12	50.1037	0.929758	60.5692	0.812362
1	240656551	240656551	+	7.12e-14	4.25e-11	8.84998	9.01e-08	53.2503	0.927793	62.1003	0.805436
1	240656668	240656668	+	2.16e-16	1.92e-13	6.28642	2.73e-10	62.6704	0.768424	68.9568	0.645468
1	240656681	240656681	+	4.95e-15	3.46e-12	5.38754	6.27e-09	76.0716	0.677473	81.4591	0.542067
1	240656692	240656692	+	3.4e-10	1.01e-07	4.45329	0.000429928	73.6164	0.700602	78.0697	0.577198
1	240656696	240656696	+	3.58e-08	5.84e-06	2.93304	0.0452302	75.1457	0.687891	78.0787	0.577505
1	240656699	240656699	+	1.63e-10	5.3e-08	3.29822	0.000206512	75.5305	0.695845	78.8287	0.579537
1	242121539	242121539	+	7.69e-11	2.76e-08	3.04535	9.72e-05	58.8334	0.430853	61.8788	0.367922
1	243418073	243418073	+	2.65e-08	4.51e-06	2.7073	0.0334916	0.760264	0.195552	3.46756	0.432678
1	244013305	244013305	+	6.69e-09	1.37e-06	-3.68759	0.00844585	4.02542	0.904717	0.337838	0.238484
1	244211966	244211966	+	4.46e-09	9.67e-07	4.50098	0.00562956	0	0	4.50098	0.917154
1	245851779	245851779	+	2.85e-08	4.81e-06	-3.14112	0.0359715	43.9232	1.3231	40.7821	1.10749
1	246277899	246277899	+	2.51e-10	7.7e-08	-6.07567	0.000317165	72.0464	0.754478	65.9707	0.706154
1	246277931	246277931	+	2.87e-13	1.58e-10	-6.88708	3.63e-07	78.5352	0.671278	71.6481	0.653884
1	247254538	247254538	+	6.74e-11	2.46e-08	-8.65432	8.53e-05	78.5301	0.987782	69.8758	0.966372
1	247291108	247291108	+	6.12e-09	1.28e-06	6.40982	0.00772679	18.8101	0.737608	25.2199	0.743683
1	248100233	248100233	+	8.81e-09	1.74e-06	9.38723	0.0111209	72.4812	1.22462	81.8684	0.905851
1	249142169	249142169	+	3.34e-62	4.34e-58	2.9252	4.23e-56	93.4222	0.253907	96.3474	0.165555
2	191318	191318	+	4.31e-20	4.91e-17	8.34853	5.46e-14	36.1702	0.722894	44.5187	0.707459
2	888652	888652	+	1.18e-09	2.94e-07	-3.47223	0.00148709	90.9483	0.313955	87.476	0.324002
2	1238010	1238010	+	5.9e-13	2.89e-10	-8.1324	7.47e-07	88.7786	0.616633	80.6462	0.717362
2	1588622	1588622	+	3.19e-13	1.7e-10	3.42711	4.04e-07	92.6907	0.380521	96.1179	0.254302
2	1713115	1713115	+	1.02e-25	2.36e-22	-4.84586	1.29e-19	93.7154	0.184276	88.8695	0.212856
2	2090469	2090469	+	2.3e-16	1.91e-13	-12.4598	2.92e-10	89.3647	0.823641	76.9049	1.02426
2	2708992	2708992	+	1.29e-09	3.19e-07	-14.534	0.00162998	31.7365	2.54683	17.2026	1.51325
2	2726649	2726649	+	2.65e-10	7.54e-08	0.728004	0.000334633	0.0734754	0.0519359	0.80148	0.156552
2	2879518	2879518	+	1.39e-08	2.54e-06	-1.43343	0.0175368	96.4931	0.173549	95.0597	0.184308
2	2898048	2898048	+	1.7e-15	1.22e-12	0.422133	2.16e-09	78.6813	0.318687	79.1034	0.280473
2	3063250	3063250	+	6.11e-10	1.62e-07	-3.67629	0.000772	95.1642	0.451852	91.4879	0.523375
2	3228100	3228100	+	6.42e-49	4.46e-45	4.46613	8.14e-43	93.9397	0.254899	98.4059	0.123863
2	3487027	3487027	+	4.61e-09	9.87e-07	-1.60306	0.00582601	84.8524	0.357424	83.2493	0.345131
2	3487043	3487043	+	9.93e-12	4.02e-09	-1.83306	1.26e-05	83.7275	0.358296	81.8944	0.347512
2	3487061	3487061	+	1.04e-10	3.43e-08	-1.52158	0.000132066	79.6476	0.390818	78.126	0.372985
2	3645429	3645429	+	1.96e-13	1.07e-10	5.91745	2.48e-07	62.527	1.5907	68.4444	1.38558
2	3660602	3660602	+	5.42e-09	1.13e-06	1.67892	0.00685277	94.0923	0.190383	95.7712	0.145768
2	3699714	3699714	+	9.93e-14	5.6e-11	-2.18731	1.26e-07	5.931	0.282036	3.74368	0.203425
2	3699719	3699719	+	2.18e-14	1.37e-11	-1.78793	2.77e-08	4.2796	0.241738	2.49168	0.167025
2	3699724	3699724	+	7.29e-11	2.45e-08	-1.43303	9.22e-05	3.04112	0.205181	1.60809	0.134811
2	3990786	3990786	+	6.18e-09	1.27e-06	13.3323	0.00780475	57.7222	1.45106	71.0544	1.19056
2	4930996	4930996	+	6.08e-18	5.49e-15	-14.5084	7.7e-12	78.1477	0.85373	63.6393	0.866347
2	5284363	5284363	+	1.08e-08	2.04e-06	3.81105	0.0136153	93.908	0.608905	97.719	0.339925
2	8738391	8738391	+	3.93e-11	1.42e-08	-2.36777	4.97e-05	80.4507	0.321912	78.0829	0.300633
2	9911757	9911757	+	4.12e-27	1.15e-23	4.38406	5.23e-21	82.2272	0.406477	86.6113	0.328927
2	10182918	10182918	+	2.66e-09	6.19e-07	1.72273	0.00336123	4.31577	0.21161	6.03849	0.227496
2	10184420	10184420	+	1.66e-11	6.4e-09	4.37173	2.1e-05	56.8315	0.717014	61.2033	0.621366
2	10372399	10372399	+	9.91e-15	6.63e-12	-5.86169	1.26e-08	72.6819	0.787336	66.8202	0.71449
2	10560267	10560267	+	3.9e-09	8.57e-07	-2.34213	0.00493343	99.8164	0.105903	97.4743	0.339339
2	10640389	10640389	+	2.87e-14	1.77e-11	-2.78422	3.64e-08	34.0674	0.762827	31.2831	0.675221
2	10792977	10792977	+	6.04e-16	4.72e-13	-2.30921	7.65e-10	97.2534	0.115706	94.9442	0.137588
2	11051186	11051186	+	9.98e-14	5.6e-11	-1.5363	1.26e-07	83.8569	0.265336	82.3206	0.242651
2	11052128	11052128	+	1.52e-08	2.73e-06	2.90702	0.0192345	0.959233	0.337509	3.86625	0.623199
2	11606125	11606125	+	1.18e-10	3.81e-08	-0.784314	0.000148971	0.784314	0.318937	0	0
2	11751018	11751018	+	2.64e-08	4.41e-06	-1.22039	0.03336	98.7316	0.180053	97.5112	0.227211
2	11888832	11888832	+	2.76e-09	6.4e-07	1.93949	0.0034886	12.1529	0.273935	14.0924	0.25856
2	15731865	15731865	+	3.59e-11	1.31e-08	1.50624	4.54e-05	0.130039	0.0918917	1.63628	0.274309
2	15731872	15731872	+	9.56e-10	2.44e-07	1.50235	0.00120908	0.457516	0.172529	1.95987	0.299436
2	15731879	15731879	+	1.09e-09	2.77e-07	1.21584	0.00138239	0.327654	0.146291	1.5435	0.266607
2	16013580	16013580	+	6.59e-10	1.74e-07	2.34398	0.00083348	92.195	0.450285	94.539	0.329302
2	17721671	17721671	+	3.31e-08	5.3e-06	3.07885	0.0417565	5.9637	0.696208	9.04255	0.853906
2	19547425	19547425	+	3.64e-08	5.69e-06	8.79678	0.0459404	7.12251	1.37283	15.9193	1.73238
2	20724693	20724693	+	2.08e-24	4.14e-21	-7.74486	2.64e-18	34.0246	0.735733	26.2797	0.60718
2	20869469	20869469	+	1.34e-08	2.46e-06	5.31726	0.0168756	28.2875	0.592063	33.6048	0.564613
2	20869475	20869475	+	4.47e-12	1.92e-09	6.24499	5.66e-06	18.8656	0.514472	25.1106	0.518125
2	20869485	20869485	+	2.92e-09	6.7e-07	4.82212	0.00368616	30.4401	0.605674	35.2622	0.571105
2	20869605	20869605	+	1.71e-10	5.27e-08	4.85505	0.000216401	33.5866	0.560232	38.4417	0.527358
2	20869614	20869614	+	2.21e-08	3.79e-06	4.651	0.0278731	27.8321	0.518925	32.4831	0.49641
2	20869835	20869835	+	6.69e-25	1.41e-21	7.42602	8.48e-19	28.7973	0.467993	36.2233	0.466339
2	20869848	20869848	+	3.16e-21	4.07e-18	7.96817	4e-15	29.4578	0.459754	37.426	0.458296
2	20869860	20869860	+	7.68e-16	5.8e-13	6.12861	9.72e-10	21.8165	0.416514	27.9451	0.424883
2	20869862	20869862	+	1.21e-28	3.51e-25	8.15573	1.53e-22	32.6083	0.472622	40.764	0.465323
2	20869878	20869878	+	4.05e-18	3.81e-15	7.06243	5.13e-12	32.2492	0.471239	39.3116	0.462423
2	20869880	20869880	+	1.33e-08	2.45e-06	4.97018	0.0167852	47.1827	0.503453	52.1529	0.473117
2	20870389	20870389	+	6.53e-11	2.22e-08	8.96152	8.26e-05	44.1286	1.00791	53.0901	0.904814
2	20870552	20870552	+	3.24e-08	5.24e-06	9.9233	0.0408946	37.9363	0.945091	47.8596	0.876659
2	20871062	20871062	+	1.08e-09	2.75e-07	6.30964	0.00136706	44.0678	0.646347	50.3774	0.596703
2	20871065	20871065	+	1.65e-10	5.11e-08	5.30693	0.000208867	38.9988	0.651024	44.3057	0.605699
2	20882056	20882056	+	3.68e-13	1.9e-10	6.17633	4.66e-07	68.9614	0.652594	75.1377	0.576184
2	21266736	21266736	+	4.65e-12	1.97e-09	-5.32352	5.88e-06	21.9329	0.534604	16.6094	0.436394
2	21266745	21266745	+	5.88e-16	4.65e-13	-4.93283	7.45e-10	18.6021	0.488778	13.6693	0.394021
2	21266749	21266749	+	4.82e-15	3.32e-12	-5.60964	6.1e-09	24.2348	0.538243	18.6251	0.446334
2	21266770	21266770	+	1.16e-08	2.16e-06	-4.21854	0.0146193	23.3112	0.531179	19.0927	0.45069
2	21266779	21266779	+	6.76e-12	2.83e-09	-5.48039	8.56e-06	24.2386	0.538314	18.7582	0.447265
2	23881683	23881683	+	1.85e-09	4.45e-07	-6.14701	0.00233713	16.9829	1.15656	10.8359	0.864762
2	25054954	25054954	+	3.48e-13	1.82e-10	6.49658	4.41e-07	89.9767	1.02524	96.4733	0.622151
2	25097119	25097119	+	7.96e-09	1.59e-06	-5.96938	0.0100574	69.0175	0.721126	63.0481	0.644426
2	25097146	25097146	+	2.46e-09	5.81e-07	-6.12162	0.00310314	63.567	0.731932	57.4453	0.64871
2	25551227	25551227	+	3.11e-19	3.09e-16	-3.88036	3.94e-13	99.2694	0.257359	95.389	0.562924
2	25921490	25921490	+	1.87e-08	3.27e-06	-25.0306	0.023656	49.4424	3.04836	24.4118	2.32963
2	26392996	26392996	+	5.14e-59	7.15e-55	-17.3691	6.52e-53	34.6222	1.003	17.2531	0.50627
2	27070863	27070863	+	9.37e-09	1.82e-06	9.5601	0.0118377	7.40741	1.68003	16.9675	2.25524
2	27070897	27070897	+	2.97e-08	4.84e-06	8.11203	0.0375099	6.99588	1.63632	15.1079	2.1479
2	27301585	27301585	+	1.26e-09	3.12e-07	-3.38193	0.00158891	31.0751	0.561642	27.6932	0.477018
2	27301881	27301881	+	5.81e-10	1.55e-07	-5.61484	0.000735201	44.5102	0.901066	38.8953	0.831202
2	27301895	27301895	+	1.08e-10	3.52e-08	-4.92557	0.000136251	47.2131	0.90395	42.2875	0.84278
2	27302057	27302057	+	1.73e-08	3.05e-06	-3.29755	0.0217971	39.0657	0.669611	35.7682	0.588841
2	27341650	27341650	+	6.34e-11	2.17e-08	3.50581	8.02e-05	0.672269	0.236883	4.17808	0.523654
2	29240834	29240834	+	2.4e-09	5.69e-07	-2.84082	0.00303008	95.8887	0.290548	93.0478	0.346304
2	31719473	31719473	+	5.93e-31	2.06e-27	-8.96286	7.51e-25	85.5039	0.538331	76.541	0.598485
2	33111790	33111790	+	4.22e-10	1.16e-07	-6.88541	0.000533434	87.3037	0.851714	80.4183	0.998963
2	33952620	33952620	+	1.44e-11	5.58e-09	-11.8272	1.82e-05	55.1253	1.67853	43.2981	1.47139
2	34299853	34299853	+	3.99e-13	2.03e-10	5.872	5.05e-07	75.016	0.773813	80.888	0.674205
2	34578131	34578131	+	3.84e-08	5.95e-06	-10.8753	0.0484466	43.5906	0.926748	32.7153	0.811336
2	34742529	34742529	+	1.24e-11	4.87e-09	6.2948	1.57e-05	73.9225	0.916096	80.2173	0.771085
2	38132146	38132146	+	6.6e-42	2.87e-38	4.30545	8.37e-36	10.3381	0.506864	14.6436	0.533532
2	38978109	38978109	+	6.08e-12	2.56e-09	-0.417698	7.69e-06	1.9802	0.800368	1.5625	0.632885
2	39471025	39471025	+	6.39e-09	1.31e-06	3.40606	0.00807181	58.5492	1.06918	61.9553	0.945076
2	39471101	39471101	+	8.47e-16	6.34e-13	3.75684	1.07e-09	55.2856	0.684961	59.0425	0.602441
2	39471127	39471127	+	2.24e-09	5.36e-07	2.30644	0.00283485	59.0892	0.67587	61.3956	0.59575
2	39471133	39471133	+	2.14e-11	8.14e-09	3.20286	2.71e-05	56.0053	0.682669	59.2082	0.601838
2	39471136	39471136	+	7.43e-10	1.94e-07	2.58452	0.000938732	57.1159	0.68039	59.7004	0.600362
2	39471141	39471141	+	5.72e-11	2e-08	3.05121	7.24e-05	57.3832	0.67998	60.4345	0.598515
2	42237978	42237978	+	4.85e-09	1.04e-06	-1.44402	0.00612877	92.6612	0.175733	91.2172	0.179574
2	42328108	42328108	+	1.27e-15	9.19e-13	-1.84979	1.61e-09	96.584	0.259011	94.7342	0.250686
2	42990263	42990263	+	4.47e-11	1.6e-08	-3.99563	5.66e-05	82.827	0.447275	78.8314	0.434283
2	43038542	43038542	+	1.17e-09	2.93e-07	3.9953	0.00147661	0.520833	0.299919	4.51613	0.745929
2	43295592	43295592	+	9.23e-20	1.03e-16	-6.54475	1.17e-13	64.7823	0.570696	58.2375	0.557332
2	46415883	46415883	+	2.83e-08	4.64e-06	-4.24628	0.035714	58.7752	0.651131	54.5289	0.613858
2	46525960	46525960	+	3.93e-13	2.01e-10	2.50991	4.97e-07	0	0	2.50991	0.56854
2	46525971	46525971	+	8.71e-09	1.71e-06	2.34624	0.0110015	0.306279	0.21624	2.65252	0.585202
2	46525977	46525977	+	9.4e-10	2.41e-07	2.98359	0.00118813	0.460123	0.26504	3.44371	0.663636
2	46525979	46525979	+	2.16e-10	6.49e-08	3.02567	0.000273691	0.153139	0.153022	3.17881	0.638475
2	47210516	47210516	+	9.85e-09	1.89e-06	2.24989	0.0124336	0.266667	0.18831	2.51656	0.570027
2	47252299	47252299	+	2.83e-26	7.29e-23	11.3325	3.59e-20	59.707	0.989521	71.0394	0.802575
2	47748096	47748096	+	1.41e-08	2.58e-06	0.257497	0.0178209	1.25338	0.111401	1.51088	0.107931
2	48339987	48339987	+	5.14e-09	1.09e-06	3.66976	0.00649432	88.3403	0.735511	92.0101	0.55601
2	51254918	51254918	+	1.62e-12	7.5e-10	-1.59928	2.05e-06	97.6603	0.139941	96.061	0.159075
2	52235378	52235378	+	1.96e-08	3.39e-06	-3.62308	0.024699	88.8545	0.783075	85.2314	0.809058
2	54482964	54482964	+	3.33e-10	9.31e-08	-4.17095	0.000421322	74.7453	0.535734	70.5744	0.507565
2	54557588	54557588	+	2.66e-08	4.43e-06	6.48118	0.0335969	3.36134	1.16827	9.84252	1.86912
2	54557632	54557632	+	2.03e-10	6.15e-08	7.75567	0.000257021	2.52101	1.01614	10.2767	1.90906
2	58656220	58656220	+	2.54e-10	7.34e-08	-5.28515	0.000321728	36.4991	0.590631	31.2139	0.530541
2	60743686	60743686	+	2.91e-08	4.77e-06	-25.0179	0.0367816	49.6933	3.91623	24.6753	2.83657
2	61765882	61765882	+	2.68e-08	4.46e-06	0.611629	0.033877	0.211416	0.211193	0.823045	0.409826
2	62457661	62457661	+	8.17e-09	1.61e-06	1.69268	0.0103124	29.8869	0.554751	31.5796	0.514767
2	65706758	65706758	+	4.11e-09	8.97e-07	-7.22722	0.00519882	83.3597	1.0484	76.1325	1.10842
2	66653237	66653237	+	5.76e-09	1.19e-06	6.06061	0.00728204	0	0	6.06061	1.31348
2	68290174	68290174	+	3.07e-13	1.65e-10	2.96124	3.88e-07	0.812348	0.255841	3.77358	0.5235
2	68290184	68290184	+	2.18e-08	3.76e-06	2.43181	0.0275648	0.81103	0.255428	3.24284	0.486443
2	69871100	69871100	+	3.18e-08	5.16e-06	2.43902	0.0401486	0	0	2.43902	0.584292
2	70176082	70176082	+	1.3e-09	3.2e-07	-4.4888	0.00164087	91.7035	0.529657	87.2147	0.553705
2	70176283	70176283	+	1.03e-26	2.76e-23	-3.34281	1.31e-20	87.6484	0.261463	84.3056	0.257286
2	71158805	71158805	+	1.17e-28	3.51e-25	-2.50989	1.49e-22	94.9582	0.225191	92.4483	0.23708
2	71248333	71248333	+	4.88e-18	4.47e-15	-2.24439	6.18e-12	79.1105	0.417344	76.8661	0.393775
2	71709899	71709899	+	4.52e-11	1.61e-08	-0.786307	5.72e-05	97.6465	0.105818	96.8602	0.106365
2	71818882	71818882	+	3.29e-09	7.43e-07	-12.0815	0.00415708	99.4764	0.522188	87.395	2.15143
2	73298471	73298471	+	2.44e-12	1.1e-09	0.991128	3.09e-06	0.411653	0.0805654	1.40278	0.129889
2	73350256	73350256	+	1.46e-10	4.56e-08	-14.7288	0.000184822	36.4103	3.44578	21.6814	2.74108
2	74211243	74211243	+	2.36e-10	6.88e-08	2.32783	0.000297847	1.26783	0.314942	3.59566	0.484941
2	74667775	74667775	+	2.62e-09	6.11e-07	3.51351	0.00330682	0	0	3.51351	0.957201
2	74667792	74667792	+	3.37e-09	7.56e-07	4.32432	0.00425449	0	0	4.32432	1.05745
2	74667803	74667803	+	2.62e-09	6.11e-07	3.51351	0.00330682	0	0	3.51351	0.957201
2	74667814	74667814	+	2.62e-09	6.11e-07	3.51351	0.00330682	0	0	3.51351	0.957201
2	85132832	85132832	+	1.42e-09	3.45e-07	2.62485	0.00178912	0.186393	0.131677	2.81124	0.46846
2	85142426	85142426	+	6.2e-74	1.44e-69	-1.64033	7.86e-68	36.0406	0.586645	34.4003	0.514379
2	85628746	85628746	+	2.64e-17	2.27e-14	5.38632	3.34e-11	90.5788	0.412712	95.9652	0.237061
2	85674610	85674610	+	4.38e-40	1.69e-36	5.57504	5.55e-34	58.5552	0.487391	64.1302	0.445737
2	87623878	87623878	+	4.84e-13	2.44e-10	0.37543	6.13e-07	89.4283	0.0433785	89.8037	0.0420961
2	87623918	87623918	+	6.95e-55	6.9e-51	-0.671943	8.81e-49	93.0157	0.0366943	92.3438	0.037765
2	87625844	87625844	+	3.37e-08	5.36e-06	0.730102	0.0424678	89.8463	0.524273	90.5764	0.462518
2	89867999	89867999	+	6.08e-15	4.11e-12	-1.66435	7.7e-09	86.1743	0.236141	84.5099	0.223565
2	89872584	89872584	+	1.57e-08	2.81e-06	-24.4908	0.0198104	31.7073	3.63367	7.21649	1.0726
2	89875278	89875278	+	2.77e-08	4.57e-06	1.75079	0.0349207	81.5787	0.148061	83.3295	0.126951
2	89875323	89875323	+	5.16e-09	1.09e-06	0.238418	0.00651705	73.2417	0.0899957	73.4801	0.0786035
2	89877978	89877978	+	2.21e-10	6.51e-08	6.12318	0.000279428	76.4831	0.873006	82.6062	0.520919
2	89878710	89878710	+	5.76e-16	4.61e-13	-0.344843	7.3e-10	4.76428	0.0840635	4.41944	0.0720012
2	89878960	89878960	+	1.81e-12	8.33e-10	0.274419	2.29e-06	5.42661	0.145585	5.70103	0.143566
2	89878991	89878991	+	2.48e-11	9.28e-09	1.85317	3.14e-05	85.4426	0.229526	87.2958	0.208951
2	89879144	89879144	+	1.21e-20	1.47e-17	3.58365	1.53e-14	43.593	0.442801	47.1767	0.364868
2	90413796	90413796	+	6.08e-13	2.96e-10	-1.56614	7.69e-07	7.7841	0.221878	6.21796	0.18025
2	90448315	90448315	+	2.29e-12	1.04e-09	-3.0359	2.9e-06	5.42522	0.613323	2.38932	0.40484
2	90448742	90448742	+	1.49e-14	9.78e-12	-0.975824	1.89e-08	5.69064	0.199156	4.71481	0.154968
2	90449740	90449740	+	2.4e-08	4.08e-06	-0.218359	0.0302586	1.37819	0.0543135	1.15983	0.0451929
2	90485291	90485291	+	1.43e-08	2.59e-06	-0.56251	0.0180116	93.7818	0.10847	93.2193	0.103944
2	91670290	91670290	+	1.77e-10	5.42e-08	-0.159379	0.000223517	1.00622	0.0416062	0.846842	0.0339204
2	91750682	91750682	+	5.19e-10	1.41e-07	-1.07063	0.000656718	63.3541	0.272459	62.2835	0.256802
2	91750690	91750690	+	2.63e-10	7.54e-08	-1.46593	0.000332913	58.0254	0.279144	56.5595	0.262691
2	91750708	91750708	+	1.43e-17	1.26e-14	-1.67336	1.81e-11	66.4994	0.266871	64.826	0.253071
2	91750715	91750715	+	3.17e-16	2.59e-13	-1.21347	4.01e-10	68.9849	0.261502	67.7714	0.247581
2	91750718	91750718	+	9.29e-20	1.03e-16	-1.40591	1.18e-13	68.1625	0.263552	66.7566	0.249682
2	91750721	91750721	+	3.01e-14	1.82e-11	-1.1017	3.81e-08	67.4151	0.265259	66.3134	0.250586
2	91750723	91750723	+	2.73e-51	2.11e-47	-4.09895	3.46e-45	67.5801	0.266395	63.4811	0.256858
2	91776724	91776724	+	1.09e-11	4.35e-09	-2.26691	1.38e-05	74.623	0.392905	72.3561	0.347081
2	91777282	91777282	+	1.64e-14	1.06e-11	-0.401116	2.08e-08	57.5857	0.160142	57.1845	0.141456
2	91777292	91777292	+	2.41e-08	4.09e-06	0.258953	0.0304388	53.0788	0.161827	53.3378	0.142717
2	91777710	91777710	+	6.19e-16	4.78e-13	-0.861407	7.84e-10	20.3531	0.166847	19.4917	0.146083
2	91777718	91777718	+	2.19e-10	6.5e-08	-0.230133	0.000277401	15.5154	0.150116	15.2853	0.132818
2	91777874	91777874	+	2.75e-13	1.5e-10	-1.59517	3.48e-07	16.4918	0.25865	14.8966	0.223019
2	92162413	92162413	+	3.3e-09	7.43e-07	-6.11018	0.00416949	37.0291	0.914688	30.9189	0.799564
2	95825513	95825513	+	3.94e-08	6.09e-06	-1.08163	0.0497135	2.77245	0.185579	1.69082	0.132124
2	95832192	95832192	+	7.7e-09	1.54e-06	-21.9662	0.00971915	79.2952	2.68934	57.329	2.82283
2	96782389	96782389	+	4.91e-11	1.72e-08	4.50281	6.21e-05	0	0	4.50281	0.898201
2	96782394	96782394	+	3.27e-09	7.42e-07	5.01854	0.00412665	0.234742	0.234466	5.25328	0.966349
2	96782412	96782412	+	3.76e-09	8.34e-07	4.45679	0.00475608	0.233645	0.233372	4.69043	0.915822
2	96782417	96782417	+	4.91e-11	1.72e-08	4.50281	6.21e-05	0	0	4.50281	0.898201
2	96782419	96782419	+	2.61e-08	4.36e-06	4.41076	0.0329336	0.46729	0.329651	4.87805	0.933039
2	96782426	96782426	+	1.55e-09	3.75e-07	4.45624	0.00195742	0.234192	0.233918	4.69043	0.915822
2	96804407	96804407	+	1.69e-09	4.08e-07	1.44664	0.00213568	60.5486	0.197967	61.9953	0.165962
2	96804434	96804434	+	2.35e-09	5.6e-07	1.18223	0.00297315	47.328	0.200982	48.5102	0.169874
2	97166491	97166491	+	2.1e-08	3.62e-06	-3.51925	0.0265	59.5141	0.467363	55.9948	0.420099
2	97228039	97228039	+	1.66e-14	1.06e-11	8.49502	2.1e-08	66.0114	0.799508	74.5064	0.684664
2	97303853	97303853	+	2.72e-08	4.51e-06	0.628342	0.0343451	0.140647	0.0531222	0.768989	0.109432
2	97401562	97401562	+	2.4e-11	9.06e-09	1.82317	3.03e-05	0.847458	0.487202	2.67062	0.87824
2	97532102	97532102	+	2.8e-09	6.47e-07	-2.6934	0.0035367	55.4354	0.403682	52.742	0.359264
2	98262666	98262666	+	5.31e-13	2.62e-10	2.61914	6.72e-07	6.52858	0.282842	9.14772	0.299245
2	98341741	98341741	+	5.12e-10	1.39e-07	-6.61157	0.000647642	100	0	93.3884	1.59732
2	98351706	98351706	+	1.62e-08	2.89e-06	-1.04992	0.0204333	97.9508	0.12056	96.9008	0.129967
2	98612282	98612282	+	8.94e-10	2.3e-07	0.331403	0.00113047	0.304778	0.0500287	0.63618	0.0631006
2	100443054	100443054	+	3.38e-08	5.36e-06	-3.71954	0.0427134	87.8285	0.568213	84.1089	0.575184
2	101231355	101231355	+	5.64e-10	1.51e-07	1.17942	0.000713639	86.5802	0.613698	87.7596	0.515393
2	101924987	101924987	+	9.36e-12	3.85e-09	-1.10386	1.19e-05	2.2413	0.323242	1.13744	0.188492
2	101924994	101924994	+	4.21e-15	2.93e-12	-1.38534	5.34e-09	2.33111	0.329112	0.945776	0.171856
2	101925008	101925008	+	4.4e-10	1.21e-07	-1.04333	0.000556449	2.42742	0.335755	1.38408	0.207209
2	101925013	101925013	+	3.85e-12	1.66e-09	-1.16414	4.87e-06	2.23703	0.322634	1.07289	0.18301
2	101925212	101925212	+	1.64e-08	2.92e-06	1.21523	0.0207507	0.14652	0.103529	1.36175	0.282005
2	101925234	101925234	+	3.2e-11	1.18e-08	1.65461	4.05e-05	0.0736377	0.0736106	1.72825	0.318142
2	102118850	102118850	+	2.77e-08	4.57e-06	-3.33308	0.0349717	33.9251	0.598783	30.5921	0.51554
2	105372162	105372162	+	2.09e-09	5.02e-07	-4.49799	0.00264483	76.9345	0.372804	72.4365	0.350763
2	105473567	105473567	+	2.98e-09	6.8e-07	-0.375596	0.00376983	5.76479	0.17488	5.3892	0.148325
2	105473570	105473570	+	8.27e-13	4e-10	-0.474804	1.05e-06	6.10855	0.179695	5.63374	0.151496
2	105473573	105473573	+	2.95e-08	4.83e-06	-0.527556	0.0372932	7.41386	0.196424	6.8863	0.166176
2	105473585	105473585	+	1.44e-10	4.53e-08	-0.756899	0.000182742	7.01577	0.191349	6.25887	0.158866
2	106525755	106525755	+	2.4e-08	4.08e-06	2.84244	0.0302587	38.805	0.473447	41.6474	0.432533
2	107083387	107083387	+	3.97e-17	3.37e-14	0.757479	5.03e-11	93.2125	0.260462	93.97	0.208233
2	107199136	107199136	+	9.77e-11	3.24e-08	6.04862	0.000123572	1.22768	0.36788	7.2763	0.814498
2	107459660	107459660	+	3.37e-08	5.36e-06	-1.44055	0.0425405	98.1577	0.233705	96.7171	0.285367
2	108086160	108086160	+	3.28e-08	5.29e-06	-1.0705	0.0414536	97.0057	0.223575	95.9352	0.229481
2	109147812	109147812	+	1.04e-08	1.98e-06	-8.76084	0.0131311	71.7996	1.11901	63.0388	1.12044
2	109147854	109147854	+	1.12e-09	2.83e-07	-10.5568	0.00142142	68.5821	1.16011	58.0254	1.15905
2	109593918	109593918	+	2.93e-21	3.84e-18	2.45365	3.71e-15	95.9341	0.132526	98.3877	0.0721717
2	109991981	109991981	+	6.1e-14	3.54e-11	-1.61289	7.72e-08	99.094	0.184097	97.4811	0.278051
2	110970067	110970067	+	6.98e-09	1.41e-06	3.26508	0.00881322	14.0389	0.722008	17.304	0.680953
2	110970110	110970110	+	7.39e-09	1.48e-06	3.44836	0.00933924	15.1502	0.74809	18.5986	0.704079
2	112913501	112913501	+	2.23e-20	2.67e-17	-3.99067	2.82e-14	33.3751	0.382857	29.3844	0.331124
2	113992695	113992695	+	7.99e-18	7.12e-15	-7.95252	1.01e-11	75.1453	0.556864	67.1928	0.534019
2	113992707	113992707	+	1.58e-17	1.37e-14	-7.70987	2e-11	77.718	0.548406	70.0081	0.531883
2	114360097	114360097	+	1.58e-14	1.03e-11	-0.837498	2e-08	98.5855	0.165522	97.748	0.187508
2	114783873	114783873	+	9.46e-10	2.42e-07	-4.04343	0.00119629	94.7229	0.383882	90.6794	0.495386
2	115419987	115419987	+	3.14e-10	8.84e-08	3.12819	0.00039691	7.68551	0.354049	10.8137	0.384073
2	119532439	119532439	+	1.45e-08	2.63e-06	4.00844	0.0183595	0	0	4.00844	0.90098
2	119593496	119593496	+	3.55e-09	7.89e-07	-1.72834	0.00448575	12.2888	0.295882	10.5605	0.2428
2	119988380	119988380	+	4.68e-14	2.76e-11	-6.22368	5.92e-08	85.4853	0.753742	79.2617	0.771308
2	120274441	120274441	+	3.73e-11	1.35e-08	3.41433	4.72e-05	94.2274	0.398224	97.6417	0.234203
2	121222302	121222302	+	3.02e-10	8.55e-08	-6.97811	0.00038247	63.0682	2.10033	56.0901	1.58773
2	121222495	121222495	+	4e-26	9.93e-23	3.22699	5.06e-20	14.9257	0.530672	18.1527	0.514213
2	121532661	121532661	+	3.56e-13	1.85e-10	7.74382	4.5e-07	82.5511	0.718399	90.2949	0.500879
2	122088577	122088577	+	1.45e-10	4.53e-08	-4.1597	0.000183029	92.6712	0.385464	88.5115	0.411471
2	122288006	122288006	+	1.48e-08	2.67e-06	1.96779	0.0187462	0.833333	0.479116	2.80112	0.873298
2	124310906	124310906	+	2.43e-08	4.12e-06	6.50103	0.0307139	76.8031	1.07593	83.3041	0.901071
2	127814776	127814776	+	2.43e-11	9.12e-09	-7.87289	3.07e-05	59.0826	2.10613	51.2097	1.83255
2	127814781	127814781	+	6.5e-09	1.32e-06	6.78808	0.00820498	62.2468	2.08035	69.0349	1.69278
2	128173891	128173891	+	1.82e-08	3.19e-06	0.468115	0.0229676	0.709939	0.101059	1.17805	0.114287
2	128173906	128173906	+	9.25e-09	1.8e-06	2.53877	0.0116837	6.94969	0.312569	9.48846	0.315625
2	128180807	128180807	+	2.63e-10	7.54e-08	3.2646	0.000332365	0	0	3.2646	0.736625
2	128180845	128180845	+	9.65e-09	1.86e-06	2.56849	0.0121869	0	0	2.56849	0.65461
2	128376730	128376730	+	3.52e-10	9.78e-08	0.927896	0.000444644	79.3213	0.475683	80.2492	0.35579
2	128389344	128389344	+	9.73e-09	1.88e-06	-6.08441	0.012289	74.4063	2.24157	68.3219	1.9251
2	128404313	128404313	+	1.25e-10	3.98e-08	3.9236	0.000157916	25.4487	0.359157	29.3723	0.320958
2	129040076	129040076	+	1.55e-10	4.82e-08	-3.69107	0.000196124	77.8172	0.78211	74.1261	0.756988
2	129120661	129120661	+	2.1e-22	3.11e-19	-9.53408	2.66e-16	40.4103	0.673227	30.8762	0.553243
2	129492979	129492979	+	2.48e-08	4.17e-06	-1.99557	0.0313318	68.0163	0.429714	66.0207	0.388516
2	130586386	130586386	+	1.2e-43	6.85e-40	9.90918	1.52e-37	48.5548	0.496402	58.464	0.438485
2	130669496	130669496	+	6.42e-09	1.31e-06	-5.64031	0.00811253	82.6531	0.563961	77.0128	0.567857
2	131010627	131010627	+	3.49e-08	5.49e-06	3.1265	0.044012	11.2998	0.58942	14.4263	0.589206
2	131099557	131099557	+	3.37e-08	5.36e-06	0.931811	0.0425746	0.8822	0.150627	1.81401	0.19271
2	131967721	131967721	+	2.84e-22	4.11e-19	-1.77897	3.59e-16	13.9716	0.355605	12.1926	0.302342
2	132057833	132057833	+	1.18e-22	1.86e-19	-6.05485	1.49e-16	55.5773	0.549214	49.5224	0.476861
2	132110125	132110125	+	3.67e-08	5.72e-06	-2.5717	0.0462965	95.512	0.272539	92.9403	0.305287
2	132269487	132269487	+	4.29e-09	9.32e-07	1.29064	0.00541959	96.3062	0.166853	97.5968	0.127452
2	132274474	132274474	+	5.53e-17	4.63e-14	-14.3527	7e-11	83.8679	1.12977	69.5152	1.31958
2	132277687	132277687	+	2.79e-12	1.23e-09	-6.17798	3.53e-06	83.1121	0.801482	76.9341	0.799098
2	132285433	132285433	+	1.47e-08	2.66e-06	-3.94011	0.0186106	6.07595	0.693963	2.13584	0.29881
2	132559240	132559240	+	1.56e-19	1.67e-16	5.9049	1.98e-13	23.3826	0.575455	29.2875	0.555019
2	132587194	132587194	+	1.1e-08	2.08e-06	2.71193	0.013913	38.1151	0.484243	40.8271	0.42893
2	132587234	132587234	+	9.94e-12	4.02e-09	1.9916	1.26e-05	20.2966	0.401286	22.2882	0.36323
2	132589637	132589637	+	6.02e-09	1.24e-06	4.13724	0.00760914	50.8996	0.680871	55.0369	0.610434
2	132593489	132593489	+	3.26e-08	5.26e-06	-1.40241	0.0411134	96.8855	0.173001	95.4831	0.181863
2	133011218	133011218	+	4.27e-14	2.56e-11	8.27921	5.41e-08	4.45596	0.664215	12.7352	0.896743
2	133011224	133011224	+	1.59e-21	2.14e-18	10.0854	2.01e-15	3.00207	0.549039	13.0875	0.906898
2	133012697	133012697	+	1.68e-14	1.07e-11	-4.41712	2.13e-08	36.7789	0.182327	32.3618	0.172906
2	133012707	133012707	+	1.83e-19	1.93e-16	-4.7934	2.32e-13	34.148	0.179281	29.3547	0.168279
2	133012718	133012718	+	1.24e-18	1.18e-15	-3.53614	1.57e-12	23.9812	0.161484	20.445	0.149102
2	133012729	133012729	+	7.4e-16	5.66e-13	-4.79164	9.38e-10	34.5411	0.179841	29.7495	0.169057
2	133012735	133012735	+	1.12e-12	5.35e-10	-4.51538	1.42e-06	38.0291	0.183608	33.5137	0.174499
2	133014029	133014029	+	1.44e-08	2.61e-06	-5.82187	0.0182032	62.8753	1.16091	57.0534	1.01126
2	133015357	133015357	+	3.65e-11	1.33e-08	6.29995	4.62e-05	66.5676	0.775558	72.8675	0.669716
2	133015494	133015494	+	2.36e-08	4.04e-06	2.7119	0.0298437	63.0427	0.411624	65.7546	0.370028
2	133025685	133025685	+	1.27e-08	2.35e-06	0.863266	0.0159798	24.3917	0.166078	25.2549	0.158523
2	133025695	133025695	+	9.54e-21	1.21e-17	1.22508	1.21e-14	13.857	0.133565	15.0821	0.130536
2	133025697	133025697	+	9.54e-12	3.9e-09	0.640253	1.21e-05	16.4842	0.143405	17.1244	0.13739
2	133025717	133025717	+	1.02e-42	5.06e-39	3.16087	1.29e-36	35.6404	0.185294	38.8013	0.177841
2	133025794	133025794	+	6.81e-14	3.88e-11	-2.61494	8.62e-08	20.0939	0.222671	17.4789	0.201929
2	133025801	133025801	+	1.04e-20	1.29e-17	-3.12955	1.31e-14	23.1859	0.234163	20.0563	0.212477
2	133025833	133025833	+	1.19e-10	3.84e-08	-2.18995	0.000150779	16.0776	0.203817	13.8876	0.183562
2	133025836	133025836	+	4.56e-12	1.95e-09	-3.02493	5.77e-06	25.8877	0.249434	22.8628	0.229999
2	133025876	133025876	+	1.35e-21	1.88e-18	-3.21514	1.71e-15	38.8233	0.18448	35.6081	0.177778
2	133025917	133025917	+	4.43e-14	2.64e-11	-1.06946	5.61e-08	10.4988	0.11385	9.42934	0.10603
2	133029952	133029952	+	9.02e-09	1.76e-06	1.18426	0.0113914	82.8673	0.184988	84.0516	0.136139
2	133030558	133030558	+	3.23e-10	9.05e-08	0.387926	0.000408186	80.7476	0.0475858	81.1356	0.0418787
2	133031227	133031227	+	5.4e-10	1.45e-07	3.91401	0.000682251	38.8067	1.04804	42.7207	0.966977
2	133031243	133031243	+	1.42e-08	2.58e-06	3.19186	0.0179165	38.6784	1.04692	41.8702	0.963832
2	133044708	133044708	+	2.74e-20	3.23e-17	-11.5837	3.47e-14	39.1916	2.04655	27.6079	1.34063
2	134887651	134887651	+	3.47e-08	5.48e-06	7.95048	0.0438142	83.8863	1.78973	91.8367	1.08485
2	134887659	134887659	+	1.82e-08	3.19e-06	7.23363	0.0230363	85.545	1.71179	92.7786	1.02557
2	152145958	152145958	+	3.78e-09	8.34e-07	0.368885	0.00477115	0.271555	0.0677964	0.640439	0.0911979
2	154143869	154143869	+	7.36e-10	1.93e-07	1.23167	0.000931044	13.8557	0.325075	15.0874	0.307962
2	154335457	154335457	+	1.07e-08	2.02e-06	1.39301	0.0134624	0.202429	0.116754	1.59544	0.299095
2	155555139	155555139	+	5.4e-09	1.13e-06	6.71292	0.00682417	1.22699	0.609722	7.93991	1.25242
2	160778516	160778516	+	1.34e-08	2.46e-06	0.636603	0.0168943	0.598614	0.13692	1.23522	0.179059
2	160902497	160902497	+	1.76e-23	2.98e-20	8.66989	2.23e-17	52.7682	0.731325	61.4381	0.62943
2	162095960	162095960	+	6.48e-10	1.71e-07	-3.87896	0.000819556	93.2042	0.427983	89.3252	0.463891
2	162280627	162280627	+	4.24e-10	1.17e-07	10.8134	0.000535837	3.2491	1.06529	14.0625	2.17271
2	163091729	163091729	+	9.3e-23	1.5e-19	1.78196	1.18e-16	94.4561	0.110514	96.2381	0.0803803
2	167232292	167232292	+	3.43e-08	5.42e-06	2.90088	0.0432358	0.177936	0.177778	3.07882	0.60621
2	170655643	170655643	+	5.18e-09	1.09e-06	2.90168	0.00654727	0.15456	0.15444	3.05623	0.601834
2	170655660	170655660	+	1.01e-08	1.92e-06	2.67027	0.012734	0.15528	0.155159	2.82555	0.580785
2	170655666	170655666	+	1.23e-08	2.29e-06	2.67003	0.0155342	0.155521	0.1554	2.82555	0.580785
2	171570510	171570510	+	3.83e-09	8.43e-07	2.10902	0.00483959	0.35057	0.174977	2.45959	0.410602
2	171673994	171673994	+	1.03e-10	3.4e-08	13.3025	0.000130642	9.13978	2.11299	22.4422	2.39676
2	171679834	171679834	+	3.37e-08	5.36e-06	2.08264	0.0425534	0.496894	0.247829	2.57954	0.464843
2	174173849	174173849	+	3.19e-13	1.7e-10	7.82394	4.04e-07	67.9067	1.03972	75.7307	0.979415
2	174173858	174173858	+	1.94e-10	5.91e-08	6.5086	0.000245959	79.1089	0.904519	85.6175	0.801052
2	175199739	175199739	+	5.33e-09	1.11e-06	2.89087	0.00673341	4.51232	0.386725	7.40319	0.441805
2	178977336	178977336	+	3.87e-10	1.07e-07	2.25262	0.000489315	0.0817661	0.0817327	2.33438	0.379265
2	178977341	178977341	+	8.49e-11	2.84e-08	2.84229	0.000107365	0.245298	0.141449	3.08759	0.434221
2	179094327	179094327	+	1.13e-13	6.28e-11	-19.9992	1.43e-07	84.5638	2.09293	64.5646	2.62116
2	180351421	180351421	+	1.3e-10	4.14e-08	-1.13334	0.000164702	96.3377	0.423624	95.2044	0.423635
2	182757058	182757058	+	3.57e-08	5.59e-06	2.70671	0.0450284	1.81818	0.680932	4.52489	0.988639
2	192786553	192786553	+	4.09e-11	1.47e-08	-5.01287	5.17e-05	92.7207	0.432214	87.7079	0.492213
2	198181750	198181750	+	1.53e-25	3.34e-22	-9.01944	1.94e-19	73.8106	0.954216	64.7912	1.00137
2	200468604	200468604	+	8.79e-26	2.11e-22	-3.63547	1.11e-19	90.663	0.280162	87.0275	0.296939
2	200468610	200468610	+	2.51e-24	4.85e-21	-3.45728	3.18e-18	87.8257	0.314864	84.3684	0.320974
2	200468616	200468616	+	1.3e-42	6.04e-39	-5.64849	1.65e-36	87.9844	0.313073	82.3359	0.337082
2	200468623	200468623	+	5.19e-30	1.72e-26	-4.47128	6.58e-24	86.341	0.339449	81.8697	0.349193
2	201450945	201450945	+	8.04e-09	1.6e-06	7.61775	0.0101587	3.2967	1.08064	10.9145	1.69358
2	201450949	201450949	+	4.33e-09	9.36e-07	9.30662	0.00547153	2.1978	0.887334	11.5044	1.73298
2	201450968	201450968	+	1.79e-10	5.46e-08	9.0448	0.000226448	2.1978	0.887334	11.2426	1.71821
2	201450971	201450971	+	5.28e-09	1.11e-06	7.72048	0.00667447	2.9304	1.02076	10.6509	1.67795
2	202097063	202097063	+	2.52e-10	7.3e-08	11.3568	0.000318439	1.24481	0.714206	12.6016	2.11591
2	202900891	202900891	+	1.42e-10	4.5e-08	-3.79135	0.000180208	89.3887	0.570728	85.5974	0.635251
2	202900918	202900918	+	1.07e-11	4.28e-09	-3.30058	1.35e-05	92.9161	0.475756	89.6155	0.55301
2	203240584	203240584	+	5.86e-11	2.03e-08	5.05051	7.42e-05	0	0	5.05051	1.10044
2	203240598	203240598	+	3.01e-11	1.11e-08	5.55556	3.81e-05	0	0	5.55556	1.15108
2	203240604	203240604	+	1.49e-09	3.62e-07	5.31646	0.00188103	0	0	5.31646	1.12889
2	203240613	203240613	+	2.06e-08	3.56e-06	4.45784	0.025973	0.340136	0.339557	4.79798	1.074
2	204193557	204193557	+	2.2e-10	6.5e-08	13.5695	0.00027777	7.28155	1.81035	20.8511	2.65004
2	204650295	204650295	+	9.52e-44	6.02e-40	4.85518	1.21e-37	89.7115	0.366755	94.5666	0.247161
2	208209179	208209179	+	2.66e-12	1.19e-09	-8.04258	3.37e-06	72.9412	0.702882	64.8986	0.666509
2	211341208	211341208	+	9.84e-09	1.89e-06	4.74906	0.0124208	11.7647	2.47108	16.5138	2.51479
2	211341250	211341250	+	6.71e-11	2.27e-08	6.92308	8.49e-05	11.1765	2.41653	18.0995	2.58989
2	216110462	216110462	+	3.86e-20	4.48e-17	-6.38861	4.9e-14	96.7401	0.221255	90.3515	0.329652
2	217501656	217501656	+	3.75e-16	3.03e-13	5.10307	4.75e-10	11.0442	0.543738	16.1473	0.565367
2	217560273	217560273	+	1.34e-12	6.3e-10	17.8916	1.7e-06	9.64467	2.10323	27.5362	3.10476
2	217931508	217931508	+	1.28e-21	1.82e-18	4.85324	1.62e-15	82.5089	0.389718	87.3622	0.301396
2	217931535	217931535	+	1.13e-10	3.67e-08	2.286	0.000142951	92.9183	0.263725	95.2043	0.19413
2	218146080	218146080	+	2.42e-14	1.5e-11	3.91664	3.07e-08	86.2184	0.341763	90.1351	0.265009
2	218824529	218824529	+	1.6e-21	2.14e-18	-4.01157	2.03e-15	90.9	0.406294	86.8885	0.431029
2	219738571	219738571	+	4.86e-10	1.33e-07	-4.26164	0.000614729	15.3398	0.648291	11.0782	0.515289
2	219738578	219738578	+	2.47e-08	4.17e-06	-4.25644	0.0311722	19.1057	0.723573	14.8493	0.596889
2	219858434	219858434	+	4.54e-09	9.74e-07	1.47362	0.00573179	1.42598	0.178372	2.8996	0.225886
2	219867808	219867808	+	1.67e-08	2.96e-06	8.59591	0.0211122	4.18605	1.36583	12.782	2.0472
2	219867824	219867824	+	5.95e-09	1.23e-06	10.6025	0.00751612	5.06912	1.48916	15.6716	2.22063
2	219895883	219895883	+	2.56e-15	1.81e-12	-1.25696	3.24e-09	94.6493	0.197458	93.3924	0.200433
2	220252949	220252949	+	2.34e-10	6.88e-08	1.89674	0.000296347	1.29474	0.220605	3.19149	0.29805
2	220252989	220252989	+	1.76e-08	3.1e-06	-5.72973	0.0222685	16.1003	0.739219	10.3706	0.527065
2	220290910	220290910	+	1.17e-08	2.19e-06	-17.8306	0.0147969	88.664	2.01723	70.8333	2.93398
2	220348240	220348240	+	1.73e-11	6.66e-09	-5.03611	2.19e-05	49.1315	0.549069	44.0954	0.480098
2	220361518	220361518	+	4.36e-09	9.4e-07	-1.04777	0.00551343	5.93023	0.8054	4.88246	0.647996
2	220361525	220361525	+	7.48e-10	1.95e-07	-1.38357	0.000945416	5.81395	0.797958	4.43038	0.618732
2	222389970	222389970	+	5.26e-09	1.11e-06	-5.52193	0.00664351	55.9051	0.760792	50.3832	0.675409
2	224822367	224822367	+	2.05e-10	6.17e-08	-11.5463	0.000259177	24.2553	2.79605	12.709	1.92622
2	226895970	226895970	+	1.1e-08	2.08e-06	3.08642	0.0139418	0	0	3.08642	0.679411
2	226895998	226895998	+	1.4e-09	3.43e-07	3.73377	0.00177133	0.4329	0.305444	4.16667	0.784992
2	227997039	227997039	+	8.09e-09	1.6e-06	-3.32116	0.0102135	66.7495	1.05029	63.4283	0.965
2	228882244	228882244	+	8.48e-12	3.51e-09	-1.56811	1.07e-05	97.3557	0.183121	95.7876	0.210386
2	230045506	230045506	+	1.16e-11	4.6e-09	-3.29357	1.46e-05	38.7266	0.186046	35.433	0.16609
2	230045512	230045512	+	2.46e-10	7.16e-08	-3.60825	0.000311275	44.1306	0.18539	40.5224	0.166752
2	230045526	230045526	+	6.77e-09	1.37e-06	-3.41407	0.00854554	44.1044	0.18532	40.6903	0.166824
2	230231632	230231632	+	1.19e-09	2.96e-07	-2.03117	0.00150058	97.6303	0.193784	95.5991	0.237592
2	232234493	232234493	+	3.3e-08	5.3e-06	2.89674	0.0416816	93.0279	0.65626	95.9246	0.413896
2	232290892	232290892	+	4.33e-09	9.36e-07	-7.58925	0.00547641	96.3061	0.968839	88.7168	1.48816
2	232348052	232348052	+	7.77e-10	2.01e-07	6.41791	0.000982038	70.8725	0.679574	77.2904	0.493606
2	232538257	232538257	+	6.7e-14	3.85e-11	-1.0801	8.49e-08	49.0581	0.427165	47.978	0.386121
2	232538287	232538287	+	8.36e-09	1.65e-06	-2.20118	0.0105574	36.9007	0.422643	34.6995	0.375677
2	232582237	232582237	+	6.63e-09	1.34e-06	-5.75088	0.00837392	55.4947	0.671461	49.7438	0.613778
2	233253059	233253059	+	2.84e-23	4.7e-20	-5.7698	3.6e-17	77.1736	0.461865	71.4038	0.443096
2	233311775	233311775	+	1.33e-09	3.28e-07	8.07496	0.00168419	75.7299	0.804047	83.8048	0.59351
2	233314231	233314231	+	1.14e-08	2.13e-06	-9.21635	0.0143607	63.2479	1.6847	54.0315	1.5172
2	233351045	233351045	+	3.23e-13	1.7e-10	4.21816	4.09e-07	2.61438	0.372388	6.83254	0.501408
2	233396024	233396024	+	8.78e-11	2.92e-08	9.03614	0.000111017	83.3579	1.01071	92.394	0.661908
2	234201710	234201710	+	1.23e-10	3.95e-08	-2.84698	0.000156028	100	0	97.153	0.992126
2	234205173	234205173	+	2.48e-09	5.85e-07	-2.22664	0.00313431	97.1634	0.299776	94.9367	0.359808
2	234382229	234382229	+	5.54e-10	1.49e-07	-5.57247	0.000700783	97.8655	0.472161	92.2931	0.822667
2	234394487	234394487	+	3.17e-142	1.1e-137	-12.0689	4.02e-136	70.2281	0.585791	58.1592	0.567271
2	234732311	234732311	+	2.89e-33	1.06e-29	3.42096	3.66e-27	80.7471	0.410871	84.1681	0.332957
2	235943250	235943250	+	1.37e-19	1.49e-16	-9.53867	1.74e-13	84.8243	0.682812	75.2857	0.779394
2	236531240	236531240	+	1.4e-23	2.44e-20	9.95164	1.78e-17	73.7721	0.788132	83.7237	0.570698
2	237028990	237028990	+	9.66e-16	7.15e-13	-1.79635	1.22e-09	57.7912	0.397384	55.9948	0.344245
2	237028995	237028995	+	4.12e-18	3.82e-15	-2.56134	5.22e-12	55.0534	0.389553	52.492	0.339713
2	237029004	237029004	+	5.52e-19	5.41e-16	-2.16036	7e-13	66.8812	0.368476	64.7208	0.324985
2	237029013	237029013	+	2.93e-14	1.79e-11	-1.43872	3.71e-08	68.8652	0.362362	67.4265	0.318669
2	237029029	237029029	+	1.93e-19	2e-16	-2.15485	2.45e-13	80.8114	0.30803	78.6565	0.278401
2	237029033	237029033	+	3.05e-15	2.15e-12	-1.11469	3.87e-09	60.2253	0.382977	59.1106	0.334079
2	237029036	237029036	+	1.17e-14	7.77e-12	-1.56048	1.48e-08	74.5373	0.34104	72.9768	0.301899
2	237146475	237146475	+	1.04e-15	7.62e-13	5.14304	1.32e-09	7.47556	0.630667	12.6186	0.723235
2	237274075	237274075	+	3.26e-12	1.42e-09	7.02303	4.12e-06	63.9324	1.66779	70.9555	1.05774
2	237482268	237482268	+	1.76e-11	6.72e-09	-6.44306	2.23e-05	97.4619	0.457468	91.0189	0.785459
2	238065452	238065452	+	8.56e-09	1.68e-06	-4.09316	0.0108153	69.7191	0.525155	65.626	0.484523
2	238509759	238509759	+	7.86e-19	7.59e-16	5.54255	9.96e-13	86.4777	0.737151	92.0202	0.534631
2	238778481	238778481	+	5.23e-15	3.57e-12	2.94035	6.63e-09	86.7421	0.473518	89.6824	0.394319
2	238969320	238969320	+	9.91e-09	1.89e-06	5.29027	0.0125103	5.86081	1.42162	11.1511	1.88783
2	238969327	238969327	+	2.6e-08	4.35e-06	5.33582	0.0327576	5.49451	1.37915	10.8303	1.86719
2	238970085	238970085	+	1.93e-08	3.36e-06	3.3623	0.0243648	0.574713	0.330856	3.93701	0.771746
2	239005595	239005595	+	2.67e-10	7.57e-08	5.15072	0.00033704	93.3523	0.593803	98.503	0.271261
2	239049539	239049539	+	6.41e-11	2.18e-08	-14.4276	8.11e-05	67.0241	1.72125	52.5965	1.82206
2	239049928	239049928	+	1.78e-22	2.69e-19	-9.29318	2.25e-16	92.2383	0.803832	82.9451	1.08485
2	239133981	239133981	+	2.19e-10	6.5e-08	-6.22571	0.000276867	78.485	0.697387	72.2593	0.657062
2	239134804	239134804	+	4.36e-40	1.69e-36	20.6201	5.53e-34	42.8327	0.915266	63.4528	0.812135
2	239140058	239140058	+	2.91e-09	6.7e-07	3.24937	0.00367976	1.39949	0.418999	4.64886	0.662157
2	239140060	239140060	+	1.22e-12	5.78e-10	3.5792	1.55e-06	0.381194	0.219663	3.9604	0.613668
2	239140065	239140065	+	7.6e-10	1.97e-07	3.85983	0.000960777	2.66836	0.574463	6.52819	0.776893
2	239140182	239140182	+	3.44e-09	7.7e-07	0.755386	0.00435032	1.31322	0.109864	2.0686	0.123444
2	239140205	239140205	+	2.41e-29	7.61e-26	2.4381	3.05e-23	5.02559	0.210763	7.4637	0.227958
2	239140211	239140211	+	7.56e-24	1.35e-20	1.72428	9.58e-18	3.29302	0.172116	5.0173	0.189334
2	239841135	239841135	+	1.29e-08	2.39e-06	-3.63197	0.0163163	84.339	0.669134	80.707	0.682987
2	239961306	239961306	+	2.24e-66	3.89e-62	-9.36283	2.84e-60	27.9237	0.382713	18.5609	0.300936
2	240033500	240033500	+	7.28e-09	1.46e-06	-1.55967	0.00919863	98.0692	0.200442	96.5095	0.248116
2	240055678	240055678	+	2.04e-19	2.06e-16	5.73933	2.58e-13	77.8135	0.50199	83.5528	0.401943
2	240058992	240058992	+	2.98e-08	4.85e-06	5.10864	0.0376421	75.9293	0.91022	81.0379	0.783219
2	240085404	240085404	+	3.2e-12	1.4e-09	10.7821	4.05e-06	5.75816	1.02057	16.5402	1.44733
2	240259445	240259445	+	2.97e-09	6.8e-07	-2.42906	0.00375719	92.1118	0.292048	89.6827	0.293001
2	240509117	240509117	+	6.16e-11	2.12e-08	-2.92831	7.79e-05	27.7007	0.404239	24.7724	0.3519
2	240700421	240700421	+	2.48e-08	4.17e-06	3.16667	0.0313607	95.6092	0.678831	98.7759	0.337421
2	240868313	240868313	+	1.86e-54	1.62e-50	-1.58677	2.36e-48	96.2059	0.122558	94.6192	0.12808
2	241031521	241031521	+	1.28e-43	6.85e-40	-13.0492	1.62e-37	87.9966	0.547479	74.9474	0.66273
2	241035073	241035073	+	3.28e-09	7.43e-07	1.53873	0.00414297	8.54056	0.211313	10.0793	0.207436
2	241048794	241048794	+	1.39e-11	5.42e-09	-2.98312	1.76e-05	87.7168	0.388244	84.7337	0.391261
2	241290352	241290352	+	3.77e-08	5.86e-06	-1.72599	0.0475544	94.3243	0.35289	92.5983	0.362527
2	241295262	241295262	+	4.89e-13	2.45e-10	-1.60217	6.2e-07	56.2894	0.33146	54.6872	0.291704
2	241323074	241323074	+	2.14e-12	9.81e-10	-1.07809	2.71e-06	95.3832	0.198687	94.3051	0.192076
2	241383967	241383967	+	1.35e-24	2.77e-21	7.51481	1.72e-18	24.0307	0.464534	31.5455	0.470135
2	241401741	241401741	+	1.48e-22	2.3e-19	-3.54813	1.88e-16	76	0.803532	72.4519	0.751728
2	241496813	241496813	+	2.31e-08	3.95e-06	-3.21347	0.0291116	27.4445	0.361492	24.2311	0.300824
2	241500517	241500517	+	1.76e-08	3.09e-06	0.696151	0.0221827	0.767263	0.441277	1.46341	0.593049
2	241586289	241586289	+	5.58e-14	3.26e-11	4.48115	7.07e-08	75.3809	0.704325	79.8621	0.608041
2	241586547	241586547	+	5.07e-13	2.52e-10	-1.41122	6.42e-07	94.6932	0.238965	93.282	0.238359
2	241586575	241586575	+	3.37e-24	6.17e-21	-2.94638	4.26e-18	87.7401	0.340719	84.7937	0.334627
2	241586809	241586809	+	1.65e-08	2.93e-06	2.98673	0.0208524	17.8552	0.893548	20.8419	0.825163
2	241640575	241640575	+	1.43e-13	7.9e-11	-2.88749	1.81e-07	92.3175	0.317648	89.4301	0.329908
2	241640610	241640610	+	4.96e-09	1.05e-06	-3.11056	0.00626008	76.2083	0.520869	73.0977	0.486195
2	241757304	241757304	+	1.39e-12	6.48e-10	-2.4494	1.76e-06	97.7451	0.328697	95.2957	0.448164
2	241906425	241906425	+	5.83e-11	2.03e-08	-3.19509	7.38e-05	33.5197	0.624055	30.3247	0.543758
2	241947469	241947469	+	4.06e-09	8.87e-07	-3.42293	0.0051244	24.0968	0.778614	20.6739	0.664863
2	241974013	241974013	+	3.37e-24	6.17e-21	3.88495	4.27e-18	92.8809	0.32379	96.7659	0.200808
2	242157214	242157214	+	3.53e-09	7.88e-07	3.05755	0.00446449	0	0	3.05755	0.730141
2	242174696	242174696	+	1.2e-11	4.74e-09	-1.85662	1.52e-05	63.1099	0.347262	61.2533	0.305456
2	242465782	242465782	+	3.81e-08	5.92e-06	-4.33654	0.048079	94	0.791623	89.6635	0.861763
2	242530337	242530337	+	2.03e-193	1.41e-188	-12.7333	2.57e-187	93.8183	0.261071	81.085	0.363711
2	242615471	242615471	+	2.78e-08	4.57e-06	1.22159	0.0350718	78.2857	0.779175	79.5073	0.664132
2	242750663	242750663	+	2.85e-11	1.06e-08	-4.99397	3.61e-05	96.1571	0.555617	91.1631	0.723503
2	242755965	242755965	+	2.93e-12	1.29e-09	7.54186	3.71e-06	79.6167	0.471334	87.1586	0.349002
2	242764280	242764280	+	1.11e-55	1.29e-51	10.2562	1.41e-49	72.1341	0.954345	82.3904	0.564068
2	242792871	242792871	+	9.58e-13	4.6e-10	-1.69741	1.21e-06	95.1245	0.192689	93.4271	0.199025
2	242793912	242793912	+	1.38e-25	3.1e-22	11.1343	1.75e-19	77.1429	0.695998	88.2772	0.465439
2	242794941	242794941	+	6.84e-12	2.85e-09	-3.08831	8.66e-06	91.7936	0.36739	88.7053	0.389738
2	242884355	242884355	+	3.54e-08	5.56e-06	-16.1902	0.0447111	88.5417	1.87689	72.3514	2.27355
2	242962884	242962884	+	1.99e-19	2.04e-16	3.17032	2.52e-13	38.272	0.354197	41.4423	0.320006
2	242997429	242997429	+	2.28e-12	1.04e-09	-15.0055	2.88e-06	66.8852	2.6948	51.8797	2.16624
2	243030655	243030655	+	9.33e-09	1.81e-06	3.12634	0.0117792	5.21632	0.389499	8.34267	0.46268
3	4873009	4873009	+	1.91e-08	4.48e-06	-18.9199	0.0241469	41.3265	3.51728	22.4066	2.68591
3	9791427	9791427	+	1.28e-08	3.26e-06	0.828162	0.0161858	0.154639	0.0892119	0.982801	0.199625
3	9904130	9904130	+	1.65e-10	7.25e-08	-3.81704	0.000209285	43.1028	0.571716	39.2857	0.507306
3	9904139	9904139	+	3.05e-09	9.17e-07	-3.52113	0.00385866	77.6695	0.468437	74.1484	0.444149
3	10068232	10068232	+	1.36e-08	3.42e-06	2.27406	0.0171653	0.0875657	0.0875273	2.36162	0.412521
3	10068259	10068259	+	3.17e-08	6.83e-06	2.41171	0.0400653	0.175131	0.123728	2.58684	0.431564
3	10440588	10440588	+	7.03e-10	2.56e-07	0.963916	0.000889148	94.1484	0.169658	95.1123	0.141428
3	10470829	10470829	+	1.3e-26	2.91e-23	-9.38701	1.65e-20	71.4345	0.651332	62.0475	0.621068
3	11652035	11652035	+	2.83e-28	7.03e-25	-13.0205	3.59e-22	40.929	0.585153	27.9086	0.477181
3	13084130	13084130	+	2.6e-104	5.81e-100	7.27554	3.29e-98	67.8042	0.487861	75.0797	0.412891
3	13085207	13085207	+	2.03e-10	8.58e-08	-3.45604	0.000257216	72.6903	0.710814	69.2342	0.690613
3	13241214	13241214	+	4.15e-15	4.03e-12	-2.66796	5.25e-09	81.2308	0.306458	78.5628	0.285383
3	14339303	14339303	+	2.86e-08	6.34e-06	-2.84241	0.0360961	71.5422	0.574899	68.6998	0.519489
3	14846331	14846331	+	1.38e-08	3.42e-06	-1.96086	0.0173848	93.9657	0.369947	92.0049	0.386352
3	15468722	15468722	+	2.87e-08	6.34e-06	3.07497	0.0361639	1.13379	0.356497	4.20875	0.582548
3	15468724	15468724	+	7.71e-10	2.78e-07	3.90345	0.000975022	1.24858	0.374104	5.15203	0.642432
3	16646229	16646229	+	1.07e-14	9.96e-12	2.22724	1.35e-08	95.9645	0.273453	98.1917	0.168564
3	16926889	16926889	+	6.17e-09	1.69e-06	1.19686	0.0077945	0.352113	0.143496	1.54897	0.263582
3	17202345	17202345	+	3.16e-12	1.96e-09	6.14113	4e-06	54.5122	0.951825	60.6534	0.830627
3	23958485	23958485	+	1.66e-08	3.95e-06	0.366053	0.0209788	0.259381	0.066885	0.625434	0.0929422
3	24136631	24136631	+	3.66e-14	3.21e-11	11.2785	4.64e-08	67.3857	0.795034	78.6642	0.720399
3	24136662	24136662	+	4.95e-13	3.46e-10	12.7492	6.26e-07	70.7387	0.771344	83.4879	0.652894
3	32553110	32553110	+	1.51e-08	3.64e-06	-1.42555	0.0190057	93.2463	0.3612	91.8208	0.36543
3	32933035	32933035	+	3.06e-11	1.58e-08	1.90648	3.88e-05	90.3404	0.25357	92.2469	0.204648
3	36898036	36898036	+	4.25e-09	1.21e-06	-2.20801	0.00536929	94.1282	0.405883	91.9202	0.420116
3	38350317	38350317	+	2.17e-13	1.7e-10	-2.21216	2.74e-07	93.5752	0.283676	91.363	0.29298
3	39425020	39425020	+	1.25e-08	3.2e-06	0.581397	0.0158347	0.313849	0.0639635	0.895246	0.0955498
3	40494850	40494850	+	5.97e-09	1.65e-06	1.28653	0.00753686	0.127226	0.0899054	1.41376	0.256285
3	40657335	40657335	+	2.29e-14	2.05e-11	12.7181	2.91e-08	30.888	2.03005	43.6061	1.77332
3	42305205	42305205	+	1.24e-09	4.15e-07	11.9254	0.00157203	2.5974	1.04652	14.5228	2.26956
3	42845488	42845488	+	3.76e-08	7.75e-06	2.25489	0.0474429	4.24041	0.386946	6.4953	0.409715
3	45635317	45635317	+	2.88e-08	6.35e-06	0.704651	0.0363583	0.146413	0.146306	0.851064	0.299613
3	45635329	45635329	+	3.59e-09	1.06e-06	0.596687	0.00453494	0.146413	0.146306	0.7431	0.27982
3	46008087	46008087	+	5.83e-17	6.52e-14	1.1194	7.38e-11	85.9286	0.390457	87.048	0.342752
3	46008790	46008790	+	5.94e-41	2.42e-37	6.37309	7.53e-35	53.3748	0.521345	59.7479	0.460399
3	46709398	46709398	+	1.4e-13	1.18e-10	-0.961487	1.78e-07	96.71	0.183462	95.7486	0.183494
3	46718167	46718167	+	1.02e-09	3.56e-07	-1.20613	0.00128722	97.7826	0.139801	96.5765	0.149567
3	46759494	46759494	+	1.27e-09	4.17e-07	6.19052	0.00160215	30.1745	0.622054	36.365	0.586428
3	47459308	47459308	+	1.35e-10	6.08e-08	-1.2693	0.000170165	97.7826	0.134694	96.5133	0.142353
3	48488174	48488174	+	1.39e-08	3.44e-06	1.04923	0.0175711	0	0	1.04923	0.289474
3	48700999	48700999	+	2.34e-08	5.37e-06	8.54098	0.0295596	14	2.45357	22.541	2.67502
3	48701002	48701002	+	7.85e-10	2.81e-07	7.99504	0.000992027	8.41121	1.89733	16.4062	2.31458
3	48701033	48701033	+	3.27e-08	6.99e-06	6.76388	0.0412411	8.41121	1.89733	15.1751	2.238
3	48701048	48701048	+	3.04e-08	6.6e-06	7.23117	0.0383575	7.94393	1.84857	15.1751	2.238
3	48956724	48956724	+	3.54e-08	7.5e-06	1.09238	0.0446757	0.246002	0.086868	1.33838	0.182607
3	49157916	49157916	+	2.8e-09	8.45e-07	16.5663	0.00353447	5.41516	1.3598	21.9814	2.30423
3	49157927	49157927	+	3.63e-08	7.58e-06	8.7198	0.0457614	0.343643	0.343052	9.06344	1.57798
3	49157952	49157952	+	1.08e-08	2.81e-06	9.02192	0.0136016	0.343643	0.343052	9.36556	1.6014
3	49157958	49157958	+	3.17e-09	9.4e-07	9.68675	0.00400895	0.343643	0.343052	10.0304	1.65619
3	50273633	50273633	+	2e-11	1.07e-08	-1.17417	2.53e-05	1.17417	0.47653	0	0
3	51428960	51428960	+	2.74e-09	8.33e-07	-1.03979	0.0034587	1.61996	0.12181	0.580169	0.0659243
3	51429689	51429689	+	6.49e-09	1.76e-06	1.64129	0.00819913	84.1241	0.26475	85.7654	0.2227
3	52007791	52007791	+	5.28e-15	5.03e-12	0.377468	6.69e-09	0.719424	0.413863	1.09689	0.445342
3	52089894	52089894	+	2.2e-13	1.7e-10	1.38504	2.79e-07	0	0	1.38504	0.232488
3	52089897	52089897	+	3.84e-09	1.12e-06	1.27489	0.00485284	0.308642	0.125808	1.58353	0.248388
3	52089921	52089921	+	1.72e-10	7.48e-08	1.40207	0.000217864	0.102881	0.0727102	1.50495	0.242291
3	52089927	52089927	+	1.04e-09	3.61e-07	1.56104	0.00131532	0.102987	0.072785	1.66403	0.254619
3	52089933	52089933	+	5.47e-10	2.04e-07	1.25937	0.000691663	0.205973	0.10288	1.46535	0.23913
3	52739650	52739650	+	1.59e-09	5.04e-07	0.519979	0.00200393	0.0965437	0.0431548	0.616523	0.0971799
3	54155913	54155913	+	1.21e-09	4.1e-07	7.9925	0.00153078	5.93607	1.59676	13.9286	2.06921
3	55508584	55508584	+	3.01e-11	1.57e-08	-13.9505	3.81e-05	60.6864	1.36418	46.7359	1.35893
3	57198584	57198584	+	1.05e-08	2.75e-06	4.05217	0.0132199	0.964187	0.362667	5.01636	0.720832
3	57968360	57968360	+	3.84e-08	7.86e-06	9.24438	0.0484927	24.0318	1.34646	33.2762	1.37993
3	58640497	58640497	+	5.94e-18	7.18e-15	-5.62811	7.53e-12	97.2596	0.265015	91.6314	0.402555
3	69710186	69710186	+	8.52e-11	3.93e-08	0.748782	0.000107786	97.9346	0.105975	98.6834	0.0740467
3	71275962	71275962	+	9.42e-14	8.1e-11	-4.86007	1.19e-07	58.0475	0.343491	53.1874	0.300135
3	71275994	71275994	+	2.74e-17	3.22e-14	-4.56887	3.47e-11	76.3337	0.295992	71.7648	0.270866
3	71276004	71276004	+	5.66e-24	1.06e-20	-6.01365	7.18e-18	63.9044	0.342445	57.8908	0.302796
3	72937278	72937278	+	1.4e-08	3.45e-06	-1.2167	0.0177367	13.2177	0.419633	12.001	0.360171
3	72937295	72937295	+	2.58e-08	5.9e-06	-0.918426	0.0326248	17.3095	0.468037	16.391	0.409737
3	72937300	72937300	+	4.32e-10	1.67e-07	-1.10033	0.000546169	18.2446	0.478411	17.1443	0.417077
3	72937502	72937502	+	9.55e-13	6.38e-10	-0.292467	1.21e-06	25.3137	0.466513	25.0212	0.420639
3	72937504	72937504	+	2.5e-09	7.66e-07	-0.533932	0.0031616	28.4234	0.484048	27.8894	0.435599
3	72937508	72937508	+	5.23e-10	1.98e-07	-0.782197	0.000661579	22.0622	0.445081	21.28	0.397948
3	72937513	72937513	+	9.41e-13	6.37e-10	-1.03584	1.19e-06	20.808	0.434882	19.7721	0.386462
3	72937518	72937518	+	1.65e-16	1.8e-13	-1.29126	2.1e-10	19.2206	0.422473	17.9293	0.372829
3	72937526	72937526	+	4.91e-10	1.88e-07	-0.676296	0.000620957	15.6297	0.38872	14.9534	0.346162
3	72937528	72937528	+	3.62e-11	1.8e-08	-1.36953	4.58e-05	17.1124	0.403474	15.7428	0.353613
3	72937538	72937538	+	2.75e-16	2.86e-13	-2.01415	3.48e-10	12.5816	0.355007	10.5675	0.298481
3	72937540	72937540	+	1.27e-18	1.58e-15	-2.0931	1.61e-12	12.9487	0.359557	10.8556	0.301978
3	72937542	72937542	+	3.82e-20	5.35e-17	-2.42659	4.85e-14	11.9684	0.347539	9.54177	0.285274
3	73433510	73433510	+	4.33e-09	1.22e-06	-0.332251	0.00547066	95.4108	0.130662	95.0785	0.117748
3	73433514	73433514	+	3.56e-12	2.15e-09	-1.15208	4.51e-06	94.0154	0.14811	92.8633	0.140121
3	74796694	74796694	+	4.97e-12	2.89e-09	-19.5853	6.29e-06	73.871	2.49527	54.2857	2.25046
3	75048066	75048066	+	1.28e-31	3.58e-28	-1.58729	1.63e-25	1.8047	0.116411	0.217405	0.0372441
3	75639776	75639776	+	3.29e-10	1.31e-07	-4.15402	0.000415766	91.9649	0.499476	87.8109	0.57326
3	75718339	75718339	+	4.3e-40	1.6e-36	1.31644	5.45e-34	74.4047	0.112924	75.7212	0.0986895
3	75718340	75718340	+	1.55e-13	1.28e-10	-0.587003	1.96e-07	3.91831	0.142056	3.33131	0.114241
3	75718346	75718346	+	1.71e-08	4.03e-06	1.77591	0.0216288	60.8778	0.12287	62.6537	0.108638
3	75718348	75718348	+	1.23e-22	1.96e-19	-0.625519	1.55e-16	63.9452	0.120842	63.3197	0.108203
3	75718378	75718378	+	2.22e-08	5.12e-06	1.48656	0.0280383	51.5452	0.150101	53.0318	0.131773
3	75718379	75718379	+	3.19e-11	1.62e-08	-2.59238	4.03e-05	53.0907	0.365083	50.4983	0.318243
3	75718381	75718381	+	4.95e-23	8.86e-20	1.01787	6.27e-17	74.1338	0.134974	75.1517	0.117251
3	75718448	75718448	+	1.09e-11	6.02e-09	0.175088	1.38e-05	59.4068	0.135857	59.5819	0.118981
3	75718989	75718989	+	5.28e-19	6.94e-16	1.42156	6.69e-13	47.7344	0.20784	49.156	0.188371
3	75719357	75719357	+	3.52e-12	2.15e-09	1.93461	4.46e-06	2.34467	0.5181	4.27928	0.679175
3	75821101	75821101	+	6.29e-09	1.72e-06	-3.02351	0.00794676	94.3639	0.352674	91.3404	0.404802
3	81617501	81617501	+	5.46e-12	3.13e-09	9.94097	6.91e-06	76.4865	1.27289	86.4275	0.956561
3	85008614	85008614	+	2.12e-08	4.95e-06	2.71554	0.026812	0.200803	0.141847	2.91635	0.466144
3	93699417	93699417	+	1.38e-08	3.42e-06	0.295773	0.0173948	0.51006	0.0692331	0.805833	0.0783237
3	100197762	100197762	+	2.44e-100	2.73e-96	3.80358	3.09e-94	14.7222	0.218288	18.5258	0.225499
3	101280632	101280632	+	1.39e-09	4.49e-07	0.491146	0.00176247	0.793651	0.456393	1.2848	0.521136
3	106959480	106959480	+	2.69e-08	6.07e-06	12.6609	0.0339232	3.65854	1.197	16.3194	2.17755
3	113001481	113001481	+	3.91e-12	2.33e-09	1.46597	4.95e-06	93.2878	0.298404	94.7538	0.239145
3	114866839	114866839	+	3.53e-10	1.4e-07	10.2865	0.000446547	2.69058	1.08355	12.9771	2.07613
3	114866869	114866869	+	6.7e-09	1.8e-06	9.08874	0.00846145	3.125	1.16254	12.2137	2.02296
3	114866871	114866871	+	1.07e-09	3.7e-07	9.53517	0.00135842	2.67857	1.07878	12.2137	2.02296
3	120026025	120026025	+	4.44e-66	3.31e-62	-6.70452	5.63e-60	95.2486	0.179283	88.5441	0.244177
3	122833467	122833467	+	3.61e-08	7.58e-06	-6.40991	0.0455333	61.8248	0.928104	55.4149	0.833659
3	123752505	123752505	+	3.62e-08	7.58e-06	1.1232	0.0457311	0.549588	0.11685	1.67279	0.183177
3	124605771	124605771	+	3.16e-09	9.4e-07	0.798775	0.00398785	0.578471	0.12027	1.37725	0.164655
3	124874927	124874927	+	5.81e-23	9.99e-20	8.43255	7.36e-17	72.0857	0.650113	80.5182	0.497844
3	125635694	125635694	+	3.68e-09	1.08e-06	0.411222	0.00465054	0.47102	0.061177	0.882243	0.0739698
3	126243289	126243289	+	3.85e-08	7.86e-06	2.40556	0.048553	1.06667	0.530481	3.47222	0.880822
3	126260996	126260996	+	6.05e-22	9.33e-19	-2.25943	7.67e-16	97.9359	0.131311	95.6764	0.16194
3	126713895	126713895	+	3.48e-25	7.4e-22	1.5571	4.41e-19	80.2107	0.451633	81.7678	0.394668
3	126872376	126872376	+	2.19e-13	1.7e-10	-9.01047	2.77e-07	98.274	0.427759	89.2635	0.652065
3	126894261	126894261	+	9.13e-25	1.86e-21	-7.54599	1.16e-18	97.0034	0.256883	89.4574	0.402412
3	127341624	127341624	+	2.61e-20	3.76e-17	8.13405	3.3e-14	86.3551	0.74203	94.4892	0.469824
3	127634085	127634085	+	3.63e-10	1.42e-07	0.941109	0.000459039	0.967018	0.0909317	1.90813	0.115012
3	127634580	127634580	+	3.37e-08	7.18e-06	-5.08203	0.0425383	81.4211	0.682134	76.3391	0.666181
3	127795744	127795744	+	3.68e-08	7.63e-06	0.51223	0.0464893	0.826914	0.0507784	1.33914	0.0567177
3	128284486	128284486	+	4.82e-39	1.66e-35	-4.28491	6.11e-33	94.7569	0.232712	90.472	0.275007
3	128568921	128568921	+	1.57e-08	3.76e-06	-1.43947	0.0198219	59.9071	0.521635	58.4676	0.467577
3	128840099	128840099	+	1.82e-13	1.48e-10	-1.15385	2.31e-07	1.15385	0.46833	0	0
3	128998233	128998233	+	1.08e-08	2.81e-06	-6.54883	0.0136704	13.4454	2.21128	6.89655	1.48799
3	129337813	129337813	+	2.36e-16	2.51e-13	3.08927	2.98e-10	2.17953	0.185528	5.2688	0.25868
3	131447582	131447582	+	3.68e-10	1.43e-07	-13.6637	0.000465302	88.8462	1.12716	75.1825	1.50661
3	132021829	132021829	+	1.26e-09	4.17e-07	6.88753	0.00159316	69.5193	1.05801	76.4068	0.964705
3	132021880	132021880	+	5.76e-65	3.68e-61	-9.08627	7.31e-59	96.5952	0.269657	87.5089	0.441334
3	132022027	132022027	+	7.47e-186	3.34e-181	-13.1036	9.47e-180	60.6672	0.40182	47.5636	0.370154
3	133523065	133523065	+	4.88e-21	7.27e-18	-2.11625	6.18e-15	97.1244	0.273966	95.0082	0.31149
3	134369653	134369653	+	1.2e-08	3.08e-06	3.56957	0.0151251	1.22592	0.460505	4.79549	0.802457
3	134369661	134369661	+	2.9e-08	6.35e-06	3.29217	0.0365663	1.92644	0.575223	5.21862	0.835249
3	134635275	134635275	+	2.06e-84	1.84e-80	-13.7159	2.61e-78	78.4641	0.629962	64.7482	0.666187
3	136751968	136751968	+	9.52e-20	1.29e-16	5.35478	1.21e-13	15.9689	0.367922	21.3237	0.370935
3	138153071	138153071	+	4.51e-11	2.19e-08	-3.16922	5.71e-05	34.2686	0.42374	31.0994	0.364308
3	138327617	138327617	+	3.65e-08	7.6e-06	2.55447	0.046114	0.158228	0.158103	2.7127	0.570451
3	138639616	138639616	+	8.93e-09	2.36e-06	3.84685	0.0112724	68.1359	0.8152	71.9828	0.715086
3	138655254	138655254	+	4.32e-17	4.95e-14	1.36755	5.47e-11	0.308547	0.0974204	1.6761	0.189402
3	138655258	138655258	+	2.59e-10	1.07e-07	1.1919	0.000328013	0.524368	0.126844	1.71627	0.191431
3	138655261	138655261	+	3.89e-13	2.9e-10	1.26743	4.92e-07	0.493827	0.123152	1.76125	0.193964
3	138655267	138655267	+	2.27e-11	1.2e-08	1.11682	2.88e-05	0.278121	0.092578	1.39494	0.173147
3	138655275	138655275	+	2.45e-13	1.86e-10	1.39203	3.1e-07	0.37037	0.106719	1.7624	0.194089
3	138655277	138655277	+	1.3e-09	4.24e-07	0.999603	0.00164235	0.740284	0.150549	1.73989	0.192826
3	138656357	138656357	+	3.1e-08	6.69e-06	4.91283	0.0390619	7.62771	0.702186	12.5405	0.769973
3	138739434	138739434	+	3.28e-11	1.65e-08	7.82398	4.14e-05	60.8	1.38083	68.624	0.872718
3	139654317	139654317	+	6.42e-10	2.35e-07	0.526156	0.000812216	0.145307	0.0649359	0.671463	0.126468
3	141000153	141000153	+	6.66e-11	3.16e-08	-1.09085	8.42e-05	89.2328	0.359599	88.142	0.340498
3	141378962	141378962	+	1.44e-08	3.51e-06	5.08308	0.0181542	0.954654	0.475043	6.03774	1.03461
3	142728167	142728167	+	6.15e-19	7.86e-16	-3.92248	7.79e-13	88.3929	1.07008	84.4704	1.08515
3	147139184	147139184	+	2.17e-08	5.02e-06	11.8228	0.0273432	7.90514	1.69634	19.7279	2.32086
3	148859191	148859191	+	2.32e-09	7.2e-07	3.71086	0.0029302	94.4823	0.432191	98.1931	0.229247
3	149181863	149181863	+	5.3e-13	3.65e-10	-2.74428	6.71e-07	92.7443	0.374034	90	0.392232
3	149375532	149375532	+	1.57e-08	3.76e-06	0.559385	0.0198442	0.586387	0.0781292	1.14577	0.0973275
3	149375772	149375772	+	3.02e-08	6.59e-06	1.60948	0.0381505	0.428367	0.142483	2.03785	0.26953
3	149375792	149375792	+	1.41e-11	7.68e-09	1.50308	1.78e-05	0.571157	0.164407	2.07424	0.271875
3	149375796	149375796	+	1.6e-12	1.02e-09	1.49111	2.02e-06	0.618753	0.171079	2.10986	0.2741
3	150238322	150238322	+	1.85e-10	7.88e-08	9.02306	0.000234108	68.0508	1.35739	77.0739	1.15438
3	150544402	150544402	+	6.96e-12	3.89e-09	-11.7845	8.81e-06	100	0	88.2155	1.8709
3	154146396	154146396	+	2.54e-12	1.6e-09	9.54588	3.22e-06	3.37079	1.35273	12.9167	2.1649
3	154146398	154146398	+	1.13e-12	7.42e-10	11.5479	1.43e-06	3.38983	1.36023	14.9378	2.29616
3	156393010	156393010	+	4.05e-13	2.97e-10	1.03574	5.12e-07	0.381825	0.120513	1.41757	0.207522
3	156393012	156393012	+	6.71e-11	3.16e-08	1.00549	8.49e-05	0.382117	0.120605	1.3876	0.205412
3	156393017	156393017	+	1.58e-10	7.06e-08	0.858075	0.000199624	0.343774	0.114394	1.20185	0.19129
3	159483165	159483165	+	6.75e-09	1.81e-06	7.67957	0.0085323	3.21429	1.05407	10.8939	1.64666
3	160472621	160472621	+	4.07e-09	1.17e-06	0.671251	0.00514398	0.171306	0.060514	0.842557	0.117484
3	161812693	161812693	+	1.98e-11	1.07e-08	7.32992	2.5e-05	80.6434	0.52967	87.9733	0.400323
3	164056219	164056219	+	1.68e-09	5.29e-07	-3.97008	0.00212468	76.5611	1.27436	72.591	1.19171
3	169482947	169482947	+	1.12e-09	3.82e-07	11.7536	0.00141593	4.03587	1.31786	15.7895	2.52228
3	169482951	169482951	+	9.33e-10	3.29e-07	12.7173	0.00117984	4.10959	1.34142	16.8269	2.59395
3	169482969	169482969	+	1.31e-09	4.25e-07	11.8324	0.00165632	4.10959	1.34142	15.942	2.54435
3	169915893	169915893	+	1.13e-14	1.03e-11	15.1784	1.43e-08	60.4972	2.56937	75.6757	2.12668
3	173302373	173302373	+	5.32e-10	2e-07	-2.59963	0.000672144	31.758	0.525433	29.1583	0.454401
3	176080045	176080045	+	1.41e-15	1.44e-12	1.69009	1.79e-09	9.50659	0.282469	11.1967	0.273989
3	179240959	179240959	+	2.86e-08	6.34e-06	4.51924	0.0361214	94.6721	1.43778	99.1914	0.464969
3	179371537	179371537	+	2.47e-09	7.61e-07	4.40939	0.00311863	1.63551	0.61309	6.04491	0.990411
3	180308259	180308259	+	1.61e-10	7.15e-08	3.89817	0.000204219	80.6089	1.01709	84.507	0.876554
3	181504458	181504458	+	5.34e-32	1.59e-28	3.00967	6.77e-26	80.8169	0.396889	83.8266	0.322827
3	182816778	182816778	+	5.48e-09	1.52e-06	-3.19789	0.00692497	11.9628	0.782048	8.76494	0.631064
3	182819073	182819073	+	2.64e-10	1.09e-07	-0.693263	0.000334473	98.548	0.104575	97.8547	0.11442
3	182819077	182819077	+	2.3e-35	7.33e-32	4.44231	2.91e-29	93.0384	0.222476	97.4807	0.123752
3	183631494	183631494	+	1.11e-08	2.88e-06	-7.45047	0.0140516	86.8074	0.869149	79.3569	1.02639
3	183979094	183979094	+	4.45e-13	3.16e-10	3.41672	5.63e-07	0.712831	0.268463	4.12955	0.566188
3	183979099	183979099	+	5e-11	2.4e-08	3.09992	6.32e-05	0.715015	0.269282	3.81494	0.545748
3	183979105	183979105	+	1.18e-12	7.67e-10	3.11849	1.5e-06	0.612245	0.249182	3.73074	0.539709
3	183979113	183979113	+	1.78e-10	7.64e-08	2.61094	0.00022471	0.714286	0.269009	3.32522	0.510605
3	183979116	183979116	+	4.22e-13	3.05e-10	2.87048	5.35e-07	0.614125	0.249944	3.4846	0.522056
3	183979121	183979121	+	5.99e-10	2.21e-07	1.99427	0.000757038	1.73647	0.417482	3.73074	0.539709
3	183979127	183979127	+	8.05e-09	2.14e-06	3.01266	0.0101652	1.1236	0.336868	4.13625	0.567086
3	183979130	183979130	+	6.96e-11	3.24e-08	2.80841	8.8e-05	0.919305	0.305023	3.72771	0.53928
3	184063649	184063649	+	5.17e-09	1.45e-06	-22.7957	0.00653679	40	3.55409	17.2043	2.25954
3	184280306	184280306	+	3.88e-08	7.88e-06	-2.38277	0.0489011	47.0742	0.465433	44.6914	0.424408
3	184408210	184408210	+	2.67e-10	1.09e-07	8.68209	0.00033813	3.81791	0.734322	12.5	1.09035
3	184468677	184468677	+	9.54e-11	4.35e-08	-14.0401	0.000120707	77.2358	2.18284	63.1957	2.04346
3	194018209	194018209	+	3.04e-10	1.22e-07	-2.38595	0.000383873	22.4664	0.396124	20.0805	0.339616
3	194033819	194033819	+	1.22e-09	4.11e-07	5.48693	0.00154625	2.0979	0.691926	7.58483	1.18284
3	194783925	194783925	+	1.69e-08	3.99e-06	-2.75812	0.0212892	99.3631	0.317455	96.6049	0.711436
3	195437340	195437340	+	2.86e-43	1.28e-39	-0.10666	3.62e-37	41.4849	0.192571	41.3782	0.187002
3	195456375	195456375	+	5.98e-12	3.38e-09	0.0935151	7.56e-06	94.6608	0.213683	94.7543	0.198013
3	195507926	195507926	+	4.01e-103	5.97e-99	-3.75386	5.08e-97	92.9867	0.13627	89.2328	0.146913
3	195513110	195513110	+	1.72e-44	8.53e-41	-4.9371	2.18e-38	50.9307	0.283211	45.9936	0.253344
3	195513131	195513131	+	2.06e-28	5.42e-25	-1.89845	2.61e-22	30.0658	0.254829	28.1673	0.224459
3	195513158	195513158	+	7.22e-23	1.2e-19	-2.97504	9.15e-17	61.0664	0.270851	58.0913	0.246136
3	195564481	195564481	+	3.96e-11	1.95e-08	-2.88284	5.01e-05	79.5179	0.331152	76.6351	0.306206
3	195667107	195667107	+	4.35e-09	1.22e-06	-3.81224	0.00549163	66.1758	0.354692	62.3636	0.316961
3	195682596	195682596	+	2.72e-08	6.12e-06	11.2204	0.0343643	39.7553	0.513785	50.9757	0.470813
3	195837752	195837752	+	2.43e-10	1.01e-07	-2.81706	0.000306869	84.408	0.481528	81.591	0.47843
3	195955762	195955762	+	3.65e-15	3.62e-12	-10.6762	4.62e-09	49.7982	0.88099	39.122	0.810899
3	196045009	196045009	+	4.15e-12	2.44e-09	0.540247	5.26e-06	0.167748	0.0432759	0.707995	0.0779077
3	196230500	196230500	+	1.37e-08	3.42e-06	0.696125	0.0173326	0.065445	0.0654236	0.76157	0.210416
3	196721173	196721173	+	1.46e-08	3.54e-06	-3.91957	0.0183994	83.9765	0.586412	80.0569	0.569714
3	196735687	196735687	+	2.47e-24	4.81e-21	-2.18166	3.13e-18	97.8761	0.168232	95.6944	0.209807
3	197274686	197274686	+	1.58e-50	8.82e-47	1.52247	2e-44	82.8814	0.368049	84.4039	0.325309
3	197329509	197329509	+	5.5e-27	1.29e-23	10.4467	6.97e-21	70.346	1.85382	80.7927	1.53804
3	197382687	197382687	+	1.93e-09	6.05e-07	-2.16207	0.00244416	73.7686	0.434877	71.6065	0.389407
3	197382694	197382694	+	4.13e-09	1.18e-06	-2.38401	0.00522214	59.8103	0.484762	57.4263	0.427064
3	197382700	197382700	+	1.59e-09	5.04e-07	-2.41586	0.00200785	45.7196	0.492749	43.3037	0.427995
3	197382721	197382721	+	8.06e-10	2.86e-07	-1.81316	0.00101892	80.5321	0.392322	78.7189	0.354053
3	197427515	197427515	+	2.6e-08	5.91e-06	4.15152	0.0328575	93.1469	0.545526	97.2984	0.323165
4	10682	10682	+	1.6e-09	3.55e-07	5.14483	0.0020271	81.7628	0.691321	86.9077	0.587906
4	10895	10895	+	1.44e-08	2.42e-06	-1.64538	0.0182083	98.6779	0.197994	97.0325	0.260414
4	527810	527810	+	1.04e-08	1.85e-06	-1.29272	0.0130904	99.6635	0.101286	98.3708	0.212176
4	698426	698426	+	4.81e-29	6.28e-26	-1.21548	6.1e-23	96.2716	0.199571	95.0562	0.203868
4	709870	709870	+	1.43e-14	7.02e-12	-7.90918	1.81e-08	17.2568	0.800013	9.34765	0.580575
4	714018	714018	+	6.2e-11	1.91e-08	7.81315	7.85e-05	69.1799	0.643683	76.9931	0.509976
4	757138	757138	+	8.76e-10	2.07e-07	5.34191	0.00110702	89.0042	0.679598	94.3462	0.452947
4	775166	775166	+	1.05e-10	3.05e-08	2.54237	0.000133093	0	0	2.54237	0.547693
4	816742	816742	+	3.83e-12	1.39e-09	-3.41481	4.85e-06	73.8862	0.663939	70.4714	0.621461
4	844035	844035	+	4.06e-12	1.46e-09	-2.03762	5.14e-06	34.137	1.10995	32.0994	1.03036
4	870043	870043	+	1.07e-08	1.9e-06	-2.17702	0.0135748	94.9298	0.612731	92.7528	0.626793
4	901673	901673	+	1.97e-31	2.94e-28	-11.9173	2.49e-25	51.3815	1.10041	39.4642	0.977352
4	940053	940053	+	4e-11	1.26e-08	-1.8705	5.06e-05	87.0054	0.260139	85.1349	0.244574
4	941519	941519	+	5.24e-80	2.19e-75	-5.39884	6.65e-74	82.5645	0.447923	77.1656	0.447853
4	957285	957285	+	4.49e-28	5.21e-25	-10.4648	5.69e-22	84.3699	1.03882	73.9051	1.08309
4	962093	962093	+	1.1e-08	1.94e-06	-9.37692	0.0139253	58.7786	2.48299	49.4017	2.0671
4	967555	967555	+	1.96e-09	4.26e-07	1.25833	0.00247309	1.01818	0.270732	2.27651	0.351461
4	967581	967581	+	1.21e-08	2.08e-06	1.06028	0.0153286	1.16195	0.288794	2.22222	0.347438
4	967598	967598	+	2.36e-08	3.81e-06	1.80444	0.0297988	1.0925	0.280537	2.89694	0.395871
4	967982	967982	+	3.16e-11	1.02e-08	-4.80298	4e-05	82.7551	0.603371	77.9521	0.587998
4	1009917	1009917	+	3.47e-37	6.59e-34	1.12487	4.4e-31	77.0451	0.493936	78.17	0.462169
4	1011084	1011084	+	4.78e-17	2.98e-14	-9.26984	6.05e-11	57.4278	0.757475	48.158	0.688549
4	1018493	1018493	+	3.83e-16	2.08e-13	2.68436	4.85e-10	95.9229	0.178402	98.6072	0.0906071
4	1198309	1198309	+	1.67e-08	2.76e-06	-1.79331	0.0210857	97.4504	0.296615	95.6571	0.343393
4	1224648	1224648	+	1.12e-21	9.75e-19	5.42985	1.42e-15	15.238	0.316965	20.6679	0.314092
4	1242806	1242806	+	1.36e-09	3.05e-07	-1.63093	0.00171579	10.7252	0.381929	9.09423	0.317462
4	1242808	1242808	+	9.55e-10	2.23e-07	-1.28133	0.00120685	10.8911	0.384485	9.60976	0.325469
4	1242815	1242815	+	3.47e-09	7.12e-07	-1.32262	0.00438289	11.8393	0.399312	10.5167	0.339038
4	1242821	1242821	+	3.85e-17	2.44e-14	-2.22872	4.87e-11	13.6267	0.423319	11.398	0.35068
4	1242824	1242824	+	5.69e-15	2.93e-12	-2.14173	7.2e-09	14.6844	0.437075	12.5426	0.365484
4	1242827	1242827	+	1e-15	5.23e-13	-1.92159	1.27e-09	15.285	0.444216	13.3634	0.375547
4	1242831	1242831	+	1.82e-12	6.96e-10	-1.26411	2.3e-06	15.2522	0.443791	13.9881	0.382883
4	1242839	1242839	+	2.77e-10	7.36e-08	-0.775645	0.000349824	15.3694	0.445117	14.5937	0.389657
4	1242843	1242843	+	6.03e-13	2.44e-10	-1.48291	7.63e-07	15.9531	0.451993	14.4702	0.388261
4	1242847	1242847	+	9.73e-16	5.14e-13	-1.34435	1.23e-09	15.6683	0.448768	14.324	0.386625
4	1276550	1276550	+	1.1e-37	2.19e-34	4.65321	1.4e-31	41.6722	0.339133	46.3254	0.300031
4	1276757	1276757	+	2.91e-24	3.04e-21	7.34375	3.69e-18	44.9843	1.05513	52.328	0.931008
4	1283834	1283834	+	1.17e-08	2.03e-06	0.515139	0.0147353	0.115154	0.0514689	0.630293	0.11107
4	1283836	1283836	+	2.54e-20	2.16e-17	0.68511	3.22e-14	0.0229938	0.0229911	0.708104	0.117599
4	1348919	1348919	+	9.97e-18	6.83e-15	3.3745	1.26e-11	94.2008	0.358859	97.5753	0.231541
4	1391740	1391740	+	2.85e-13	1.24e-10	1.63488	3.6e-07	96.2232	0.225464	97.8581	0.149079
4	1413593	1413593	+	2.33e-08	3.78e-06	4.9343	0.0294211	90.0858	0.619125	95.0201	0.416251
4	1522045	1522045	+	4.6e-10	1.19e-07	-5.16047	0.000581898	80.6137	0.526489	75.4532	0.495064
4	1522080	1522080	+	3.8e-11	1.2e-08	-4.57899	4.8e-05	85.5114	0.457665	80.9324	0.442758
4	1522087	1522087	+	6.53e-12	2.27e-09	-4.97671	8.27e-06	84.8142	0.466436	79.8375	0.452088
4	1537038	1537038	+	3.73e-14	1.75e-11	-0.801018	4.73e-08	98.1084	0.0703165	97.3074	0.0712945
4	1540036	1540036	+	6.17e-09	1.16e-06	3.95139	0.00780002	64.1002	0.545227	68.0516	0.468247
4	1562724	1562724	+	2.96e-23	2.95e-20	11.3333	3.76e-17	69.1981	1.06392	80.5314	0.826351
4	1581144	1581144	+	3.14e-08	4.81e-06	0.663739	0.0396222	0.161616	0.0807428	0.825355	0.164388
4	1606789	1606789	+	6.25e-10	1.55e-07	-1.58147	0.000789976	73.2195	0.296458	71.638	0.26537
4	1625074	1625074	+	2.34e-10	6.28e-08	-1.85887	0.000296475	82.9778	0.391084	81.1189	0.32505
4	1625082	1625082	+	5.15e-09	9.97e-07	-2.23922	0.00650354	64.796	0.507003	62.5568	0.407871
4	1803299	1803299	+	2.11e-10	5.76e-08	-1.02698	0.000266776	99.3321	0.145269	98.3051	0.226597
4	2050018	2050018	+	1.52e-09	3.39e-07	-1.36614	0.00191743	98.1209	0.17747	96.7548	0.217195
4	2264494	2264494	+	1.01e-09	2.31e-07	5.14139	0.00127289	0	0	5.14139	1.11971
4	2264504	2264504	+	2.7e-09	5.75e-07	4.62725	0.003409	0	0	4.62725	1.06512
4	2264510	2264510	+	3.68e-08	5.49e-06	4.33399	0.0463746	0.293255	0.292825	4.62725	1.06512
4	2264532	2264532	+	3.27e-09	6.87e-07	4.65116	0.00413556	0	0	4.65116	1.07049
4	2404262	2404262	+	1.08e-22	1.03e-19	-2.93261	1.37e-16	14.3233	0.449227	11.3907	0.369516
4	2418855	2418855	+	4.4e-09	8.67e-07	5.35917	0.00555643	4.27046	1.20617	9.62963	1.46585
4	2438675	2438675	+	6.97e-11	2.11e-08	-1.66456	8.82e-05	94.3382	0.226016	92.6736	0.229918
4	2454130	2454130	+	1.94e-10	5.33e-08	-6.08033	0.000245083	92.4492	0.517262	86.3689	0.6733
4	2742497	2742497	+	7.9e-17	4.77e-14	11.0383	1e-10	35.5536	1.4361	46.5918	1.41262
4	2757920	2757920	+	4.07e-10	1.06e-07	1.38113	0.000514273	0.132538	0.0936565	1.51367	0.269798
4	2833524	2833524	+	8.05e-17	4.77e-14	3.30382	1.02e-10	91.9976	0.670618	95.3014	0.461002
4	3255742	3255742	+	8.03e-22	7.3e-19	-2.70619	1.02e-15	64.6922	0.394805	61.986	0.355641
4	3293557	3293557	+	1.09e-10	3.14e-08	-3.01056	0.000137901	54.7114	0.337974	51.7009	0.299497
4	3375045	3375045	+	1.01e-09	2.31e-07	5.93874	0.00128161	55.7774	0.743926	61.7162	0.658187
4	3403533	3403533	+	1.64e-12	6.36e-10	3.22745	2.08e-06	95.3265	0.371329	98.554	0.188494
4	3410276	3410276	+	3.38e-28	4.03e-25	1.48941	4.28e-22	92.1973	0.281769	93.6867	0.225244
4	3423442	3423442	+	8.42e-10	2.02e-07	12.6068	0.00106438	59.0022	1.14534	71.609	0.910015
4	3433198	3433198	+	1.82e-09	3.97e-07	2.19273	0.00229521	94.9908	0.282817	97.1835	0.193453
4	3439681	3439681	+	3.04e-08	4.78e-06	-0.75074	0.0383613	97.5323	0.116579	96.7816	0.118326
4	3494847	3494847	+	2e-43	4.91e-40	-4.89785	2.53e-37	80.2043	0.468161	75.3065	0.453173
4	3527372	3527372	+	3.8e-09	7.75e-07	-0.0037996	0.00480564	95.1764	0.406523	95.1726	0.338994
4	3671201	3671201	+	1.04e-14	5.29e-12	2.54633	1.31e-08	95.0154	0.292467	97.5617	0.185813
4	3774385	3774385	+	4.27e-09	8.5e-07	1.08976	0.00539907	93.5249	0.316275	94.6147	0.253498
4	3829684	3829684	+	8.86e-52	3.7e-48	-6.45523	1.12e-45	74.1269	0.584593	67.6716	0.547549
4	3835142	3835142	+	5.25e-10	1.35e-07	-4.97305	0.000664352	78.6257	0.675594	73.6527	0.633002
4	4346850	4346850	+	5.77e-25	6.18e-22	1.54284	7.31e-19	64.956	0.539079	66.4988	0.483468
4	4853064	4853064	+	9.14e-13	3.6e-10	-4.07545	1.16e-06	87.3782	0.419769	83.3027	0.427131
4	5919671	5919671	+	5.29e-12	1.86e-09	-3.4091	6.69e-06	59.4839	1.76345	56.0748	1.59929
4	5958821	5958821	+	5.59e-09	1.08e-06	-1.4441	0.00706694	78.7021	0.307681	77.258	0.273341
4	5958868	5958868	+	3.21e-13	1.38e-10	-2.58349	4.06e-07	74.2317	0.320016	71.6482	0.287453
4	6010214	6010214	+	2.9e-08	4.6e-06	3.26333	0.0366397	59.5238	2.39508	62.7871	1.89158
4	6024933	6024933	+	3.93e-58	2.34e-54	-0.955034	4.98e-52	4.15503	0.25574	3.2	0.21036
4	6209854	6209854	+	7.45e-19	5.56e-16	-7.81669	9.44e-13	83.1679	0.730964	75.3513	0.753188
4	6610889	6610889	+	1.93e-14	9.35e-12	4.85111	2.44e-08	82.6976	0.628876	87.5487	0.515381
4	6616515	6616515	+	3.29e-08	4.99e-06	5.28781	0.0414818	86.0656	1.40215	91.3534	0.99491
4	6696229	6696229	+	3.91e-08	5.81e-06	-8.72708	0.0492987	80.8743	1.45364	72.1472	1.57024
4	6725102	6725102	+	1.44e-43	3.77e-40	5.06697	1.83e-37	63.5338	0.332042	68.6008	0.289624
4	6890806	6890806	+	1.67e-28	2.05e-25	-11.761	2.12e-22	50.0814	1.00892	38.3205	0.872058
4	6891010	6891010	+	1.01e-19	8.14e-17	-5.48209	1.28e-13	38.4846	0.769413	33.0025	0.683277
4	6926032	6926032	+	1.19e-11	4.01e-09	9.28709	1.51e-05	51.8024	1.82577	61.0895	1.52062
4	6946572	6946572	+	1.26e-74	1.76e-70	5.70659	1.6e-68	74.0396	0.661015	79.7461	0.541173
4	7131136	7131136	+	2.53e-14	1.2e-11	5.44173	3.2e-08	86.1763	0.650646	91.618	0.473585
4	7168880	7168880	+	1.06e-08	1.88e-06	-1.73116	0.0133633	85.9871	0.526545	84.256	0.498925
4	7169039	7169039	+	8.02e-14	3.64e-11	-4.28745	1.02e-07	17.6114	0.442002	13.324	0.353266
4	7279671	7279671	+	1.58e-08	2.65e-06	2.93092	0.0199984	88.5468	0.372521	91.4777	0.295088
4	7339249	7339249	+	4.99e-17	3.07e-14	-7.73012	6.32e-11	56.0212	1.00117	48.291	0.919258
4	7426379	7426379	+	7.77e-10	1.9e-07	-6.13045	0.000982868	73.0564	0.723926	66.926	0.682213
4	7500740	7500740	+	1.15e-17	7.78e-15	2.40652	1.46e-11	59.9582	0.9143	62.3647	0.787054
4	7502086	7502086	+	1.92e-30	2.67e-27	-10.3439	2.43e-24	55.0838	0.733948	44.7399	0.645095
4	7502649	7502649	+	1.67e-08	2.76e-06	-2.46011	0.021114	82.2629	0.436872	79.8028	0.409005
4	7740369	7740369	+	1.18e-08	2.04e-06	-2.15681	0.0149389	67.996	0.42654	65.8392	0.387416
4	7747612	7747612	+	5.7e-10	1.45e-07	4.49873	0.000720494	68.9621	0.484084	73.4609	0.416474
4	7757562	7757562	+	3.58e-19	2.77e-16	-3.14375	4.54e-13	96.4057	0.18918	93.262	0.219229
4	7774681	7774681	+	2.36e-12	8.82e-10	-3.31604	2.99e-06	81.5653	0.430162	78.2493	0.409369
4	7829982	7829982	+	7.6e-14	3.49e-11	6.89616	9.62e-08	12.4268	0.699989	19.323	0.741411
4	8026273	8026273	+	5.25e-11	1.64e-08	-2.22965	6.64e-05	38.7488	0.455067	36.5191	0.42651
4	8069400	8069400	+	4.1e-62	3.43e-58	13.153	5.2e-56	71.4969	0.757235	84.6499	0.540003
4	8103324	8103324	+	3.71e-19	2.82e-16	13.1553	4.7e-13	43.3887	0.520026	56.5441	0.447631
4	8133765	8133765	+	6.71e-09	1.25e-06	-6.22449	0.00847261	94.4898	1.03081	88.2653	1.6255
4	8154079	8154079	+	2.2e-09	4.74e-07	3.15223	0.00278179	88.1129	0.500516	91.2651	0.404301
4	8197077	8197077	+	3e-08	4.73e-06	-0.726195	0.0378571	96.8096	0.112905	96.0834	0.111431
4	8201155	8201155	+	4.16e-09	8.36e-07	2.36854	0.00525713	0.743494	0.3024	3.11203	0.559266
4	8201171	8201171	+	7.3e-09	1.35e-06	2.36623	0.00921467	0.742574	0.302027	3.10881	0.558696
4	8275927	8275927	+	1.35e-30	1.94e-27	-2.22629	1.7e-24	72.3384	0.233926	70.1122	0.207472
4	8299721	8299721	+	4.25e-12	1.52e-09	5.65174	5.38e-06	42.77	0.843043	48.4218	0.755811
4	8317896	8317896	+	1.55e-10	4.32e-08	-4.035	0.000196256	72.823	0.575143	68.788	0.526986
4	8335738	8335738	+	4.71e-20	3.86e-17	-4.40877	5.97e-14	82.4826	0.543133	78.0739	0.537332
4	8468991	8468991	+	3.42e-22	3.17e-19	2.78084	4.33e-16	93.9731	0.575676	96.7539	0.405506
4	8489686	8489686	+	1.3e-16	7.34e-14	-2.07941	1.65e-10	97.7787	0.207553	95.6992	0.24878
4	8489695	8489695	+	4.75e-14	2.2e-11	-2.91733	6.01e-08	92.3443	0.374452	89.427	0.377099
4	8511566	8511566	+	3.9e-48	1.36e-44	-5.73202	4.94e-42	76.909	0.482287	71.1769	0.457025
4	8665853	8665853	+	4.4e-09	8.67e-07	-5.69161	0.00555557	66.5138	0.825306	60.8221	0.816305
4	8769769	8769769	+	2.57e-16	1.41e-13	4.07698	3.26e-10	38.156	0.488958	42.233	0.44428
4	8895238	8895238	+	2.56e-08	4.1e-06	7.33906	0.0323164	5.73394	1.11343	13.073	1.38902
4	8909546	8909546	+	1.91e-12	7.24e-10	-3.29369	2.41e-06	94.8632	0.40316	91.5696	0.437509
4	9133136	9133136	+	6.15e-09	1.16e-06	3.35014	0.00776482	81.6961	1.028	85.0462	0.808409
4	9454435	9454435	+	1.42e-12	5.53e-10	5.75618	1.79e-06	87.5989	0.691168	93.3551	0.474603
4	10106799	10106799	+	5.98e-10	1.51e-07	3.6014	0.00075634	87.7956	0.362345	91.397	0.276
4	10485463	10485463	+	4.53e-09	8.89e-07	-11.6231	0.00572637	79.5918	2.87878	67.9688	2.91623
4	12542160	12542160	+	4.87e-30	6.57e-27	-21.0705	6.17e-24	85.1936	1.6951	64.1232	1.75491
4	15004082	15004082	+	5.15e-09	9.97e-07	8.37837	0.00651224	4.06977	1.5066	12.4481	2.12655
4	15004091	15004091	+	9.08e-11	2.69e-08	7.98977	0.000114847	4.09357	1.51522	12.0833	2.10389
4	15004097	15004097	+	8.44e-11	2.52e-08	7.96343	0.000106784	4.06977	1.5066	12.0332	2.09576
4	15004100	15004100	+	9.82e-11	2.87e-08	8.40643	0.000124208	4.09357	1.51522	12.5	2.13478
4	15004106	15004106	+	7.98e-11	2.4e-08	8.01357	0.000100985	4.06977	1.5066	12.0833	2.10389
4	15004109	15004109	+	3.18e-10	8.41e-08	7.38203	0.00040213	4.65116	1.60574	12.0332	2.09576
4	15004112	15004112	+	9.63e-11	2.83e-08	7.91555	0.000121795	4.11765	1.52395	12.0332	2.09576
4	15004115	15004115	+	9.87e-10	2.28e-07	6.3857	0.00124774	5.23256	1.69794	11.6183	2.06416
4	15004118	15004118	+	2.83e-09	5.97e-07	6.80064	0.00357585	5.23256	1.69794	12.0332	2.09576
4	16084324	16084324	+	1e-08	1.8e-06	0.483076	0.0126715	0.425446	0.0926422	0.908521	0.118752
4	16084329	16084329	+	5.86e-11	1.81e-08	0.516067	7.42e-05	0.486125	0.0989884	1.00219	0.124645
4	16084343	16084343	+	3.06e-08	4.78e-06	0.652926	0.038573	0.586095	0.108516	1.23902	0.138534
4	17416102	17416102	+	3.68e-76	7.68e-72	-5.99017	4.66e-70	75.2359	0.423545	69.2457	0.406938
4	21950543	21950543	+	1.87e-08	3.06e-06	1.83512	0.0235603	1.72806	0.277895	3.56318	0.336703
4	24065209	24065209	+	2.18e-18	1.54e-15	-5.81921	2.76e-12	84.7619	0.876821	78.9427	0.859349
4	24801190	24801190	+	3.44e-08	5.21e-06	2.70279	0.0433846	76.2563	0.331291	78.9591	0.283479
4	24919022	24919022	+	2.58e-11	8.49e-09	2.20728	3.27e-05	26.1567	0.228408	28.364	0.218496
4	24975570	24975570	+	1.18e-08	2.04e-06	2.46054	0.0149	6.70936	0.30894	9.1699	0.277475
4	24975609	24975609	+	3.12e-08	4.79e-06	2.84494	0.0393115	8.64422	0.346064	11.4892	0.306216
4	24975812	24975812	+	9.94e-09	1.8e-06	1.18659	0.0125476	19.596	1.26155	20.7826	1.02763
4	25032168	25032168	+	1.09e-09	2.48e-07	0.885598	0.00138316	0.42961	0.0840723	1.31521	0.119769
4	29544573	29544573	+	5.71e-09	1.09e-06	7.5435	0.0072152	44.1677	0.657688	51.7112	0.589402
4	30723497	30723497	+	1.27e-08	2.16e-06	2.37179	0.0159991	1.10759	0.416307	3.47938	0.657855
4	31186690	31186690	+	5.17e-10	1.33e-07	12.1082	0.000653834	57.2873	1.43576	69.3955	1.15647
4	39171735	39171735	+	4.62e-09	9.01e-07	10.4961	0.00583136	62.7193	1.30737	73.2154	1.09384
4	39529023	39529023	+	3.48e-09	7.12e-07	0.405814	0.00439434	0.448887	0.0517165	0.854701	0.0627395
4	40912837	40912837	+	1.15e-14	5.79e-12	3.68853	1.46e-08	89.5115	0.432674	93.2	0.325003
4	41218501	41218501	+	2.14e-09	4.63e-07	2.33187	0.00270401	0.805009	0.267254	3.13688	0.537428
4	42154263	42154263	+	2.27e-10	6.16e-08	0.46824	0.000287024	0.414418	0.063067	0.882658	0.0805553
4	43553416	43553416	+	2.74e-20	2.29e-17	-3.73335	3.48e-14	94.7426	0.522285	91.0093	0.600514
4	44669723	44669723	+	5.73e-13	2.35e-10	7.21145	7.26e-07	75.5497	1.27461	82.7611	1.02086
4	48344246	48344246	+	8.47e-10	2.02e-07	-13.6338	0.00107033	25.8621	2.8748	12.2283	1.7078
4	49098363	49098363	+	6.04e-09	1.14e-06	0.0268644	0.00762394	96.6286	0.077429	96.6554	0.0680762
4	49098420	49098420	+	1.28e-31	1.98e-28	0.489473	1.62e-25	1.31366	0.0364616	1.80313	0.0354396
4	49098435	49098435	+	2.94e-17	1.89e-14	-0.152574	3.73e-11	0.871662	0.0297148	0.719089	0.0224675
4	49102394	49102394	+	4.27e-16	2.29e-13	1.46343	5.41e-10	71.9233	0.182742	73.3867	0.151296
4	49107217	49107217	+	1.64e-25	1.81e-22	-9.8455	2.08e-19	56.9653	0.841737	47.1198	0.757711
4	49108941	49108941	+	9.29e-09	1.69e-06	7.57755	0.01173	79.0454	1.38861	86.623	0.871689
4	49114288	49114288	+	9.84e-10	2.28e-07	-17.693	0.00124395	86.5672	2.08302	68.8742	2.66431
4	49120700	49120700	+	1.02e-16	5.84e-14	3.61936	1.29e-10	5.18447	0.34429	8.80383	0.438264
4	49141697	49141697	+	5.19e-48	1.55e-44	-5.56434	6.58e-42	63.8592	0.317276	58.2949	0.268227
4	49151214	49151214	+	2.62e-08	4.18e-06	-3.12169	0.0330894	22.327	0.555448	19.2053	0.477867
4	49151818	49151818	+	4.31e-48	1.39e-44	-4.12423	5.47e-42	49.4042	0.278875	45.28	0.25654
4	49153057	49153057	+	2.29e-10	6.17e-08	-3.34799	0.000289393	6.80272	0.464375	3.45473	0.263467
4	49155730	49155730	+	1.62e-17	1.06e-14	-1.04184	2.05e-11	9.50922	0.174054	8.46738	0.140341
4	49634950	49634950	+	2.94e-47	8.19e-44	0.473056	3.73e-41	1.39492	0.041371	1.86798	0.0414499
4	49639402	49639402	+	4.59e-12	1.63e-09	-14.1244	5.81e-06	39.3939	1.66813	25.2695	1.12806
4	49640196	49640196	+	1.08e-08	1.91e-06	4.36469	0.013668	10.9302	0.86873	15.2949	0.942648
4	49642721	49642721	+	7.81e-10	1.9e-07	0.359333	0.000987515	0.134941	0.017126	0.494274	0.0302879
4	49643117	49643117	+	1.54e-09	3.43e-07	3.67514	0.00195191	73.7537	0.259962	77.4288	0.216781
4	49645234	49645234	+	3.83e-13	1.63e-10	13.0806	4.85e-07	68.4054	1.26904	81.486	1.35556
4	49650040	49650040	+	4.18e-09	8.36e-07	-12.8207	0.00528339	21.7544	2.44389	8.93372	1.53119
4	49650065	49650065	+	2.22e-13	9.78e-11	-9.7799	2.81e-07	13.8801	1.94186	4.10023	0.946413
4	49651285	49651285	+	7.32e-13	2.91e-10	1.68175	9.26e-07	71.1099	0.162112	72.7916	0.133619
4	49659190	49659190	+	8.37e-19	6.14e-16	-7.73841	1.06e-12	27.3593	1.31175	19.6209	0.898858
4	52710116	52710116	+	1.39e-08	2.34e-06	-1.33293	0.0175095	2.76243	0.234445	1.4295	0.151292
4	54243733	54243733	+	6.68e-12	2.31e-09	0.284214	8.45e-06	0.194731	0.0471832	0.478945	0.0656304
4	54982705	54982705	+	9.99e-09	1.8e-06	-6.00359	0.0126103	83.2536	1.49117	77.25	1.48216
4	55476928	55476928	+	2.2e-42	4.92e-39	10.1962	2.79e-36	72.619	0.521615	82.8153	0.397477
4	55575092	55575092	+	1.35e-08	2.29e-06	-27.8975	0.0170203	78.3439	3.28732	50.4464	3.34063
4	57774142	57774142	+	1.36e-08	2.31e-06	-3.87357	0.0172279	19.0476	0.795603	15.174	0.659542
4	60383987	60383987	+	5.76e-10	1.46e-07	-2.5249	0.000727793	92.3839	0.313282	89.859	0.313211
4	60384439	60384439	+	2.24e-42	4.92e-39	-2.4636	2.84e-36	93.9222	0.195151	91.4586	0.202635
4	60384470	60384470	+	2.33e-54	1.08e-50	-3.0993	2.96e-48	94.9001	0.17986	91.8008	0.198963
4	60384479	60384479	+	4.63e-37	8.41e-34	-2.78488	5.87e-31	95.3514	0.176156	92.5666	0.19436
4	60385250	60385250	+	8.51e-28	9.62e-25	-33.7086	1.08e-21	97.1014	1.16605	63.3929	2.27596
4	60385254	60385254	+	3.64e-32	5.85e-29	-35.7129	4.62e-26	98.5507	0.830654	62.8378	2.29335
4	60385259	60385259	+	8.72e-22	7.75e-19	-29.9704	1.11e-15	95.6522	1.41742	65.6818	2.26338
4	62512726	62512726	+	9.04e-14	4.02e-11	12.0425	1.14e-07	65.6236	0.99711	77.6661	0.749843
4	76201523	76201523	+	1.7e-11	5.67e-09	-5.51227	2.15e-05	76.6234	1.5252	71.1111	1.74455
4	78492205	78492205	+	8.8e-12	2.99e-09	6.31424	1.11e-05	64.3777	0.530294	70.6919	0.440735
4	81119481	81119481	+	2.95e-12	1.08e-09	-5.32128	3.74e-06	34.1818	0.33411	28.8605	0.282667
4	81123689	81123689	+	2.45e-08	3.94e-06	0.334745	0.0309636	0.243605	0.0573484	0.57835	0.0792124
4	86396686	86396686	+	4.15e-13	1.73e-10	-1.14345	5.25e-07	9.2689	0.155492	8.12544	0.126327
4	87856589	87856589	+	7.28e-09	1.35e-06	2.51434	0.00919369	0.328587	0.189398	2.84293	0.443071
4	87968581	87968581	+	3.52e-11	1.12e-08	-5.06586	4.45e-05	46.6985	0.609105	41.6326	0.557156
4	88320700	88320700	+	6.08e-10	1.52e-07	-17.6929	0.000768711	40.9091	1.63707	23.2162	1.37784
4	89205830	89205830	+	3.1e-08	4.79e-06	-15.562	0.0390875	35.4839	3.50827	19.9219	2.49633
4	89205853	89205853	+	3.1e-08	4.79e-06	-15.562	0.0390875	35.4839	3.50827	19.9219	2.49633
4	89205862	89205862	+	3.1e-08	4.79e-06	-15.562	0.0390875	35.4839	3.50827	19.9219	2.49633
4	89282117	89282117	+	1.49e-18	1.08e-15	3.25803	1.89e-12	92.2006	0.383676	95.4586	0.255323
4	89998520	89998520	+	1.17e-08	2.03e-06	-7.88186	0.0147546	86.0892	1.77291	78.2074	1.7307
4	94750047	94750047	+	1.9e-08	3.1e-06	2.88356	0.0239931	1.02564	0.416563	3.90921	0.688254
4	99917104	99917104	+	2.5e-12	9.23e-10	0.539482	3.16e-06	0.190821	0.0426283	0.730304	0.0731298
4	99917109	99917109	+	1.68e-08	2.77e-06	0.208932	0.0212216	0.314705	0.0546969	0.523637	0.0619814
4	100871443	100871443	+	8.08e-09	1.49e-06	0.243741	0.0102032	0.211974	0.0302499	0.455716	0.0397252
4	106630160	106630160	+	3.19e-08	4.86e-06	0.373256	0.0402096	0.386304	0.082201	0.75956	0.0993556
4	106630185	106630185	+	1.1e-10	3.14e-08	0.484682	0.000138775	0.245055	0.0654134	0.729737	0.0971587
4	109320955	109320955	+	7.37e-10	1.82e-07	-3.16865	0.000932303	62.1541	0.684326	58.9854	0.622209
4	111601503	111601503	+	1.93e-08	3.13e-06	-22.6057	0.0243097	56.6138	3.60501	34.0081	3.01431
4	115520029	115520029	+	6.76e-11	2.06e-08	2.0238	8.55e-05	1.55258	0.232236	3.57638	0.309201
4	119952334	119952334	+	2.97e-11	9.69e-09	-1.12569	3.75e-05	96.9081	0.164588	95.7824	0.174118
4	119975310	119975310	+	1.61e-08	2.68e-06	-0.583186	0.0203485	97.6538	0.228454	97.0706	0.232577
4	120987640	120987640	+	1.1e-09	2.48e-07	1.13523	0.0013887	0.0914634	0.0527823	1.22669	0.172413
4	124356840	124356840	+	1.31e-19	1.03e-16	-3.88077	1.66e-13	97.6274	0.272513	93.7467	0.394962
4	124356867	124356867	+	7.81e-23	7.59e-20	-8.25244	9.9e-17	94.6137	0.404218	86.3612	0.560145
4	129594142	129594142	+	1.34e-14	6.68e-12	1.93646	1.7e-08	84.3443	0.24568	86.2807	0.204531
4	129733170	129733170	+	2.36e-09	5.06e-07	-0.308258	0.00298155	0.709346	0.056055	0.401088	0.0373266
4	132650953	132650953	+	1.35e-28	1.71e-25	-11.0231	1.71e-22	83.197	0.588607	72.1739	0.630001
4	132651089	132651089	+	2.91e-56	1.52e-52	-13.2314	3.69e-50	60.6277	0.595867	47.3963	0.560682
4	141489964	141489964	+	7.55e-10	1.86e-07	1.78492	0.00095456	0.487805	0.21762	2.27273	0.424596
4	141489972	141489972	+	8.91e-10	2.09e-07	2.10895	0.00112601	1.07212	0.32152	3.18108	0.501213
4	141677905	141677905	+	3.44e-09	7.12e-07	0.505952	0.00435016	0.340082	0.0517738	0.846034	0.0722393
4	141677907	141677907	+	1.98e-12	7.47e-10	0.468734	2.51e-06	0.339975	0.0517575	0.808709	0.0706411
4	143767352	143767352	+	4e-10	1.05e-07	-2.69891	0.000505757	11.0193	1.16213	8.32037	0.770171
4	144480376	144480376	+	8.65e-10	2.05e-07	6.1984	0.001093	0.27933	0.278939	6.47773	1.1074
4	146019448	146019448	+	1.19e-08	2.05e-06	0.359141	0.0150832	0.186418	0.0351969	0.545559	0.0533504
4	151970328	151970328	+	8.78e-12	2.99e-09	1.24947	1.11e-05	96.946	0.135427	98.1955	0.0937233
4	152996165	152996165	+	5.86e-09	1.11e-06	-4.4366	0.00740107	37.4711	1.34406	33.0345	1.23517
4	155410666	155410666	+	9.45e-17	5.49e-14	4.53322	1.2e-10	72.5484	0.294749	77.0816	0.244729
4	157523923	157523923	+	6.54e-18	4.56e-15	-0.350158	8.29e-12	25.7947	0.376614	25.4446	0.332577
4	159593067	159593067	+	3.48e-11	1.12e-08	3.40502	4.41e-05	0.453858	0.26144	3.85888	0.63956
4	160790365	160790365	+	3.85e-09	7.77e-07	-5.20277	0.0048609	99.5175	0.240672	94.3147	0.737815
4	161077729	161077729	+	8.11e-17	4.77e-14	-7.36527	1.03e-10	62.9759	0.714285	55.6107	0.714234
4	161402926	161402926	+	6.07e-13	2.44e-10	-1.34282	7.69e-07	88.148	0.488444	86.8052	0.46937
4	161402929	161402929	+	4.81e-39	1.01e-35	-9.79263	6.1e-33	47.5234	0.754484	37.7308	0.672176
4	166128698	166128698	+	3.68e-08	5.49e-06	4.38596	0.0463955	0	0	4.38596	0.958983
4	166128730	166128730	+	1.67e-09	3.67e-07	4.14847	0.00210912	0	0	4.14847	0.931775
4	166401044	166401044	+	8.57e-09	1.57e-06	1.17999	0.0108222	1.02168	0.158742	2.20167	0.21773
4	170191881	170191881	+	1.21e-10	3.41e-08	-1.47783	0.000152884	1.47783	0.598848	0	0
4	170191887	170191887	+	1.23e-10	3.44e-08	-1.48883	0.000155222	1.48883	0.603272	0	0
4	174020404	174020404	+	3.46e-08	5.23e-06	8.51166	0.0437162	56.2997	1.67112	64.8113	1.46681
4	174292899	174292899	+	1.57e-10	4.33e-08	0.269171	0.000198095	0.194837	0.0561897	0.464008	0.0761053
4	177241080	177241080	+	8.93e-09	1.63e-06	5.59209	0.0112756	1.1583	0.470128	6.75039	0.994073
4	179969022	179969022	+	2.79e-09	5.92e-07	-4.58533	0.00352724	90.2468	0.514741	85.6615	0.532538
4	183728798	183728798	+	3.45e-09	7.12e-07	-3.90728	0.00436379	65.4331	0.667263	61.5258	0.624532
4	183728966	183728966	+	8.26e-10	2e-07	-6.80645	0.0010448	32.3889	1.10299	25.5824	0.923552
4	183769256	183769256	+	6.06e-24	6.18e-21	13.8255	7.68e-18	51.7191	0.955683	65.5446	0.799287
4	183814167	183814167	+	4.91e-33	8.21e-30	-8.37899	6.23e-27	92.8668	0.423071	84.4878	0.505693
4	184654216	184654216	+	2.17e-14	1.04e-11	9.30974	2.75e-08	4.63918	0.755048	13.9489	1.08586
4	185570653	185570653	+	1.11e-10	3.16e-08	1.84262	0.000140702	0.537634	0.134047	2.38025	0.261306
4	185570666	185570666	+	2.64e-08	4.2e-06	1.52355	0.0333542	0.740491	0.157288	2.26404	0.255074
4	185570816	185570816	+	3.34e-09	6.97e-07	0.343692	0.00421734	0.757545	0.0548942	1.10124	0.0587911
4	187219419	187219419	+	5.76e-09	1.1e-06	-3.15222	0.00727445	14.5131	0.340835	11.3609	0.27608
4	187645706	187645706	+	3.11e-08	4.79e-06	7.11705	0.0392862	7.00935	1.74523	14.1264	2.12358
4	189065440	189065440	+	1.2e-17	7.98e-15	-5.15164	1.52e-11	22.6618	0.5963	17.5102	0.474993
4	189226268	189226268	+	3.83e-09	7.77e-07	-13.5321	0.00483969	75.6098	1.36899	62.0777	1.41007
4	189429181	189429181	+	5.26e-13	2.18e-10	-1.86519	6.66e-07	95.2948	0.165957	93.4297	0.170527
4	190018114	190018114	+	8.78e-14	3.95e-11	2.77911	1.11e-07	91.173	0.369612	93.9521	0.272733
4	190285334	190285334	+	2.05e-11	6.79e-09	4.86876	2.59e-05	3.84808	0.430009	8.71684	0.656359
4	190942629	190942629	+	3.65e-08	5.48e-06	3.19696	0.0460385	55.8956	0.744805	59.0926	0.661038
4	190943013	190943013	+	4.06e-13	1.71e-10	-4.19816	5.14e-07	25.5684	0.448594	21.3702	0.358243
4	190987012	190987012	+	1.61e-16	8.97e-14	8.25182	2.04e-10	37.6579	0.646382	45.9098	0.554791
4	190989652	190989652	+	2.84e-50	1.08e-46	4.23099	3.6e-44	24.9765	0.442703	29.2075	0.372343
4	190989759	190989759	+	1.71e-33	2.98e-30	4.57148	2.17e-27	79.8455	0.447721	84.417	0.310882
4	190989761	190989761	+	2.14e-73	2.23e-69	8.39236	2.71e-67	59.8779	0.547043	68.2703	0.398878
4	190989764	190989764	+	2.36e-59	1.65e-55	6.31692	2.99e-53	76.1021	0.475905	82.419	0.326208
5	55253	55253	+	1.9e-10	6.73e-08	1.64408	0.00024064	94.5677	0.229683	96.2118	0.171763
5	283711	283711	+	1.51e-16	1.2e-13	2.22374	1.91e-10	93.1965	0.27755	95.4202	0.223685
5	320809	320809	+	1.26e-09	3.68e-07	7.46919	0.00158767	1.92678	0.603404	9.39597	1.06897
5	389307	389307	+	3.03e-09	7.87e-07	1.2184	0.00382822	91.1873	0.282563	92.4057	0.238616
5	421300	421300	+	1.37e-08	2.9e-06	-4.92582	0.0172366	90.0832	0.756012	85.1574	0.770511
5	421317	421317	+	5.59e-09	1.34e-06	-3.66567	0.00706724	90.9821	0.711881	87.3164	0.702049
5	421338	421338	+	5.25e-10	1.66e-07	-5.00213	0.000663415	88.2317	0.799853	83.2295	0.787976
5	427609	427609	+	1.16e-40	5.34e-37	-10.3946	1.47e-34	93.9932	0.419195	83.5986	0.608175
5	482185	482185	+	1.91e-09	5.2e-07	-1.57904	0.00241644	94.5157	0.21413	92.9367	0.204936
5	482189	482189	+	3.75e-10	1.24e-07	-2.12698	0.000474379	87.5011	0.311034	85.3741	0.28271
5	537796	537796	+	1.82e-08	3.7e-06	-3.67735	0.0229912	93.3709	0.934348	89.6936	1.13468
5	676593	676593	+	3.2e-08	5.92e-06	3.63476	0.0403442	87.4926	0.360186	91.1273	0.276995
5	693828	693828	+	2.23e-08	4.38e-06	-3.41035	0.0281784	8.11623	0.864433	4.70588	0.513605
5	766424	766424	+	3.29e-12	1.54e-09	-3.9472	4.16e-06	97.8955	0.386662	93.9483	0.577968
5	784119	784119	+	5.91e-09	1.4e-06	4.74499	0.00747117	0.84507	0.485836	5.59006	1.28023
5	893180	893180	+	4.19e-10	1.36e-07	0.38029	0.000529924	0.201016	0.0460698	0.581305	0.066928
5	1028812	1028812	+	1.47e-09	4.16e-07	-2.09412	0.00185547	57.5588	0.362589	55.4647	0.321063
5	1036323	1036323	+	3.53e-08	6.46e-06	-2.65535	0.0445635	98.1241	0.297554	95.4688	0.411074
5	1061689	1061689	+	9.17e-56	6.02e-52	-7.94634	1.16e-49	60.1233	0.566793	52.1769	0.498034
5	1085734	1085734	+	5.39e-31	1.3e-27	-0.745996	6.83e-25	97.9069	0.131252	97.1609	0.132515
5	1140976	1140976	+	1.24e-16	1e-13	-2.37256	1.57e-10	94.5449	0.204921	92.1723	0.214892
5	1207526	1207526	+	1.11e-26	2.13e-23	-0.0135288	1.41e-20	61.9178	0.553884	61.9042	0.506572
5	1225121	1225121	+	3.39e-08	6.26e-06	6.50879	0.0427878	59.4276	1.42463	65.9364	1.25988
5	1270883	1270883	+	4.74e-10	1.51e-07	-4.98799	0.000599931	98.8854	0.418943	93.8974	0.891493
5	1273578	1273578	+	8.65e-102	1.99e-97	5.26197	1.1e-95	87.0695	0.265514	92.3315	0.199517
5	1393877	1393877	+	2.76e-57	2.11e-53	9.19686	3.5e-51	60.6753	0.589289	69.8722	0.492381
5	1414583	1414583	+	4.95e-14	3.16e-11	-1.35907	6.27e-08	24.0783	0.720037	22.7192	0.558244
5	1445618	1445618	+	6.5e-09	1.52e-06	0.52185	0.00821461	0.264042	0.0562196	0.785892	0.0864456
5	1463783	1463783	+	5.47e-09	1.32e-06	-1.65578	0.00690388	98.9011	0.273212	97.2453	0.373136
5	1549772	1549772	+	3.25e-16	2.53e-13	-8.34037	4.12e-10	48.6857	0.594191	40.3453	0.540975
5	1635095	1635095	+	7.59e-14	4.66e-11	-1.48128	9.61e-08	36.2599	0.470669	34.7787	0.414303
5	1635116	1635116	+	2.87e-09	7.48e-07	0.495655	0.00362221	60.78	0.479105	61.2756	0.424466
5	1635127	1635127	+	3.12e-19	3.5e-16	-2.01211	3.95e-13	64.479	0.468788	62.4669	0.421338
5	1635129	1635129	+	5e-17	4.25e-14	-1.12545	6.33e-11	69.5298	0.45091	68.4043	0.404671
5	1635139	1635139	+	6.07e-19	6.48e-16	-1.45193	7.69e-13	63.0259	0.473133	61.574	0.423342
5	1637565	1637565	+	1.28e-43	6.52e-40	-3.73175	1.62e-37	67.1705	0.366623	63.4388	0.34238
5	1638027	1638027	+	1.43e-09	4.1e-07	4.45224	0.00180234	88.2457	0.552096	92.6979	0.392401
5	1809713	1809713	+	1.78e-38	7.43e-35	7.04514	2.26e-32	10.5044	0.659567	17.5495	0.764922
5	1850757	1850757	+	6.18e-18	5.8e-15	-3.11475	7.83e-12	85.491	0.328178	82.3763	0.320617
5	1964423	1964423	+	4.27e-34	1.4e-30	6.58762	5.41e-28	37.1719	1.11844	43.7596	1.1197
5	2005353	2005353	+	5.73e-52	3.29e-48	5.614	7.26e-46	13.9392	0.178536	19.5532	0.17722
5	2146141	2146141	+	2.83e-28	6.19e-25	0.453954	3.59e-22	93.7338	0.124095	94.1877	0.0989619
5	2146850	2146850	+	4.87e-09	1.2e-06	-2.17389	0.00614761	85.8131	0.285967	83.6392	0.26865
5	2370954	2370954	+	1.73e-31	4.43e-28	6.8366	2.2e-25	70.7952	0.615478	77.6318	0.49803
5	2669057	2669057	+	5.52e-72	6.34e-68	-6.6086	7e-66	74.2888	0.451134	67.6802	0.42863
5	2756142	2756142	+	3.69e-08	6.7e-06	-2.53512	0.0465543	9.50081	0.679354	6.96568	0.469254
5	3219694	3219694	+	3.53e-12	1.64e-09	-6.38861	4.47e-06	13.2379	1.01357	6.84932	0.661059
5	3854742	3854742	+	2.7e-08	5.13e-06	-1.87416	0.0341214	83.3426	0.310798	81.4685	0.290337
5	6349484	6349484	+	3.8e-23	5.82e-20	5.77064	4.82e-17	86.0267	0.318579	91.7973	0.225097
5	6446463	6446463	+	3.74e-27	7.81e-24	-5.74186	4.74e-21	86.0235	0.675743	80.2817	0.703895
5	6449337	6449337	+	2.29e-08	4.47e-06	2.89474	0.0288536	1.07794	0.297352	3.97269	0.486622
5	6713773	6713773	+	5.81e-10	1.8e-07	-2.18775	0.000734462	17.8752	0.397709	15.6875	0.34056
5	6713798	6713798	+	5.03e-12	2.27e-09	-0.954688	6.37e-06	6.41797	0.254101	5.46329	0.212478
5	6713800	6713800	+	7e-09	1.63e-06	-0.702574	0.00884713	5.47488	0.235934	4.77231	0.199303
5	7141962	7141962	+	2.55e-08	4.89e-06	3.2496	0.0322119	59.683	0.346869	62.9326	0.301854
5	8177915	8177915	+	1.76e-11	7.36e-09	-8.662	2.23e-05	74.5518	0.859863	65.8898	0.89085
5	14218868	14218868	+	4.31e-21	6.01e-18	-14.0681	5.47e-15	46.2411	0.897514	32.173	0.770371
5	14456071	14456071	+	4.56e-32	1.4e-28	-3.88843	5.77e-26	82.9594	0.462951	79.0709	0.457052
5	16465733	16465733	+	3.28e-09	8.37e-07	0.462788	0.00414353	0.128175	0.0386215	0.590963	0.073083
5	17366170	17366170	+	9.1e-36	3.41e-32	-0.600593	1.15e-29	88.5099	0.151561	87.9093	0.142585
5	32714329	32714329	+	2.86e-08	5.37e-06	1.55639	0.0361265	1.64803	0.308871	3.20442	0.413965
5	33441238	33441238	+	8.8e-13	4.6e-10	2.19512	1.11e-06	0	0	2.19512	0.723632
5	33938956	33938956	+	9.78e-11	3.65e-08	1.97541	0.000123731	8.89658	0.23232	10.872	0.227193
5	34244917	34244917	+	1.04e-09	3.08e-07	-1.60866	0.00131135	2.56613	0.199011	0.957473	0.108591
5	35892372	35892372	+	2.74e-10	9.4e-08	3.30662	0.000346509	82.7381	0.841689	86.0447	0.680372
5	42991592	42991592	+	2.92e-12	1.4e-09	-1.62784	3.7e-06	32.4712	0.417746	30.8433	0.367623
5	42991622	42991622	+	1.54e-10	5.58e-08	-1.99092	0.000195018	44.2613	0.454291	42.2704	0.401087
5	42994102	42994102	+	3.05e-08	5.69e-06	0.252871	0.0384362	0.611691	0.0482103	0.864562	0.0500339
5	43037633	43037633	+	2.31e-09	6.19e-07	-6.20307	0.00292507	75.8051	0.561999	69.602	0.541671
5	43313319	43313319	+	3.55e-11	1.41e-08	8.73612	4.49e-05	6.46388	1.51621	15.2	1.85398
5	43313332	43313332	+	1.58e-11	6.65e-09	7.36217	1.99e-05	2.17391	0.877797	9.53608	1.4911
5	43313338	43313338	+	2.85e-11	1.16e-08	7.05588	3.6e-05	1.44928	0.719368	8.50515	1.4162
5	43313365	43313365	+	1.55e-09	4.35e-07	6.35322	0.00196029	2.17391	0.877797	8.52713	1.41969
5	45262377	45262377	+	1.03e-08	2.22e-06	-1.22486	0.0129602	95.1437	0.198232	93.9189	0.195685
5	49626198	49626198	+	5.1e-77	7.81e-73	19.4241	6.46e-71	58.0078	1.09059	77.4319	0.824595
5	49963356	49963356	+	9.92e-09	2.17e-06	4.60689	0.012531	5.15873	1.39338	9.76562	1.85531
5	49963359	49963359	+	2.19e-08	4.34e-06	4.98116	0.0276642	3.96825	1.22972	8.94942	1.78062
5	49963367	49963367	+	1.58e-09	4.39e-07	5.76709	0.00199295	3.57143	1.16902	9.33852	1.81503
5	49963380	49963380	+	5.94e-09	1.4e-06	5.37799	0.00750355	3.57143	1.16902	8.94942	1.78062
5	49963394	49963394	+	4.26e-09	1.07e-06	5.37027	0.00537745	3.96825	1.22972	9.33852	1.81503
5	53945302	53945302	+	4.11e-12	1.87e-09	-3.55549	5.2e-06	62.3344	0.546962	58.7789	0.505473
5	54527608	54527608	+	1.45e-09	4.14e-07	5.7951	0.00183502	1.76991	0.71614	7.56501	1.28574
5	57057920	57057920	+	5.88e-22	8.44e-19	-3.14849	7.45e-16	79.9775	0.671534	76.829	0.647127
5	64470161	64470161	+	4.56e-161	2.09e-156	9.7779	5.78e-155	83.861	0.259969	93.6389	0.149161
5	67355880	67355880	+	4.8e-13	2.66e-10	-6.04257	6.07e-07	92.785	0.694985	86.7424	0.788854
5	68789714	68789714	+	8.5e-09	1.93e-06	4.03032	0.0107345	3.46154	1.1337	7.49186	1.5025
5	71404325	71404325	+	7.27e-09	1.67e-06	5.01916	0.00917687	2.75862	0.961773	7.77778	1.41154
5	72743236	72743236	+	9e-10	2.74e-07	0.112468	0.00113726	5.90588	0.175711	6.01835	0.159504
5	72743245	72743245	+	1.73e-09	4.77e-07	0.0586175	0.00218105	5.92617	0.176048	5.98479	0.159119
5	72743257	72743257	+	1.54e-10	5.58e-08	-0.0857264	0.000194351	5.79743	0.174818	5.7117	0.156122
5	72743260	72743260	+	8.29e-13	4.38e-10	-0.569787	1.05e-06	7.11606	0.193824	6.54628	0.167879
5	72743266	72743266	+	4.09e-11	1.58e-08	-0.520006	5.17e-05	8.99712	0.217235	8.47711	0.190464
5	72743400	72743400	+	2.78e-08	5.25e-06	-0.432826	0.0350352	16.5236	0.60827	16.0908	0.525405
5	72743423	72743423	+	9.96e-09	2.17e-06	-0.0350458	0.0125839	17.0424	0.615988	17.0074	0.537149
5	73653819	73653819	+	1.08e-12	5.58e-10	1.76787	1.37e-06	14.8919	0.581593	16.6598	0.535377
5	77147034	77147034	+	2.72e-09	7.18e-07	5.92886	0.00343499	74.5623	0.823184	80.4912	0.662012
5	77147064	77147064	+	2.82e-09	7.42e-07	5.62709	0.00356886	68.5377	0.878039	74.1648	0.730359
5	77147360	77147360	+	6.27e-14	3.95e-11	3.55879	7.94e-08	40.3693	0.601161	43.9281	0.539679
5	77147369	77147369	+	4.24e-14	2.74e-11	4.82071	5.37e-08	29.8756	0.560399	34.6963	0.517457
5	77147373	77147373	+	3.06e-13	1.74e-10	3.49229	3.87e-07	44.4411	0.608652	47.9334	0.542886
5	77147385	77147385	+	8.77e-09	1.97e-06	2.96687	0.0110795	24.7263	0.528288	27.6932	0.486078
5	77656253	77656253	+	2.34e-08	4.55e-06	2.02361	0.0294911	0	0	2.02361	0.578225
5	79354703	79354703	+	2.58e-63	2.37e-59	-11.8364	3.27e-57	68.7105	0.597702	56.8742	0.597993
5	79551721	79551721	+	1.63e-10	5.87e-08	-1.0989	0.000206716	1.0989	0.446153	0	0
5	79783801	79783801	+	9.61e-10	2.89e-07	1.89873	0.00121442	0	0	1.89873	0.626874
5	86708500	86708500	+	1.51e-08	3.14e-06	1.07179	0.0190803	0.312826	0.127511	1.38462	0.229166
5	94619741	94619741	+	6.8e-09	1.59e-06	0.452824	0.00858724	0.285563	0.0548781	0.738388	0.0793279
5	96876999	96876999	+	2.5e-18	2.44e-15	-1.95126	3.16e-12	85.089	0.671951	83.1377	0.633517
5	98109041	98109041	+	6.72e-10	2.07e-07	0.471513	0.000850017	0.554895	0.0853843	1.02641	0.100615
5	104265087	104265087	+	1.8e-12	8.91e-10	-0.853154	2.28e-06	95.019	0.229909	94.1658	0.223613
5	110848336	110848336	+	1.78e-09	4.88e-07	-11.9215	0.00225577	23.0769	2.54998	11.1554	1.98711
5	111093833	111093833	+	2.44e-10	8.43e-08	0.97433	0.000308611	0.179426	0.0731845	1.15376	0.163869
5	115151657	115151657	+	2.67e-08	5.1e-06	11.1898	0.033726	9.46746	2.25204	20.6573	2.77396
5	115560456	115560456	+	1.13e-09	3.33e-07	-2.4066	0.00142711	90.2396	0.414234	87.833	0.425845
5	122371654	122371654	+	3.81e-11	1.48e-08	1.12963	4.82e-05	0.383368	0.106123	1.513	0.187689
5	122371657	122371657	+	8.66e-09	1.95e-06	0.951891	0.0109336	0.324101	0.0975618	1.27599	0.172529
5	126187329	126187329	+	9.25e-09	2.04e-06	-2.63233	0.011687	93.3555	0.242997	90.7232	0.252458
5	126626055	126626055	+	7.7e-14	4.66e-11	-0.953736	9.75e-08	2.22582	0.0874782	1.27208	0.0590612
5	126626058	126626058	+	1.81e-13	1.07e-10	-1.07843	2.3e-07	1.90463	0.0810279	0.826194	0.047662
5	126626075	126626075	+	1.29e-23	2.29e-20	-1.31573	1.64e-17	2.01231	0.0832882	0.696584	0.0438146
5	126626079	126626079	+	5.63e-20	6.99e-17	-1.23134	7.13e-14	1.87142	0.0802983	0.640084	0.0419795
5	126626083	126626083	+	9.16e-32	2.63e-28	-1.31439	1.16e-25	1.88255	0.0805448	0.568166	0.0395695
5	126626567	126626567	+	1.52e-09	4.28e-07	1.1301	0.0019171	1.00275	0.139708	2.13286	0.18435
5	126853615	126853615	+	9.97e-10	2.98e-07	0.416522	0.00126088	0.141914	0.0317105	0.558436	0.0562529
5	127462736	127462736	+	9.38e-17	7.84e-14	-1.58479	1.19e-10	84.3709	0.586076	82.7861	0.570012
5	130500639	130500639	+	2.54e-08	4.88e-06	2.3272	0.0320354	0.257069	0.181542	2.58427	0.531849
5	130500654	130500654	+	1.36e-10	4.99e-08	2.3622	0.000171734	0	0	2.3622	0.509351
5	131746929	131746929	+	3.76e-10	1.24e-07	4.94186	0.000476022	0	0	4.94186	1.16859
5	132112808	132112808	+	8.66e-12	3.73e-09	2.81426	1.1e-05	0	0	2.81426	0.716341
5	132175281	132175281	+	4.43e-09	1.11e-06	6.16483	0.00559253	62.7386	0.841539	68.9034	0.747958
5	132727824	132727824	+	8.87e-09	1.98e-06	-4.58226	0.0112076	94.0559	1.39814	89.4737	1.70759
5	133802546	133802546	+	9.59e-09	2.11e-06	7.52618	0.0121144	1.44578	0.585956	8.97196	1.23553
5	133862477	133862477	+	2.47e-09	6.55e-07	4.65116	0.00311763	0	0	4.65116	0.968295
5	134263455	134263455	+	3.2e-11	1.28e-08	-0.894172	4.05e-05	1.19917	0.24854	0.304994	0.107667
5	135082127	135082127	+	1.46e-18	1.5e-15	-5.98798	1.86e-12	46.0105	0.356559	40.0226	0.305601
5	135161419	135161419	+	1.11e-16	9.07e-14	-6.8045	1.4e-10	88.3871	0.417453	81.5826	0.456315
5	137089510	137089510	+	1.94e-08	3.88e-06	2.94006	0.0245059	1.14286	0.328024	4.08291	0.495977
5	137089536	137089536	+	3.76e-11	1.48e-08	2.98096	4.76e-05	0.855513	0.283949	3.83648	0.481696
5	137089542	137089542	+	3.07e-09	7.91e-07	2.88169	0.00387311	0.952381	0.299732	3.83407	0.481399
5	138048647	138048647	+	1.44e-31	3.89e-28	4.17795	1.82e-25	51.9568	0.269301	56.1347	0.231837
5	138299630	138299630	+	7.77e-27	1.55e-23	9.64957	9.85e-21	61.0164	0.909906	70.6659	0.755264
5	138609466	138609466	+	4.6e-09	1.14e-06	0.611421	0.00581539	0.262544	0.0873996	0.873965	0.141155
5	138609481	138609481	+	3.92e-10	1.28e-07	0.982458	0.000496111	0.350263	0.100935	1.33272	0.173825
5	139029334	139029334	+	9.27e-11	3.49e-08	12.2942	0.000117245	4.56853	1.48765	16.8627	2.34472
5	139029349	139029349	+	5.28e-10	1.66e-07	10.6101	0.000667254	5.07614	1.56394	15.6863	2.2774
5	139029353	139029353	+	1.78e-10	6.35e-08	11.1177	0.000225379	4.56853	1.48765	15.6863	2.2774
5	140176000	140176000	+	3.04e-11	1.22e-08	-3.11121	3.84e-05	62.2539	0.381446	59.1427	0.34585
5	140188393	140188393	+	2.8e-10	9.54e-08	-4.38445	0.000354609	80.2081	0.529175	75.8237	0.514688
5	140202740	140202740	+	1.27e-08	2.72e-06	6.23657	0.0160581	44.2276	0.638737	50.4642	0.567718
5	140229489	140229489	+	2.45e-08	4.74e-06	2.68756	0.0309709	62.4154	0.629917	65.103	0.549467
5	140229752	140229752	+	1.66e-08	3.4e-06	6.34235	0.0210074	37.5908	0.589583	43.9331	0.540517
5	140474406	140474406	+	8.69e-12	3.73e-09	-4.61823	1.1e-05	62.1651	0.509204	57.5469	0.468362
5	140568480	140568480	+	2.06e-18	2.06e-15	-2.32061	2.61e-12	47.521	0.268981	45.2004	0.234172
5	140568498	140568498	+	4.12e-12	1.87e-09	-1.43561	5.21e-06	25.8542	0.235903	24.4186	0.20218
5	140568500	140568500	+	1.45e-23	2.47e-20	-3.07567	1.84e-17	36.6319	0.259504	33.5562	0.222167
5	140568508	140568508	+	1.34e-17	1.21e-14	-2.22035	1.7e-11	62.4258	0.267226	60.2054	0.234906
5	140615735	140615735	+	1.82e-11	7.53e-09	-23.3051	2.3e-05	52.1236	3.10405	28.8184	2.43139
5	140615743	140615743	+	2.26e-10	7.88e-08	-19.3024	0.000286245	69.6	2.90919	50.2976	2.72768
5	140711947	140711947	+	1.11e-11	4.72e-09	6.95541	1.4e-05	39.3591	0.73393	46.3145	0.666157
5	140729951	140729951	+	1.53e-08	3.15e-06	3.95302	0.019292	18.079	0.597106	22.032	0.568504
5	143974736	143974736	+	9.36e-10	2.83e-07	-8.35168	0.00118322	49.8823	0.990533	41.5306	0.881784
5	146184133	146184133	+	1.52e-28	3.5e-25	5.33267	1.93e-22	17.9581	0.532236	23.2908	0.518133
5	148620244	148620244	+	1.52e-08	3.14e-06	-4.52707	0.019153	17.0352	0.76076	12.5081	0.59705
5	148807226	148807226	+	2.74e-17	2.37e-14	-8.61295	3.47e-11	63.1649	1.01555	54.5519	0.940819
5	149211868	149211868	+	1.25e-19	1.47e-16	-6.50072	1.58e-13	71.9754	0.853493	65.4747	0.834766
5	149334075	149334075	+	2.17e-09	5.87e-07	8.47125	0.00274466	86.2745	1.70363	94.7458	0.918563
5	149539339	149539339	+	4.57e-09	1.13e-06	-5.34638	0.00576828	57.5331	1.02117	52.1867	0.957613
5	149547982	149547982	+	6.12e-15	4.53e-12	2.18691	7.75e-09	93.075	0.290474	95.2619	0.210421
5	150020143	150020143	+	3.12e-08	5.81e-06	2.39151	0.0394291	6.3393	0.177922	8.73082	0.181799
5	150035822	150035822	+	1.03e-08	2.23e-06	9.47984	0.013046	6.92641	1.67056	16.4062	2.31458
5	150362024	150362024	+	1.42e-20	1.86e-17	17.2703	1.8e-14	20	1.77123	37.2703	1.75162
5	150436644	150436644	+	5.69e-13	3.11e-10	5.7173	7.2e-07	28.7717	0.555761	34.489	0.520617
5	154135180	154135180	+	3.54e-08	6.46e-06	0.610148	0.0447064	0.392717	0.118176	1.00287	0.168663
5	154135972	154135972	+	2.85e-08	5.37e-06	5.23245	0.035985	10.6061	1.26339	15.8385	1.4387
5	154135993	154135993	+	2.04e-08	4.07e-06	5.45742	0.0257968	10.7926	1.27419	16.25	1.45824
5	156277533	156277533	+	1.46e-08	3.06e-06	3.8296	0.0184195	40.232	0.62672	44.0615	0.559839
5	157078544	157078544	+	2.32e-09	6.19e-07	-5.51422	0.00292845	83.727	0.626437	78.2127	0.678273
5	157285991	157285991	+	8.56e-09	1.94e-06	0.316625	0.0108157	0.439461	0.0470115	0.756085	0.0538015
5	159592278	159592278	+	3.62e-14	2.41e-11	2.21838	4.59e-08	19.8996	0.353522	22.118	0.323886
5	159592290	159592290	+	1.9e-23	3.12e-20	2.7355	2.41e-17	12.254	0.283101	14.9895	0.272249
5	166711861	166711861	+	3.87e-10	1.27e-07	3.58885	0.000488812	93.6652	0.423073	97.254	0.26058
5	168347591	168347591	+	3.57e-13	2e-10	-1.27046	4.52e-07	1.94542	0.227029	0.674963	0.118914
5	169137784	169137784	+	6.46e-15	4.71e-12	-12.2072	8.18e-09	25.6188	0.782638	13.4115	0.544146
5	170846345	170846345	+	8.39e-12	3.67e-09	3.16353	1.06e-05	0.15873	0.11215	3.32226	0.421717
5	170846495	170846495	+	1.91e-08	3.85e-06	1.59453	0.0241395	0	0	1.59453	0.597853
5	170846514	170846514	+	1.93e-08	3.87e-06	1.59091	0.0243613	0	0	1.59091	0.596505
5	171615757	171615757	+	3.49e-08	6.42e-06	0.881691	0.0440654	0.0939188	0.0469373	0.97561	0.134631
5	174307978	174307978	+	1.31e-10	4.87e-08	2.4001	0.000166154	94.0666	0.277192	96.4667	0.203432
5	174871164	174871164	+	2.37e-12	1.16e-09	0.595898	3e-06	0.511551	0.091642	1.10745	0.120162
5	175561671	175561671	+	1.56e-08	3.21e-06	-3.82578	0.019729	28.5963	0.666104	24.7705	0.573588
5	175561697	175561697	+	1.35e-09	3.91e-07	-4.54391	0.00170022	28.9531	0.668425	24.4092	0.570453
5	175977461	175977461	+	7.63e-12	3.37e-09	2.42671	9.65e-06	78.1225	0.670384	80.5492	0.568777
5	176024109	176024109	+	3.96e-09	1.01e-06	0.54138	0.00500741	0.311812	0.0755076	0.853192	0.111551
5	176024183	176024183	+	3.34e-10	1.13e-07	-1.81341	0.000421896	4.05477	0.226309	2.24136	0.15554
5	176024187	176024187	+	4.3e-24	7.9e-21	-3.0098	5.44e-18	5.41397	0.260038	2.40417	0.161232
5	176024431	176024431	+	2.21e-08	4.37e-06	-6.95894	0.0279486	22.3098	0.826553	15.3509	0.638038
5	176024440	176024440	+	7.81e-09	1.78e-06	-5.27121	0.00985853	17.7047	0.755451	12.4334	0.583936
5	176024443	176024443	+	5.57e-12	2.48e-09	-7.45563	7.04e-06	21.129	0.808244	13.6733	0.607724
5	176024463	176024463	+	3.73e-10	1.24e-07	-7.52667	0.000472175	25.4231	0.863801	17.8964	0.679218
5	176024471	176024471	+	4.98e-09	1.22e-06	-8.6882	0.00628667	30.303	0.911691	21.6148	0.729583
5	176239599	176239599	+	5.61e-10	1.75e-07	-2.13062	0.000709371	95.3199	0.333249	93.1893	0.349936
5	176797875	176797875	+	2.04e-13	1.17e-10	-8.37392	2.58e-07	37.6818	1.00219	29.3079	0.86422
5	176797890	176797890	+	8.42e-21	1.14e-17	-10.2133	1.07e-14	26.587	0.896965	16.3737	0.687022
5	176797901	176797901	+	1.39e-18	1.45e-15	-9.97969	1.76e-12	30.9563	0.938623	20.9766	0.755002
5	176797917	176797917	+	5.38e-19	5.89e-16	-11.8526	6.82e-13	35.2095	0.982548	23.3569	0.795336
5	176797920	176797920	+	4.08e-18	3.91e-15	-10.8919	5.17e-12	33.3192	0.970474	22.4273	0.785728
5	176798000	176798000	+	8.22e-13	4.38e-10	-7.77491	1.04e-06	29.5931	0.925405	21.8182	0.772288
5	176798011	176798011	+	1.25e-12	6.4e-10	-8.45664	1.59e-06	32.6598	0.952331	24.2032	0.801601
5	176827161	176827161	+	3.13e-09	8.04e-07	-2.45907	0.0039571	90.5501	0.350559	88.091	0.366129
5	176827373	176827373	+	3.4e-16	2.6e-13	-5.24452	4.31e-10	67.4398	0.530448	62.1953	0.513964
5	176827383	176827383	+	4.12e-11	1.58e-08	-2.68832	5.22e-05	61.7398	0.550524	59.0515	0.521917
5	176827393	176827393	+	1.5e-08	3.13e-06	-3.28485	0.0188966	77.3677	0.473711	74.0828	0.464836
5	176827417	176827417	+	2.54e-14	1.72e-11	-5.45855	3.22e-08	71.4305	0.527285	65.972	0.518538
5	176827469	176827469	+	2.2e-19	2.53e-16	-3.64406	2.79e-13	35.1499	0.376578	31.5059	0.319772
5	176827474	176827474	+	1.93e-11	7.9e-09	-2.32884	2.44e-05	21.9286	0.317763	19.5998	0.268007
5	176827487	176827487	+	1.45e-13	8.68e-11	-2.89467	1.84e-07	37.9436	0.372584	35.049	0.322006
5	176827511	176827511	+	5.88e-11	2.23e-08	-2.60625	7.43e-05	36.9622	0.370587	34.3559	0.320627
5	176827672	176827672	+	8.94e-18	8.22e-15	-5.2908	1.13e-11	52.0455	0.462179	46.7547	0.409619
5	176944023	176944023	+	7.16e-10	2.19e-07	0.305884	0.000905086	0.149316	0.0298409	0.4552	0.0458774
5	176944035	176944035	+	4.68e-10	1.5e-07	0.283989	0.000591537	0.143421	0.0292546	0.42741	0.0444652
5	177805396	177805396	+	1.06e-08	2.28e-06	4.37677	0.0133863	94.4444	1.17816	98.8212	0.478391
5	177866439	177866439	+	5.84e-09	1.39e-06	-2.29093	0.00737307	96.1178	0.215822	93.8269	0.245757
5	177971353	177971353	+	6.58e-20	7.96e-17	2.06298	8.34e-14	87.1548	0.442325	89.2178	0.373627
5	178284030	178284030	+	1.58e-20	2.02e-17	-15.617	2e-14	46.3604	1.21809	30.7434	1.01054
5	178411788	178411788	+	3.87e-14	2.54e-11	-5.48064	4.9e-08	93.565	0.50823	88.0844	0.607389
5	178548518	178548518	+	9.04e-09	2.01e-06	-5.06601	0.0114141	74.5603	0.786033	69.4942	0.753189
5	178551478	178551478	+	3.75e-08	6.79e-06	-0.827235	0.0473691	96.1041	0.128527	95.2769	0.125707
5	178701725	178701725	+	1.35e-09	3.91e-07	5.5427	0.00171004	61.9942	0.99144	67.5369	0.820585
5	178768920	178768920	+	1.38e-08	2.91e-06	-1.83285	0.0174515	79.9807	0.717294	78.1479	0.656438
5	179070899	179070899	+	1.85e-08	3.74e-06	-1.60828	0.0233389	98.4301	0.201071	96.8219	0.24958
5	179225812	179225812	+	1.45e-14	1.03e-11	2.36895	1.84e-08	90.2466	0.491075	92.6155	0.388856
5	179344323	179344323	+	5.05e-09	1.23e-06	-3.16144	0.00638512	43.3821	0.389489	40.2207	0.345698
5	179718410	179718410	+	2.6e-12	1.26e-09	14.0938	3.29e-06	3.5533	1.31894	17.6471	2.38729
5	179740994	179740994	+	6.56e-23	9.73e-20	-12.7933	8.31e-17	77.4128	0.842056	64.6195	0.939718
5	179740999	179740999	+	2.25e-23	3.57e-20	-13.7995	2.85e-17	74.4931	0.877789	60.6936	0.958814
5	179741008	179741008	+	1.58e-14	1.08e-11	-11.2463	2e-08	67.14	0.946054	55.8937	0.974495
5	179741039	179741039	+	4.29e-09	1.08e-06	-9.85751	0.00541459	68.4168	0.937793	58.5593	0.969468
5	179741059	179741059	+	1.84e-13	1.07e-10	-9.39761	2.34e-07	69.8595	0.946774	60.4619	0.907768
5	179741062	179741062	+	1.69e-17	1.49e-14	-12.5118	2.13e-11	70.6008	0.940408	58.089	0.916404
5	179741066	179741066	+	7.18e-15	5.16e-12	-10.9707	9.1e-09	66.1277	0.976293	55.157	0.923684
5	179741080	179741080	+	7.63e-14	4.66e-11	-10.2058	9.66e-08	69.7575	0.947279	59.5517	0.911377
5	179807598	179807598	+	3.28e-12	1.54e-09	-6.32687	4.15e-06	92.7366	0.702987	86.4097	0.771688
5	179816766	179816766	+	2.22e-10	7.77e-08	-4.49022	0.000280142	51.2474	0.612764	46.7571	0.54681
5	179859526	179859526	+	1.38e-08	2.91e-06	-1.16009	0.0174596	97.7101	0.208377	96.55	0.236767
5	179866346	179866346	+	5.58e-09	1.34e-06	-2.46045	0.0070552	98.7861	0.224043	96.3256	0.357069
5	179891452	179891452	+	4.06e-16	3.06e-13	-3.33054	5.14e-10	21.9278	0.666917	18.5972	0.567236
5	180031389	180031389	+	7.21e-09	1.67e-06	-22.1748	0.00911064	94.1606	1.41659	71.9858	2.67416
5	180043388	180043388	+	9.64e-36	3.41e-32	-5.61174	1.22e-29	71.5029	0.679124	65.8912	0.626993
5	180048630	180048630	+	2.44e-08	4.73e-06	-0.756319	0.0307776	98.9666	0.10229	98.2103	0.120122
5	180086299	180086299	+	8.03e-13	4.34e-10	-1.76863	1.02e-06	16.3233	0.202094	14.5547	0.166262
5	180219506	180219506	+	1.73e-09	4.77e-07	2.40197	0.00218955	95.9302	0.402656	98.3322	0.236262
5	180258239	180258239	+	1.45e-12	7.25e-10	1.38222	1.84e-06	0.229183	0.0934561	1.6114	0.221654
5	180258253	180258253	+	1.27e-12	6.44e-10	1.59462	1.61e-06	0.340265	0.113228	1.93489	0.241403
5	180397770	180397770	+	1.53e-14	1.07e-11	-3.5548	1.94e-08	98.414	0.248779	94.8592	0.414379
6	448952	448952	+	1.5e-08	3.44e-06	14.414	0.0189435	74.2609	1.28922	88.6749	0.879598
6	737003	737003	+	2.64e-10	9.74e-08	5.25068	0.00033327	64.4567	0.72622	69.7074	0.674023
6	1034773	1034773	+	1.92e-16	1.66e-13	23.7122	2.43e-10	46.1538	2.33709	69.8661	2.16781
6	1390468	1390468	+	3.22e-08	6.51e-06	1.27349	0.0406045	0.660284	0.147156	1.93377	0.224132
6	1615558	1615558	+	1.14e-10	4.48e-08	-5.96369	0.000144183	29.6282	0.64046	23.6645	0.531195
6	3284699	3284699	+	2.81e-22	5.88e-19	4.6699	3.56e-16	88.6437	0.394113	93.3136	0.266364
6	3618284	3618284	+	3.2e-17	3.35e-14	4.22982	4.05e-11	70.2669	0.654984	74.4968	0.58435
6	5086053	5086053	+	1.71e-08	3.85e-06	0.659005	0.0216354	0.459335	0.111149	1.11834	0.149951
6	5261472	5261472	+	3.23e-08	6.51e-06	1.29641	0.0407031	0.188182	0.0840784	1.48459	0.202405
6	5580339	5580339	+	2.6e-08	5.45e-06	-9.60777	0.0328721	41.8126	1.58292	32.2048	1.34273
6	6000651	6000651	+	4.83e-09	1.28e-06	-2.32446	0.00610467	81.963	0.41761	79.6385	0.382817
6	6546958	6546958	+	2.08e-12	1.08e-09	1.10169	2.64e-06	1.27399	0.144257	2.37568	0.168961
6	6687455	6687455	+	4.22e-11	1.82e-08	-0.960274	5.34e-05	85.5068	0.194454	84.5465	0.174063
6	7313507	7313507	+	1.74e-09	5.43e-07	6.82418	0.00219993	1.22951	0.70548	8.05369	1.57636
6	7313516	7313516	+	4.18e-09	1.14e-06	6.06526	0.00528364	1.21951	0.699779	7.28477	1.49548
6	7313529	7313529	+	3.34e-09	9.37e-07	5.73907	0.00422547	1.21457	0.696964	6.95364	1.4637
6	7313531	7313531	+	5.94e-09	1.55e-06	6.99637	0.00749921	1.6129	0.799922	8.60927	1.6141
6	7317034	7317034	+	3.14e-15	2.23e-12	-1.31532	3.97e-09	98.6514	0.097694	97.336	0.122676
6	7344833	7344833	+	5.99e-20	8.49e-17	-1.40037	7.58e-14	96.4776	0.148747	95.0773	0.154759
6	7441754	7441754	+	2.37e-30	1.04e-26	7.75572	3e-24	39.1432	0.8826	46.899	0.760583
6	9025857	9025857	+	7.25e-16	5.59e-13	1.73393	9.18e-10	52.9132	0.769748	54.6471	0.691305
6	9025875	9025875	+	7.24e-15	4.98e-12	1.36151	9.17e-09	47.9038	0.771022	49.2653	0.695175
6	9025904	9025904	+	1.39e-15	1.02e-12	0.382392	1.77e-09	57.6352	0.783751	58.0176	0.706269
6	10383875	10383875	+	1.6e-09	5.04e-07	2.55948	0.00202825	5.22545	0.263754	7.78493	0.272976
6	11165058	11165058	+	3.09e-48	2.26e-44	-4.5181	3.92e-42	53.3107	0.381733	48.7926	0.347029
6	11381127	11381127	+	6.57e-54	5.77e-50	-5.61977	8.32e-48	39.8927	0.338871	34.273	0.295745
6	11381154	11381154	+	1.13e-14	7.44e-12	2.41	1.43e-08	90.6697	0.201089	93.0797	0.157984
6	13873897	13873897	+	3.64e-09	1.01e-06	2.37333	0.00460481	1.30779	0.198127	3.68112	0.282971
6	15002358	15002358	+	1.07e-19	1.43e-16	-8.45129	1.36e-13	19.107	0.712339	10.6557	0.518736
6	15222514	15222514	+	3.75e-14	2.23e-11	7.85893	4.74e-08	69.5775	0.70681	77.4365	0.621394
6	16238869	16238869	+	1.41e-10	5.49e-08	0.5223	0.000178345	0.23443	0.0427507	0.75673	0.0682514
6	17174610	17174610	+	1.35e-11	6.45e-09	-9.10539	1.71e-05	93.3816	0.799455	84.2762	1.04997
6	18277963	18277963	+	2.25e-08	4.78e-06	0.404865	0.0284021	0.182519	0.0429808	0.587384	0.0705047
6	21225576	21225576	+	1.03e-14	6.87e-12	-3.923	1.31e-08	66.8888	0.819108	62.9658	0.774147
6	21595569	21595569	+	1.59e-09	5.03e-07	1.03885	0.00201096	0.669779	0.0821675	1.70863	0.117739
6	27239749	27239749	+	6.35e-10	2.23e-07	-5.44361	0.000802797	94.7559	0.547288	89.3123	0.666005
6	27862211	27862211	+	1.16e-09	3.82e-07	1.66552	0.00147021	0.166945	0.166805	1.83246	0.485238
6	28522126	28522126	+	2.05e-08	4.44e-06	-3.46601	0.0259214	36.6484	0.435225	33.1824	0.378663
6	29648468	29648468	+	3.6e-11	1.58e-08	12.3087	4.55e-05	32.81	1.86031	45.1187	1.80741
6	29648844	29648844	+	3.13e-09	9.01e-07	5.14146	0.00396032	66.9149	0.52864	72.0564	0.456834
6	29648848	29648848	+	3.2e-09	9.13e-07	5.70943	0.00404045	57.4277	0.555494	63.1372	0.491053
6	29648883	29648883	+	1.86e-11	8.43e-09	4.49174	2.35e-05	53.7581	0.575066	58.2499	0.514477
6	29723279	29723279	+	7.62e-17	7.29e-14	-3.07445	9.66e-11	94.0837	0.290584	91.0093	0.318323
6	29723301	29723301	+	2.44e-12	1.25e-09	-3.31072	3.09e-06	88.2202	0.385443	84.9094	0.388213
6	29723315	29723315	+	9.68e-11	3.9e-08	-2.38181	0.000122411	91.9823	0.324655	89.6005	0.3309
6	29723320	29723320	+	2.96e-22	5.91e-19	-4.46827	3.75e-16	92.7112	0.31077	88.2429	0.349079
6	29855157	29855157	+	1.73e-19	2.24e-16	-16.1626	2.19e-13	50	2.3518	33.8374	2.0572
6	30685074	30685074	+	4.74e-09	1.27e-06	12.0442	0.00598373	3.74532	1.16198	15.7895	1.74432
6	30685080	30685080	+	2.03e-08	4.42e-06	11.3577	0.0256543	3.74532	1.16198	15.103	1.71292
6	30685087	30685087	+	2.03e-08	4.42e-06	11.3577	0.0256543	3.74532	1.16198	15.103	1.71292
6	30784068	30784068	+	7.41e-25	2.17e-21	5.62861	9.39e-19	87.2391	0.355353	92.8677	0.24017
6	30831195	30831195	+	3.91e-08	7.71e-06	9.71635	0.0493045	80.814	1.50121	90.5303	1.04041
6	30882761	30882761	+	2.84e-08	5.87e-06	-8.87128	0.035876	52.3566	1.13044	43.4853	0.995666
6	30882767	30882767	+	4.89e-11	2.09e-08	-8.1287	6.18e-05	34.1876	1.07389	26.0589	0.881623
6	31165278	31165278	+	1.02e-08	2.43e-06	-0.141284	0.0128536	2.32338	0.328032	2.18209	0.283379
6	31165290	31165290	+	8.07e-09	1.96e-06	-0.638572	0.0101885	2.36855	0.330972	1.72997	0.252855
6	31165294	31165294	+	6.3e-09	1.6e-06	-0.860865	0.00795851	2.51066	0.340509	1.64979	0.246656
6	31502767	31502767	+	2.75e-09	8.08e-07	-0.946472	0.00348086	12.5345	0.317524	11.588	0.272313
6	31778271	31778271	+	2.49e-31	1.22e-27	4.45807	3.16e-25	15.1586	0.549774	19.6167	0.533942
6	31909340	31909340	+	1.9e-12	1.01e-09	-4.56092	2.41e-06	95.174	0.461667	90.6131	0.542792
6	32164125	32164125	+	5.99e-09	1.56e-06	1.58879	0.00756295	0.507983	0.191511	2.09677	0.332214
6	32222711	32222711	+	9.52e-17	8.55e-14	-3.77042	1.21e-10	81.0355	0.314584	77.2651	0.29088
6	32632683	32632683	+	5.67e-11	2.38e-08	-2.52502	7.18e-05	4.73153	0.489532	2.20651	0.247066
6	32632728	32632728	+	6.35e-09	1.6e-06	8.05056	0.00801955	29.9832	0.937612	38.0338	1.02392
6	32632731	32632731	+	3.31e-10	1.21e-07	8.46999	0.000418471	29.6358	0.934278	38.1058	1.02406
6	32632737	32632737	+	2.16e-08	4.64e-06	8.20586	0.0273082	30.6114	0.943123	38.8173	1.02762
6	32632744	32632744	+	7.86e-09	1.92e-06	8.44377	0.00992219	29.9288	0.936929	38.3726	1.02542
6	32632746	32632746	+	2.17e-08	4.64e-06	8.17161	0.0274311	31.5349	0.950256	39.7065	1.03174
6	33373337	33373337	+	1.28e-08	2.98e-06	-1.12945	0.0161491	98.7312	0.135161	97.6018	0.165478
6	33393376	33393376	+	1.97e-08	4.34e-06	0.406664	0.0248885	3.1746	0.987834	3.58127	0.975317
6	33702080	33702080	+	3.52e-19	4.3e-16	-5.21747	4.46e-13	89.8483	0.372034	84.6308	0.403475
6	34006769	34006769	+	9.82e-13	5.34e-10	-3.56231	1.24e-06	91.6546	0.607437	88.0923	0.657428
6	34360265	34360265	+	3.76e-09	1.04e-06	0.687941	0.00475492	0.328467	0.0772932	1.01641	0.120865
6	35655944	35655944	+	4.06e-11	1.77e-08	0.38618	5.13e-05	0.165955	0.0361844	0.552136	0.0590315
6	35889002	35889002	+	9.08e-10	3.1e-07	6.08479	0.00114806	1.82482	0.571769	7.9096	1.0143
6	35889013	35889013	+	3.53e-10	1.26e-07	5.74799	0.000446026	2.35294	0.621408	8.10093	0.994318
6	35889033	35889033	+	7.81e-13	4.35e-10	6.02189	9.89e-07	0.662252	0.330028	6.68414	0.904145
6	36709514	36709514	+	3.44e-20	5.22e-17	3.73481	4.36e-14	84.7964	0.321781	88.5312	0.249276
6	36927139	36927139	+	3.67e-10	1.3e-07	-7.76034	0.000464537	78.0687	0.836989	70.3084	0.827586
6	37712545	37712545	+	1.57e-09	5.01e-07	11.5588	0.00198769	52.4843	1.09682	64.0431	0.976694
6	38134375	38134375	+	1.48e-11	6.93e-09	-1.99886	1.87e-05	60.4775	0.302905	58.4787	0.265005
6	39082902	39082902	+	2.8e-08	5.84e-06	0.356416	0.0353549	0.459035	0.0797241	0.815451	0.0931564
6	39280786	39280786	+	6.93e-16	5.44e-13	7.00588	8.77e-10	27.675	0.47657	34.6809	0.447167
6	39280817	39280817	+	1.71e-14	1.11e-11	5.839	2.17e-08	21.1231	0.424178	26.9621	0.408102
6	39874329	39874329	+	1.91e-20	3.23e-17	-2.3426	2.42e-14	91.4809	0.263119	89.1383	0.253925
6	40555598	40555598	+	1.46e-09	4.71e-07	1.25568	0.00184436	0.262985	0.0928569	1.51866	0.196206
6	40555604	40555604	+	6.85e-10	2.39e-07	1.29506	0.000865878	0.329489	0.104022	1.62455	0.203005
6	40555625	40555625	+	4.1e-15	2.86e-12	1.6033	5.2e-09	0.197109	0.0803901	1.80041	0.213244
6	40555627	40555627	+	2.06e-08	4.44e-06	1.20332	0.0259718	0.262726	0.0927655	1.46605	0.192754
6	41041519	41041519	+	2.39e-09	7.1e-07	4.08497	0.00302001	0	0	4.08497	0.800133
6	41514109	41514109	+	1.99e-12	1.04e-09	2.43254	2.52e-06	0.951557	0.285537	3.38409	0.525941
6	41514113	41514113	+	5.64e-14	3.26e-11	2.59713	7.14e-08	0.688468	0.242571	3.28559	0.517401
6	41514123	41514123	+	3.52e-11	1.56e-08	2.68298	4.45e-05	0.861326	0.2712	3.5443	0.537119
6	41514140	41514140	+	5.66e-17	5.53e-14	2.53618	7.17e-11	0.429923	0.191853	2.9661	0.493871
6	41514150	41514150	+	1.52e-11	7.04e-09	2.78638	1.92e-05	0.515907	0.210074	3.30229	0.519985
6	41612024	41612024	+	8.3e-16	6.29e-13	-4.61003	1.05e-09	92.1827	0.493825	87.5727	0.536428
6	42815676	42815676	+	1.3e-24	3.57e-21	3.81243	1.65e-18	92.419	0.306338	96.2314	0.195661
6	43044667	43044667	+	6.48e-09	1.63e-06	5.09542	0.00819108	2.3622	0.673808	7.45763	1.08155
6	43044676	43044676	+	3.52e-08	7e-06	5.00736	0.0443794	2.72374	0.717967	7.73109	1.09494
6	43251172	43251172	+	1.8e-09	5.57e-07	-2.09899	0.00227167	84.5849	0.277772	82.4859	0.255299
6	43253388	43253388	+	8.57e-12	4.19e-09	6.32673	1.08e-05	13.3102	0.667204	19.6369	0.691002
6	43739403	43739403	+	2.52e-08	5.31e-06	0.892743	0.0318667	0.111441	0.0643048	1.00418	0.166522
6	43770342	43770342	+	9.84e-10	3.33e-07	-1.39733	0.00124403	91.3381	0.153433	89.9408	0.151312
6	44254012	44254012	+	2.52e-18	2.84e-15	-1.98503	3.19e-12	90.0225	0.199264	88.0375	0.193062
6	45345912	45345912	+	3.41e-10	1.23e-07	0.571564	0.000431183	0.143232	0.0584324	0.714796	0.112615
6	45726739	45726739	+	1.03e-19	1.42e-16	-8.05445	1.31e-13	96.8631	0.537428	88.8087	0.947106
6	45726741	45726741	+	3.08e-20	4.84e-17	-12.2212	3.9e-14	89.8386	0.931097	77.6173	1.25218
6	45726768	45726768	+	3.33e-28	1.33e-24	-18.3138	4.22e-22	79.8228	1.25906	61.5091	1.50375
6	47621846	47621846	+	4.18e-122	1.84e-117	11.7912	5.3e-116	25.9653	0.274237	37.7566	0.26674
6	49518877	49518877	+	6.31e-09	1.6e-06	3.2135	0.00796512	0.480192	0.239519	3.69369	0.566104
6	55443920	55443920	+	1.95e-09	5.91e-07	5.27326	0.00246287	2.13415	0.797978	7.40741	1.39787
6	56132857	56132857	+	1.33e-08	3.08e-06	2.99047	0.0167968	91.7541	0.753101	94.7446	0.494529
6	56298090	56298090	+	1.87e-21	3.29e-18	4.19487	2.37e-15	80.441	0.423969	84.6359	0.33418
6	56298092	56298092	+	4.15e-12	2.1e-09	3.79041	5.25e-06	79.3198	0.43268	83.1102	0.347088
6	56298116	56298116	+	3.32e-10	1.21e-07	2.43177	0.000419786	83.2978	0.395042	85.7296	0.317488
6	56298120	56298120	+	8.92e-15	6.03e-12	1.24357	1.13e-08	83.7774	0.399419	85.021	0.330445
6	56298136	56298136	+	3.14e-08	6.4e-06	2.50772	0.039677	80.4166	0.430511	82.9243	0.347352
6	56298158	56298158	+	1.16e-08	2.74e-06	6.40723	0.0146309	71.6947	0.852702	78.102	0.724755
6	62995907	62995907	+	8.2e-09	1.98e-06	0.734737	0.0103504	0.454373	0.0755566	1.18911	0.110706
6	64345958	64345958	+	2.02e-10	7.66e-08	0.932726	0.000255528	0.409556	0.0963355	1.34228	0.152933
6	71377686	71377686	+	4.05e-09	1.11e-06	0.947709	0.00511849	0.337838	0.127475	1.28555	0.222342
6	71998733	71998733	+	6.11e-09	1.58e-06	0.587457	0.00771956	0.0652103	0.0460956	0.652667	0.135646
6	74231122	74231122	+	9e-17	8.42e-14	2.77214	1.14e-10	0.740741	0.42608	3.51288	0.890948
6	74340527	74340527	+	1.41e-09	4.59e-07	5.66828	0.00178188	92.5926	0.817613	98.2609	0.385485
6	77161771	77161771	+	1.82e-23	4.21e-20	8.62921	2.31e-17	58.5069	0.918111	67.1362	0.804614
6	81368865	81368865	+	6.08e-16	4.95e-13	10.9508	7.7e-10	79.9582	1.82908	90.9091	1.04349
6	86388915	86388915	+	2.52e-09	7.45e-07	2.00642	0.00318731	0	0	2.00642	0.397238
6	87312910	87312910	+	4.41e-63	6.46e-59	-13.2474	5.59e-57	57.82	0.646007	44.5726	0.624782
6	87312929	87312929	+	4.82e-16	4.08e-13	-5.29023	6.1e-10	91.557	0.363479	86.2668	0.432449
6	87631557	87631557	+	1.13e-09	3.78e-07	-1.69328	0.00142285	90.3709	0.440923	88.6776	0.420475
6	89498971	89498971	+	2.7e-13	1.52e-10	20.8996	3.42e-07	69.1925	1.62727	90.0922	1.01408
6	92636541	92636541	+	1.43e-08	3.3e-06	-2.20236	0.0180668	91.9877	0.328571	89.7853	0.332572
6	94128330	94128330	+	3.71e-08	7.35e-06	0.847084	0.046787	0.344037	0.0749457	1.19112	0.126215
6	95534202	95534202	+	1.76e-18	2.04e-15	-7.51198	2.23e-12	92.0984	0.686529	84.5865	0.782737
6	95945225	95945225	+	1.59e-11	7.27e-09	-1.76649	2.01e-05	95.7867	0.255731	94.0203	0.277366
6	105389085	105389085	+	1.47e-09	4.71e-07	1.9799	0.00185345	0.691857	0.191222	2.67176	0.332082
6	107812402	107812402	+	2.92e-09	8.49e-07	6.82598	0.00368476	5.59441	1.35892	12.4204	1.86125
6	110797597	110797597	+	1.83e-08	4.09e-06	4.17808	0.0231087	1.0274	0.417273	5.20548	0.822168
6	110967360	110967360	+	6.76e-19	8.04e-16	-2.1104	8.57e-13	96.6494	0.232923	94.539	0.271675
6	113010666	113010666	+	1.39e-11	6.58e-09	-2.39624	1.76e-05	99.4413	0.14889	97.0451	0.298654
6	114295512	114295512	+	1.03e-10	4.08e-08	-3.15531	0.000130101	98.4058	0.337165	95.2505	0.542527
6	116421888	116421888	+	6.06e-11	2.51e-08	3.60169	7.67e-05	0	0	3.60169	0.857664
6	116783105	116783105	+	8.28e-09	1.99e-06	-1.42114	0.0104559	9.2256	0.296639	7.80446	0.248415
6	116989952	116989952	+	1.23e-08	2.88e-06	0.554226	0.0155318	0.417827	0.240728	0.972053	0.341998
6	117259581	117259581	+	1.92e-09	5.85e-07	-12.2959	0.00242215	45.9067	1.60415	33.6108	1.52379
6	117994706	117994706	+	6.38e-25	2.01e-21	-11.5148	8.09e-19	90.6977	1.01621	79.1829	1.26628
6	118320469	118320469	+	2.63e-10	9.74e-08	-8.468	0.000332704	65.0718	2.33183	56.6038	2.26929
6	121248785	121248785	+	3.29e-09	9.27e-07	-4.64094	0.00415245	27.314	1.34223	22.673	1.18101
6	124124532	124124532	+	2.4e-08	5.06e-06	0.6965	0.0302329	0.164042	0.0733016	0.860542	0.146945
6	124124556	124124556	+	6.99e-14	3.99e-11	1.58479	8.85e-08	0.261438	0.0923114	1.84623	0.214081
6	124125018	124125018	+	9.79e-11	3.91e-08	-1.40033	0.00012386	7.6746	0.425751	6.27427	0.346676
6	124125024	124125024	+	1.86e-09	5.71e-07	-1.116	0.00234609	7.57421	0.423241	6.45821	0.351375
6	124125026	124125026	+	9.18e-11	3.74e-08	-1.43385	0.000116142	8.05421	0.435144	6.62035	0.355414
6	124125029	124125029	+	5.58e-11	2.36e-08	-1.65619	7.06e-05	8.11572	0.436936	6.45953	0.351445
6	124125032	124125032	+	1.16e-09	3.82e-07	-1.11101	0.00147145	7.30208	0.416446	6.19106	0.345051
6	131122624	131122624	+	2.66e-23	5.84e-20	5.71484	3.36e-17	92.5501	0.811501	98.265	0.366684
6	132722936	132722936	+	1.3e-16	1.14e-13	-15.2294	1.65e-10	18.6441	2.26753	3.41463	0.896883
6	132722939	132722939	+	8.24e-11	3.39e-08	-12.2236	0.000104266	16.8919	2.17778	4.6683	1.04569
6	136092322	136092322	+	5.64e-14	3.26e-11	3.10524	7.14e-08	14.523	0.662307	17.6282	0.650459
6	137756994	137756994	+	4.98e-12	2.49e-09	8.23468	6.3e-06	72.9664	1.09839	81.201	0.892819
6	144467849	144467849	+	1.97e-08	4.34e-06	5.4012	0.0249157	91.4932	0.839259	96.8944	0.455709
6	147828769	147828769	+	1.64e-08	3.71e-06	0.944888	0.0207563	0.451904	0.120503	1.39679	0.188747
6	148664024	148664024	+	1.21e-08	2.84e-06	2.11875	0.0152476	0.832342	0.313284	2.9511	0.491411
6	149638283	149638283	+	7.51e-09	1.86e-06	4.53172	0.00948374	0	0	4.53172	1.14327
6	149638285	149638285	+	7.51e-09	1.86e-06	4.53172	0.00948374	0	0	4.53172	1.14327
6	150921900	150921900	+	2.1e-14	1.28e-11	0.841803	2.66e-08	0.156986	0.0784313	0.998789	0.172996
6	151327344	151327344	+	4.73e-22	8.67e-19	5.03034	6e-16	86.3636	0.348405	91.394	0.269641
6	151460852	151460852	+	4.27e-09	1.16e-06	-5.23593	0.00539656	85.3271	0.672663	80.0911	0.673907
6	151561935	151561935	+	2.39e-14	1.44e-11	7.76107	3.03e-08	4.37853	0.768998	12.1396	1.2722
6	155255049	155255049	+	2.33e-20	3.8e-17	8.79968	2.96e-14	25.2789	0.775968	34.0786	0.727128
6	155324697	155324697	+	7.18e-10	2.49e-07	-3.95995	0.000907924	36.617	0.954395	32.657	0.841596
6	155324700	155324700	+	1.25e-12	6.72e-10	-6.10863	1.59e-06	49.7638	0.992084	43.6552	0.891198
6	157977080	157977080	+	3.87e-34	2.13e-30	15.1698	4.91e-28	67.7114	0.578141	82.8812	0.419225
6	158923712	158923712	+	3.37e-08	6.76e-06	-0.99117	0.0425025	98.9407	0.153691	97.9496	0.190902
6	158934884	158934884	+	1.08e-25	3.67e-22	0.955507	1.37e-19	94.7163	0.190192	95.6718	0.151004
6	159126042	159126042	+	2e-15	1.44e-12	-9.14271	2.53e-09	90.891	0.741947	81.7483	0.722285
6	159250171	159250171	+	3.85e-20	5.65e-17	-13.7808	4.88e-14	63.4825	1.1249	49.7017	1.07111
6	159654498	159654498	+	1.58e-08	3.59e-06	2.45368	0.019966	61.1932	0.506161	63.6469	0.454213
6	160426284	160426284	+	9.84e-13	5.34e-10	0.940041	1.25e-06	90.4316	0.538043	91.3716	0.454712
6	160679401	160679401	+	4.4e-09	1.19e-06	16.2674	0.00556303	50.1238	1.75899	66.3912	1.43142
6	160776653	160776653	+	7.82e-93	1.72e-88	16.5896	9.92e-87	43.474	0.697648	60.0635	0.60227
6	160783876	160783876	+	4.48e-22	8.57e-19	-7.05484	5.68e-16	88.9872	0.658359	81.9323	0.718563
6	160783883	160783883	+	6.3e-16	5.04e-13	-6.07965	7.98e-10	88.1491	0.661405	82.0694	0.704253
6	160783885	160783885	+	1.14e-09	3.79e-07	-5.62932	0.00143784	80.4439	0.811653	74.8146	0.797044
6	160783887	160783887	+	1.9e-10	7.27e-08	-3.8878	0.000240311	90.5964	0.609006	86.7086	0.653211
6	160784000	160784000	+	2.25e-09	6.73e-07	-6.68834	0.00284428	86.1391	0.796288	79.4508	0.864412
6	160784099	160784099	+	6.56e-12	3.24e-09	-1.35223	8.3e-06	94.5577	0.209517	93.2055	0.208269
6	161682355	161682355	+	7.74e-09	1.9e-06	-7.26884	0.00977516	99.1416	0.604348	91.8728	1.62432
6	164012296	164012296	+	6.21e-09	1.6e-06	0.746299	0.00784472	4.74968	0.340809	5.49598	0.373158
6	164151820	164151820	+	1.75e-10	6.75e-08	-1.51342	0.000221177	97.0273	0.132963	95.5139	0.144706
6	164241374	164241374	+	2.47e-19	3.1e-16	0.923595	3.13e-13	97.1745	0.0859551	98.0981	0.0614395
6	164255873	164255873	+	3.12e-08	6.38e-06	3.28448	0.0393485	88.7835	0.640824	92.068	0.45484
6	166205748	166205748	+	8.73e-10	3e-07	-3.21279	0.00110401	95.4189	0.26461	92.2061	0.308113
6	166374945	166374945	+	2.22e-11	9.97e-09	-6.27213	2.81e-05	89.5683	0.916646	83.2962	1.01633
6	166711565	166711565	+	3.12e-09	9.01e-07	5.43093	0.00393876	72.6512	0.43983	78.0821	0.365426
6	166720545	166720545	+	2.92e-08	6.01e-06	-7.7053	0.036882	33.8641	1.09031	26.1588	0.833109
6	166845455	166845455	+	2.84e-08	5.87e-06	-3.41807	0.0357845	96.775	0.287227	93.357	0.382901
6	167070326	167070326	+	3.48e-08	6.96e-06	-3.57472	0.0439121	17.1609	0.688264	13.5862	0.562011
6	167412718	167412718	+	7.26e-09	1.81e-06	0.859214	0.00916614	0.0425894	0.0425804	0.901804	0.172768
6	167458791	167458791	+	2.12e-09	6.37e-07	6.88068	0.00267297	59.3864	1.11993	66.2671	0.961298
6	167839198	167839198	+	1.77e-14	1.13e-11	-9.93944	2.24e-08	33.3541	1.17612	23.4146	0.935276
6	168464776	168464776	+	3.07e-18	3.38e-15	0.583778	3.89e-12	92.8018	0.190933	93.3856	0.16352
6	168474309	168474309	+	5.02e-17	5.01e-14	-4.28783	6.35e-11	11.6217	0.584831	7.33388	0.432866
6	168494038	168494038	+	4.88e-28	1.79e-24	-8.92762	6.19e-22	57.3199	0.688291	48.3923	0.633651
6	168579820	168579820	+	1.08e-08	2.58e-06	-2.6105	0.013686	89.8247	0.590187	87.2142	0.579198
6	168629566	168629566	+	1.54e-34	9.7e-31	-13.1116	1.96e-28	85.9468	0.408135	72.8352	0.459913
6	168686895	168686895	+	1.41e-62	1.55e-58	-14.1867	1.79e-56	65.9479	0.66047	51.7612	0.623833
6	168853771	168853771	+	5.49e-09	1.45e-06	-1.63112	0.00694044	85.7664	0.242122	84.1353	0.230202
6	168876494	168876494	+	9.09e-16	6.78e-13	4.96496	1.15e-09	90.6734	0.452617	95.6384	0.270854
6	168904617	168904617	+	1.57e-08	3.57e-06	4.82394	0.0197734	90.3456	0.572416	95.1695	0.383485
6	169001233	169001233	+	2.93e-24	7.57e-21	2.05865	3.71e-18	94.4753	0.371446	96.5339	0.262737
6	169458718	169458718	+	2e-14	1.24e-11	3.89522	2.53e-08	56.4188	0.414299	60.3141	0.367046
6	169977473	169977473	+	4.79e-09	1.28e-06	-1.9244	0.00605061	81.3601	0.358376	79.4357	0.324764
6	170055105	170055105	+	1.84e-14	1.16e-11	-10.3813	2.33e-08	63.9883	0.596143	53.6069	0.559558
6	170055127	170055127	+	9.2e-17	8.43e-14	-7.94803	1.17e-10	59.2847	0.593615	51.3366	0.549719
6	170055139	170055139	+	3.25e-18	3.49e-15	-8.52499	4.12e-12	59.3782	0.593357	50.8532	0.549969
6	170055292	170055292	+	3.29e-09	9.27e-07	-4.7735	0.00415669	44.6701	0.522247	39.8966	0.458492
6	170055317	170055317	+	5.44e-16	4.52e-13	-7.61507	6.9e-10	51.6129	0.542235	43.9978	0.471232
6	170373468	170373468	+	1.12e-11	5.43e-09	12.9515	1.42e-05	85.2941	2.47965	98.2456	0.869464
6	170426027	170426027	+	6.17e-24	1.51e-20	-0.0830939	7.82e-18	36.9081	0.624175	36.8251	0.560394
6	170479827	170479827	+	1.95e-08	4.34e-06	2.17052	0.0246717	58.9015	0.68184	61.072	0.616754
6	170480837	170480837	+	2.27e-10	8.54e-08	-1.03765	0.000287473	92.8644	0.199585	91.8268	0.186637
6	170574989	170574989	+	4.94e-17	5.01e-14	7.83179	6.26e-11	65.0149	1.16531	72.8467	0.981093
7	159915	159915	+	3.43e-14	2.11e-11	3.42032	4.34e-08	89.7344	0.604244	93.1548	0.48706
7	159932	159932	+	5.87e-36	1.88e-32	5.23289	7.44e-30	65.2852	0.896003	70.518	0.77786
7	177472	177472	+	1.91e-12	9.08e-10	-2.91997	2.41e-06	90.9284	0.382294	88.0084	0.385405
7	220374	220374	+	4.52e-30	1.31e-26	-8.30139	5.72e-24	84.4698	0.531202	76.1684	0.569033
[truncated: 4,151 more rows]

## Sheet: DMCs with difference >0.05
chr	start	end	strand	pvalue	qvalue	meth.diff	p_bonf	m0	sd0	m1	sd1
1	839592	839592	+	1.61e-31	3.95e-28	-9.63772	2.04e-25	75.2509	0.651779	65.6132	0.622523
1	839618	839618	+	5.85e-11	2.19e-08	-6.69739	7.4e-05	50.5754	0.729898	43.8781	0.635316
1	869289	869289	+	7.01e-13	3.75e-10	-5.60059	8.87e-07	50.7	0.613402	45.0994	0.584635
1	870792	870792	+	3.05e-08	5.09e-06	-6.89957	0.0384331	39.4122	0.91955	32.5126	0.806785
1	959154	959154	+	1.13e-42	6.43e-39	6.54793	1.44e-36	50.2161	0.443273	56.7641	0.393153
1	1232502	1232502	+	5.2e-09	1.11e-06	-7.3913	0.00657444	100	0	92.6087	1.72513
1	1238583	1238583	+	8.63e-38	3.57e-34	-5.023	1.09e-31	98.1536	0.275775	93.1306	0.478426
1	1483009	1483009	+	2.51e-56	2.53e-52	-6.26812	3.18e-50	78.0939	0.444819	71.8258	0.449085
1	1540727	1540727	+	6.46e-11	2.37e-08	-19.7344	8.17e-05	78.6667	2.11548	58.9322	2.22927
1	2003698	2003698	+	4.06e-134	1.23e-129	8.96637	5.15e-128	88.5246	0.346134	97.491	0.161262
1	2036644	2036644	+	3.45e-08	5.64e-06	-6.21234	0.0434812	89.9031	0.680366	83.6908	0.825084
1	2041155	2041155	+	1.35e-11	5.82e-09	11.1355	1.7e-05	25.2817	1.15338	36.4172	1.16811
1	2107089	2107089	+	1.96e-15	1.51e-12	-18.4194	2.48e-09	85.1562	1.81432	66.7368	2.16181
1	2121118	2121118	+	9.42e-33	2.68e-29	-9.74805	1.19e-26	16.4446	0.45868	6.6966	0.279136
1	2121127	2121127	+	3.26e-19	4e-16	-5.49178	4.13e-13	26.9301	0.549033	21.4384	0.458176
1	2121145	2121145	+	1.1e-18	1.23e-15	-5.40087	1.39e-12	27.1514	0.550828	21.7505	0.460985
1	2121154	2121154	+	5.02e-19	5.92e-16	-5.54365	6.36e-13	25.9452	0.542311	20.4015	0.450012
1	2121159	2121159	+	1.03e-18	1.17e-15	-5.45141	1.31e-12	26.2167	0.5441	20.7653	0.452854
1	2121247	2121247	+	3.66e-29	7.43e-26	-5.41474	4.64e-23	26.1173	0.46963	20.7025	0.396392
1	2121257	2121257	+	3.58e-33	1.05e-29	-5.9749	4.54e-27	26.8844	0.473808	20.9095	0.397906
1	2121259	2121259	+	6.75e-38	2.92e-34	-6.614	8.56e-32	27.5634	0.477466	20.9494	0.398108
1	2121271	2121271	+	3.47e-34	1.09e-30	-6.17998	4.39e-28	28.8668	0.48432	22.6868	0.40967
1	2121283	2121283	+	5.39e-34	1.63e-30	-5.98374	6.83e-28	26.8326	0.473465	20.8489	0.397176
1	2121295	2121295	+	1.67e-24	2.61e-21	-6.07075	2.11e-18	32.2631	0.514557	26.1924	0.441051
1	2121503	2121503	+	3.02e-11	1.18e-08	-6.69543	3.83e-05	25.7411	0.971813	19.0457	0.792972
1	2121522	2121522	+	8.7e-12	3.92e-09	-7.22648	1.1e-05	28.9551	1.00222	21.7286	0.828785
1	2121524	2121524	+	2.05e-14	1.31e-11	-8.95439	2.59e-08	36.084	1.0612	27.1296	0.893376
1	2121531	2121531	+	7.24e-13	3.85e-10	-6.99413	9.17e-07	22.3415	0.91997	15.3473	0.724372
1	2121560	2121560	+	1.27e-15	1.01e-12	-5.5483	1.61e-09	33.9638	0.67177	28.4155	0.580033
1	2121604	2121604	+	2.11e-19	2.63e-16	-5.4595	2.67e-13	39.8925	0.678473	34.433	0.598394
1	2121606	2121606	+	6.79e-15	4.71e-12	-5.0168	8.6e-09	41.9516	0.683939	36.9348	0.60791
1	2144961	2144961	+	8.65e-10	2.33e-07	5.63345	0.00109388	43.7168	0.933264	49.3503	0.859191
1	2144998	2144998	+	1.02e-09	2.71e-07	5.07934	0.00128841	58.357	0.929629	63.4364	0.830359
1	2372322	2372322	+	3.96e-15	2.84e-12	-6.7883	5.02e-09	68.2305	0.89485	61.4422	0.883216
1	2529437	2529437	+	1.5e-11	6.36e-09	-8.91369	1.9e-05	47.0274	1.29	38.1137	1.23439
1	2762696	2762696	+	4.34e-09	9.48e-07	5.81224	0.00548003	3.01129	0.605352	8.82353	0.8599
1	2984088	2984088	+	3.28e-13	1.8e-10	-5.56769	4.15e-07	44.1609	0.898133	38.5933	0.790134
1	3321133	3321133	+	2.36e-09	5.61e-07	18.8545	0.00298759	22.5681	1.84385	41.4226	2.25304
1	3473346	3473346	+	1.15e-13	6.66e-11	6.83222	1.46e-07	79.3517	0.646678	86.1839	0.505816
1	3499068	3499068	+	4.45e-09	9.67e-07	-6.91334	0.00562102	84.9637	0.444326	78.0503	0.469077
1	4036424	4036424	+	1.9e-11	7.86e-09	21.6942	2.41e-05	33.2886	1.72651	54.9828	1.68382
1	4108405	4108405	+	2.98e-11	1.18e-08	5.06709	3.77e-05	57.5242	0.617593	62.5913	0.562735
1	4221436	4221436	+	1.34e-10	4.59e-08	-5.76942	0.000169133	74.5044	0.499381	68.735	0.484521
1	4514399	4514399	+	1.09e-08	2.11e-06	-6.45591	0.0138108	97.1311	1.06866	90.6752	1.64886
1	4842981	4842981	+	3.94e-09	8.76e-07	12.4472	0.00497903	54.0284	1.71548	66.4756	1.45894
1	5786651	5786651	+	2.03e-20	2.71e-17	5.69088	2.57e-14	53.0662	1.22972	58.7571	1.11563
1	6464914	6464914	+	4.97e-10	1.41e-07	-9.25094	0.000628377	14.5907	1.4891	5.33981	0.700532
1	6464930	6464930	+	3.6e-09	8.1e-07	-9.05163	0.00454752	14.7687	1.49659	5.71705	0.722708
1	6464940	6464940	+	1.51e-10	4.98e-08	-9.49915	0.000190596	14.9466	1.504	5.44747	0.707844
1	6464942	6464942	+	1.6e-09	4.06e-07	-9.16342	0.00202565	15	1.5089	5.83658	0.731179
1	7857974	7857974	+	1.46e-10	4.86e-08	6.36382	0.000184542	86.0204	0.649912	92.3842	0.42911
1	8393871	8393871	+	1.11e-14	7.35e-12	10.6015	1.4e-08	64.9087	0.87751	75.5102	0.682582
1	9482632	9482632	+	8.15e-11	2.91e-08	11.2471	0.000103148	43.7391	0.846522	54.9861	0.82803
1	10640438	10640438	+	4.07e-30	8.82e-27	8.00577	5.16e-24	50.787	0.661141	58.7928	0.585216
1	11005919	11005919	+	1.21e-09	3.17e-07	10.1486	0.00153495	48.1936	1.30458	58.3422	1.1364
1	11579469	11579469	+	4.78e-19	5.72e-16	-13.3064	6.06e-13	40.835	1.56853	27.5286	1.32463
1	12024236	12024236	+	1.11e-14	7.35e-12	-6.65763	1.4e-08	68.2342	0.999657	61.5766	1.03236
1	12608239	12608239	+	4.55e-09	9.84e-07	-8.34437	0.00574576	76.413	1.39967	68.0687	1.3659
1	15118246	15118246	+	1.84e-34	5.97e-31	7.4271	2.33e-28	90.1397	0.427295	97.5668	0.200985
1	15294192	15294192	+	4.71e-36	1.78e-32	10.9169	5.97e-30	40.113	0.736804	51.0299	0.696856
1	15382607	15382607	+	9.59e-23	1.38e-19	6.44252	1.21e-16	83.9526	0.484762	90.3951	0.352537
1	15663687	15663687	+	1.91e-09	4.63e-07	6.16515	0.00241022	91.8415	1.32159	98.0066	0.569668
1	15809592	15809592	+	5.86e-20	7.5e-17	5.22824	7.43e-14	91.4395	0.397541	96.6678	0.231088
1	16344487	16344487	+	7e-12	3.2e-09	5.83124	8.85e-06	53.484	0.541135	59.3152	0.504992
1	16356583	16356583	+	4.21e-15	2.99e-12	9.05372	5.33e-09	47.8186	1.461	56.8724	1.3115
1	17018684	17018684	+	1.4e-14	9.22e-12	-6.03752	1.77e-08	36.5781	0.658989	30.5405	0.564374
1	17018694	17018694	+	2.12e-13	1.19e-10	-5.24578	2.68e-07	35.4472	0.613929	30.2014	0.528541
1	17018895	17018895	+	7.83e-21	1.08e-17	-5.24786	9.93e-15	48.1586	0.553609	42.9107	0.491811
1	17018907	17018907	+	1.25e-20	1.7e-17	-5.24365	1.59e-14	48.4239	0.553472	43.1802	0.49226
1	17018914	17018914	+	5.27e-14	3.2e-11	-5.07237	6.68e-08	37.234	0.564574	32.1617	0.484279
1	17407553	17407553	+	1.67e-09	4.18e-07	6.09233	0.00210468	91.6017	0.679329	97.694	0.316074
1	17494586	17494586	+	3.08e-44	1.87e-40	-6.17172	3.9e-38	92.9384	0.437614	86.7667	0.510955
1	18733716	18733716	+	1.54e-09	3.91e-07	-6.19363	0.00194258	52.3184	1.38847	46.1248	1.25133
1	19110747	19110747	+	1.4e-09	3.6e-07	-8.91261	0.00177088	51.909	1.35383	42.9963	1.22174
1	19110758	19110758	+	3.02e-11	1.18e-08	-9.08234	3.83e-05	58.2349	1.30007	49.1525	1.2086
1	19110766	19110766	+	2.19e-12	1.1e-09	-10.0328	2.77e-06	61.3779	1.28439	51.345	1.20869
1	19110768	19110768	+	3.07e-16	2.69e-13	-12.2553	3.89e-10	62.4306	1.27625	50.1752	1.20841
1	19110774	19110774	+	1.45e-10	4.86e-08	-9.74624	0.000183924	58.4028	1.29888	48.6565	1.20798
1	20670607	20670607	+	1.39e-10	4.71e-08	-5.18632	0.000175193	15.9483	0.537491	10.762	0.402806
1	21945850	21945850	+	1.68e-12	8.52e-10	-7.77767	2.12e-06	39.9365	0.87264	32.1588	0.781085
1	22109131	22109131	+	1.09e-08	2.11e-06	-19.3064	0.0137981	26.3158	3.36742	7.00935	1.74523
1	22109133	22109133	+	1.14e-08	2.2e-06	-19.186	0.0144023	26.1628	3.35132	6.97674	1.73741
1	22198954	22198954	+	1.06e-25	1.85e-22	-8.91541	1.34e-19	95.1914	0.322978	86.276	0.477733
1	22455142	22455142	+	1.75e-14	1.15e-11	7.07522	2.22e-08	33.4872	0.489017	40.5624	0.437637
1	22571385	22571385	+	3.27e-10	9.75e-08	10.6004	0.000413901	55.4791	1.19041	66.0795	0.958254
1	23672557	23672557	+	5.37e-09	1.15e-06	-6.91387	0.00678187	99.3007	0.402327	92.3868	1.20301
1	25594523	25594523	+	1.21e-08	2.32e-06	9.33294	0.0152784	5.99369	1.3332	15.3266	1.80574
1	25594555	25594555	+	1.13e-09	2.97e-07	9.96036	0.00143241	5.6962	1.30381	15.6566	1.82611
1	27146374	27146374	+	7.15e-10	1.96e-07	5.78928	0.000903989	91.5617	0.986447	97.351	0.533516
1	27503545	27503545	+	1.13e-13	6.56e-11	-17.8151	1.43e-07	33.7539	2.65591	15.9389	1.71038
1	27662234	27662234	+	4.57e-28	8.64e-25	-14.751	5.79e-22	69.5339	0.895957	54.7829	0.916664
1	27878162	27878162	+	4.69e-10	1.34e-07	-5.31196	0.000592611	91.1373	0.643267	85.8253	0.74583
1	28519366	28519366	+	1.66e-32	4.45e-29	6.20687	2.11e-26	45.7616	1.25774	51.9685	1.10834
1	29190138	29190138	+	1.87e-14	1.21e-11	-13.1304	2.37e-08	51.3528	1.1745	38.2224	1.01678
1	32225187	32225187	+	5.79e-09	1.22e-06	-11.8748	0.00731208	97.2763	1.01536	85.4015	2.1331
1	32226642	32226642	+	1.63e-09	4.12e-07	6.96539	0.00206214	2.52366	0.880918	9.48905	1.44558
1	32226654	32226654	+	3.06e-10	9.17e-08	7.49087	0.000386523	2.19436	0.820239	9.68523	1.45532
1	32226666	32226666	+	1.12e-09	2.94e-07	6.99277	0.00141186	2.2082	0.825355	9.20097	1.42227
1	32226685	32226685	+	1.09e-08	2.11e-06	12.7152	0.0137115	7.28477	1.49548	20	2.01262
1	32404127	32404127	+	2.52e-08	4.32e-06	-5.70443	0.031823	8.27586	1.61789	2.57143	0.846051
1	38200765	38200765	+	3.92e-10	1.14e-07	-6.09662	0.000496169	36.5906	0.672713	30.494	0.579292
1	38516585	38516585	+	3.06e-12	1.48e-09	-12.0266	3.87e-06	87.6698	1.06281	75.6432	1.25703
1	39570667	39570667	+	4.56e-09	9.85e-07	6.20013	0.00576572	37.259	0.696198	43.4591	0.658194
1	42630720	42630720	+	7.01e-09	1.44e-06	-5.99548	0.00885311	96.3801	1.25645	90.3846	1.82829
1	44466609	44466609	+	1.03e-34	3.47e-31	-7.74324	1.31e-28	98.7952	0.255316	91.0519	0.596343
1	45793483	45793483	+	4.41e-10	1.27e-07	-12.2863	0.000557656	81.383	1.63901	69.0967	1.83957
1	46897698	46897698	+	1.93e-14	1.24e-11	-18.6296	2.44e-08	67.8479	1.37311	49.2183	1.25024
1	48022068	48022068	+	9.8e-10	2.61e-07	-6.93099	0.00123864	71.1035	1.52888	64.1725	1.42263
1	54129591	54129591	+	3.71e-16	3.21e-13	-6.15329	4.7e-10	24.7616	0.733683	18.6083	0.585903
1	55008132	55008132	+	9.19e-09	1.81e-06	12.8253	0.0116126	11.6022	2.38041	24.4275	2.65443
1	55008134	55008134	+	6.15e-09	1.28e-06	12.4061	0.00776282	11.7318	2.40524	24.1379	2.64876
1	61515965	61515965	+	1.9e-08	3.38e-06	-22.6642	0.0240241	32.4468	3.41452	9.78261	1.38514
1	61515999	61515999	+	1.43e-09	3.67e-07	-17.532	0.00181043	34.5946	3.49724	17.0626	1.74827
1	62661476	62661476	+	3.48e-08	5.68e-06	-8.07264	0.0439524	13.8504	1.81804	5.77778	1.09989
1	64059381	64059381	+	3.61e-09	8.11e-07	8.97951	0.00456506	3.55872	1.10516	12.5382	1.83127
1	64059385	64059385	+	1.57e-08	2.9e-06	7.80633	0.0198634	3.20285	1.05038	11.0092	1.73092
1	64059396	64059396	+	1.75e-08	3.16e-06	7.46308	0.022072	3.5461	1.10131	11.0092	1.73092
1	82536445	82536445	+	2.75e-28	5.31e-25	-5.06336	3.48e-22	92.8997	0.210198	87.8364	0.235362
1	89739007	89739007	+	1.77e-59	2.01e-55	-15.4288	2.25e-53	44.4444	0.715433	29.0156	0.576045
1	92132419	92132419	+	1.06e-47	8.73e-44	5.73352	1.34e-41	84.8105	0.321593	90.5441	0.230334
1	95583317	95583317	+	1.4e-08	2.66e-06	11.8842	0.0176718	14.8148	2.79108	26.699	3.08226
1	95583336	95583336	+	1.74e-09	4.29e-07	13.0793	0.00219724	13.75	2.72252	26.8293	3.09454
1	100731956	100731956	+	9.17e-12	4.08e-09	5.26503	1.16e-05	0.811359	0.40403	6.07639	0.995403
1	100731990	100731990	+	1.67e-13	9.57e-11	5.72563	2.12e-07	0.823045	0.409826	6.54867	1.04075
1	100731995	100731995	+	1.18e-12	6.08e-10	6.45597	1.49e-06	0.826446	0.411512	7.28242	1.09513
1	101749674	101749674	+	7.25e-09	1.48e-06	-7.43134	0.00915703	90.2344	0.829719	82.803	1.03863
1	104068488	104068488	+	2.69e-08	4.57e-06	13.4912	0.0339787	5.10638	1.43596	18.5976	2.14837
1	105984905	105984905	+	2.21e-10	6.92e-08	-13.2072	0.000280054	46.875	2.0238	33.6678	1.57788
1	106955146	106955146	+	7.32e-09	1.49e-06	15.3916	0.0092429	11.3445	2.05569	26.7361	2.60794
1	110091537	110091537	+	1.24e-11	5.44e-09	9.58757	1.57e-05	1.77215	0.663849	11.3597	1.31647
1	110091542	110091542	+	3.26e-15	2.43e-12	10.8734	4.13e-09	1.51899	0.615396	12.3924	1.36698
1	110091545	110091545	+	2.31e-14	1.47e-11	10.599	2.93e-08	1.77215	0.663849	12.3711	1.36479
1	110091574	110091574	+	4.42e-15	3.12e-12	10.8521	5.6e-09	1.51899	0.615396	12.3711	1.36479
1	110091579	110091579	+	3.13e-09	7.25e-07	11.7054	0.00395694	5.58511	1.18425	17.2906	1.59662
1	110306417	110306417	+	1.9e-25	3.26e-22	-6.58788	2.41e-19	80.2286	0.596303	73.6408	0.590175
1	110950276	110950276	+	2.27e-12	1.14e-09	5.20184	2.88e-06	0.700935	0.403264	5.90278	0.981986
1	114573793	114573793	+	2.22e-08	3.87e-06	9.97841	0.0279695	87.9808	2.25476	97.9592	0.824614
1	115826111	115826111	+	3.8e-40	1.82e-36	-13.1849	4.82e-34	64.1932	0.666457	51.0083	0.659132
1	146548658	146548658	+	2.8e-10	8.45e-08	-8.04742	0.000353843	57.8554	1.74364	49.8079	1.78913
1	146549146	146549146	+	4.3e-10	1.24e-07	-7.16389	0.000543673	42.34	1.25623	35.1761	1.05621
1	146549854	146549854	+	3.24e-08	5.34e-06	-16.6338	0.0408863	70.3456	1.52499	53.7118	1.64749
1	146550560	146550560	+	5.19e-09	1.11e-06	-5.64338	0.00655255	26.729	1.10464	21.0856	0.931909
1	146550579	146550579	+	3.61e-08	5.86e-06	-5.89713	0.0455225	26.646	1.10183	20.7488	0.924719
1	146550869	146550869	+	1.07e-08	2.09e-06	-10.5743	0.0135569	48.8437	1.32325	38.2695	1.17128
1	146550904	146550904	+	2.17e-08	3.81e-06	-8.70794	0.0274469	28.1461	1.16976	19.4382	0.937956
1	146550912	146550912	+	5.92e-10	1.66e-07	-9.20538	0.000748472	37.5762	1.26021	28.3708	1.06849
1	146551010	146551010	+	1.6e-17	1.64e-14	-6.48286	2.03e-11	36.3906	0.57151	29.9077	0.488713
1	146551023	146551023	+	3.04e-20	4e-17	-7.12517	3.85e-14	29.8332	0.543904	22.7081	0.447641
1	146551049	146551049	+	5.09e-12	2.38e-09	-5.47876	6.44e-06	34.5954	0.579622	29.1166	0.495358
1	151342263	151342263	+	3.59e-24	5.53e-21	-5.61373	4.55e-18	97.1283	0.28885	91.5146	0.420868
1	153508599	153508599	+	1.6e-09	4.06e-07	6.37755	0.00202368	0	0	6.37755	1.23417
1	153508612	153508612	+	3.83e-09	8.53e-07	7.04691	0.00484043	0.332226	0.331674	7.37913	1.31875
1	153895258	153895258	+	3.74e-08	6.05e-06	5.227	0.0472349	1.89274	0.765362	7.11974	1.4629
1	156612379	156612379	+	2.01e-08	3.55e-06	5.44766	0.0253739	1.76991	0.468824	7.21757	0.83695
1	160068243	160068243	+	1.46e-08	2.74e-06	9.79451	0.0183995	3.71901	1.2164	13.5135	1.98707
1	160068257	160068257	+	1.55e-08	2.87e-06	9.77907	0.0195838	3.73444	1.22135	13.5135	1.98707
1	160068270	160068270	+	1.02e-08	1.99e-06	10.4224	0.012857	3.71901	1.2164	14.1414	2.0219
1	167574167	167574167	+	6.9e-26	1.23e-22	-9.41873	8.74e-20	86.8426	0.483537	77.4239	0.523668
1	168299056	168299056	+	4.18e-09	9.21e-07	12.7611	0.0052753	58.2677	1.54705	71.0288	1.3014
1	171374088	171374088	+	1.98e-10	6.29e-08	14.9261	0.000250234	60.7261	2.80555	75.6522	2.31063
1	180220323	180220323	+	1.38e-10	4.71e-08	5.90042	0.000174864	81.8259	1.12644	87.7264	0.849793
1	184021185	184021185	+	8.61e-10	2.32e-07	18.2996	0.00108866	6.31579	1.7647	24.6154	3.0848
1	185125530	185125530	+	2.96e-15	2.22e-12	-20.8756	3.75e-09	30.8756	3.13613	10	1.76166
1	187705869	187705869	+	2.66e-10	8.07e-08	5.253	0.000335812	81.1611	0.951733	86.4141	0.770022
1	191120903	191120903	+	2.77e-192	2.52e-187	11.5566	3.52e-186	67.7959	0.413309	79.3526	0.325039
1	198126888	198126888	+	5.23e-11	1.96e-08	-12.5299	6.61e-05	22.973	2.82328	10.443	1.72036
1	198126907	198126907	+	1.61e-13	9.28e-11	-10.821	2.04e-07	15.4506	2.36783	4.62963	1.16737
1	198126933	198126933	+	4.94e-13	2.67e-10	-11.4644	6.25e-07	16.8103	2.45516	5.34591	1.26144
1	201618222	201618222	+	4.78e-10	1.36e-07	-5.40878	0.000604386	47.3166	0.6623	41.9078	0.605694
1	201619295	201619295	+	3.85e-12	1.84e-09	-5.88235	4.87e-06	25.8824	0.692954	20	0.565685
1	202679672	202679672	+	1.44e-10	4.86e-08	9.78051	0.000182702	3.9627	0.941862	13.7432	1.46413
1	202679684	202679684	+	1.4e-08	2.66e-06	8.04849	0.017716	4.4289	0.993305	12.4774	1.40527
1	204071553	204071553	+	5.41e-10	1.52e-07	-20.2245	0.00068413	36.0976	3.35445	15.873	2.30196
1	204071570	204071570	+	6.31e-11	2.33e-08	-20.0595	7.98e-05	32.3671	3.25197	12.3077	2.03743
1	204071589	204071589	+	1.63e-11	6.78e-09	-20.2059	2.07e-05	33.3333	3.27649	13.1274	2.09837
1	204071595	204071595	+	1.7e-09	4.22e-07	-17.3671	0.0021437	32.3671	3.25197	15	2.21446
1	204071600	204071600	+	5.99e-12	2.79e-09	-20.3549	7.58e-06	33.8164	3.28817	13.4615	2.11673
1	205819023	205819023	+	4.54e-31	1.09e-27	-6.05525	5.75e-25	40.8868	0.53106	34.8316	0.461517
1	205819039	205819039	+	3.52e-46	2.46e-42	-6.42763	4.47e-40	47.198	0.524849	40.7703	0.465627
1	205819051	205819051	+	9.16e-36	3.2e-32	-5.32626	1.16e-29	48.0654	0.525311	42.7392	0.468663
1	205819056	205819056	+	7.9e-36	2.87e-32	-5.41885	1e-29	48.0146	0.525435	42.5957	0.468314
1	205819058	205819058	+	6.27e-37	2.48e-33	-5.90945	7.95e-31	48.2755	0.525392	42.366	0.468151
1	205819232	205819232	+	5.8e-29	1.15e-25	-5.4897	7.35e-23	42.3768	0.474294	36.8871	0.403825
1	209807971	209807971	+	4.25e-25	6.77e-22	-10.2941	5.38e-19	59.2092	1.12098	48.915	1.06286
1	211652442	211652442	+	1.17e-10	4.06e-08	-5.66904	0.000148535	39.0693	0.740527	33.4003	0.61026
1	211752490	211752490	+	3.59e-09	8.1e-07	15.842	0.00454211	5.14019	1.50947	20.9821	2.72059
1	211752494	211752494	+	1.51e-11	6.36e-09	18.1784	1.9e-05	2.80374	1.12846	20.9821	2.72059
1	211752503	211752503	+	2.87e-11	1.14e-08	18.1575	3.64e-05	3.27103	1.21594	21.4286	2.74161
1	211752511	211752511	+	1.51e-11	6.36e-09	18.1784	1.9e-05	2.80374	1.12846	20.9821	2.72059
1	211752523	211752523	+	1.61e-11	6.7e-09	18.1652	2.03e-05	2.8169	1.13368	20.9821	2.72059
1	211817122	211817122	+	3.43e-09	7.8e-07	-21.102	0.0043348	59.887	2.605	38.785	2.35526
1	218071889	218071889	+	5e-31	1.16e-27	6.51536	6.33e-25	86.6452	0.48242	93.1606	0.323272
1	226728103	226728103	+	1.13e-15	9.14e-13	-6.10882	1.43e-09	62.4816	1.31193	56.3728	1.17512
1	228353165	228353165	+	1.89e-08	3.37e-06	5.99386	0.0238427	1.99336	0.805632	7.98722	1.53232
1	228353198	228353198	+	1.59e-08	2.9e-06	6.33998	0.0200272	1.99336	0.805632	8.33333	1.56472
1	229683264	229683264	+	1.95e-83	3.55e-79	11.9376	2.48e-77	67.8746	0.639849	79.8121	0.490135
1	236535171	236535171	+	1.66e-09	4.17e-07	5.36639	0.00209286	92.1179	0.705449	97.4843	0.374459
1	236558836	236558836	+	1.12e-10	3.89e-08	9.8832	0.000141796	4.40252	1.15043	14.2857	1.53749
1	236558864	236558864	+	2.38e-11	9.61e-09	11.559	3.01e-05	4.40252	1.15043	15.9615	1.60611
1	236558873	236558873	+	1.45e-10	4.86e-08	10.8484	0.000183559	4.40252	1.15043	15.251	1.57961
1	236558875	236558875	+	2.88e-09	6.73e-07	9.72584	0.00363761	5.03145	1.22581	14.7573	1.56289
1	237206065	237206065	+	3.8e-08	6.13e-06	7.67587	0.0478935	4.78088	1.34673	12.4567	1.94252
1	240182501	240182501	+	3.25e-08	5.35e-06	11.3304	0.0410034	7.32984	1.88582	18.6603	2.69487
1	240656513	240656513	+	1.69e-13	9.61e-11	8.13307	2.14e-07	60.5608	0.93263	68.6939	0.789179
1	240656526	240656526	+	5.67e-14	3.41e-11	8.69044	7.18e-08	53.3195	0.927709	62.0099	0.806476
1	240656533	240656533	+	1.43e-16	1.3e-13	10.2244	1.81e-10	51.5728	0.929139	61.7971	0.806675
1	240656540	240656540	+	2.02e-10	6.38e-08	8.66555	0.000255878	49.8791	0.929275	58.5447	0.8179
1	240656545	240656545	+	4.42e-18	4.73e-15	10.4655	5.6e-12	50.1037	0.929758	60.5692	0.812362
1	240656551	240656551	+	7.12e-14	4.25e-11	8.84998	9.01e-08	53.2503	0.927793	62.1003	0.805436
1	240656668	240656668	+	2.16e-16	1.92e-13	6.28642	2.73e-10	62.6704	0.768424	68.9568	0.645468
1	240656681	240656681	+	4.95e-15	3.46e-12	5.38754	6.27e-09	76.0716	0.677473	81.4591	0.542067
1	246277899	246277899	+	2.51e-10	7.7e-08	-6.07567	0.000317165	72.0464	0.754478	65.9707	0.706154
1	246277931	246277931	+	2.87e-13	1.58e-10	-6.88708	3.63e-07	78.5352	0.671278	71.6481	0.653884
1	247254538	247254538	+	6.74e-11	2.46e-08	-8.65432	8.53e-05	78.5301	0.987782	69.8758	0.966372
1	247291108	247291108	+	6.12e-09	1.28e-06	6.40982	0.00772679	18.8101	0.737608	25.2199	0.743683
1	248100233	248100233	+	8.81e-09	1.74e-06	9.38723	0.0111209	72.4812	1.22462	81.8684	0.905851
2	191318	191318	+	4.31e-20	4.91e-17	8.34853	5.46e-14	36.1702	0.722894	44.5187	0.707459
2	1238010	1238010	+	5.9e-13	2.89e-10	-8.1324	7.47e-07	88.7786	0.616633	80.6462	0.717362
2	2090469	2090469	+	2.3e-16	1.91e-13	-12.4598	2.92e-10	89.3647	0.823641	76.9049	1.02426
2	2708992	2708992	+	1.29e-09	3.19e-07	-14.534	0.00162998	31.7365	2.54683	17.2026	1.51325
2	3645429	3645429	+	1.96e-13	1.07e-10	5.91745	2.48e-07	62.527	1.5907	68.4444	1.38558
2	3990786	3990786	+	6.18e-09	1.27e-06	13.3323	0.00780475	57.7222	1.45106	71.0544	1.19056
2	4930996	4930996	+	6.08e-18	5.49e-15	-14.5084	7.7e-12	78.1477	0.85373	63.6393	0.866347
2	10372399	10372399	+	9.91e-15	6.63e-12	-5.86169	1.26e-08	72.6819	0.787336	66.8202	0.71449
2	19547425	19547425	+	3.64e-08	5.69e-06	8.79678	0.0459404	7.12251	1.37283	15.9193	1.73238
2	20724693	20724693	+	2.08e-24	4.14e-21	-7.74486	2.64e-18	34.0246	0.735733	26.2797	0.60718
2	20869469	20869469	+	1.34e-08	2.46e-06	5.31726	0.0168756	28.2875	0.592063	33.6048	0.564613
2	20869475	20869475	+	4.47e-12	1.92e-09	6.24499	5.66e-06	18.8656	0.514472	25.1106	0.518125
2	20869835	20869835	+	6.69e-25	1.41e-21	7.42602	8.48e-19	28.7973	0.467993	36.2233	0.466339
2	20869848	20869848	+	3.16e-21	4.07e-18	7.96817	4e-15	29.4578	0.459754	37.426	0.458296
2	20869860	20869860	+	7.68e-16	5.8e-13	6.12861	9.72e-10	21.8165	0.416514	27.9451	0.424883
2	20869862	20869862	+	1.21e-28	3.51e-25	8.15573	1.53e-22	32.6083	0.472622	40.764	0.465323
2	20869878	20869878	+	4.05e-18	3.81e-15	7.06243	5.13e-12	32.2492	0.471239	39.3116	0.462423
2	20870389	20870389	+	6.53e-11	2.22e-08	8.96152	8.26e-05	44.1286	1.00791	53.0901	0.904814
2	20870552	20870552	+	3.24e-08	5.24e-06	9.9233	0.0408946	37.9363	0.945091	47.8596	0.876659
2	20871062	20871062	+	1.08e-09	2.75e-07	6.30964	0.00136706	44.0678	0.646347	50.3774	0.596703
2	20871065	20871065	+	1.65e-10	5.11e-08	5.30693	0.000208867	38.9988	0.651024	44.3057	0.605699
2	20882056	20882056	+	3.68e-13	1.9e-10	6.17633	4.66e-07	68.9614	0.652594	75.1377	0.576184
2	21266736	21266736	+	4.65e-12	1.97e-09	-5.32352	5.88e-06	21.9329	0.534604	16.6094	0.436394
2	21266749	21266749	+	4.82e-15	3.32e-12	-5.60964	6.1e-09	24.2348	0.538243	18.6251	0.446334
2	21266779	21266779	+	6.76e-12	2.83e-09	-5.48039	8.56e-06	24.2386	0.538314	18.7582	0.447265
2	23881683	23881683	+	1.85e-09	4.45e-07	-6.14701	0.00233713	16.9829	1.15656	10.8359	0.864762
2	25054954	25054954	+	3.48e-13	1.82e-10	6.49658	4.41e-07	89.9767	1.02524	96.4733	0.622151
2	25097119	25097119	+	7.96e-09	1.59e-06	-5.96938	0.0100574	69.0175	0.721126	63.0481	0.644426
2	25097146	25097146	+	2.46e-09	5.81e-07	-6.12162	0.00310314	63.567	0.731932	57.4453	0.64871
2	25921490	25921490	+	1.87e-08	3.27e-06	-25.0306	0.023656	49.4424	3.04836	24.4118	2.32963
2	26392996	26392996	+	5.14e-59	7.15e-55	-17.3691	6.52e-53	34.6222	1.003	17.2531	0.50627
2	27070863	27070863	+	9.37e-09	1.82e-06	9.5601	0.0118377	7.40741	1.68003	16.9675	2.25524
2	27070897	27070897	+	2.97e-08	4.84e-06	8.11203	0.0375099	6.99588	1.63632	15.1079	2.1479
2	27301881	27301881	+	5.81e-10	1.55e-07	-5.61484	0.000735201	44.5102	0.901066	38.8953	0.831202
2	31719473	31719473	+	5.93e-31	2.06e-27	-8.96286	7.51e-25	85.5039	0.538331	76.541	0.598485
2	33111790	33111790	+	4.22e-10	1.16e-07	-6.88541	0.000533434	87.3037	0.851714	80.4183	0.998963
2	33952620	33952620	+	1.44e-11	5.58e-09	-11.8272	1.82e-05	55.1253	1.67853	43.2981	1.47139
2	34299853	34299853	+	3.99e-13	2.03e-10	5.872	5.05e-07	75.016	0.773813	80.888	0.674205
2	34578131	34578131	+	3.84e-08	5.95e-06	-10.8753	0.0484466	43.5906	0.926748	32.7153	0.811336
2	34742529	34742529	+	1.24e-11	4.87e-09	6.2948	1.57e-05	73.9225	0.916096	80.2173	0.771085
2	43295592	43295592	+	9.23e-20	1.03e-16	-6.54475	1.17e-13	64.7823	0.570696	58.2375	0.557332
2	47252299	47252299	+	2.83e-26	7.29e-23	11.3325	3.59e-20	59.707	0.989521	71.0394	0.802575
2	54557588	54557588	+	2.66e-08	4.43e-06	6.48118	0.0335969	3.36134	1.16827	9.84252	1.86912
2	54557632	54557632	+	2.03e-10	6.15e-08	7.75567	0.000257021	2.52101	1.01614	10.2767	1.90906
2	58656220	58656220	+	2.54e-10	7.34e-08	-5.28515	0.000321728	36.4991	0.590631	31.2139	0.530541
2	60743686	60743686	+	2.91e-08	4.77e-06	-25.0179	0.0367816	49.6933	3.91623	24.6753	2.83657
2	65706758	65706758	+	4.11e-09	8.97e-07	-7.22722	0.00519882	83.3597	1.0484	76.1325	1.10842
2	66653237	66653237	+	5.76e-09	1.19e-06	6.06061	0.00728204	0	0	6.06061	1.31348
2	71818882	71818882	+	3.29e-09	7.43e-07	-12.0815	0.00415708	99.4764	0.522188	87.395	2.15143
2	73350256	73350256	+	1.46e-10	4.56e-08	-14.7288	0.000184822	36.4103	3.44578	21.6814	2.74108
2	85628746	85628746	+	2.64e-17	2.27e-14	5.38632	3.34e-11	90.5788	0.412712	95.9652	0.237061
2	85674610	85674610	+	4.38e-40	1.69e-36	5.57504	5.55e-34	58.5552	0.487391	64.1302	0.445737
2	89872584	89872584	+	1.57e-08	2.81e-06	-24.4908	0.0198104	31.7073	3.63367	7.21649	1.0726
2	89877978	89877978	+	2.21e-10	6.51e-08	6.12318	0.000279428	76.4831	0.873006	82.6062	0.520919
2	92162413	92162413	+	3.3e-09	7.43e-07	-6.11018	0.00416949	37.0291	0.914688	30.9189	0.799564
2	95832192	95832192	+	7.7e-09	1.54e-06	-21.9662	0.00971915	79.2952	2.68934	57.329	2.82283
2	96782394	96782394	+	3.27e-09	7.42e-07	5.01854	0.00412665	0.234742	0.234466	5.25328	0.966349
2	97228039	97228039	+	1.66e-14	1.06e-11	8.49502	2.1e-08	66.0114	0.799508	74.5064	0.684664
2	98341741	98341741	+	5.12e-10	1.39e-07	-6.61157	0.000647642	100	0	93.3884	1.59732
2	107199136	107199136	+	9.77e-11	3.24e-08	6.04862	0.000123572	1.22768	0.36788	7.2763	0.814498
2	109147812	109147812	+	1.04e-08	1.98e-06	-8.76084	0.0131311	71.7996	1.11901	63.0388	1.12044
2	109147854	109147854	+	1.12e-09	2.83e-07	-10.5568	0.00142142	68.5821	1.16011	58.0254	1.15905
2	113992695	113992695	+	7.99e-18	7.12e-15	-7.95252	1.01e-11	75.1453	0.556864	67.1928	0.534019
2	113992707	113992707	+	1.58e-17	1.37e-14	-7.70987	2e-11	77.718	0.548406	70.0081	0.531883
2	119988380	119988380	+	4.68e-14	2.76e-11	-6.22368	5.92e-08	85.4853	0.753742	79.2617	0.771308
2	121222302	121222302	+	3.02e-10	8.55e-08	-6.97811	0.00038247	63.0682	2.10033	56.0901	1.58773
2	121532661	121532661	+	3.56e-13	1.85e-10	7.74382	4.5e-07	82.5511	0.718399	90.2949	0.500879
2	124310906	124310906	+	2.43e-08	4.12e-06	6.50103	0.0307139	76.8031	1.07593	83.3041	0.901071
2	127814776	127814776	+	2.43e-11	9.12e-09	-7.87289	3.07e-05	59.0826	2.10613	51.2097	1.83255
2	127814781	127814781	+	6.5e-09	1.32e-06	6.78808	0.00820498	62.2468	2.08035	69.0349	1.69278
2	128389344	128389344	+	9.73e-09	1.88e-06	-6.08441	0.012289	74.4063	2.24157	68.3219	1.9251
2	129120661	129120661	+	2.1e-22	3.11e-19	-9.53408	2.66e-16	40.4103	0.673227	30.8762	0.553243
2	130586386	130586386	+	1.2e-43	6.85e-40	9.90918	1.52e-37	48.5548	0.496402	58.464	0.438485
2	130669496	130669496	+	6.42e-09	1.31e-06	-5.64031	0.00811253	82.6531	0.563961	77.0128	0.567857
2	132057833	132057833	+	1.18e-22	1.86e-19	-6.05485	1.49e-16	55.5773	0.549214	49.5224	0.476861
2	132274474	132274474	+	5.53e-17	4.63e-14	-14.3527	7e-11	83.8679	1.12977	69.5152	1.31958
2	132277687	132277687	+	2.79e-12	1.23e-09	-6.17798	3.53e-06	83.1121	0.801482	76.9341	0.799098
2	132559240	132559240	+	1.56e-19	1.67e-16	5.9049	1.98e-13	23.3826	0.575455	29.2875	0.555019
2	133011218	133011218	+	4.27e-14	2.56e-11	8.27921	5.41e-08	4.45596	0.664215	12.7352	0.896743
2	133011224	133011224	+	1.59e-21	2.14e-18	10.0854	2.01e-15	3.00207	0.549039	13.0875	0.906898
2	133014029	133014029	+	1.44e-08	2.61e-06	-5.82187	0.0182032	62.8753	1.16091	57.0534	1.01126
2	133015357	133015357	+	3.65e-11	1.33e-08	6.29995	4.62e-05	66.5676	0.775558	72.8675	0.669716
2	133044708	133044708	+	2.74e-20	3.23e-17	-11.5837	3.47e-14	39.1916	2.04655	27.6079	1.34063
2	134887651	134887651	+	3.47e-08	5.48e-06	7.95048	0.0438142	83.8863	1.78973	91.8367	1.08485
2	134887659	134887659	+	1.82e-08	3.19e-06	7.23363	0.0230363	85.545	1.71179	92.7786	1.02557
2	155555139	155555139	+	5.4e-09	1.13e-06	6.71292	0.00682417	1.22699	0.609722	7.93991	1.25242
2	160902497	160902497	+	1.76e-23	2.98e-20	8.66989	2.23e-17	52.7682	0.731325	61.4381	0.62943
2	162280627	162280627	+	4.24e-10	1.17e-07	10.8134	0.000535837	3.2491	1.06529	14.0625	2.17271
2	171673994	171673994	+	1.03e-10	3.4e-08	13.3025	0.000130642	9.13978	2.11299	22.4422	2.39676
2	174173849	174173849	+	3.19e-13	1.7e-10	7.82394	4.04e-07	67.9067	1.03972	75.7307	0.979415
2	174173858	174173858	+	1.94e-10	5.91e-08	6.5086	0.000245959	79.1089	0.904519	85.6175	0.801052
2	179094327	179094327	+	1.13e-13	6.28e-11	-19.9992	1.43e-07	84.5638	2.09293	64.5646	2.62116
2	192786553	192786553	+	4.09e-11	1.47e-08	-5.01287	5.17e-05	92.7207	0.432214	87.7079	0.492213
2	198181750	198181750	+	1.53e-25	3.34e-22	-9.01944	1.94e-19	73.8106	0.954216	64.7912	1.00137
2	200468616	200468616	+	1.3e-42	6.04e-39	-5.64849	1.65e-36	87.9844	0.313073	82.3359	0.337082
2	201450945	201450945	+	8.04e-09	1.6e-06	7.61775	0.0101587	3.2967	1.08064	10.9145	1.69358
2	201450949	201450949	+	4.33e-09	9.36e-07	9.30662	0.00547153	2.1978	0.887334	11.5044	1.73298
2	201450968	201450968	+	1.79e-10	5.46e-08	9.0448	0.000226448	2.1978	0.887334	11.2426	1.71821
2	201450971	201450971	+	5.28e-09	1.11e-06	7.72048	0.00667447	2.9304	1.02076	10.6509	1.67795
2	202097063	202097063	+	2.52e-10	7.3e-08	11.3568	0.000318439	1.24481	0.714206	12.6016	2.11591
2	203240584	203240584	+	5.86e-11	2.03e-08	5.05051	7.42e-05	0	0	5.05051	1.10044
2	203240598	203240598	+	3.01e-11	1.11e-08	5.55556	3.81e-05	0	0	5.55556	1.15108
2	203240604	203240604	+	1.49e-09	3.62e-07	5.31646	0.00188103	0	0	5.31646	1.12889
2	204193557	204193557	+	2.2e-10	6.5e-08	13.5695	0.00027777	7.28155	1.81035	20.8511	2.65004
2	208209179	208209179	+	2.66e-12	1.19e-09	-8.04258	3.37e-06	72.9412	0.702882	64.8986	0.666509
2	211341250	211341250	+	6.71e-11	2.27e-08	6.92308	8.49e-05	11.1765	2.41653	18.0995	2.58989
2	216110462	216110462	+	3.86e-20	4.48e-17	-6.38861	4.9e-14	96.7401	0.221255	90.3515	0.329652
2	217501656	217501656	+	3.75e-16	3.03e-13	5.10307	4.75e-10	11.0442	0.543738	16.1473	0.565367
2	217560273	217560273	+	1.34e-12	6.3e-10	17.8916	1.7e-06	9.64467	2.10323	27.5362	3.10476
2	219867808	219867808	+	1.67e-08	2.96e-06	8.59591	0.0211122	4.18605	1.36583	12.782	2.0472
2	219867824	219867824	+	5.95e-09	1.23e-06	10.6025	0.00751612	5.06912	1.48916	15.6716	2.22063
2	220252989	220252989	+	1.76e-08	3.1e-06	-5.72973	0.0222685	16.1003	0.739219	10.3706	0.527065
2	220290910	220290910	+	1.17e-08	2.19e-06	-17.8306	0.0147969	88.664	2.01723	70.8333	2.93398
2	220348240	220348240	+	1.73e-11	6.66e-09	-5.03611	2.19e-05	49.1315	0.549069	44.0954	0.480098
2	222389970	222389970	+	5.26e-09	1.11e-06	-5.52193	0.00664351	55.9051	0.760792	50.3832	0.675409
2	224822367	224822367	+	2.05e-10	6.17e-08	-11.5463	0.000259177	24.2553	2.79605	12.709	1.92622
2	232290892	232290892	+	4.33e-09	9.36e-07	-7.58925	0.00547641	96.3061	0.968839	88.7168	1.48816
2	232348052	232348052	+	7.77e-10	2.01e-07	6.41791	0.000982038	70.8725	0.679574	77.2904	0.493606
2	232582237	232582237	+	6.63e-09	1.34e-06	-5.75088	0.00837392	55.4947	0.671461	49.7438	0.613778
2	233253059	233253059	+	2.84e-23	4.7e-20	-5.7698	3.6e-17	77.1736	0.461865	71.4038	0.443096
2	233311775	233311775	+	1.33e-09	3.28e-07	8.07496	0.00168419	75.7299	0.804047	83.8048	0.59351
2	233314231	233314231	+	1.14e-08	2.13e-06	-9.21635	0.0143607	63.2479	1.6847	54.0315	1.5172
2	233396024	233396024	+	8.78e-11	2.92e-08	9.03614	0.000111017	83.3579	1.01071	92.394	0.661908
2	234382229	234382229	+	5.54e-10	1.49e-07	-5.57247	0.000700783	97.8655	0.472161	92.2931	0.822667
2	234394487	234394487	+	3.17e-142	1.1e-137	-12.0689	4.02e-136	70.2281	0.585791	58.1592	0.567271
2	235943250	235943250	+	1.37e-19	1.49e-16	-9.53867	1.74e-13	84.8243	0.682812	75.2857	0.779394
2	236531240	236531240	+	1.4e-23	2.44e-20	9.95164	1.78e-17	73.7721	0.788132	83.7237	0.570698
2	237146475	237146475	+	1.04e-15	7.62e-13	5.14304	1.32e-09	7.47556	0.630667	12.6186	0.723235
2	237274075	237274075	+	3.26e-12	1.42e-09	7.02303	4.12e-06	63.9324	1.66779	70.9555	1.05774
2	237482268	237482268	+	1.76e-11	6.72e-09	-6.44306	2.23e-05	97.4619	0.457468	91.0189	0.785459
2	238509759	238509759	+	7.86e-19	7.59e-16	5.54255	9.96e-13	86.4777	0.737151	92.0202	0.534631
2	238969320	238969320	+	9.91e-09	1.89e-06	5.29027	0.0125103	5.86081	1.42162	11.1511	1.88783
2	238969327	238969327	+	2.6e-08	4.35e-06	5.33582	0.0327576	5.49451	1.37915	10.8303	1.86719
2	239005595	239005595	+	2.67e-10	7.57e-08	5.15072	0.00033704	93.3523	0.593803	98.503	0.271261
2	239049539	239049539	+	6.41e-11	2.18e-08	-14.4276	8.11e-05	67.0241	1.72125	52.5965	1.82206
2	239049928	239049928	+	1.78e-22	2.69e-19	-9.29318	2.25e-16	92.2383	0.803832	82.9451	1.08485
2	239133981	239133981	+	2.19e-10	6.5e-08	-6.22571	0.000276867	78.485	0.697387	72.2593	0.657062
2	239134804	239134804	+	4.36e-40	1.69e-36	20.6201	5.53e-34	42.8327	0.915266	63.4528	0.812135
2	239961306	239961306	+	2.24e-66	3.89e-62	-9.36283	2.84e-60	27.9237	0.382713	18.5609	0.300936
2	240055678	240055678	+	2.04e-19	2.06e-16	5.73933	2.58e-13	77.8135	0.50199	83.5528	0.401943
2	240058992	240058992	+	2.98e-08	4.85e-06	5.10864	0.0376421	75.9293	0.91022	81.0379	0.783219
2	240085404	240085404	+	3.2e-12	1.4e-09	10.7821	4.05e-06	5.75816	1.02057	16.5402	1.44733
2	241031521	241031521	+	1.28e-43	6.85e-40	-13.0492	1.62e-37	87.9966	0.547479	74.9474	0.66273
2	241383967	241383967	+	1.35e-24	2.77e-21	7.51481	1.72e-18	24.0307	0.464534	31.5455	0.470135
2	242530337	242530337	+	2.03e-193	1.41e-188	-12.7333	2.57e-187	93.8183	0.261071	81.085	0.363711
2	242755965	242755965	+	2.93e-12	1.29e-09	7.54186	3.71e-06	79.6167	0.471334	87.1586	0.349002
2	242764280	242764280	+	1.11e-55	1.29e-51	10.2562	1.41e-49	72.1341	0.954345	82.3904	0.564068
2	242793912	242793912	+	1.38e-25	3.1e-22	11.1343	1.75e-19	77.1429	0.695998	88.2772	0.465439
2	242884355	242884355	+	3.54e-08	5.56e-06	-16.1902	0.0447111	88.5417	1.87689	72.3514	2.27355
2	242997429	242997429	+	2.28e-12	1.04e-09	-15.0055	2.88e-06	66.8852	2.6948	51.8797	2.16624
3	4873009	4873009	+	1.91e-08	4.48e-06	-18.9199	0.0241469	41.3265	3.51728	22.4066	2.68591
3	10470829	10470829	+	1.3e-26	2.91e-23	-9.38701	1.65e-20	71.4345	0.651332	62.0475	0.621068
3	11652035	11652035	+	2.83e-28	7.03e-25	-13.0205	3.59e-22	40.929	0.585153	27.9086	0.477181
3	13084130	13084130	+	2.6e-104	5.81e-100	7.27554	3.29e-98	67.8042	0.487861	75.0797	0.412891
3	17202345	17202345	+	3.16e-12	1.96e-09	6.14113	4e-06	54.5122	0.951825	60.6534	0.830627
3	24136631	24136631	+	3.66e-14	3.21e-11	11.2785	4.64e-08	67.3857	0.795034	78.6642	0.720399
3	24136662	24136662	+	4.95e-13	3.46e-10	12.7492	6.26e-07	70.7387	0.771344	83.4879	0.652894
3	40657335	40657335	+	2.29e-14	2.05e-11	12.7181	2.91e-08	30.888	2.03005	43.6061	1.77332
3	42305205	42305205	+	1.24e-09	4.15e-07	11.9254	0.00157203	2.5974	1.04652	14.5228	2.26956
3	46008790	46008790	+	5.94e-41	2.42e-37	6.37309	7.53e-35	53.3748	0.521345	59.7479	0.460399
3	46759494	46759494	+	1.27e-09	4.17e-07	6.19052	0.00160215	30.1745	0.622054	36.365	0.586428
3	48700999	48700999	+	2.34e-08	5.37e-06	8.54098	0.0295596	14	2.45357	22.541	2.67502
3	48701002	48701002	+	7.85e-10	2.81e-07	7.99504	0.000992027	8.41121	1.89733	16.4062	2.31458
3	48701033	48701033	+	3.27e-08	6.99e-06	6.76388	0.0412411	8.41121	1.89733	15.1751	2.238
3	48701048	48701048	+	3.04e-08	6.6e-06	7.23117	0.0383575	7.94393	1.84857	15.1751	2.238
3	49157916	49157916	+	2.8e-09	8.45e-07	16.5663	0.00353447	5.41516	1.3598	21.9814	2.30423
3	49157927	49157927	+	3.63e-08	7.58e-06	8.7198	0.0457614	0.343643	0.343052	9.06344	1.57798
3	49157952	49157952	+	1.08e-08	2.81e-06	9.02192	0.0136016	0.343643	0.343052	9.36556	1.6014
3	49157958	49157958	+	3.17e-09	9.4e-07	9.68675	0.00400895	0.343643	0.343052	10.0304	1.65619
3	54155913	54155913	+	1.21e-09	4.1e-07	7.9925	0.00153078	5.93607	1.59676	13.9286	2.06921
3	55508584	55508584	+	3.01e-11	1.57e-08	-13.9505	3.81e-05	60.6864	1.36418	46.7359	1.35893
3	57968360	57968360	+	3.84e-08	7.86e-06	9.24438	0.0484927	24.0318	1.34646	33.2762	1.37993
3	58640497	58640497	+	5.94e-18	7.18e-15	-5.62811	7.53e-12	97.2596	0.265015	91.6314	0.402555
3	71276004	71276004	+	5.66e-24	1.06e-20	-6.01365	7.18e-18	63.9044	0.342445	57.8908	0.302796
3	74796694	74796694	+	4.97e-12	2.89e-09	-19.5853	6.29e-06	73.871	2.49527	54.2857	2.25046
3	81617501	81617501	+	5.46e-12	3.13e-09	9.94097	6.91e-06	76.4865	1.27289	86.4275	0.956561
3	106959480	106959480	+	2.69e-08	6.07e-06	12.6609	0.0339232	3.65854	1.197	16.3194	2.17755
3	114866839	114866839	+	3.53e-10	1.4e-07	10.2865	0.000446547	2.69058	1.08355	12.9771	2.07613
3	114866869	114866869	+	6.7e-09	1.8e-06	9.08874	0.00846145	3.125	1.16254	12.2137	2.02296
3	114866871	114866871	+	1.07e-09	3.7e-07	9.53517	0.00135842	2.67857	1.07878	12.2137	2.02296
3	120026025	120026025	+	4.44e-66	3.31e-62	-6.70452	5.63e-60	95.2486	0.179283	88.5441	0.244177
3	122833467	122833467	+	3.61e-08	7.58e-06	-6.40991	0.0455333	61.8248	0.928104	55.4149	0.833659
3	124874927	124874927	+	5.81e-23	9.99e-20	8.43255	7.36e-17	72.0857	0.650113	80.5182	0.497844
3	126872376	126872376	+	2.19e-13	1.7e-10	-9.01047	2.77e-07	98.274	0.427759	89.2635	0.652065
3	126894261	126894261	+	9.13e-25	1.86e-21	-7.54599	1.16e-18	97.0034	0.256883	89.4574	0.402412
3	127341624	127341624	+	2.61e-20	3.76e-17	8.13405	3.3e-14	86.3551	0.74203	94.4892	0.469824
3	127634580	127634580	+	3.37e-08	7.18e-06	-5.08203	0.0425383	81.4211	0.682134	76.3391	0.666181
3	128998233	128998233	+	1.08e-08	2.81e-06	-6.54883	0.0136704	13.4454	2.21128	6.89655	1.48799
3	131447582	131447582	+	3.68e-10	1.43e-07	-13.6637	0.000465302	88.8462	1.12716	75.1825	1.50661
3	132021829	132021829	+	1.26e-09	4.17e-07	6.88753	0.00159316	69.5193	1.05801	76.4068	0.964705
3	132021880	132021880	+	5.76e-65	3.68e-61	-9.08627	7.31e-59	96.5952	0.269657	87.5089	0.441334
3	132022027	132022027	+	7.47e-186	3.34e-181	-13.1036	9.47e-180	60.6672	0.40182	47.5636	0.370154
3	134635275	134635275	+	2.06e-84	1.84e-80	-13.7159	2.61e-78	78.4641	0.629962	64.7482	0.666187
3	136751968	136751968	+	9.52e-20	1.29e-16	5.35478	1.21e-13	15.9689	0.367922	21.3237	0.370935
3	138739434	138739434	+	3.28e-11	1.65e-08	7.82398	4.14e-05	60.8	1.38083	68.624	0.872718
3	141378962	141378962	+	1.44e-08	3.51e-06	5.08308	0.0181542	0.954654	0.475043	6.03774	1.03461
3	147139184	147139184	+	2.17e-08	5.02e-06	11.8228	0.0273432	7.90514	1.69634	19.7279	2.32086
3	150238322	150238322	+	1.85e-10	7.88e-08	9.02306	0.000234108	68.0508	1.35739	77.0739	1.15438
3	150544402	150544402	+	6.96e-12	3.89e-09	-11.7845	8.81e-06	100	0	88.2155	1.8709
3	154146396	154146396	+	2.54e-12	1.6e-09	9.54588	3.22e-06	3.37079	1.35273	12.9167	2.1649
3	154146398	154146398	+	1.13e-12	7.42e-10	11.5479	1.43e-06	3.38983	1.36023	14.9378	2.29616
3	159483165	159483165	+	6.75e-09	1.81e-06	7.67957	0.0085323	3.21429	1.05407	10.8939	1.64666
3	161812693	161812693	+	1.98e-11	1.07e-08	7.32992	2.5e-05	80.6434	0.52967	87.9733	0.400323
3	169482947	169482947	+	1.12e-09	3.82e-07	11.7536	0.00141593	4.03587	1.31786	15.7895	2.52228
3	169482951	169482951	+	9.33e-10	3.29e-07	12.7173	0.00117984	4.10959	1.34142	16.8269	2.59395
3	169482969	169482969	+	1.31e-09	4.25e-07	11.8324	0.00165632	4.10959	1.34142	15.942	2.54435
3	169915893	169915893	+	1.13e-14	1.03e-11	15.1784	1.43e-08	60.4972	2.56937	75.6757	2.12668
3	183631494	183631494	+	1.11e-08	2.88e-06	-7.45047	0.0140516	86.8074	0.869149	79.3569	1.02639
3	184063649	184063649	+	5.17e-09	1.45e-06	-22.7957	0.00653679	40	3.55409	17.2043	2.25954
3	184408210	184408210	+	2.67e-10	1.09e-07	8.68209	0.00033813	3.81791	0.734322	12.5	1.09035
3	184468677	184468677	+	9.54e-11	4.35e-08	-14.0401	0.000120707	77.2358	2.18284	63.1957	2.04346
3	194033819	194033819	+	1.22e-09	4.11e-07	5.48693	0.00154625	2.0979	0.691926	7.58483	1.18284
3	195682596	195682596	+	2.72e-08	6.12e-06	11.2204	0.0343643	39.7553	0.513785	50.9757	0.470813
3	195955762	195955762	+	3.65e-15	3.62e-12	-10.6762	4.62e-09	49.7982	0.88099	39.122	0.810899
3	197329509	197329509	+	5.5e-27	1.29e-23	10.4467	6.97e-21	70.346	1.85382	80.7927	1.53804
4	10682	10682	+	1.6e-09	3.55e-07	5.14483	0.0020271	81.7628	0.691321	86.9077	0.587906
4	709870	709870	+	1.43e-14	7.02e-12	-7.90918	1.81e-08	17.2568	0.800013	9.34765	0.580575
4	714018	714018	+	6.2e-11	1.91e-08	7.81315	7.85e-05	69.1799	0.643683	76.9931	0.509976
4	757138	757138	+	8.76e-10	2.07e-07	5.34191	0.00110702	89.0042	0.679598	94.3462	0.452947
4	901673	901673	+	1.97e-31	2.94e-28	-11.9173	2.49e-25	51.3815	1.10041	39.4642	0.977352
4	941519	941519	+	5.24e-80	2.19e-75	-5.39884	6.65e-74	82.5645	0.447923	77.1656	0.447853
4	957285	957285	+	4.49e-28	5.21e-25	-10.4648	5.69e-22	84.3699	1.03882	73.9051	1.08309
4	962093	962093	+	1.1e-08	1.94e-06	-9.37692	0.0139253	58.7786	2.48299	49.4017	2.0671
4	1011084	1011084	+	4.78e-17	2.98e-14	-9.26984	6.05e-11	57.4278	0.757475	48.158	0.688549
4	1224648	1224648	+	1.12e-21	9.75e-19	5.42985	1.42e-15	15.238	0.316965	20.6679	0.314092
4	1276757	1276757	+	2.91e-24	3.04e-21	7.34375	3.69e-18	44.9843	1.05513	52.328	0.931008
4	1522045	1522045	+	4.6e-10	1.19e-07	-5.16047	0.000581898	80.6137	0.526489	75.4532	0.495064
4	1562724	1562724	+	2.96e-23	2.95e-20	11.3333	3.76e-17	69.1981	1.06392	80.5314	0.826351
4	2264494	2264494	+	1.01e-09	2.31e-07	5.14139	0.00127289	0	0	5.14139	1.11971
4	2418855	2418855	+	4.4e-09	8.67e-07	5.35917	0.00555643	4.27046	1.20617	9.62963	1.46585
4	2454130	2454130	+	1.94e-10	5.33e-08	-6.08033	0.000245083	92.4492	0.517262	86.3689	0.6733
4	2742497	2742497	+	7.9e-17	4.77e-14	11.0383	1e-10	35.5536	1.4361	46.5918	1.41262
4	3375045	3375045	+	1.01e-09	2.31e-07	5.93874	0.00128161	55.7774	0.743926	61.7162	0.658187
4	3423442	3423442	+	8.42e-10	2.02e-07	12.6068	0.00106438	59.0022	1.14534	71.609	0.910015
4	3829684	3829684	+	8.86e-52	3.7e-48	-6.45523	1.12e-45	74.1269	0.584593	67.6716	0.547549
4	6209854	6209854	+	7.45e-19	5.56e-16	-7.81669	9.44e-13	83.1679	0.730964	75.3513	0.753188
4	6616515	6616515	+	3.29e-08	4.99e-06	5.28781	0.0414818	86.0656	1.40215	91.3534	0.99491
4	6696229	6696229	+	3.91e-08	5.81e-06	-8.72708	0.0492987	80.8743	1.45364	72.1472	1.57024
4	6725102	6725102	+	1.44e-43	3.77e-40	5.06697	1.83e-37	63.5338	0.332042	68.6008	0.289624
4	6890806	6890806	+	1.67e-28	2.05e-25	-11.761	2.12e-22	50.0814	1.00892	38.3205	0.872058
4	6891010	6891010	+	1.01e-19	8.14e-17	-5.48209	1.28e-13	38.4846	0.769413	33.0025	0.683277
4	6926032	6926032	+	1.19e-11	4.01e-09	9.28709	1.51e-05	51.8024	1.82577	61.0895	1.52062
4	6946572	6946572	+	1.26e-74	1.76e-70	5.70659	1.6e-68	74.0396	0.661015	79.7461	0.541173
4	7131136	7131136	+	2.53e-14	1.2e-11	5.44173	3.2e-08	86.1763	0.650646	91.618	0.473585
4	7339249	7339249	+	4.99e-17	3.07e-14	-7.73012	6.32e-11	56.0212	1.00117	48.291	0.919258
4	7426379	7426379	+	7.77e-10	1.9e-07	-6.13045	0.000982868	73.0564	0.723926	66.926	0.682213
4	7502086	7502086	+	1.92e-30	2.67e-27	-10.3439	2.43e-24	55.0838	0.733948	44.7399	0.645095
4	7829982	7829982	+	7.6e-14	3.49e-11	6.89616	9.62e-08	12.4268	0.699989	19.323	0.741411
4	8069400	8069400	+	4.1e-62	3.43e-58	13.153	5.2e-56	71.4969	0.757235	84.6499	0.540003
4	8103324	8103324	+	3.71e-19	2.82e-16	13.1553	4.7e-13	43.3887	0.520026	56.5441	0.447631
4	8133765	8133765	+	6.71e-09	1.25e-06	-6.22449	0.00847261	94.4898	1.03081	88.2653	1.6255
4	8299721	8299721	+	4.25e-12	1.52e-09	5.65174	5.38e-06	42.77	0.843043	48.4218	0.755811
4	8511566	8511566	+	3.9e-48	1.36e-44	-5.73202	4.94e-42	76.909	0.482287	71.1769	0.457025
4	8665853	8665853	+	4.4e-09	8.67e-07	-5.69161	0.00555557	66.5138	0.825306	60.8221	0.816305
4	8895238	8895238	+	2.56e-08	4.1e-06	7.33906	0.0323164	5.73394	1.11343	13.073	1.38902
4	9454435	9454435	+	1.42e-12	5.53e-10	5.75618	1.79e-06	87.5989	0.691168	93.3551	0.474603
4	10485463	10485463	+	4.53e-09	8.89e-07	-11.6231	0.00572637	79.5918	2.87878	67.9688	2.91623
4	12542160	12542160	+	4.87e-30	6.57e-27	-21.0705	6.17e-24	85.1936	1.6951	64.1232	1.75491
4	15004082	15004082	+	5.15e-09	9.97e-07	8.37837	0.00651224	4.06977	1.5066	12.4481	2.12655
4	15004091	15004091	+	9.08e-11	2.69e-08	7.98977	0.000114847	4.09357	1.51522	12.0833	2.10389
4	15004097	15004097	+	8.44e-11	2.52e-08	7.96343	0.000106784	4.06977	1.5066	12.0332	2.09576
4	15004100	15004100	+	9.82e-11	2.87e-08	8.40643	0.000124208	4.09357	1.51522	12.5	2.13478
4	15004106	15004106	+	7.98e-11	2.4e-08	8.01357	0.000100985	4.06977	1.5066	12.0833	2.10389
4	15004109	15004109	+	3.18e-10	8.41e-08	7.38203	0.00040213	4.65116	1.60574	12.0332	2.09576
4	15004112	15004112	+	9.63e-11	2.83e-08	7.91555	0.000121795	4.11765	1.52395	12.0332	2.09576
4	15004115	15004115	+	9.87e-10	2.28e-07	6.3857	0.00124774	5.23256	1.69794	11.6183	2.06416
4	15004118	15004118	+	2.83e-09	5.97e-07	6.80064	0.00357585	5.23256	1.69794	12.0332	2.09576
4	17416102	17416102	+	3.68e-76	7.68e-72	-5.99017	4.66e-70	75.2359	0.423545	69.2457	0.406938
4	24065209	24065209	+	2.18e-18	1.54e-15	-5.81921	2.76e-12	84.7619	0.876821	78.9427	0.859349
4	29544573	29544573	+	5.71e-09	1.09e-06	7.5435	0.0072152	44.1677	0.657688	51.7112	0.589402
4	31186690	31186690	+	5.17e-10	1.33e-07	12.1082	0.000653834	57.2873	1.43576	69.3955	1.15647
4	39171735	39171735	+	4.62e-09	9.01e-07	10.4961	0.00583136	62.7193	1.30737	73.2154	1.09384
4	44669723	44669723	+	5.73e-13	2.35e-10	7.21145	7.26e-07	75.5497	1.27461	82.7611	1.02086
4	48344246	48344246	+	8.47e-10	2.02e-07	-13.6338	0.00107033	25.8621	2.8748	12.2283	1.7078
4	49107217	49107217	+	1.64e-25	1.81e-22	-9.8455	2.08e-19	56.9653	0.841737	47.1198	0.757711
4	49108941	49108941	+	9.29e-09	1.69e-06	7.57755	0.01173	79.0454	1.38861	86.623	0.871689
4	49114288	49114288	+	9.84e-10	2.28e-07	-17.693	0.00124395	86.5672	2.08302	68.8742	2.66431
4	49141697	49141697	+	5.19e-48	1.55e-44	-5.56434	6.58e-42	63.8592	0.317276	58.2949	0.268227
4	49639402	49639402	+	4.59e-12	1.63e-09	-14.1244	5.81e-06	39.3939	1.66813	25.2695	1.12806
4	49645234	49645234	+	3.83e-13	1.63e-10	13.0806	4.85e-07	68.4054	1.26904	81.486	1.35556
4	49650040	49650040	+	4.18e-09	8.36e-07	-12.8207	0.00528339	21.7544	2.44389	8.93372	1.53119
4	49650065	49650065	+	2.22e-13	9.78e-11	-9.7799	2.81e-07	13.8801	1.94186	4.10023	0.946413
4	49659190	49659190	+	8.37e-19	6.14e-16	-7.73841	1.06e-12	27.3593	1.31175	19.6209	0.898858
4	54982705	54982705	+	9.99e-09	1.8e-06	-6.00359	0.0126103	83.2536	1.49117	77.25	1.48216
4	55476928	55476928	+	2.2e-42	4.92e-39	10.1962	2.79e-36	72.619	0.521615	82.8153	0.397477
4	55575092	55575092	+	1.35e-08	2.29e-06	-27.8975	0.0170203	78.3439	3.28732	50.4464	3.34063
4	60385250	60385250	+	8.51e-28	9.62e-25	-33.7086	1.08e-21	97.1014	1.16605	63.3929	2.27596
4	60385254	60385254	+	3.64e-32	5.85e-29	-35.7129	4.62e-26	98.5507	0.830654	62.8378	2.29335
4	60385259	60385259	+	8.72e-22	7.75e-19	-29.9704	1.11e-15	95.6522	1.41742	65.6818	2.26338
4	62512726	62512726	+	9.04e-14	4.02e-11	12.0425	1.14e-07	65.6236	0.99711	77.6661	0.749843
4	76201523	76201523	+	1.7e-11	5.67e-09	-5.51227	2.15e-05	76.6234	1.5252	71.1111	1.74455
4	78492205	78492205	+	8.8e-12	2.99e-09	6.31424	1.11e-05	64.3777	0.530294	70.6919	0.440735
4	81119481	81119481	+	2.95e-12	1.08e-09	-5.32128	3.74e-06	34.1818	0.33411	28.8605	0.282667
4	87968581	87968581	+	3.52e-11	1.12e-08	-5.06586	4.45e-05	46.6985	0.609105	41.6326	0.557156
4	88320700	88320700	+	6.08e-10	1.52e-07	-17.6929	0.000768711	40.9091	1.63707	23.2162	1.37784
4	89205830	89205830	+	3.1e-08	4.79e-06	-15.562	0.0390875	35.4839	3.50827	19.9219	2.49633
4	89205853	89205853	+	3.1e-08	4.79e-06	-15.562	0.0390875	35.4839	3.50827	19.9219	2.49633
4	89205862	89205862	+	3.1e-08	4.79e-06	-15.562	0.0390875	35.4839	3.50827	19.9219	2.49633
4	89998520	89998520	+	1.17e-08	2.03e-06	-7.88186	0.0147546	86.0892	1.77291	78.2074	1.7307
4	111601503	111601503	+	1.93e-08	3.13e-06	-22.6057	0.0243097	56.6138	3.60501	34.0081	3.01431
4	124356867	124356867	+	7.81e-23	7.59e-20	-8.25244	9.9e-17	94.6137	0.404218	86.3612	0.560145
4	132650953	132650953	+	1.35e-28	1.71e-25	-11.0231	1.71e-22	83.197	0.588607	72.1739	0.630001
4	132651089	132651089	+	2.91e-56	1.52e-52	-13.2314	3.69e-50	60.6277	0.595867	47.3963	0.560682
4	144480376	144480376	+	8.65e-10	2.05e-07	6.1984	0.001093	0.27933	0.278939	6.47773	1.1074
4	160790365	160790365	+	3.85e-09	7.77e-07	-5.20277	0.0048609	99.5175	0.240672	94.3147	0.737815
4	161077729	161077729	+	8.11e-17	4.77e-14	-7.36527	1.03e-10	62.9759	0.714285	55.6107	0.714234
4	161402929	161402929	+	4.81e-39	1.01e-35	-9.79263	6.1e-33	47.5234	0.754484	37.7308	0.672176
4	174020404	174020404	+	3.46e-08	5.23e-06	8.51166	0.0437162	56.2997	1.67112	64.8113	1.46681
4	177241080	177241080	+	8.93e-09	1.63e-06	5.59209	0.0112756	1.1583	0.470128	6.75039	0.994073
4	183728966	183728966	+	8.26e-10	2e-07	-6.80645	0.0010448	32.3889	1.10299	25.5824	0.923552
4	183769256	183769256	+	6.06e-24	6.18e-21	13.8255	7.68e-18	51.7191	0.955683	65.5446	0.799287
4	183814167	183814167	+	4.91e-33	8.21e-30	-8.37899	6.23e-27	92.8668	0.423071	84.4878	0.505693
4	184654216	184654216	+	2.17e-14	1.04e-11	9.30974	2.75e-08	4.63918	0.755048	13.9489	1.08586
4	187645706	187645706	+	3.11e-08	4.79e-06	7.11705	0.0392862	7.00935	1.74523	14.1264	2.12358
4	189065440	189065440	+	1.2e-17	7.98e-15	-5.15164	1.52e-11	22.6618	0.5963	17.5102	0.474993
4	189226268	189226268	+	3.83e-09	7.77e-07	-13.5321	0.00483969	75.6098	1.36899	62.0777	1.41007
4	190987012	190987012	+	1.61e-16	8.97e-14	8.25182	2.04e-10	37.6579	0.646382	45.9098	0.554791
4	190989761	190989761	+	2.14e-73	2.23e-69	8.39236	2.71e-67	59.8779	0.547043	68.2703	0.398878
4	190989764	190989764	+	2.36e-59	1.65e-55	6.31692	2.99e-53	76.1021	0.475905	82.419	0.326208
5	320809	320809	+	1.26e-09	3.68e-07	7.46919	0.00158767	1.92678	0.603404	9.39597	1.06897
5	421338	421338	+	5.25e-10	1.66e-07	-5.00213	0.000663415	88.2317	0.799853	83.2295	0.787976
5	427609	427609	+	1.16e-40	5.34e-37	-10.3946	1.47e-34	93.9932	0.419195	83.5986	0.608175
5	1061689	1061689	+	9.17e-56	6.02e-52	-7.94634	1.16e-49	60.1233	0.566793	52.1769	0.498034
5	1225121	1225121	+	3.39e-08	6.26e-06	6.50879	0.0427878	59.4276	1.42463	65.9364	1.25988
5	1273578	1273578	+	8.65e-102	1.99e-97	5.26197	1.1e-95	87.0695	0.265514	92.3315	0.199517
5	1393877	1393877	+	2.76e-57	2.11e-53	9.19686	3.5e-51	60.6753	0.589289	69.8722	0.492381
5	1549772	1549772	+	3.25e-16	2.53e-13	-8.34037	4.12e-10	48.6857	0.594191	40.3453	0.540975
5	1809713	1809713	+	1.78e-38	7.43e-35	7.04514	2.26e-32	10.5044	0.659567	17.5495	0.764922
5	1964423	1964423	+	4.27e-34	1.4e-30	6.58762	5.41e-28	37.1719	1.11844	43.7596	1.1197
5	2005353	2005353	+	5.73e-52	3.29e-48	5.614	7.26e-46	13.9392	0.178536	19.5532	0.17722
5	2370954	2370954	+	1.73e-31	4.43e-28	6.8366	2.2e-25	70.7952	0.615478	77.6318	0.49803
5	2669057	2669057	+	5.52e-72	6.34e-68	-6.6086	7e-66	74.2888	0.451134	67.6802	0.42863
5	3219694	3219694	+	3.53e-12	1.64e-09	-6.38861	4.47e-06	13.2379	1.01357	6.84932	0.661059
5	6349484	6349484	+	3.8e-23	5.82e-20	5.77064	4.82e-17	86.0267	0.318579	91.7973	0.225097
5	6446463	6446463	+	3.74e-27	7.81e-24	-5.74186	4.74e-21	86.0235	0.675743	80.2817	0.703895
5	8177915	8177915	+	1.76e-11	7.36e-09	-8.662	2.23e-05	74.5518	0.859863	65.8898	0.89085
5	14218868	14218868	+	4.31e-21	6.01e-18	-14.0681	5.47e-15	46.2411	0.897514	32.173	0.770371
5	43037633	43037633	+	2.31e-09	6.19e-07	-6.20307	0.00292507	75.8051	0.561999	69.602	0.541671
5	43313319	43313319	+	3.55e-11	1.41e-08	8.73612	4.49e-05	6.46388	1.51621	15.2	1.85398
5	43313332	43313332	+	1.58e-11	6.65e-09	7.36217	1.99e-05	2.17391	0.877797	9.53608	1.4911
5	43313338	43313338	+	2.85e-11	1.16e-08	7.05588	3.6e-05	1.44928	0.719368	8.50515	1.4162
5	43313365	43313365	+	1.55e-09	4.35e-07	6.35322	0.00196029	2.17391	0.877797	8.52713	1.41969
5	49626198	49626198	+	5.1e-77	7.81e-73	19.4241	6.46e-71	58.0078	1.09059	77.4319	0.824595
5	49963367	49963367	+	1.58e-09	4.39e-07	5.76709	0.00199295	3.57143	1.16902	9.33852	1.81503
5	49963380	49963380	+	5.94e-09	1.4e-06	5.37799	0.00750355	3.57143	1.16902	8.94942	1.78062
5	49963394	49963394	+	4.26e-09	1.07e-06	5.37027	0.00537745	3.96825	1.22972	9.33852	1.81503
5	54527608	54527608	+	1.45e-09	4.14e-07	5.7951	0.00183502	1.76991	0.71614	7.56501	1.28574
5	64470161	64470161	+	4.56e-161	2.09e-156	9.7779	5.78e-155	83.861	0.259969	93.6389	0.149161
5	67355880	67355880	+	4.8e-13	2.66e-10	-6.04257	6.07e-07	92.785	0.694985	86.7424	0.788854
5	71404325	71404325	+	7.27e-09	1.67e-06	5.01916	0.00917687	2.75862	0.961773	7.77778	1.41154
5	77147034	77147034	+	2.72e-09	7.18e-07	5.92886	0.00343499	74.5623	0.823184	80.4912	0.662012
5	77147064	77147064	+	2.82e-09	7.42e-07	5.62709	0.00356886	68.5377	0.878039	74.1648	0.730359
5	79354703	79354703	+	2.58e-63	2.37e-59	-11.8364	3.27e-57	68.7105	0.597702	56.8742	0.597993
5	110848336	110848336	+	1.78e-09	4.88e-07	-11.9215	0.00225577	23.0769	2.54998	11.1554	1.98711
5	115151657	115151657	+	2.67e-08	5.1e-06	11.1898	0.033726	9.46746	2.25204	20.6573	2.77396
5	132175281	132175281	+	4.43e-09	1.11e-06	6.16483	0.00559253	62.7386	0.841539	68.9034	0.747958
5	133802546	133802546	+	9.59e-09	2.11e-06	7.52618	0.0121144	1.44578	0.585956	8.97196	1.23553
5	135082127	135082127	+	1.46e-18	1.5e-15	-5.98798	1.86e-12	46.0105	0.356559	40.0226	0.305601
5	135161419	135161419	+	1.11e-16	9.07e-14	-6.8045	1.4e-10	88.3871	0.417453	81.5826	0.456315
5	138299630	138299630	+	7.77e-27	1.55e-23	9.64957	9.85e-21	61.0164	0.909906	70.6659	0.755264
5	139029334	139029334	+	9.27e-11	3.49e-08	12.2942	0.000117245	4.56853	1.48765	16.8627	2.34472
5	139029349	139029349	+	5.28e-10	1.66e-07	10.6101	0.000667254	5.07614	1.56394	15.6863	2.2774
5	139029353	139029353	+	1.78e-10	6.35e-08	11.1177	0.000225379	4.56853	1.48765	15.6863	2.2774
5	140202740	140202740	+	1.27e-08	2.72e-06	6.23657	0.0160581	44.2276	0.638737	50.4642	0.567718
5	140229752	140229752	+	1.66e-08	3.4e-06	6.34235	0.0210074	37.5908	0.589583	43.9331	0.540517
5	140615735	140615735	+	1.82e-11	7.53e-09	-23.3051	2.3e-05	52.1236	3.10405	28.8184	2.43139
5	140615743	140615743	+	2.26e-10	7.88e-08	-19.3024	0.000286245	69.6	2.90919	50.2976	2.72768
5	140711947	140711947	+	1.11e-11	4.72e-09	6.95541	1.4e-05	39.3591	0.73393	46.3145	0.666157
5	143974736	143974736	+	9.36e-10	2.83e-07	-8.35168	0.00118322	49.8823	0.990533	41.5306	0.881784
5	146184133	146184133	+	1.52e-28	3.5e-25	5.33267	1.93e-22	17.9581	0.532236	23.2908	0.518133
5	148807226	148807226	+	2.74e-17	2.37e-14	-8.61295	3.47e-11	63.1649	1.01555	54.5519	0.940819
5	149211868	149211868	+	1.25e-19	1.47e-16	-6.50072	1.58e-13	71.9754	0.853493	65.4747	0.834766
5	149334075	149334075	+	2.17e-09	5.87e-07	8.47125	0.00274466	86.2745	1.70363	94.7458	0.918563
5	149539339	149539339	+	4.57e-09	1.13e-06	-5.34638	0.00576828	57.5331	1.02117	52.1867	0.957613
5	150035822	150035822	+	1.03e-08	2.23e-06	9.47984	0.013046	6.92641	1.67056	16.4062	2.31458
5	150362024	150362024	+	1.42e-20	1.86e-17	17.2703	1.8e-14	20	1.77123	37.2703	1.75162
5	150436644	150436644	+	5.69e-13	3.11e-10	5.7173	7.2e-07	28.7717	0.555761	34.489	0.520617
5	154135972	154135972	+	2.85e-08	5.37e-06	5.23245	0.035985	10.6061	1.26339	15.8385	1.4387
5	154135993	154135993	+	2.04e-08	4.07e-06	5.45742	0.0257968	10.7926	1.27419	16.25	1.45824
5	157078544	157078544	+	2.32e-09	6.19e-07	-5.51422	0.00292845	83.727	0.626437	78.2127	0.678273
5	169137784	169137784	+	6.46e-15	4.71e-12	-12.2072	8.18e-09	25.6188	0.782638	13.4115	0.544146
5	176024431	176024431	+	2.21e-08	4.37e-06	-6.95894	0.0279486	22.3098	0.826553	15.3509	0.638038
5	176024440	176024440	+	7.81e-09	1.78e-06	-5.27121	0.00985853	17.7047	0.755451	12.4334	0.583936
5	176024443	176024443	+	5.57e-12	2.48e-09	-7.45563	7.04e-06	21.129	0.808244	13.6733	0.607724
5	176024463	176024463	+	3.73e-10	1.24e-07	-7.52667	0.000472175	25.4231	0.863801	17.8964	0.679218
5	176024471	176024471	+	4.98e-09	1.22e-06	-8.6882	0.00628667	30.303	0.911691	21.6148	0.729583
5	176797875	176797875	+	2.04e-13	1.17e-10	-8.37392	2.58e-07	37.6818	1.00219	29.3079	0.86422
5	176797890	176797890	+	8.42e-21	1.14e-17	-10.2133	1.07e-14	26.587	0.896965	16.3737	0.687022
5	176797901	176797901	+	1.39e-18	1.45e-15	-9.97969	1.76e-12	30.9563	0.938623	20.9766	0.755002
5	176797917	176797917	+	5.38e-19	5.89e-16	-11.8526	6.82e-13	35.2095	0.982548	23.3569	0.795336
5	176797920	176797920	+	4.08e-18	3.91e-15	-10.8919	5.17e-12	33.3192	0.970474	22.4273	0.785728
5	176798000	176798000	+	8.22e-13	4.38e-10	-7.77491	1.04e-06	29.5931	0.925405	21.8182	0.772288
5	176798011	176798011	+	1.25e-12	6.4e-10	-8.45664	1.59e-06	32.6598	0.952331	24.2032	0.801601
5	176827373	176827373	+	3.4e-16	2.6e-13	-5.24452	4.31e-10	67.4398	0.530448	62.1953	0.513964
5	176827417	176827417	+	2.54e-14	1.72e-11	-5.45855	3.22e-08	71.4305	0.527285	65.972	0.518538
5	176827672	176827672	+	8.94e-18	8.22e-15	-5.2908	1.13e-11	52.0455	0.462179	46.7547	0.409619
5	178284030	178284030	+	1.58e-20	2.02e-17	-15.617	2e-14	46.3604	1.21809	30.7434	1.01054
5	178411788	178411788	+	3.87e-14	2.54e-11	-5.48064	4.9e-08	93.565	0.50823	88.0844	0.607389
5	178548518	178548518	+	9.04e-09	2.01e-06	-5.06601	0.0114141	74.5603	0.786033	69.4942	0.753189
5	178701725	178701725	+	1.35e-09	3.91e-07	5.5427	0.00171004	61.9942	0.99144	67.5369	0.820585
5	179718410	179718410	+	2.6e-12	1.26e-09	14.0938	3.29e-06	3.5533	1.31894	17.6471	2.38729
5	179740994	179740994	+	6.56e-23	9.73e-20	-12.7933	8.31e-17	77.4128	0.842056	64.6195	0.939718
5	179740999	179740999	+	2.25e-23	3.57e-20	-13.7995	2.85e-17	74.4931	0.877789	60.6936	0.958814
5	179741008	179741008	+	1.58e-14	1.08e-11	-11.2463	2e-08	67.14	0.946054	55.8937	0.974495
5	179741039	179741039	+	4.29e-09	1.08e-06	-9.85751	0.00541459	68.4168	0.937793	58.5593	0.969468
5	179741059	179741059	+	1.84e-13	1.07e-10	-9.39761	2.34e-07	69.8595	0.946774	60.4619	0.907768
5	179741062	179741062	+	1.69e-17	1.49e-14	-12.5118	2.13e-11	70.6008	0.940408	58.089	0.916404
5	179741066	179741066	+	7.18e-15	5.16e-12	-10.9707	9.1e-09	66.1277	0.976293	55.157	0.923684
5	179741080	179741080	+	7.63e-14	4.66e-11	-10.2058	9.66e-08	69.7575	0.947279	59.5517	0.911377
5	179807598	179807598	+	3.28e-12	1.54e-09	-6.32687	4.15e-06	92.7366	0.702987	86.4097	0.771688
5	180031389	180031389	+	7.21e-09	1.67e-06	-22.1748	0.00911064	94.1606	1.41659	71.9858	2.67416
5	180043388	180043388	+	9.64e-36	3.41e-32	-5.61174	1.22e-29	71.5029	0.679124	65.8912	0.626993
6	448952	448952	+	1.5e-08	3.44e-06	14.414	0.0189435	74.2609	1.28922	88.6749	0.879598
6	737003	737003	+	2.64e-10	9.74e-08	5.25068	0.00033327	64.4567	0.72622	69.7074	0.674023
6	1034773	1034773	+	1.92e-16	1.66e-13	23.7122	2.43e-10	46.1538	2.33709	69.8661	2.16781
6	1615558	1615558	+	1.14e-10	4.48e-08	-5.96369	0.000144183	29.6282	0.64046	23.6645	0.531195
6	5580339	5580339	+	2.6e-08	5.45e-06	-9.60777	0.0328721	41.8126	1.58292	32.2048	1.34273
6	7313507	7313507	+	1.74e-09	5.43e-07	6.82418	0.00219993	1.22951	0.70548	8.05369	1.57636
6	7313516	7313516	+	4.18e-09	1.14e-06	6.06526	0.00528364	1.21951	0.699779	7.28477	1.49548
6	7313529	7313529	+	3.34e-09	9.37e-07	5.73907	0.00422547	1.21457	0.696964	6.95364	1.4637
6	7313531	7313531	+	5.94e-09	1.55e-06	6.99637	0.00749921	1.6129	0.799922	8.60927	1.6141
6	7441754	7441754	+	2.37e-30	1.04e-26	7.75572	3e-24	39.1432	0.8826	46.899	0.760583
6	11381127	11381127	+	6.57e-54	5.77e-50	-5.61977	8.32e-48	39.8927	0.338871	34.273	0.295745
6	15002358	15002358	+	1.07e-19	1.43e-16	-8.45129	1.36e-13	19.107	0.712339	10.6557	0.518736
6	15222514	15222514	+	3.75e-14	2.23e-11	7.85893	4.74e-08	69.5775	0.70681	77.4365	0.621394
6	17174610	17174610	+	1.35e-11	6.45e-09	-9.10539	1.71e-05	93.3816	0.799455	84.2762	1.04997
6	27239749	27239749	+	6.35e-10	2.23e-07	-5.44361	0.000802797	94.7559	0.547288	89.3123	0.666005
6	29648468	29648468	+	3.6e-11	1.58e-08	12.3087	4.55e-05	32.81	1.86031	45.1187	1.80741
6	29648844	29648844	+	3.13e-09	9.01e-07	5.14146	0.00396032	66.9149	0.52864	72.0564	0.456834
6	29648848	29648848	+	3.2e-09	9.13e-07	5.70943	0.00404045	57.4277	0.555494	63.1372	0.491053
6	29855157	29855157	+	1.73e-19	2.24e-16	-16.1626	2.19e-13	50	2.3518	33.8374	2.0572
6	30685074	30685074	+	4.74e-09	1.27e-06	12.0442	0.00598373	3.74532	1.16198	15.7895	1.74432
6	30685080	30685080	+	2.03e-08	4.42e-06	11.3577	0.0256543	3.74532	1.16198	15.103	1.71292
6	30685087	30685087	+	2.03e-08	4.42e-06	11.3577	0.0256543	3.74532	1.16198	15.103	1.71292
6	30784068	30784068	+	7.41e-25	2.17e-21	5.62861	9.39e-19	87.2391	0.355353	92.8677	0.24017
6	30831195	30831195	+	3.91e-08	7.71e-06	9.71635	0.0493045	80.814	1.50121	90.5303	1.04041
6	30882761	30882761	+	2.84e-08	5.87e-06	-8.87128	0.035876	52.3566	1.13044	43.4853	0.995666
6	30882767	30882767	+	4.89e-11	2.09e-08	-8.1287	6.18e-05	34.1876	1.07389	26.0589	0.881623
6	32632728	32632728	+	6.35e-09	1.6e-06	8.05056	0.00801955	29.9832	0.937612	38.0338	1.02392
6	32632731	32632731	+	3.31e-10	1.21e-07	8.46999	0.000418471	29.6358	0.934278	38.1058	1.02406
6	32632737	32632737	+	2.16e-08	4.64e-06	8.20586	0.0273082	30.6114	0.943123	38.8173	1.02762
6	32632744	32632744	+	7.86e-09	1.92e-06	8.44377	0.00992219	29.9288	0.936929	38.3726	1.02542
6	32632746	32632746	+	2.17e-08	4.64e-06	8.17161	0.0274311	31.5349	0.950256	39.7065	1.03174
6	33702080	33702080	+	3.52e-19	4.3e-16	-5.21747	4.46e-13	89.8483	0.372034	84.6308	0.403475
6	35889002	35889002	+	9.08e-10	3.1e-07	6.08479	0.00114806	1.82482	0.571769	7.9096	1.0143
6	35889013	35889013	+	3.53e-10	1.26e-07	5.74799	0.000446026	2.35294	0.621408	8.10093	0.994318
6	35889033	35889033	+	7.81e-13	4.35e-10	6.02189	9.89e-07	0.662252	0.330028	6.68414	0.904145
6	36927139	36927139	+	3.67e-10	1.3e-07	-7.76034	0.000464537	78.0687	0.836989	70.3084	0.827586
6	37712545	37712545	+	1.57e-09	5.01e-07	11.5588	0.00198769	52.4843	1.09682	64.0431	0.976694
6	39280786	39280786	+	6.93e-16	5.44e-13	7.00588	8.77e-10	27.675	0.47657	34.6809	0.447167
6	39280817	39280817	+	1.71e-14	1.11e-11	5.839	2.17e-08	21.1231	0.424178	26.9621	0.408102
6	43044667	43044667	+	6.48e-09	1.63e-06	5.09542	0.00819108	2.3622	0.673808	7.45763	1.08155
6	43044676	43044676	+	3.52e-08	7e-06	5.00736	0.0443794	2.72374	0.717967	7.73109	1.09494
6	43253388	43253388	+	8.57e-12	4.19e-09	6.32673	1.08e-05	13.3102	0.667204	19.6369	0.691002
6	45726739	45726739	+	1.03e-19	1.42e-16	-8.05445	1.31e-13	96.8631	0.537428	88.8087	0.947106
6	45726741	45726741	+	3.08e-20	4.84e-17	-12.2212	3.9e-14	89.8386	0.931097	77.6173	1.25218
6	45726768	45726768	+	3.33e-28	1.33e-24	-18.3138	4.22e-22	79.8228	1.25906	61.5091	1.50375
6	47621846	47621846	+	4.18e-122	1.84e-117	11.7912	5.3e-116	25.9653	0.274237	37.7566	0.26674
6	55443920	55443920	+	1.95e-09	5.91e-07	5.27326	0.00246287	2.13415	0.797978	7.40741	1.39787
6	56298158	56298158	+	1.16e-08	2.74e-06	6.40723	0.0146309	71.6947	0.852702	78.102	0.724755
6	74340527	74340527	+	1.41e-09	4.59e-07	5.66828	0.00178188	92.5926	0.817613	98.2609	0.385485
6	77161771	77161771	+	1.82e-23	4.21e-20	8.62921	2.31e-17	58.5069	0.918111	67.1362	0.804614
6	81368865	81368865	+	6.08e-16	4.95e-13	10.9508	7.7e-10	79.9582	1.82908	90.9091	1.04349
6	87312910	87312910	+	4.41e-63	6.46e-59	-13.2474	5.59e-57	57.82	0.646007	44.5726	0.624782
6	87312929	87312929	+	4.82e-16	4.08e-13	-5.29023	6.1e-10	91.557	0.363479	86.2668	0.432449
6	89498971	89498971	+	2.7e-13	1.52e-10	20.8996	3.42e-07	69.1925	1.62727	90.0922	1.01408
6	95534202	95534202	+	1.76e-18	2.04e-15	-7.51198	2.23e-12	92.0984	0.686529	84.5865	0.782737
6	107812402	107812402	+	2.92e-09	8.49e-07	6.82598	0.00368476	5.59441	1.35892	12.4204	1.86125
6	117259581	117259581	+	1.92e-09	5.85e-07	-12.2959	0.00242215	45.9067	1.60415	33.6108	1.52379
6	117994706	117994706	+	6.38e-25	2.01e-21	-11.5148	8.09e-19	90.6977	1.01621	79.1829	1.26628
6	118320469	118320469	+	2.63e-10	9.74e-08	-8.468	0.000332704	65.0718	2.33183	56.6038	2.26929
6	131122624	131122624	+	2.66e-23	5.84e-20	5.71484	3.36e-17	92.5501	0.811501	98.265	0.366684
6	132722936	132722936	+	1.3e-16	1.14e-13	-15.2294	1.65e-10	18.6441	2.26753	3.41463	0.896883
6	132722939	132722939	+	8.24e-11	3.39e-08	-12.2236	0.000104266	16.8919	2.17778	4.6683	1.04569
6	137756994	137756994	+	4.98e-12	2.49e-09	8.23468	6.3e-06	72.9664	1.09839	81.201	0.892819
6	144467849	144467849	+	1.97e-08	4.34e-06	5.4012	0.0249157	91.4932	0.839259	96.8944	0.455709
6	151327344	151327344	+	4.73e-22	8.67e-19	5.03034	6e-16	86.3636	0.348405	91.394	0.269641
6	151460852	151460852	+	4.27e-09	1.16e-06	-5.23593	0.00539656	85.3271	0.672663	80.0911	0.673907
6	151561935	151561935	+	2.39e-14	1.44e-11	7.76107	3.03e-08	4.37853	0.768998	12.1396	1.2722
6	155255049	155255049	+	2.33e-20	3.8e-17	8.79968	2.96e-14	25.2789	0.775968	34.0786	0.727128
6	155324700	155324700	+	1.25e-12	6.72e-10	-6.10863	1.59e-06	49.7638	0.992084	43.6552	0.891198
6	157977080	157977080	+	3.87e-34	2.13e-30	15.1698	4.91e-28	67.7114	0.578141	82.8812	0.419225
6	159126042	159126042	+	2e-15	1.44e-12	-9.14271	2.53e-09	90.891	0.741947	81.7483	0.722285
6	159250171	159250171	+	3.85e-20	5.65e-17	-13.7808	4.88e-14	63.4825	1.1249	49.7017	1.07111
6	160679401	160679401	+	4.4e-09	1.19e-06	16.2674	0.00556303	50.1238	1.75899	66.3912	1.43142
6	160776653	160776653	+	7.82e-93	1.72e-88	16.5896	9.92e-87	43.474	0.697648	60.0635	0.60227
6	160783876	160783876	+	4.48e-22	8.57e-19	-7.05484	5.68e-16	88.9872	0.658359	81.9323	0.718563
6	160783883	160783883	+	6.3e-16	5.04e-13	-6.07965	7.98e-10	88.1491	0.661405	82.0694	0.704253
6	160783885	160783885	+	1.14e-09	3.79e-07	-5.62932	0.00143784	80.4439	0.811653	74.8146	0.797044
6	160784000	160784000	+	2.25e-09	6.73e-07	-6.68834	0.00284428	86.1391	0.796288	79.4508	0.864412
6	161682355	161682355	+	7.74e-09	1.9e-06	-7.26884	0.00977516	99.1416	0.604348	91.8728	1.62432
6	166374945	166374945	+	2.22e-11	9.97e-09	-6.27213	2.81e-05	89.5683	0.916646	83.2962	1.01633
6	166711565	166711565	+	3.12e-09	9.01e-07	5.43093	0.00393876	72.6512	0.43983	78.0821	0.365426
6	166720545	166720545	+	2.92e-08	6.01e-06	-7.7053	0.036882	33.8641	1.09031	26.1588	0.833109
6	167458791	167458791	+	2.12e-09	6.37e-07	6.88068	0.00267297	59.3864	1.11993	66.2671	0.961298
6	167839198	167839198	+	1.77e-14	1.13e-11	-9.93944	2.24e-08	33.3541	1.17612	23.4146	0.935276
6	168494038	168494038	+	4.88e-28	1.79e-24	-8.92762	6.19e-22	57.3199	0.688291	48.3923	0.633651
6	168629566	168629566	+	1.54e-34	9.7e-31	-13.1116	1.96e-28	85.9468	0.408135	72.8352	0.459913
6	168686895	168686895	+	1.41e-62	1.55e-58	-14.1867	1.79e-56	65.9479	0.66047	51.7612	0.623833
6	170055105	170055105	+	1.84e-14	1.16e-11	-10.3813	2.33e-08	63.9883	0.596143	53.6069	0.559558
6	170055127	170055127	+	9.2e-17	8.43e-14	-7.94803	1.17e-10	59.2847	0.593615	51.3366	0.549719
6	170055139	170055139	+	3.25e-18	3.49e-15	-8.52499	4.12e-12	59.3782	0.593357	50.8532	0.549969
6	170055317	170055317	+	5.44e-16	4.52e-13	-7.61507	6.9e-10	51.6129	0.542235	43.9978	0.471232
6	170373468	170373468	+	1.12e-11	5.43e-09	12.9515	1.42e-05	85.2941	2.47965	98.2456	0.869464
6	170574989	170574989	+	4.94e-17	5.01e-14	7.83179	6.26e-11	65.0149	1.16531	72.8467	0.981093
7	159932	159932	+	5.87e-36	1.88e-32	5.23289	7.44e-30	65.2852	0.896003	70.518	0.77786
7	220374	220374	+	4.52e-30	1.31e-26	-8.30139	5.72e-24	84.4698	0.531202	76.1684	0.569033
7	220716	220716	+	2.87e-14	1.82e-11	10.8915	3.63e-08	49.0652	1.18993	59.9566	1.02058
7	220727	220727	+	8.97e-20	1.12e-16	13.5475	1.14e-13	50.0542	1.16437	63.6017	0.990419
7	228769	228769	+	5.22e-101	1.59e-96	-6.21813	6.62e-95	93.8444	0.227841	87.6262	0.285846
7	228783	228783	+	1.19e-87	2.41e-83	-6.4116	1.5e-81	93.4537	0.234387	87.0421	0.291583
7	286503	286503	+	6.88e-25	1.4e-21	-5.48444	8.72e-19	86.1472	0.350719	80.6627	0.367361
7	298513	298513	+	3.67e-48	2.8e-44	-7.81612	4.65e-42	91.7612	0.414227	83.9451	0.480803
7	350548	350548	+	1.84e-09	4.87e-07	-6.72191	0.00233179	92.0464	0.77881	85.3245	0.960956
7	421277	421277	+	3.8e-12	1.78e-09	8.67132	4.81e-06	62.8685	1.36385	71.5398	1.1045
7	450943	450943	+	1.33e-29	3.68e-26	-5.91783	1.68e-23	70.4118	0.357061	64.494	0.328991
7	534158	534158	+	3.03e-08	5.33e-06	-9.44972	0.0382857	91.6168	1.51642	82.167	1.81869
7	596055	596055	+	1.05e-10	3.99e-08	-6.71963	0.000133366	93.1963	0.67036	86.4767	0.778417
7	601432	601432	+	5.47e-44	2.57e-40	-8.97735	6.94e-38	71.1251	0.608036	62.1478	0.574278
7	862659	862659	+	1.67e-10	5.94e-08	-5.91678	0.000210894	90.6756	0.375545	84.7588	0.428763
7	884057	884057	+	1.48e-12	7.11e-10	9.29293	1.88e-06	39.4571	1.22805	48.75	1.24961
7	960050	960050	+	3.77e-08	6.45e-06	5.34568	0.0475628	89.3513	0.763085	94.697	0.52129
7	968648	968648	+	5e-43	2.18e-39	-5.03309	6.34e-37	31.1682	0.457765	26.1351	0.377521
7	1308390	1308390	+	3.56e-09	8.75e-07	-11.8742	0.00450243	55.1515	2.73776	43.2773	2.27094
7	1354994	1354994	+	4.79e-14	2.86e-11	-7.13956	6.07e-08	42.9297	1.33291	35.7901	1.16404
7	1461066	1461066	+	8.51e-14	4.85e-11	9.13467	1.08e-07	81.918	0.925049	91.0526	0.624339
7	1787842	1787842	+	2.13e-18	2.27e-15	-7.82779	2.7e-12	76.2511	0.487716	68.4234	0.486543
7	1890925	1890925	+	8.33e-12	3.73e-09	-6.03755	1.05e-05	75.9182	0.309273	69.8806	0.302825
7	1907008	1907008	+	3.21e-13	1.67e-10	-5.57108	4.07e-07	74.4869	0.357012	68.9158	0.329049
7	1948948	1948948	+	3.9e-09	9.48e-07	5.77915	0.00492438	37.1049	0.750347	42.8841	0.716509
7	1951237	1951237	+	4.06e-54	3.53e-50	-12.9871	5.14e-48	54.0891	0.570493	41.102	0.485461
7	1958932	1958932	+	2.08e-17	1.98e-14	-5.37876	2.64e-11	97.0551	0.427767	91.6763	0.664146
7	1979740	1979740	+	5.32e-09	1.24e-06	16.1454	0.00672554	15.4054	1.87675	31.5508	2.403
7	3208900	3208900	+	1.35e-11	5.8e-09	-7.53402	1.71e-05	80.8599	1.46511	73.3259	1.47747
7	3230059	3230059	+	3.16e-08	5.52e-06	-11.2219	0.0399109	23.7986	2.03712	12.5767	1.0603
7	3918066	3918066	+	3.51e-08	6.06e-06	11.0491	0.0442896	74.8	1.22799	85.8491	0.938936
7	4080102	4080102	+	4.47e-19	5.14e-16	14.3825	5.66e-13	69.8739	1.18188	84.2564	0.824776
7	4106413	4106413	+	2.03e-08	3.82e-06	-13.1245	0.0255806	62.0188	1.41951	48.8943	1.2389
7	4131685	4131685	+	8.32e-24	1.58e-20	10.8853	1.05e-17	66.8589	0.587712	77.7442	0.476642
7	4746746	4746746	+	7.12e-15	5.04e-12	-5.5647	9.01e-09	88.3151	0.545653	82.7504	0.584788
7	4823972	4823972	+	2e-08	3.79e-06	5.00112	0.0252797	86.2341	0.667286	91.2352	0.480953
7	4918726	4918726	+	3.32e-08	5.76e-06	-10.4371	0.0419025	64.9558	1.15886	54.5187	1.10357
7	5233351	5233351	+	3.6e-16	2.81e-13	-5.6127	4.56e-10	10.4426	0.633954	4.82993	0.395409
7	5510155	5510155	+	3.89e-10	1.28e-07	5.83328	0.000491288	82.8714	0.567856	88.7047	0.439463
7	20826595	20826595	+	2.56e-08	4.6e-06	-11.0123	0.0323352	17.7515	2.07837	6.73913	1.16889
7	20826600	20826600	+	3.8e-08	6.46e-06	-8.18966	0.047926	10.3448	1.63252	2.15517	0.674141
7	20826607	20826607	+	1.71e-09	4.56e-07	-10.8807	0.00215896	13.2565	1.8204	2.37581	0.707773
7	20826630	20826630	+	8.52e-09	1.87e-06	-8.752	0.0107592	10.6628	1.65687	1.91083	0.630828
7	20826643	20826643	+	1.26e-08	2.58e-06	-9.04936	0.0159604	10.3152	1.62812	1.26582	0.513489
7	23294901	23294901	+	9.29e-14	5.24e-11	5.14319	1.18e-07	54.1797	0.838729	59.3228	0.758529
7	26868344	26868344	+	1.07e-11	4.65e-09	-13.6438	1.35e-05	87.1518	1.00302	73.508	1.19051
7	27170022	27170022	+	1.51e-22	2.42e-19	-9.04735	1.92e-16	51.8076	0.455001	42.7603	0.393824
7	27170031	27170031	+	1.62e-17	1.57e-14	-8.81217	2.05e-11	55.0945	0.44052	46.2823	0.38862
7	27170034	27170034	+	9.22e-17	7.91e-14	-8.57575	1.17e-10	52.7207	0.442082	44.145	0.386888
7	27170037	27170037	+	7.81e-15	5.47e-12	-6.06881	9.89e-09	26.867	0.392595	20.7982	0.316319
7	27170039	27170039	+	1.82e-09	4.81e-07	-5.39589	0.00229639	30.288	0.407087	24.8922	0.337033
7	27170058	27170058	+	2.4e-14	1.57e-11	-8.61799	3.04e-08	55.6253	0.440221	47.0074	0.389059
7	27170067	27170067	+	1.37e-10	4.99e-08	-6.5853	0.000173166	35.3408	0.423581	28.7555	0.352837
7	28678256	28678256	+	7.87e-14	4.52e-11	-7.71907	9.96e-08	96.9994	0.422179	89.2803	0.694017
7	29234841	29234841	+	6.07e-09	1.4e-06	13.4443	0.00766536	1.44928	0.830654	14.8936	2.32245
7	29234845	29234845	+	4.3e-09	1.02e-06	13.4443	0.00543011	1.44928	0.830654	14.8936	2.32245
7	29234847	29234847	+	1.2e-08	2.49e-06	12.5357	0.0151186	1.93237	0.956803	14.4681	2.29475
7	30944898	30944898	+	1.23e-08	2.55e-06	7.50436	0.0155824	86.6539	0.859361	94.1583	0.540475
7	45439032	45439032	+	2.44e-09	6.26e-07	5.48768	0.00307924	71.5287	0.621109	77.0164	0.528059
7	45851347	45851347	+	1.57e-13	8.54e-11	-5.39187	1.99e-07	96.3403	0.409358	90.9484	0.54486
7	45852705	45852705	+	2.83e-14	1.82e-11	7.71048	3.59e-08	78.4951	0.885458	86.2056	0.666741
7	50237393	50237393	+	8.04e-09	1.78e-06	-7.64011	0.010159	89.9767	0.724956	82.3366	0.821124
7	50428255	50428255	+	1.64e-13	8.74e-11	-7.47774	2.07e-07	36.4835	0.921319	29.0058	0.791265
7	55072409	55072409	+	3.78e-08	6.45e-06	-7.17105	0.0477014	73.682	0.900758	66.511	0.894626
7	56435427	56435427	+	8.4e-47	4.65e-43	-11.1865	1.06e-40	65.1414	0.600648	53.9549	0.562529
7	56435445	56435445	+	4.72e-17	4.23e-14	-5.2903	5.98e-11	79.7969	0.505822	74.5066	0.491806
7	56877516	56877516	+	3.37e-11	1.34e-08	11.197	4.27e-05	69.0556	1.08957	80.2525	0.894649
7	57928239	57928239	+	1.04e-23	1.91e-20	-6.24523	1.31e-17	20.6811	0.608243	14.4359	0.450396
7	63652778	63652778	+	2.43e-09	6.26e-07	-5.83583	0.00307073	98.0392	0.970733	92.2034	1.56104
7	64711611	64711611	+	8.52e-19	9.61e-16	23.1895	1.08e-12	67.4355	1.72617	90.625	0.701193
7	64912103	64912103	+	4.13e-10	1.35e-07	-9.85726	0.000522866	67.8999	1.54003	58.0426	1.53616
7	75166402	75166402	+	7.64e-10	2.27e-07	10.7149	0.000965474	55.8824	1.63879	66.5973	1.52145
7	87104952	87104952	+	3.86e-08	6.55e-06	6.36646	0.0487312	5.43478	1.36459	11.8012	1.79791
7	96663685	96663685	+	8.57e-23	1.45e-19	5.99454	1.09e-16	52.3825	0.525747	58.3771	0.457263
7	97580955	97580955	+	2.51e-09	6.41e-07	6.25686	0.00316605	48.3749	1.16312	54.6317	1.0583
7	97847040	97847040	+	1.68e-28	4.28e-25	6.40939	2.13e-22	74.1046	0.829042	80.514	0.665632
7	98304067	98304067	+	8.11e-12	3.66e-09	5.30713	1.03e-05	76.7467	0.441392	82.0539	0.350918
7	98304412	98304412	+	1.79e-15	1.33e-12	6.79207	2.27e-09	87.0847	0.41027	93.8768	0.269951
7	98468026	98468026	+	2.15e-08	4.02e-06	5.79439	0.0270855	0	0	5.79439	1.0101
7	98468047	98468047	+	6.31e-09	1.45e-06	5.61798	0.00796567	0	0	5.61798	0.996469
7	98468057	98468057	+	3.2e-09	7.96e-07	6.52985	0.0040468	0	0	6.52985	1.0671
7	100084489	100084489	+	1.68e-08	3.26e-06	-7.10644	0.0212608	98.829	0.520594	91.7226	1.30326
7	100184480	100184480	+	9.6e-10	2.72e-07	-5.12821	0.00121414	5.12821	1.17733	0	0
7	100184492	100184492	+	7.43e-09	1.65e-06	-5.71429	0.00938445	5.71429	1.24071	0	0
7	100184519	100184519	+	3.98e-09	9.62e-07	-5.69801	0.00502593	5.69801	1.23728	0	0
7	100237597	100237597	+	5.15e-16	3.97e-13	-9.81292	6.52e-10	82.1035	0.298109	72.2906	0.312219
7	101243670	101243670	+	8.78e-10	2.55e-07	18.1042	0.00110978	56.5502	2.31621	74.6544	2.08802
7	101559512	101559512	+	7.03e-14	4.12e-11	6.74415	8.9e-08	85.6125	1.32462	92.3567	0.948288
7	101932535	101932535	+	1.39e-08	2.81e-06	-13.471	0.0175908	77.5194	2.59896	64.0483	2.63754
7	102109610	102109610	+	3.14e-47	1.92e-43	10.4489	3.99e-41	41.3831	0.815894	51.832	0.74685
7	102111183	102111183	+	9.72e-10	2.74e-07	8.01845	0.00122833	18.5987	1.38874	26.6172	1.4392
7	102213070	102213070	+	2.84e-08	5.08e-06	5.83175	0.0358618	4.23892	0.884379	10.0707	1.26495
7	102213079	102213079	+	1.2e-08	2.49e-06	6.24538	0.0151356	3.861	0.846516	10.1064	1.26918
7	102213087	102213087	+	5.25e-10	1.66e-07	6.93861	0.000664246	3.83877	0.841739	10.7774	1.30342
7	103712590	103712590	+	9.13e-12	4e-09	7.96923	1.16e-05	18.8764	1.85504	26.8456	1.81524
7	103712605	103712605	+	4.16e-19	4.88e-16	-20.2613	5.27e-13	87.6712	1.57091	67.4099	1.9412
7	123880757	123880757	+	1.49e-08	2.94e-06	-5.5252	0.0187556	18.6944	0.949764	13.1692	0.782398
7	128521073	128521073	+	1.69e-47	1.15e-43	5.85721	2.15e-41	72.5369	0.662628	78.3941	0.564356
7	128864650	128864650	+	1.2e-09	3.34e-07	10.4364	0.0015188	4.36364	1.23188	14.8	2.24585
7	128864667	128864667	+	1.21e-09	3.36e-07	9.67273	0.00153371	4.72727	1.27974	14.4	2.22049
7	128864676	128864676	+	1.77e-10	6.23e-08	10.7627	0.000223596	5.09091	1.32552	15.8537	2.32871
7	128864679	128864679	+	2.11e-09	5.5e-07	9.89011	0.00266874	5.49451	1.37915	15.3846	2.29572
7	128864681	128864681	+	2.89e-10	9.9e-08	10.1305	0.000365646	4.44444	1.25417	14.5749	2.24516
7	128864685	128864685	+	1.35e-09	3.71e-07	9.82906	0.00170676	5.55556	1.39402	15.3846	2.29572
7	131287490	131287490	+	6.42e-15	4.6e-12	-6.19925	8.13e-09	64.2961	1.2907	58.0968	1.16393
7	139044726	139044726	+	4.62e-09	1.09e-06	8.43956	0.00583984	4.22535	1.19371	12.6649	1.70835
7	139044743	139044743	+	2.43e-10	8.4e-08	9.20191	0.000306902	3.4965	1.08619	12.6984	1.71254
7	139762479	139762479	+	6.75e-09	1.52e-06	5.91398	0.00852289	0	0	5.91398	1.22301
7	139762483	139762483	+	6.85e-09	1.53e-06	5.91398	0.00864855	0	0	5.91398	1.22301
7	139762487	139762487	+	5.76e-10	1.78e-07	6.1828	0.000727791	0	0	6.1828	1.24871
7	139762505	139762505	+	1.89e-08	3.59e-06	5.64516	0.0238019	0	0	5.64516	1.1966
7	140244560	140244560	+	8.25e-09	1.81e-06	7.12325	0.0104135	69.0933	0.75462	76.2166	0.643537
7	143042729	143042729	+	7.08e-11	2.76e-08	5.44739	8.95e-05	3.29897	0.811024	8.74636	1.07864
7	149462524	149462524	+	3.85e-26	8.38e-23	11.9734	4.88e-20	77.0492	0.91009	89.0226	0.606122
7	149484788	149484788	+	2.46e-08	4.48e-06	6.01518	0.0310473	39.9174	0.995515	45.9325	0.906228
7	150110180	150110180	+	1.31e-22	2.15e-19	-5.74184	1.66e-16	48.5348	1.06944	42.793	0.957357
7	150435440	150435440	+	2.55e-11	1.04e-08	-6.44616	3.22e-05	42.0966	0.668955	35.6504	0.557541
7	150972140	150972140	+	7.42e-27	1.74e-23	-5.66823	9.41e-21	85.4922	0.581578	79.824	0.587947
7	151393354	151393354	+	1.62e-21	2.31e-18	8.64413	2.05e-15	59.4675	1.54178	68.1116	0.965493
7	151480120	151480120	+	2.42e-08	4.42e-06	6.36864	0.0305175	1.65485	0.620276	8.02348	1.20174
7	151518113	151518113	+	2.22e-11	9.18e-09	-13.5758	2.81e-05	49.6752	1.11773	36.0994	1.03994
7	153128980	153128980	+	2.79e-18	2.94e-15	-6.29527	3.54e-12	68.3382	0.535052	62.0429	0.507764
7	154690233	154690233	+	4.77e-11	1.87e-08	13.3993	6.03e-05	49.6019	1.41079	63.0012	1.19002
7	154862919	154862919	+	1.18e-10	4.38e-08	6.46373	0.000149151	59.0647	0.905166	65.5285	0.782406
7	155151527	155151527	+	3.18e-09	7.94e-07	5.59477	0.00401981	85.9936	0.740088	91.5884	0.560874
7	155359012	155359012	+	7.59e-10	2.27e-07	-7.43718	0.000959063	34.1487	0.850743	26.7115	0.880166
7	155386972	155386972	+	1.18e-08	2.49e-06	-5.02449	0.0148816	60.7058	0.792609	55.6813	0.725993
7	155897872	155897872	+	4.63e-14	2.82e-11	14.9906	5.87e-08	62.4788	1.41069	77.4693	1.06152
7	156932112	156932112	+	1.2e-08	2.49e-06	7.78029	0.0150912	4.84429	1.26294	12.6246	1.91434
7	157098234	157098234	+	3.14e-79	4.78e-75	-10.1372	3.98e-73	95.9378	0.325956	85.8006	0.532101
7	157215003	157215003	+	3.01e-09	7.54e-07	-5.16614	0.00379932	94.9798	0.524538	89.8137	0.615491
7	157215027	157215027	+	4.45e-32	1.36e-28	8.89209	5.64e-26	1.79398	0.319305	10.6861	0.629957
7	157445584	157445584	+	4.97e-17	4.39e-14	-5.66725	6.3e-11	88.3638	0.440002	82.6965	0.473365
7	157455882	157455882	+	2.7e-08	4.84e-06	5.96644	0.0340897	30.1962	0.875168	36.1627	0.793761
7	157462819	157462819	+	4.69e-12	2.18e-09	-5.50078	5.94e-06	86.897	0.475447	81.3962	0.521968
7	157530523	157530523	+	3.24e-10	1.09e-07	-11.5597	0.000409151	60.766	1.57099	49.2063	1.57465
7	157878709	157878709	+	1.72e-08	3.31e-06	8.70364	0.0217634	75.1843	2.14106	83.8879	1.53854
7	157918889	157918889	+	1.21e-27	2.96e-24	10.2059	1.54e-21	52.3565	0.533532	62.5624	0.449076
7	158114152	158114152	+	4.49e-18	4.56e-15	-5.66222	5.69e-12	68.7938	0.402413	63.1316	0.359306
7	158182809	158182809	+	1.42e-102	8.66e-98	-13.8805	1.8e-96	54.3962	0.483762	40.5157	0.420777
7	158251001	158251001	+	8.44e-43	3.43e-39	6.46973	1.07e-36	56.7292	0.715122	63.1989	0.634503
7	158314676	158314676	+	4.04e-25	8.5e-22	6.92575	5.13e-19	89.4737	0.470419	96.3994	0.220947
7	158315129	158315129	+	4.64e-38	1.77e-34	12.7447	5.88e-32	65.2627	0.708915	78.0074	0.50508
7	158854632	158854632	+	2.94e-08	5.23e-06	5.85784	0.037136	25.2373	0.575848	31.0951	0.555637
7	158854634	158854634	+	3.82e-10	1.27e-07	5.89565	0.000483674	18.9061	0.519268	24.8017	0.518587
8	637985	637985	+	3.69e-08	6.42e-06	-9.79741	0.0465787	44.4795	2.79111	34.6821	2.55877
8	638003	638003	+	8.97e-09	1.84e-06	-11.8426	0.0113226	41.369	2.68678	29.5265	2.40753
8	652316	652316	+	4.12e-17	3.42e-14	15.8978	5.22e-11	39.6249	1.20303	55.5227	1.20775
8	653674	653674	+	1.19e-23	2.14e-20	13.3218	1.5e-17	62.3773	1.1312	75.6991	0.941785
8	697380	697380	+	8.45e-53	1.22e-48	-11.8269	1.07e-46	80.151	0.555048	68.3242	0.591106
8	1135048	1135048	+	3.25e-39	1.41e-35	-16.7085	4.12e-33	70.4951	0.918768	53.7867	0.895015
8	1143854	1143854	+	2.62e-31	8.75e-28	-13.3599	3.33e-25	61.3877	0.722563	48.0278	0.703398
8	1511726	1511726	+	4.13e-54	8.95e-50	6.55921	5.24e-48	83.1225	0.292789	89.6817	0.211723
8	1757974	1757974	+	1.21e-12	5.77e-10	9.91919	1.53e-06	83.9422	0.735608	93.8614	0.436071
8	1792572	1792572	+	2.95e-26	7.1e-23	15.3389	3.74e-20	44.5748	0.719378	59.9137	0.738562
8	1807321	1807321	+	1.63e-19	2.02e-16	-6.70478	2.07e-13	44.0901	0.50357	37.3853	0.417821
8	4311312	4311312	+	5.75e-13	2.9e-10	6.94832	7.27e-07	80.3191	0.916965	87.2675	0.677744
8	6800861	6800861	+	4.24e-26	9.68e-23	5.92398	5.38e-20	54.8794	0.592649	60.8034	0.538622
8	10469339	10469339	+	1.27e-08	2.5e-06	6.48499	0.0160104	80.6564	0.645192	87.1413	0.488012
8	10572791	10572791	+	4.76e-19	5.43e-16	-6.08607	6.04e-13	94.8487	0.446935	88.7627	0.553398
8	11629240	11629240	+	4.87e-14	2.78e-11	7.3511	6.17e-08	40.5516	1.56922	47.9027	1.44694
8	26372484	26372484	+	1.02e-09	2.88e-07	5.805	0.00129369	0.38835	0.274071	6.19335	0.936808
8	26372503	26372503	+	1.55e-08	3e-06	6.04148	0.019559	0.776699	0.386838	6.81818	0.981133
8	28205272	28205272	+	3.14e-09	7.6e-07	8.36143	0.00396521	3.79242	0.853382	12.1538	1.28163
8	29639419	29639419	+	5.33e-09	1.19e-06	-14.6773	0.00673746	71.9907	2.16047	57.3134	1.91089
8	43101981	43101981	+	3.61e-13	1.93e-10	-8.83463	4.57e-07	38.2224	0.929341	29.3878	0.777815
8	52130637	52130637	+	2.22e-09	5.8e-07	5.35061	0.00280662	74.5255	1.17719	79.8762	0.997649
8	53279875	53279875	+	7.61e-12	3.33e-09	-5.98698	9.64e-06	20.375	0.822182	14.388	0.633224
8	57533853	57533853	+	6.65e-14	3.7e-11	-7.00419	8.42e-08	80.7606	0.83379	73.7564	0.814877
8	58127658	58127658	+	1.3e-31	4.7e-28	5.13769	1.65e-25	80.5293	0.285518	85.667	0.222717
8	58172811	58172811	+	1.04e-08	2.11e-06	8.51277	0.0131841	83.2604	1.23486	91.7732	0.776555
8	60674051	60674051	+	1.74e-08	3.32e-06	11.9583	0.0219847	38.2685	1.21739	50.2268	1.19046
8	73010081	73010081	+	5.95e-27	1.72e-23	-7.99198	7.54e-21	58.758	0.904352	50.766	0.805624
8	84606380	84606380	+	1.49e-15	1.01e-12	-9.71147	1.89e-09	32.5773	2.12809	22.8659	1.6397
8	85087179	85087179	+	1.97e-11	7.76e-09	-6.79379	2.49e-05	77.057	0.776911	70.2632	0.73793
8	86186224	86186224	+	1.68e-11	6.79e-09	-23.6404	2.12e-05	51.4085	2.96578	27.768	1.8775
8	112997887	112997887	+	4.72e-09	1.08e-06	-25.1383	0.00596604	86.9565	2.48278	61.8182	2.67442
8	127426145	127426145	+	2.27e-08	4.18e-06	-5.20087	0.0286576	85.2609	0.941395	80.0601	0.979181
8	131023442	131023442	+	1.7e-10	5.62e-08	16.2626	0.000215047	57.8947	2.83172	74.1573	2.67911
8	133493200	133493200	+	1.33e-09	3.65e-07	8.66588	0.0016812	2.18069	0.815185	10.8466	1.59944
8	133493208	133493208	+	6.23e-09	1.33e-06	8.64837	0.00786745	2.49221	0.870081	11.1406	1.62045
8	133493223	133493223	+	2.36e-09	6.02e-07	8.38312	0.00298077	2.49221	0.870081	10.8753	1.60343
8	133493225	133493225	+	4.34e-09	9.95e-07	8.64058	0.00548245	2.5	0.872765	11.1406	1.62045
8	133493228	133493228	+	4.01e-09	9.35e-07	8.64837	0.00507208	2.49221	0.870081	11.1406	1.62045
8	133493231	133493231	+	2.98e-10	9.23e-08	9.4904	0.00037712	2.18069	0.815185	11.6711	1.65362
8	133493237	133493237	+	7.86e-09	1.62e-06	9.4904	0.00992459	2.18069	0.815185	11.6711	1.65362
8	135676891	135676891	+	4.7e-12	2.12e-09	5.67651	5.95e-06	80.0108	0.929541	85.6873	0.68055
8	139381934	139381934	+	1.51e-16	1.15e-13	5.15156	1.91e-10	81.7243	0.5611	86.8758	0.438562
8	139888586	139888586	+	2.82e-10	8.8e-08	-16.2335	0.000357039	96.9027	1.15241	80.6691	2.4077
8	140558382	140558382	+	9.36e-24	1.76e-20	-7.58414	1.19e-17	91.5271	0.433906	83.9429	0.520457
8	140998945	140998945	+	6.8e-20	8.94e-17	7.25936	8.62e-14	87.5257	0.499445	94.7851	0.295103
8	141568364	141568364	+	1.21e-18	1.28e-15	-9.16301	1.53e-12	66.2869	0.807997	57.1239	0.806877
8	141629833	141629833	+	2.6e-11	9.89e-09	-11.2559	3.29e-05	86.6812	1.58768	75.4253	1.87187
8	142105862	142105862	+	6e-09	1.29e-06	-15.4399	0.00757976	30.3279	2.40276	14.888	1.29209
8	142105872	142105872	+	2.42e-10	7.77e-08	-14.8848	0.000306161	23.7197	2.20838	8.83483	1.01552
8	142112625	142112625	+	1.5e-50	1.63e-46	-19.8984	1.9e-44	76.3352	0.885659	56.4368	0.970557
8	142113996	142113996	+	4.03e-13	2.08e-10	-8.64144	5.11e-07	90.2299	1.12544	81.5884	1.34449
8	142344743	142344743	+	1.13e-24	2.22e-21	-5.85097	1.43e-18	90.2944	0.69126	84.4435	0.75872
8	142476610	142476610	+	5.46e-09	1.21e-06	5.59511	0.0068963	82.5706	0.628011	88.1657	0.487294
8	142521375	142521375	+	1.21e-40	6.54e-37	-5.13401	1.53e-34	68.0528	0.520269	62.9188	0.481604
8	142734243	142734243	+	1.17e-09	3.27e-07	-8.94101	0.0014844	52.8007	1.43278	43.8596	1.26488
8	143129204	143129204	+	8.92e-18	8.6e-15	10.223	1.13e-11	86.8	0.713601	97.023	0.321872
8	143141869	143141869	+	1.01e-16	7.79e-14	12.0448	1.27e-10	53.9631	0.670496	66.0078	0.571033
8	143182515	143182515	+	2.43e-55	1.06e-50	-17.6097	3.09e-49	46.9926	0.749101	29.3829	0.614607
8	143183077	143183077	+	1.28e-08	2.51e-06	-10.1532	0.0161844	82.7195	1.00615	72.5664	1.08374
8	143187930	143187930	+	1.41e-42	1.02e-38	-13.9149	1.79e-36	63.7016	0.769894	49.7867	0.696186
8	143581482	143581482	+	9.57e-09	1.96e-06	9.24763	0.0120798	54.6997	1.79858	63.9474	1.42209
8	143751785	143751785	+	5.85e-19	6.5e-16	6.84169	7.41e-13	30.7517	0.66496	37.5933	0.631015
8	143751797	143751797	+	2.35e-20	3.29e-17	7.20615	2.98e-14	36.2376	0.69151	43.4437	0.644342
8	143751802	143751802	+	2.3e-25	4.97e-22	8.48031	2.91e-19	39.8468	0.704381	48.3271	0.64959
8	143751816	143751816	+	7.6e-25	1.57e-21	8.0729	9.63e-19	42.8986	0.71215	50.9714	0.649776
8	143751825	143751825	+	1.16e-12	5.65e-10	6.34767	1.47e-06	43.8386	0.732787	50.1863	0.665952
8	143868865	143868865	+	8.8e-19	9.53e-16	6.60051	1.11e-12	77.0233	0.586777	83.6239	0.467979
8	144207270	144207270	+	2.16e-17	1.95e-14	12.4269	2.73e-11	57.2159	1.17935	69.6429	0.937002
8	144207292	144207292	+	1.45e-19	1.84e-16	14.1404	1.83e-13	61.3445	1.15259	75.4849	0.873917
8	144310904	144310904	+	4.73e-13	2.41e-10	8.04971	5.99e-07	47.6564	0.699439	55.7061	0.6095
8	144789398	144789398	+	2.81e-08	5.1e-06	-11.652	0.0354691	62.782	2.09574	51.1299	1.87864
8	144803617	144803617	+	1.35e-15	9.25e-13	6.85769	1.7e-09	23.2924	0.749925	30.1501	0.738259
8	144822628	144822628	+	3.22e-09	7.68e-07	8.9257	0.00407497	5.83333	1.51287	14.759	1.94663
8	144822640	144822640	+	1.37e-09	3.74e-07	9.90445	0.00173233	5.02092	1.41256	14.9254	1.94688
8	144949830	144949830	+	1.78e-08	3.37e-06	-9.70351	0.0224127	96.8657	0.673162	87.1622	1.22969
8	145171199	145171199	+	4.17e-10	1.24e-07	6.09242	0.000527119	92.9952	1.25438	99.0876	0.406176
8	145845417	145845417	+	3.89e-11	1.43e-08	6.06498	4.92e-05	93.6893	1.69414	99.7543	0.245398
9	4741309	4741309	+	2.82e-09	5.51e-07	5.57103	0.00356004	0	0	5.57103	1.21052
9	4741315	4741315	+	2.82e-09	5.51e-07	5.57103	0.00356004	0	0	5.57103	1.21052
9	4741323	4741323	+	6.51e-09	1.14e-06	6.40669	0.00821718	0	0	6.40669	1.29238
9	18315700	18315700	+	1.79e-08	2.85e-06	-17.4238	0.02258	66.9565	2.53239	49.5327	2.41674
9	26768833	26768833	+	2.75e-08	4.12e-06	12.9015	0.0346847	75.1793	1.63621	88.0808	1.02978
9	32783823	32783823	+	1.66e-10	4.45e-08	-14.538	0.000209343	19.1489	2.3431	4.61095	1.12585
9	32783828	32783828	+	4.74e-11	1.51e-08	-10.2591	6e-05	12.5	1.94878	2.2409	0.783349
9	32783849	32783849	+	2.59e-14	1.42e-11	-11.7354	3.28e-08	13.4021	1.99707	1.66667	0.67472
9	36400747	36400747	+	6.31e-09	1.11e-06	12.7209	0.00797599	10.1604	2.20937	22.8814	2.73442
9	38395929	38395929	+	2.93e-52	9.94e-49	-15.1413	3.72e-46	89.5082	0.584905	74.3669	0.732372
9	44878133	44878133	+	8.67e-11	2.63e-08	7.99505	0.000109616	62.1589	0.971537	70.154	0.85593
9	71682281	71682281	+	6.99e-54	2.96e-50	-9.20703	8.87e-48	62.2439	0.683735	53.0369	0.65651
9	71703498	71703498	+	6.07e-11	1.88e-08	-11.5131	7.68e-05	87.9575	1.11829	76.4444	1.41449
9	72601987	72601987	+	5.85e-09	1.04e-06	5.87878	0.00738596	2.10396	0.504889	7.98274	0.890166
9	74979257	74979257	+	2.32e-11	8.14e-09	6.12253	2.94e-05	0.230415	0.230149	6.35294	1.18315
9	74979261	74979261	+	1.05e-10	3.04e-08	6.12859	0.000132714	0.930233	0.462948	7.05882	1.24244
9	74979264	74979264	+	4.19e-12	1.76e-09	6.34129	5.3e-06	0.231481	0.231213	6.57277	1.20062
9	74979269	74979269	+	3.1e-14	1.66e-11	6.55738	3.92e-08	0	0	6.55738	1.19791
9	74979291	74979291	+	2.49e-13	1.23e-10	6.69856	3.15e-07	0	0	6.69856	1.22278
9	74979302	74979302	+	3.96e-10	9.56e-08	5.78704	0.000501336	0.462963	0.326606	6.25	1.1868
9	77567847	77567847	+	3.09e-10	7.75e-08	9.34908	0.00039086	1.47059	0.729868	10.8197	1.77865
9	77567865	77567865	+	3.54e-11	1.18e-08	9.68137	4.48e-05	1.10294	0.633262	10.7843	1.77319
9	77567867	77567867	+	6.98e-10	1.59e-07	9.30931	0.00088267	1.83824	0.814493	11.1475	1.80208
9	77567872	77567872	+	1.79e-09	3.66e-07	9.26609	0.00226556	1.84502	0.81747	11.1111	1.79656
9	77567874	77567874	+	3.21e-10	7.97e-08	9.34366	0.000406019	1.47601	0.732541	10.8197	1.77865
9	77567880	77567880	+	3.5e-10	8.61e-08	9.3083	0.000442993	1.47601	0.732541	10.7843	1.77319
9	77567884	77567884	+	3.64e-11	1.2e-08	9.6773	4.61e-05	1.10701	0.635586	10.7843	1.77319
9	77567890	77567890	+	1.3e-10	3.58e-08	9.64052	0.000163866	1.47059	0.729868	11.1111	1.79656
9	77567892	77567892	+	3.2e-11	1.09e-08	10.0082	4.05e-05	1.10294	0.633262	11.1111	1.79656
9	84756184	84756184	+	1.61e-27	1.75e-24	14.8009	2.05e-21	73.0962	0.992599	87.8971	0.732437
9	85843569	85843569	+	1.4e-39	3.57e-36	-22.4479	1.78e-33	70.8284	0.904952	48.3805	0.85366
9	89025183	89025183	+	2.38e-32	3.78e-29	-7.41035	3.02e-26	91.018	0.571277	83.6076	0.665018
9	93520340	93520340	+	1.03e-17	6.87e-15	14.0314	1.3e-11	69.074	0.972867	83.1054	0.653167
9	93520354	93520354	+	4.02e-26	3.94e-23	6.87618	5.1e-20	86.87	0.710102	93.7462	0.421878
9	94584067	94584067	+	1.49e-10	4.08e-08	-5.78243	0.000188719	98.6111	0.796287	92.8287	1.62856
9	94763791	94763791	+	4.83e-19	3.41e-16	9.66324	6.11e-13	59.8986	0.780305	69.5618	0.640699
9	94935442	94935442	+	4.46e-53	1.62e-49	6.60578	5.65e-47	65.8249	0.429478	72.4306	0.360632
9	96361921	96361921	+	1.31e-09	2.81e-07	5.16432	0.00165765	60.3648	1.15004	65.5292	0.987797
9	99687464	99687464	+	2.27e-11	8e-09	-7.56582	2.87e-05	86.2165	1.04849	78.6506	1.24575
9	100850160	100850160	+	4.1e-13	1.99e-10	-6.20157	5.19e-07	55.7839	0.904184	49.5823	0.820747
9	100850162	100850162	+	1.38e-11	5.19e-09	-5.10697	1.74e-05	51.9046	0.909333	46.7976	0.818539
9	102022059	102022059	+	1.67e-26	1.7e-23	-6.06493	2.11e-20	46.0742	0.45363	40.0093	0.398768
9	102022088	102022088	+	9.49e-26	8.94e-23	-6.54586	1.2e-19	57.4281	0.460738	50.8823	0.415866
9	110580505	110580505	+	3.39e-09	6.39e-07	13.4127	0.00428731	9.38865	1.36289	22.8013	2.3945
9	110972885	110972885	+	1.07e-10	3.08e-08	7.2673	0.00013548	77.965	1.05517	85.2323	0.834371
9	112578943	112578943	+	1.48e-09	3.11e-07	-7.81844	0.00186731	78.64	0.837122	70.8215	0.914487
9	116138863	116138863	+	2.06e-08	3.19e-06	5.8172	0.0260392	2.85088	0.779339	8.66808	1.29373
9	116138876	116138876	+	5.96e-09	1.05e-06	6.10464	0.00753398	2.63736	0.751234	8.742	1.30423
9	124461551	124461551	+	3.57e-09	6.64e-07	5.94862	0.00451608	2.53623	0.946371	8.48485	1.53395
9	124461557	124461557	+	2.97e-08	4.44e-06	6.85771	0.037434	2.53623	0.946371	9.39394	1.606
9	124988027	124988027	+	2.21e-22	1.81e-19	-5.68875	2.8e-16	90.1812	0.450706	84.4925	0.496277
9	124988233	124988233	+	2.69e-35	5.69e-32	-9.97834	3.4e-29	82.6508	0.680006	72.6724	0.755433
9	124988237	124988237	+	6.65e-31	8.9e-28	-9.64389	8.43e-25	86.368	0.615978	76.7241	0.716357
9	124988254	124988254	+	6.31e-24	5.53e-21	-8.54837	7.99e-18	72.6716	0.800016	64.1232	0.813883
9	124988261	124988261	+	5.25e-21	4.04e-18	-7.30601	6.65e-15	87.323	0.596804	80.017	0.673697
9	124988265	124988265	+	2.41e-22	1.95e-19	-7.62976	3.05e-16	81.6281	0.694635	73.9983	0.739439
9	124988282	124988282	+	3.04e-17	1.98e-14	-5.27153	3.85e-11	89.7471	0.560785	84.4756	0.625119
9	124988608	124988608	+	4.69e-81	2.98e-77	-11.7135	5.94e-75	60.1611	0.662423	48.4476	0.59369
9	124988621	124988621	+	2.09e-98	2.13e-94	-12.711	2.65e-92	57.7797	0.653056	45.0687	0.577547
9	124988624	124988624	+	1.94e-100	2.47e-96	-12.8808	2.46e-94	57.545	0.653594	44.6642	0.576712
9	124988638	124988638	+	2.28e-97	1.93e-93	-12.8144	2.89e-91	60.0384	0.647477	47.2241	0.578818
9	124988641	124988641	+	3.56e-109	1.81e-104	-14.4356	4.52e-103	67.7859	0.617974	53.3504	0.578682
9	124988645	124988645	+	1.3e-89	9.42e-86	-13.213	1.64e-83	67.5751	0.618704	54.3621	0.577502
9	124988785	124988785	+	1.12e-37	2.71e-34	-13.0905	1.42e-31	71.3087	0.926388	58.2182	0.916481
9	124988790	124988790	+	1.92e-32	3.15e-29	-11.9339	2.44e-26	74.1408	0.896398	62.2069	0.900381
9	124988796	124988796	+	5.18e-45	1.65e-41	-14.4773	6.57e-39	74.0151	0.897812	59.5378	0.911585
9	124988803	124988803	+	3.59e-31	4.94e-28	-11.5036	4.55e-25	66.457	0.966779	54.9534	0.924387
9	124988811	124988811	+	6.78e-37	1.57e-33	-12.8117	8.59e-31	70.2306	0.936276	57.4189	0.918516
9	124988813	124988813	+	3.03e-32	4.68e-29	-11.9341	3.85e-26	69.6144	0.94156	57.6804	0.917932
9	124988829	124988829	+	2.6e-26	2.59e-23	-10.4936	3.29e-20	71.9877	0.941691	61.494	0.924405
9	124989005	124989005	+	1.1e-11	4.22e-09	-11.7092	1.39e-05	86.233	1.34016	74.5238	1.5034
9	124989345	124989345	+	7.79e-34	1.41e-30	-8.89103	9.87e-28	82.4509	0.656034	73.5599	0.684669
9	124989391	124989391	+	9.48e-40	2.54e-36	-9.28002	1.2e-33	79.0743	0.681283	69.7943	0.698009
9	124989498	124989498	+	7.32e-27	7.6e-24	-14.4656	9.28e-21	79.2966	1.04374	64.831	1.11499
9	124989500	124989500	+	3.77e-12	1.6e-09	-8.10077	4.77e-06	86.8787	0.869161	78.778	0.955025
9	124989520	124989520	+	2.87e-11	9.86e-09	-7.97306	3.63e-05	89.404	0.792066	81.4309	0.908753
9	124989543	124989543	+	1.28e-24	1.17e-21	-12.5864	1.63e-18	76.6875	1.11539	64.1011	1.13701
9	124991502	124991502	+	5.05e-26	4.84e-23	-8.05778	6.39e-20	58.5129	0.749879	50.4551	0.64317
9	124991515	124991515	+	3.35e-33	5.87e-30	-9.44906	4.24e-27	79.5602	0.613542	70.1111	0.589557
9	124991523	124991523	+	3.11e-23	2.64e-20	-7.87642	3.94e-17	76.9106	0.641295	69.0342	0.595606
9	124991542	124991542	+	4.18e-33	7.09e-30	-8.28148	5.3e-27	80.267	0.620035	71.9855	0.58981
9	125668582	125668582	+	9.93e-09	1.68e-06	-6.27358	0.0125369	96.4623	0.897136	90.1887	1.29212
9	126116865	126116865	+	2.34e-20	1.75e-17	-6.38686	2.96e-14	91.4245	0.375041	85.0376	0.421021
9	127231904	127231904	+	1.3e-10	3.58e-08	-24.6027	0.000164692	83.6066	2.73672	59.0038	3.04433
9	127539819	127539819	+	2.24e-10	5.87e-08	10.5896	0.000282951	1.82648	0.904863	12.4161	1.91028
9	127539821	127539821	+	4.86e-13	2.32e-10	13.7817	6.16e-07	1.36986	0.785455	15.1515	2.08052
9	128482145	128482145	+	2.42e-15	1.48e-12	10.9375	3.06e-09	66.6982	1.02431	77.6357	0.820349
9	129269629	129269629	+	5.92e-15	3.42e-12	-7.85352	7.49e-09	76.5639	1.25735	68.7104	1.23089
9	131812439	131812439	+	1.26e-09	2.73e-07	-6.73836	0.00159599	99.0148	0.693217	92.2764	1.70211
9	131841887	131841887	+	2.99e-17	1.98e-14	12.1636	3.79e-11	34.3914	0.618886	46.5551	0.589084
9	133235354	133235354	+	6.1e-09	1.07e-06	-5.73484	0.00770486	70.9688	0.571551	65.2339	0.536239
9	133534675	133534675	+	3.16e-09	6.05e-07	-13.0604	0.00399717	41.7671	3.12537	28.7066	2.54089
9	133789013	133789013	+	1.41e-63	7.97e-60	-14.0424	1.79e-57	68.5257	0.799881	54.4833	0.778388
9	134136247	134136247	+	1.48e-14	8.29e-12	-11.5636	1.88e-08	80.6936	0.948958	69.13	0.999074
9	134165695	134165695	+	3.26e-09	6.19e-07	6.27134	0.00412091	88.9546	0.984363	95.226	0.537938
9	134175186	134175186	+	6.29e-21	4.77e-18	10.9386	7.96e-15	17.7843	0.923343	28.7229	1.01659
9	135039972	135039972	+	1.46e-08	2.35e-06	10.5686	0.018452	8.0786	1.27334	18.6472	1.66533
9	135973679	135973679	+	3.94e-08	5.66e-06	-19.8853	0.0497187	78.6111	2.16115	58.7258	2.5912
9	136131437	136131437	+	1.23e-08	2.01e-06	-5.4765	0.0155456	77.0074	0.832788	71.5309	0.81445
9	136150033	136150033	+	3.27e-28	3.78e-25	-5.61465	4.14e-22	57.0116	0.474573	51.3969	0.419811
9	136279116	136279116	+	5.92e-15	3.42e-12	19.4064	7.5e-09	25.1852	1.67076	44.5916	2.33542
9	136294742	136294742	+	3.88e-08	5.6e-06	-13.9327	0.0489331	18.241	2.20406	4.30839	0.966886
9	136325124	136325124	+	1.08e-08	1.8e-06	-16.2125	0.013593	24.5192	2.98291	8.30671	1.55995
9	136365074	136365074	+	6.94e-11	2.13e-08	-19.0142	8.78e-05	61.5385	1.29838	42.5243	1.25776
9	136440144	136440144	+	2.13e-104	3.61e-100	-17.357	2.7e-98	50.8112	0.569543	33.4541	0.480111
9	136442682	136442682	+	3.36e-43	9.49e-40	-13.4105	4.26e-37	92.0165	0.711044	78.6061	1.00956
9	136494550	136494550	+	3.3e-35	6.72e-32	-7.18751	4.19e-29	94.6611	0.389341	87.4736	0.507461
9	136534607	136534607	+	2.54e-09	5.07e-07	-5.52552	0.00320942	78.4506	1.22695	72.9251	1.26135
9	136825333	136825333	+	6.84e-30	8.48e-27	7.20703	8.67e-24	27.8065	0.86099	35.0135	0.877359
9	137117261	137117261	+	9.97e-11	2.97e-08	18.0958	0.000126101	33.9623	2.65571	52.0581	2.45825
9	137118153	137118153	+	6.01e-34	1.13e-30	8.71266	7.62e-28	34.1761	0.534611	42.8887	0.507988
9	137118298	137118298	+	5.79e-13	2.69e-10	5.88619	7.33e-07	19.9011	0.496287	25.7873	0.49699
9	137118302	137118302	+	1.73e-18	1.2e-15	6.93032	2.19e-12	21.678	0.512191	28.6083	0.513489
9	137118315	137118315	+	1.87e-31	2.71e-28	9.77959	2.37e-25	39.9814	0.609569	49.761	0.568285
9	137118344	137118344	+	1.97e-23	1.7e-20	8.71573	2.5e-17	37.4288	0.617347	46.1445	0.578298
9	137122570	137122570	+	8.15e-36	1.8e-32	11.9619	1.03e-29	21.2418	0.883759	33.2037	0.928612
9	137345850	137345850	+	1.96e-08	3.06e-06	-6.29712	0.0247342	99.0244	0.396343	92.7273	1.01084
9	137582579	137582579	+	2.06e-21	1.64e-18	-9.82873	2.61e-15	44.9859	0.88205	35.1571	0.799777
9	137594234	137594234	+	3.14e-13	1.54e-10	-7.55893	3.98e-07	46.0843	0.967209	38.5254	0.886882
9	137708530	137708530	+	1.31e-09	2.81e-07	5.60885	0.00166185	79.1449	1.31192	84.7538	1.10619
9	138076669	138076669	+	2.41e-09	4.83e-07	-5.16916	0.00304748	79.379	0.570799	74.2098	0.532918
9	138336429	138336429	+	1.3e-14	7.36e-12	-17.9511	1.65e-08	62.6635	1.66792	44.7124	1.51432
9	138967116	138967116	+	1.12e-22	9.37e-20	21.5592	1.42e-16	64.825	2.04922	86.3843	1.33394
9	138974173	138974173	+	5.68e-25	5.26e-22	10.385	7.2e-19	75.4913	1.46252	85.8763	1.11821
9	139108358	139108358	+	3.86e-53	1.51e-49	-7.41929	4.9e-47	74.4773	0.718413	67.058	0.699551
9	139265231	139265231	+	3.28e-44	9.82e-41	-8.45441	4.16e-38	98.1775	0.245737	89.7231	0.495473
9	139276407	139276407	+	3.05e-30	3.88e-27	8.67162	3.87e-24	80.4775	0.689059	89.1491	0.501714
9	139324741	139324741	+	2.23e-11	7.96e-09	24.5359	2.82e-05	57.3679	1.50554	81.9039	1.18192
9	139361083	139361083	+	3.64e-27	3.86e-24	13.0319	4.61e-21	79.3643	0.868544	92.3962	0.537367
9	139412885	139412885	+	1.05e-09	2.31e-07	-6.47232	0.00132765	67.7931	0.954406	61.3208	0.893945
9	139701948	139701948	+	7.11e-10	1.61e-07	10.1426	0.000898383	1.76211	0.617488	11.9048	1.29023
9	139701954	139701954	+	2.95e-09	5.72e-07	11.2063	0.00372323	2.42291	0.72163	13.6292	1.36585
9	139701961	139701961	+	1.01e-11	3.91e-09	11.5015	1.27e-05	1.53509	0.575738	13.0366	1.34253
9	139701966	139701966	+	5.28e-09	9.56e-07	9.64263	0.00667447	2.40175	0.715405	12.0444	1.29571
9	139701970	139701970	+	3.14e-09	6.02e-07	10.1939	0.00396568	2.86344	0.782721	13.0573	1.34451
9	139701976	139701976	+	2.16e-08	3.32e-06	9.51669	0.027282	2.84464	0.777658	12.3613	1.31029
9	139819984	139819984	+	2.88e-105	7.32e-101	-14.0582	3.65e-99	73.4752	0.482771	59.417	0.476166
9	139855130	139855130	+	5.24e-12	2.15e-09	-6.411	6.64e-06	65.1257	0.713931	58.7147	0.638604
9	139925926	139925926	+	4.72e-29	5.72e-26	7.87468	5.98e-23	68.2155	0.362895	76.0902	0.295102
9	140002136	140002136	+	1e-08	1.69e-06	-5.68628	0.0126863	95.3846	0.422177	89.6983	0.544562
9	140076358	140076358	+	4.49e-56	2.08e-52	-8.3044	5.69e-50	75.3116	0.58815	67.0072	0.589486
9	140199496	140199496	+	2.03e-10	5.37e-08	-7.85066	0.000256302	40.5512	1.25771	32.7005	1.022
9	140274811	140274811	+	6.47e-61	3.29e-57	17.7808	8.2e-55	59.8151	0.764651	77.5959	0.637624
10	821940	821940	+	1.82e-09	4.76e-07	5.75459	0.00229728	51.0123	0.643971	56.7669	0.583065
10	837402	837402	+	5.44e-10	1.62e-07	-5.0279	0.000687816	97.2222	0.433062	92.1943	0.62675
10	1832498	1832498	+	1.34e-37	3.04e-34	-13.8029	1.69e-31	51.787	0.935331	37.9841	0.777277
10	3151612	3151612	+	4.28e-16	2.75e-13	-11.1805	5.42e-10	99.5074	0.491396	88.3268	2.00297
10	5440558	5440558	+	2.24e-19	1.84e-16	-5.57649	2.84e-13	92.7024	0.564361	87.126	0.624724
10	5574970	5574970	+	1.77e-08	3.71e-06	11.9726	0.0223534	67.9333	1.42088	79.9059	1.03878
10	6674814	6674814	+	1.66e-59	1.19e-55	-15.5009	2.1e-53	69.4411	0.794235	53.9402	0.705826
10	7450351	7450351	+	1.24e-08	2.77e-06	5.36723	0.0156265	0	0	5.36723	1.19783
10	7907572	7907572	+	1.06e-83	2.65e-79	-15.7606	1.34e-77	54.3408	0.70942	38.5801	0.633631
10	12943974	12943974	+	6.26e-11	2.16e-08	5.69609	7.92e-05	41.3176	0.527518	47.0137	0.498385
10	13116698	13116698	+	1.67e-27	2.69e-24	-6.53913	2.11e-21	60.0015	0.428301	53.4624	0.388586
10	13116700	13116700	+	1.74e-64	1.75e-60	-7.61089	2.21e-58	20.7951	0.354856	13.1842	0.263405
10	15035693	15035693	+	3.4e-08	6.43e-06	18.0014	0.0429384	72.2807	2.65143	90.2821	1.65841
10	21544645	21544645	+	3.45e-35	6.92e-32	-10.3162	4.38e-29	80.8881	0.615853	70.5719	0.642176
10	26045989	26045989	+	1.72e-13	8.45e-11	-19.7166	2.18e-07	95.2542	1.2379	75.5376	2.22874
10	29088588	29088588	+	4.68e-13	2.15e-10	-9.59341	5.92e-07	55.9563	1.16049	46.3629	1.01962
10	29361379	29361379	+	1.58e-08	3.37e-06	6.43374	0.0199578	26.4808	1.16477	32.9146	1.05337
10	33625391	33625391	+	1.59e-14	8.85e-12	5.39836	2.01e-08	0.554017	0.390662	5.95238	1.1545
10	33625396	33625396	+	3.87e-12	1.54e-09	5.59306	4.9e-06	0.275482	0.275102	5.86854	1.13875
10	38691950	38691950	+	1.61e-85	8.04e-81	-6.4312	2.04e-79	10.342	0.290033	3.91081	0.180918
10	39023287	39023287	+	1.08e-19	9.46e-17	-6.26675	1.36e-13	68.6556	0.567286	62.3889	0.558046
10	39131596	39131596	+	8.88e-09	2.05e-06	-21.4722	0.0112107	59.7701	3.03526	38.2979	2.68003
10	42369347	42369347	+	5.58e-09	1.36e-06	26.4391	0.00704931	13.6062	1.14032	40.0452	2.33065
10	42377412	42377412	+	3.62e-24	4.53e-21	-8.5101	4.58e-18	44.0157	0.491274	35.5056	0.359756
10	42738032	42738032	+	1.05e-40	2.76e-37	-6.5335	1.33e-34	64.0379	0.413145	57.5044	0.380597
10	44853014	44853014	+	8.52e-14	4.35e-11	-7.21834	1.08e-07	49.8106	0.552727	42.5922	0.480965
10	45085448	45085448	+	2.19e-08	4.45e-06	-7.85831	0.0277051	72.3164	1.01402	64.4581	0.967987
10	47589227	47589227	+	7.01e-12	2.72e-09	-24.5195	8.87e-06	67.4286	2.50499	42.9091	2.11046
10	49425472	49425472	+	7.94e-26	1.14e-22	-6.26696	1.01e-19	95.6462	0.338747	89.3792	0.447704
10	49680191	49680191	+	9.74e-12	3.69e-09	-12.525	1.23e-05	87.7395	1.17212	75.2145	1.3331
10	50603686	50603686	+	2.32e-08	4.65e-06	14.6134	0.0293135	3.44828	1.38327	18.0617	2.55335
10	50977288	50977288	+	2.56e-09	6.56e-07	-5.9313	0.00322907	61.5343	0.801016	55.603	0.725891
10	51497533	51497533	+	1.35e-25	1.88e-22	22.5868	1.71e-19	49.313	1.95348	71.8997	1.63262
10	51775953	51775953	+	4.14e-20	3.84e-17	-6.21278	5.25e-14	66.96	0.792449	60.7472	0.770647
10	51775976	51775976	+	3.4e-12	1.37e-09	-7.73391	4.3e-06	71.4457	0.781422	63.7118	0.774126
10	71573822	71573822	+	3.8e-08	7.1e-06	-6.45389	0.0479664	81.7108	0.840387	75.2569	0.874841
10	72665347	72665347	+	9.2e-14	4.61e-11	-10.7086	1.17e-07	83.4503	0.754975	72.7417	0.79276
10	72706009	72706009	+	1.2e-09	3.26e-07	-5.82124	0.00151452	76.4706	2.49519	70.6494	2.32077
10	73472895	73472895	+	1.65e-20	1.62e-17	-7.15095	2.09e-14	55.6473	0.645032	48.4964	0.572715
10	77165150	77165150	+	2.04e-14	1.12e-11	-7.21289	2.58e-08	35.1574	0.803962	27.9445	0.671463
10	77165383	77165383	+	4.71e-11	1.66e-08	-7.17661	5.96e-05	85.3584	0.588143	78.1818	0.618783
10	77165674	77165674	+	3.31e-08	6.28e-06	-5.72571	0.0417861	78.3717	0.725768	72.646	0.68395
10	79566632	79566632	+	7.13e-11	2.41e-08	-5.85528	9.02e-05	67.0718	1.10462	61.2165	1.07486
10	80971504	80971504	+	1.91e-09	4.97e-07	20.5374	0.00241121	43.686	2.89765	64.2234	2.00248
10	86067506	86067506	+	2.84e-11	1.05e-08	-7.97118	3.59e-05	93.9857	0.438255	86.0146	0.569349
10	88263639	88263639	+	3.62e-21	3.78e-18	-13.7444	4.59e-15	16.6352	0.808413	2.89083	0.326773
10	98132017	98132017	+	9.23e-23	1.1e-19	10.3457	1.17e-16	67.6159	0.851504	77.9616	0.646483
10	101259461	101259461	+	5.55e-43	1.63e-39	-6.20726	7.03e-37	85.178	0.318905	78.9708	0.334457
10	101419703	101419703	+	1.3e-09	3.52e-07	8.40501	0.00164467	0.621118	0.437831	9.02613	1.39659
10	102634556	102634556	+	3.89e-26	6.09e-23	11.806	4.93e-20	77.095	0.720568	88.9009	0.462492
10	102743494	102743494	+	4.77e-26	7.24e-23	5.49781	6.05e-20	91.285	0.521429	96.7828	0.304551
10	104968949	104968949	+	1.2e-13	5.96e-11	-6.07012	1.52e-07	99.3691	0.444715	93.299	1.26939
10	105366645	105366645	+	3.69e-18	2.71e-15	10.4117	4.67e-12	82.9412	1.29018	93.3529	0.77883
10	108687862	108687862	+	2.66e-15	1.57e-12	-8.26267	3.37e-09	8.99019	0.385488	0.727522	0.0995687
10	118488716	118488716	+	3.66e-77	6.1e-73	17.4449	4.63e-71	42.2545	0.907465	59.6994	0.757673
10	121378494	121378494	+	3.68e-20	3.48e-17	10.5716	4.67e-14	55.8119	1.03618	66.3835	0.853836
10	123229905	123229905	+	1.82e-08	3.77e-06	6.11664	0.0229615	72.1933	1.02146	78.31	0.876088
10	126851095	126851095	+	2.6e-15	1.55e-12	-8.93076	3.29e-09	42.5416	0.940745	33.6109	0.786967
10	126919609	126919609	+	2.1e-35	4.38e-32	7.358	2.66e-29	75.0954	0.944606	82.4534	0.749424
10	128898666	128898666	+	2.16e-12	9.31e-10	5.77531	2.73e-06	88.7109	0.874011	94.4862	0.571337
10	129800404	129800404	+	9.01e-50	5.01e-46	9.3287	1.14e-43	29.5844	0.43913	38.9131	0.4299
10	130184643	130184643	+	4.86e-11	1.7e-08	-18.9776	6.15e-05	72.0721	3.01111	53.0945	2.84818
10	131690364	131690364	+	2.01e-09	5.18e-07	5.95745	0.00253496	74.7001	1.01513	80.6576	0.816178
10	132549518	132549518	+	1.86e-46	9.3e-43	15.6469	2.36e-40	27.7815	0.815077	43.4284	0.924255
10	133253583	133253583	+	5.07e-51	3.17e-47	-13.4881	6.43e-45	56.2981	0.609218	42.81	0.557686
10	133663971	133663971	+	2.81e-13	1.32e-10	-5.62285	3.56e-07	53.9713	0.504253	48.3485	0.446363
10	133858724	133858724	+	3.25e-08	6.19e-06	-7.23061	0.0410335	84.4913	0.901594	77.2607	0.963878
10	134220460	134220460	+	5.31e-25	7e-22	5.69647	6.73e-19	73.42	0.935266	79.1165	0.814584
10	134518232	134518232	+	3.7e-09	9.22e-07	5.62249	0.00467873	94.3775	1.45982	100	0
10	134540671	134540671	+	1.74e-19	1.45e-16	-6.02423	2.21e-13	93.1824	0.387126	87.1581	0.450256
10	134777752	134777752	+	2.57e-12	1.06e-09	7.44562	3.25e-06	81.6799	0.95434	89.1255	0.607055
10	134837096	134837096	+	8.09e-37	1.76e-33	-6.22378	1.03e-30	93.1437	0.206986	86.9199	0.246119
10	134942341	134942341	+	4.15e-43	1.39e-39	-5.14025	5.26e-37	89.7066	0.278209	84.5664	0.295875
10	135086566	135086566	+	1.72e-10	5.62e-08	8.03449	0.000217145	89.2523	0.946836	97.2868	0.452347
10	135246478	135246478	+	2.07e-14	1.13e-11	-6.10054	2.62e-08	90.1128	0.69192	84.0123	0.718474
10	135273160	135273160	+	4.63e-11	1.65e-08	5.02725	5.86e-05	74.5314	0.517245	79.5586	0.421519
10	135341595	135341595	+	3.52e-12	1.41e-09	6.6548	4.46e-06	16.4166	0.78993	23.0714	0.801765
10	135341598	135341598	+	1.12e-22	1.31e-19	9.49421	1.42e-16	13.1028	0.719733	22.597	0.796501
10	135341602	135341602	+	9.09e-14	4.6e-11	7.73072	1.15e-07	14.4875	0.751266	22.2182	0.791439
10	135341609	135341609	+	3.48e-19	2.77e-16	8.91772	4.41e-13	12.5342	0.706885	21.4519	0.78206
10	135341623	135341623	+	4.53e-13	2.1e-10	6.76859	5.73e-07	12.7737	0.712955	19.5423	0.755734
10	135341631	135341631	+	1.64e-15	1.04e-12	7.43072	2.08e-09	13.0495	0.720785	20.4802	0.769692
10	135341633	135341633	+	1e-19	8.97e-17	8.38285	1.27e-13	12.1337	0.698685	20.5166	0.770199
10	135341727	135341727	+	3.05e-08	5.94e-06	5.74913	0.0384648	24.2848	1.08117	30.0339	1.09021
11	224195	224195	+	3.66e-10	1.26e-07	-5.94591	0.000462312	99.2366	0.537712	93.2907	1.41411
11	321336	321336	+	3.61e-08	6.65e-06	12.2763	0.0455623	13.1291	1.57978	25.4054	2.26316
11	372157	372157	+	6.9e-56	3.23e-52	5.27808	8.74e-50	65.1644	0.439764	70.4425	0.394169
11	400518	400518	+	1.1e-09	3.26e-07	6.17284	0.00138587	77.1605	0.777405	83.3333	0.609068
11	407430	407430	+	2.16e-08	4.34e-06	5.3333	0.0272059	5.02092	1.41256	10.3542	1.59034
11	407432	407432	+	8.78e-09	2.02e-06	5.87826	0.0110905	5.02092	1.41256	10.8992	1.62669
11	407443	407443	+	9.38e-10	2.85e-07	6.76938	0.00118573	4.97925	1.40114	11.7486	1.68312
11	407445	407445	+	8.73e-10	2.68e-07	7.31583	0.00110412	4.97925	1.40114	12.2951	1.71647
11	407449	407449	+	1.84e-09	5.2e-07	6.22293	0.0023281	4.97925	1.40114	11.2022	1.64859
11	450653	450653	+	2.36e-08	4.63e-06	6.92748	0.0297933	10.3139	2.03667	17.2414	2.47998
11	450657	450657	+	1.21e-08	2.64e-06	7.45055	0.0153134	9.86547	1.99688	17.316	2.4896
11	450659	450659	+	1.25e-08	2.7e-06	7.45055	0.0157919	9.86547	1.99688	17.316	2.4896
11	450664	450664	+	8.61e-09	2e-06	7.82434	0.0108685	9.41704	1.95582	17.2414	2.47998
11	450667	450667	+	6.53e-09	1.59e-06	8.25537	0.00824804	9.41704	1.95582	17.6724	2.50424
11	450679	450679	+	1.21e-08	2.64e-06	7.37591	0.0152726	9.86547	1.99688	17.2414	2.47998
11	607174	607174	+	1.38e-11	6.88e-09	-5.80467	1.75e-05	77.3956	0.927198	71.5909	0.892724
11	608593	608593	+	6.21e-12	3.39e-09	7.75074	7.86e-06	90.3005	1.09386	98.0513	0.442689
11	804430	804430	+	7.63e-11	3.18e-08	-5.22125	9.66e-05	21.3104	0.616575	16.0891	0.507006
11	850347	850347	+	2.73e-08	5.19e-06	-7.92157	0.0344075	85.3464	0.875664	77.4248	0.995702
11	888632	888632	+	1.38e-96	2.58e-92	-11.1888	1.75e-90	52.9601	0.54475	41.7713	0.479225
11	1012616	1012616	+	3.94e-12	2.24e-09	-8.56983	4.99e-06	92.4435	0.496652	83.8737	0.614838
11	1275669	1275669	+	6.05e-10	1.93e-07	-7.5231	0.000764893	97.5858	0.547136	90.0627	0.895119
11	1508650	1508650	+	8.81e-10	2.69e-07	-10.7908	0.00111435	70.5488	1.12558	59.758	1.12473
11	1705651	1705651	+	1.51e-12	9.01e-10	-8.64146	1.91e-06	16.6667	0.906011	8.02521	0.556896
11	1943119	1943119	+	1.27e-09	3.68e-07	-10.5956	0.00160767	63.7617	1.01361	53.166	0.9805
11	1948234	1948234	+	1.68e-17	1.68e-14	-8.46866	2.13e-11	45.3422	0.580124	36.8735	0.621511
11	1985287	1985287	+	4.99e-39	1.4e-35	11.9257	6.33e-33	74.4604	1.51003	86.3861	0.763022
11	2028142	2028142	+	1.8e-15	1.61e-12	10.392	2.28e-09	44.7793	0.941935	55.1713	0.881765
11	2537259	2537259	+	5.92e-57	3.32e-53	13.118	7.5e-51	80.3374	0.584544	93.4555	0.329806
11	2598790	2598790	+	3.33e-21	4.45e-18	-9.54522	4.22e-15	80.9412	0.777791	71.396	0.81614
11	2879461	2879461	+	2.96e-48	1.04e-44	-11.8143	3.75e-42	65.2273	0.656848	53.413	0.638221
11	2923784	2923784	+	1.16e-08	2.57e-06	7.45013	0.0146622	3.50877	1.21858	10.9589	1.82805
11	2923808	2923808	+	1.31e-08	2.83e-06	7.2391	0.0166022	3.07018	1.14246	10.3093	1.78255
11	3173077	3173077	+	1.44e-24	2.54e-21	5.16835	1.83e-18	22.6231	0.511949	27.7915	0.497869
11	3253533	3253533	+	6.5e-09	1.59e-06	-12.1968	0.00820931	63.3028	1.63219	51.1059	1.70556
11	3457177	3457177	+	1.92e-23	3.09e-20	8.96794	2.44e-17	44.9725	0.84682	53.9404	0.77262
11	3638280	3638280	+	1.19e-19	1.42e-16	-7.56137	1.51e-13	86.3712	0.992081	78.8099	1.10086
11	6291880	6291880	+	4.77e-13	3.05e-10	-8.66553	6.04e-07	83.7415	0.633833	75.076	0.754157
11	6291912	6291912	+	5.41e-22	7.79e-19	-9.31974	6.86e-16	83.4191	0.646921	74.0993	0.789254
11	6633328	6633328	+	2.74e-08	5.2e-06	8.32933	0.0345606	2.7027	1.00763	11.032	1.86892
11	7540930	7540930	+	2.59e-24	4.4e-21	-7.03711	3.28e-18	93.1027	0.377382	86.0656	0.467383
11	7540936	7540936	+	3e-55	1.3e-51	-12.6701	3.81e-49	49.168	0.744674	36.4978	0.649861
11	9596161	9596161	+	2.99e-08	5.61e-06	8.93484	0.0377163	10.8808	2.2415	19.8157	2.70595
11	9596171	9596171	+	2.22e-08	4.42e-06	9.10138	0.0279762	10.7143	2.20925	19.8157	2.70595
11	9596174	9596174	+	2.84e-08	5.36e-06	8.68292	0.0358943	11.2245	2.25477	19.9074	2.71692
11	19238235	19238235	+	1.45e-15	1.32e-12	7.21881	1.84e-09	14.8494	0.952393	22.0682	0.996763
11	31824833	31824833	+	4.36e-10	1.46e-07	-19.6545	0.000551845	38.2199	3.51603	18.5654	2.5257
11	32449582	32449582	+	4.45e-15	3.78e-12	-5.91917	5.63e-09	18.4045	0.560742	12.4854	0.427634
11	32605338	32605338	+	7.99e-09	1.88e-06	-14.3662	0.0100863	27.6995	3.06632	13.3333	2.06878
11	46293568	46293568	+	5.1e-09	1.28e-06	9.94579	0.00643962	89.3023	2.10793	99.2481	0.529657
11	56345863	56345863	+	5.75e-20	7.01e-17	-8.40425	7.28e-14	46.2529	0.84326	37.8486	0.790438
11	61110106	61110106	+	4.98e-09	1.27e-06	-5.03073	0.00629738	36.929	0.746377	31.8982	0.652007
11	63885705	63885705	+	9.96e-41	3.11e-37	15.6465	1.26e-34	26.6159	0.771675	42.2623	0.766339
11	65218099	65218099	+	8.93e-21	1.12e-17	-7.36011	1.13e-14	97.5387	0.410887	90.1786	0.72608
11	65320184	65320184	+	2.45e-10	8.83e-08	-6.00548	0.000310326	87.5	0.73951	81.4945	0.768129
11	65321238	65321238	+	5.59e-21	7.14e-18	-5.79934	7.09e-15	60.6414	0.617078	54.842	0.562865
11	65321253	65321253	+	4.66e-21	6.09e-18	-6.06095	5.91e-15	64.7649	0.603046	58.704	0.556639
11	65325862	65325862	+	2.38e-08	4.64e-06	8.54128	0.0300654	3.86473	1.33973	12.406	2.02121
11	65325864	65325864	+	2.38e-08	4.64e-06	8.54128	0.0300654	3.86473	1.33973	12.406	2.02121
11	65325873	65325873	+	2.04e-08	4.14e-06	8.91722	0.0257139	3.86473	1.33973	12.782	2.0472
11	67770954	67770954	+	5e-10	1.64e-07	5.08021	0.000632346	0	0	5.08021	1.13549
11	67770989	67770989	+	1.11e-08	2.46e-06	7.14051	0.0139968	0.613497	0.432475	7.75401	1.38293
11	67979889	67979889	+	3.94e-10	1.34e-07	-19.6231	0.000497734	35.503	3.68094	15.8798	2.39439
11	68166025	68166025	+	4.58e-12	2.57e-09	5.98376	5.8e-06	12.6355	0.479761	18.6193	0.529572
11	68166034	68166034	+	2.43e-10	8.81e-08	6.26535	0.000307562	16.1277	0.531241	22.393	0.567349
11	68821861	68821861	+	2.15e-08	4.34e-06	-8.49872	0.0271762	65.3631	1.45189	56.8644	1.44177
11	68832847	68832847	+	2.26e-90	2.54e-86	-11.1889	2.87e-84	74.4354	0.434145	63.2465	0.441249
11	68853504	68853504	+	1.45e-19	1.7e-16	-5.19235	1.84e-13	54.8575	0.592633	49.6651	0.532717
11	68881385	68881385	+	1.52e-30	3.17e-27	6.94733	1.93e-24	55.5062	0.47293	62.4536	0.40156
11	69784704	69784704	+	2.6e-32	5.83e-29	10.8385	3.29e-26	71.4234	0.861978	82.2618	0.653001
11	70306745	70306745	+	5.43e-35	1.39e-31	11.3575	6.89e-29	69.3919	0.786109	80.7494	0.603362
11	70588881	70588881	+	1.21e-08	2.64e-06	-5.55851	0.0152482	55.8452	0.489715	50.2867	0.443096
11	70588891	70588891	+	3.68e-14	2.79e-11	-5.51519	4.66e-08	49.5818	0.493078	44.0666	0.439972
11	70589212	70589212	+	3.29e-13	2.2e-10	-6.27295	4.17e-07	55.0222	0.604608	48.7492	0.56326
11	70589924	70589924	+	4.12e-16	3.93e-13	-6.20247	5.22e-10	61.2655	0.538914	55.063	0.491542
11	71504465	71504465	+	1.8e-19	2.06e-16	-7.09651	2.28e-13	93.7994	0.412448	86.7028	0.559342
11	72415328	72415328	+	3.5e-08	6.51e-06	-6.06278	0.0441627	76.2274	0.81788	70.1646	0.784436
11	77838858	77838858	+	1.52e-14	1.18e-11	-13.3074	1.92e-08	91.7431	0.79485	78.4357	1.11194
11	77907698	77907698	+	9.38e-16	8.63e-13	-6.29828	1.19e-09	69.6107	0.941001	63.3124	0.875409
11	77907707	77907707	+	6.35e-10	2e-07	-5.87133	0.000802612	73.9954	0.862274	68.124	0.820573
11	77907727	77907727	+	9.16e-11	3.76e-08	-5.20887	0.000115938	88.4853	0.62745	83.2765	0.657348
11	80243837	80243837	+	3.98e-15	3.44e-12	-8.33048	5.04e-09	69.5444	0.821427	61.214	0.848858
11	96232803	96232803	+	2.32e-08	4.59e-06	6.29301	0.029294	87.8966	1.11809	94.1896	0.746913
11	117015176	117015176	+	4.53e-09	1.17e-06	5.20416	0.00572368	0.243309	0.243013	5.44747	1.00104
11	119566185	119566185	+	1.25e-130	7.04e-126	-13.2145	1.59e-124	49.422	0.41974	36.2076	0.34098
11	120388491	120388491	+	8.14e-15	6.62e-12	-9.61267	1.03e-08	65.3571	0.788683	55.7445	0.774095
11	123359308	123359308	+	6.84e-14	5.05e-11	7.76232	8.66e-08	80.6499	0.869961	88.4122	0.612935
11	125269340	125269340	+	3.69e-08	6.71e-06	-5.09914	0.0466194	83.6879	1.17605	78.5888	1.16821
11	126278522	126278522	+	6.49e-18	6.75e-15	-18.4402	8.22e-12	79.6964	1.23904	61.2562	1.29417
11	129214350	129214350	+	3.36e-10	1.17e-07	-5.30046	0.000425444	90.8811	0.714577	85.5806	0.824107
11	129636188	129636188	+	1.67e-33	3.91e-30	-7.73624	2.12e-27	91.7984	0.363629	84.0621	0.438996
11	130188952	130188952	+	6.89e-10	2.15e-07	9.75804	0.000871097	26.6833	0.834834	36.4413	0.774524
11	133402223	133402223	+	2.53e-08	4.89e-06	19.0811	0.0319043	7.64706	2.03821	26.7281	3.00416
11	134632455	134632455	+	1.06e-08	2.36e-06	-6.51598	0.0133269	68.8653	0.467531	62.3493	0.440209
11	134632470	134632470	+	1.36e-08	2.92e-06	-5.57227	0.0171938	66.6505	0.464477	61.0782	0.43318
11	134632477	134632477	+	1.31e-10	5.16e-08	-6.48744	0.000166119	63.3262	0.47443	56.8388	0.439768
11	134632479	134632479	+	2.69e-10	9.61e-08	-6.11983	0.000339844	48.7145	0.492335	42.5946	0.439131
11	134632499	134632499	+	9.65e-09	2.18e-06	-5.49108	0.0121841	67.7366	0.460358	62.2455	0.430607
12	218801	218801	+	1.55e-18	1.79e-15	-5.80202	1.96e-12	39.2092	0.378747	33.4072	0.3467
12	239300	239300	+	4.1e-34	1.67e-30	9.20996	5.2e-28	60.7002	0.485033	69.9102	0.400204
12	312799	312799	+	1.28e-10	5.11e-08	6.0048	0.000162509	19.5133	0.586809	25.5181	0.570532
12	312801	312801	+	2.81e-08	5.58e-06	5.92706	0.0354064	19.5309	0.586946	25.458	0.569992
12	312804	312804	+	5.96e-09	1.43e-06	5.77113	0.00752696	21.0999	0.603957	26.871	0.58012
12	312811	312811	+	4.54e-09	1.17e-06	5.70309	0.00573492	20.1797	0.594075	25.8828	0.573432
12	312822	312822	+	1.17e-08	2.61e-06	5.73749	0.0147297	19.9387	0.591407	25.6761	0.571542
12	681554	681554	+	1.84e-27	4.14e-24	-10.6806	2.33e-21	75.0429	0.463042	64.3623	0.472913
12	1100779	1100779	+	5.1e-09	1.28e-06	-11.6914	0.00644689	14.1304	2.09673	2.43902	0.803032
12	1640961	1640961	+	2.91e-08	5.74e-06	-7.98248	0.0367845	53.6214	1.23029	45.6389	1.12165
12	2413804	2413804	+	1.89e-09	5.52e-07	-7.60784	0.00239203	65.0304	0.993919	57.4226	0.932943
12	4340031	4340031	+	9.41e-77	8.46e-73	14.6007	1.19e-70	47.8543	0.593513	62.455	0.513407
12	5576225	5576225	+	2.26e-13	1.56e-10	-5.65518	2.86e-07	74.8333	0.915095	69.1781	0.87672
12	6882569	6882569	+	9.38e-10	2.93e-07	-5.28319	0.00118539	78.2342	0.476555	72.951	0.468763
12	7781021	7781021	+	2.74e-08	5.47e-06	-7.16702	0.0345969	10.4323	0.541047	3.26531	0.275388
12	9557633	9557633	+	2.56e-12	1.45e-09	-8.57009	3.24e-06	84.0822	0.926852	75.5121	0.917422
12	14672276	14672276	+	2.19e-13	1.56e-10	9.82706	2.77e-07	8.99345	0.698191	18.8205	0.88516
12	17453095	17453095	+	1.58e-10	6.18e-08	-10.0002	0.000199912	45.469	0.889467	35.4689	0.768948
12	20705541	20705541	+	5.34e-13	3.43e-10	-12.7964	6.76e-07	59.5197	2.03291	46.7233	1.73809
12	30041665	30041665	+	1.92e-09	5.57e-07	6.97599	0.00242724	51.4286	1.62584	58.4046	1.51891
12	48723325	48723325	+	1.45e-100	3.26e-96	12.0183	1.84e-94	65.4371	0.395638	77.4553	0.303
12	49739401	49739401	+	3.99e-09	1.06e-06	5.83588	0.00504391	3.9823	1.30073	9.81818	1.79436
12	49739414	49739414	+	5.15e-12	2.79e-09	8.25422	6.52e-06	2.65487	1.06936	10.9091	1.87994
12	52308046	52308046	+	6.97e-10	2.25e-07	8.4903	0.000881686	70.8267	1.2816	79.317	1.02812
12	52317973	52317973	+	8.71e-20	1.17e-16	5.80808	1.1e-13	81.7585	0.868109	87.5665	0.643409
12	54357736	54357736	+	5.24e-09	1.3e-06	17.6835	0.00662289	17.9487	2.04836	35.6322	2.56724
12	54523708	54523708	+	3.91e-08	7.48e-06	-5.1427	0.0493675	83.8381	0.437905	78.6954	0.441918
12	56137593	56137593	+	2.13e-09	6.11e-07	11.4335	0.00269699	7.25806	1.64749	18.6916	2.1759
12	56137595	56137595	+	4.99e-10	1.67e-07	11.8044	0.000630588	7.25806	1.64749	19.0625	2.19579
12	56137602	56137602	+	6.14e-09	1.46e-06	13.2467	0.00775514	7.25806	1.64749	20.5047	2.26761
12	56137618	56137618	+	2.21e-09	6.28e-07	12.2388	0.00279883	7.25806	1.64749	19.4969	2.22165
12	56137623	56137623	+	1.15e-09	3.55e-07	11.7751	0.00145021	7.28745	1.6539	19.0625	2.19579
12	56523121	56523121	+	3.92e-10	1.36e-07	-8.88031	0.000495811	8.88031	1.76754	0	0
12	56523123	56523123	+	1.06e-11	5.24e-09	-8.07692	1.34e-05	8.07692	1.68985	0	0
12	56523138	56523138	+	3.8e-10	1.33e-07	-8.88031	0.000481087	8.88031	1.76754	0	0
12	57863434	57863434	+	2.48e-16	2.37e-13	-8.02584	3.14e-10	97.6316	0.780069	89.6057	1.29196
12	58290897	58290897	+	2.91e-09	7.97e-07	6.81033	0.0036781	1.80505	0.799926	8.61538	1.55644
12	58290904	58290904	+	2.22e-13	1.56e-10	7.0236	2.81e-07	0.361011	0.360359	7.38462	1.45065
12	64936991	64936991	+	3.45e-08	6.68e-06	5.36424	0.0435475	76.5039	1.12789	81.8681	1.00971
12	66563328	66563328	+	1.56e-08	3.35e-06	-11.2743	0.0197557	14.3885	2.105	3.11419	1.02177
12	70024526	70024526	+	1.62e-30	4.54e-27	6.68178	2.05e-24	70.555	0.510745	77.2368	0.424973
12	71560155	71560155	+	7.72e-11	3.3e-08	8.12298	9.77e-05	87.3031	0.716702	95.426	0.40125
12	91349132	91349132	+	8.21e-12	4.24e-09	-5.98369	1.04e-05	94.8969	0.357835	88.9132	0.464286
12	95612639	95612639	+	2.53e-08	5.08e-06	-10.7398	0.0319738	14.6259	2.06087	3.88601	0.983675
12	104457893	104457893	+	1.3e-10	5.11e-08	5.54126	0.000164128	0.631579	0.363489	6.17284	0.945408
12	106614399	106614399	+	6.1e-12	3.26e-09	-11.0054	7.72e-06	88.7287	1.14487	77.7233	1.30351
12	108523690	108523690	+	9.79e-12	4.94e-09	-7.15585	1.24e-05	14.4136	1.0509	7.25776	0.501812
12	109488231	109488231	+	5.67e-21	7.96e-18	6.41003	7.18e-15	12.5785	0.51525	18.9885	0.529965
12	109996689	109996689	+	3.18e-49	1.59e-45	-11.0348	4.03e-43	85.2528	0.399106	74.2179	0.445205
12	114739154	114739154	+	3.38e-08	6.57e-06	-7.27658	0.0426464	52.0315	1.27889	44.7549	1.14165
12	117850499	117850499	+	2.11e-16	2.06e-13	-8.62463	2.67e-10	57.7528	0.885027	49.1282	0.76739
12	120541569	120541569	+	8.25e-23	1.48e-19	-8.56901	1.05e-16	94.0818	0.582854	85.5128	0.819871
12	120541596	120541596	+	1.73e-32	5.55e-29	-8.81235	2.19e-26	96.231	0.469556	87.4187	0.772298
12	121622562	121622562	+	2.02e-33	6.98e-30	-11.5631	2.56e-27	70.7376	1.1187	59.1745	1.04107
12	123299526	123299526	+	1.76e-18	1.98e-15	6.26252	2.23e-12	3.65641	0.452164	9.91893	0.652755
12	124651975	124651975	+	4e-12	2.19e-09	5.55413	5.06e-06	51.4298	0.719447	56.9839	0.638054
12	124791458	124791458	+	1.94e-08	4.03e-06	-5.42922	0.0245502	97.9695	0.710549	92.5403	1.17974
12	124986518	124986518	+	3.35e-51	1.88e-47	-11.5141	4.24e-45	31.0414	0.475484	19.5273	0.360359
12	125302341	125302341	+	1.31e-19	1.68e-16	-6.43692	1.65e-13	98.1481	0.55316	91.7112	1.0081
12	125517038	125517038	+	3.77e-08	7.24e-06	-6.08815	0.0475913	96.5326	0.681352	90.4444	0.979936
12	127650616	127650616	+	0	0	11.7535	0	13.9167	0.0485646	25.6702	0.0524643
12	127693348	127693348	+	1.96e-27	4.19e-24	17.9439	2.48e-21	65.8317	1.20195	83.7757	0.824999
12	128318199	128318199	+	1.03e-21	1.71e-18	-11.1364	1.3e-15	47.8942	0.686517	36.7578	0.601088
12	130909982	130909982	+	2.81e-53	1.8e-49	-8.84179	3.56e-47	90.813	0.32996	81.9712	0.404548
12	130920488	130920488	+	9.79e-16	8.98e-13	-7.01158	1.24e-09	63.5146	1.39255	56.5031	1.22792
12	130943107	130943107	+	1.96e-29	5.17e-26	7.99186	2.48e-23	4.08163	0.431058	12.0735	0.630906
12	131091865	131091865	+	2.11e-19	2.63e-16	-13.8877	2.67e-13	81.7481	0.740234	67.8603	0.806755
12	131173748	131173748	+	2.51e-14	2.09e-11	11.9471	3.18e-08	72.2337	1.17408	84.1808	0.867386
12	131245943	131245943	+	4.28e-11	1.94e-08	6.60122	5.41e-05	59.0796	0.709541	65.6808	0.610293
12	131519661	131519661	+	2.46e-98	3.69e-94	-23.8721	3.13e-92	51.7312	0.71738	27.8591	0.553591
12	132177731	132177731	+	9.21e-11	3.91e-08	-7.62474	0.000116547	65.8796	1.15193	58.2548	1.09803
12	132331774	132331774	+	6.73e-10	2.19e-07	5.46642	0.000851456	51.5279	0.725519	56.9943	0.612148
12	132396603	132396603	+	1.51e-69	1.13e-65	-6.00274	1.92e-63	17.0222	0.341056	11.0194	0.254436
12	132414656	132414656	+	3.27e-08	6.4e-06	7.12774	0.0413281	5.46218	1.47298	12.5899	1.98962
12	132414689	132414689	+	9.26e-10	2.91e-07	8.24293	0.00117126	6.30252	1.57519	14.5455	2.12601
12	132660712	132660712	+	1.71e-27	4.03e-24	8.50879	2.16e-21	81.3996	0.417457	89.9084	0.282662
12	132866109	132866109	+	7.89e-13	4.99e-10	7.25353	9.98e-07	22.7173	0.800761	29.9708	0.782243
12	132896705	132896705	+	2.67e-11	1.24e-08	17.8293	3.38e-05	71.875	1.62239	89.7043	1.00577
12	132973308	132973308	+	4.56e-25	8.91e-22	-10.5688	5.78e-19	37.7397	0.563265	27.1709	0.428008
12	133002064	133002064	+	1.61e-08	3.43e-06	-10.1735	0.0203298	72.4814	0.821159	62.3079	0.825183
12	133030329	133030329	+	3.7e-10	1.3e-07	-10.6256	0.000467349	63.6126	2.46159	52.987	1.79866
12	133102461	133102461	+	1.56e-11	7.45e-09	5.59256	1.97e-05	64.8927	1.00939	70.4852	0.871193
12	133137407	133137407	+	3.08e-12	1.73e-09	11.2105	3.89e-06	2.02899	0.759065	13.2394	1.7988
12	133137409	133137409	+	7.12e-11	3.08e-08	11.7905	9.01e-05	2.61628	0.860609	14.4068	1.86639
12	133366241	133366241	+	2.24e-09	6.3e-07	-9.09665	0.00283704	74.1993	1.84564	65.1026	1.82517
13	19692260	19692260	+	2.28e-19	1.86e-16	-14.9392	2.89e-13	90.3871	0.748712	75.4479	0.947126
13	19756038	19756038	+	1.19e-42	2.26e-39	5.05557	1.51e-36	89.5194	0.435273	94.575	0.294469
13	19919177	19919177	+	1.21e-151	2.77e-147	-6.47802	1.54e-145	26.8301	0.235602	20.3521	0.18598
13	20134900	20134900	+	6.49e-52	1.85e-48	15.5452	8.23e-46	21.19	0.762277	36.7352	0.76812
13	21056539	21056539	+	1.29e-09	3.17e-07	9.79129	0.00162968	18.1818	0.979349	27.9731	1.02068
13	21519856	21519856	+	2.5e-10	7.51e-08	10.9327	0.000315942	65.5172	2.1407	76.4499	1.77881
13	21925362	21925362	+	3.49e-65	1.99e-61	11.3196	4.43e-59	70.9285	0.527907	82.2481	0.402107
13	22185708	22185708	+	6.68e-13	3.25e-10	10.2219	8.45e-07	71.2251	1.39511	81.447	1.0404
13	22417591	22417591	+	7.03e-12	2.82e-09	14.4301	8.9e-06	68.9198	0.666431	83.3499	0.478785
13	24099393	24099393	+	1.46e-20	1.23e-17	-11.4494	1.84e-14	58.8469	0.775772	47.3975	0.689459
13	25592805	25592805	+	2.1e-09	4.95e-07	-5.69127	0.00265609	23.4483	2.03137	17.757	1.50823
13	25592809	25592809	+	1.21e-10	3.84e-08	-6.15856	0.000153152	23.4483	2.03137	17.2897	1.49247
13	25592819	25592819	+	1.02e-09	2.68e-07	-5.45386	0.00129186	23.6782	2.03823	18.2243	1.5236
13	25592823	25592823	+	1.26e-09	3.13e-07	-5.2315	0.00159486	22.9885	2.01738	17.757	1.50823
13	25616595	25616595	+	3.77e-09	8.52e-07	10.4893	0.00475717	67.1748	1.49696	77.6641	1.21608
13	30728521	30728521	+	3.18e-21	2.79e-18	7.75115	4.03e-15	58.9635	0.733607	66.7147	0.632259
13	37679534	37679534	+	1.95e-49	4.45e-46	7.63063	2.47e-43	41.1894	0.529405	48.82	0.474404
13	37679730	37679730	+	9.99e-31	1.27e-27	5.49636	1.27e-24	48.6254	0.614295	54.1217	0.545444
13	39376299	39376299	+	1.47e-08	2.96e-06	13.0726	0.0185089	34.9695	0.501972	48.0421	0.477889
13	41239578	41239578	+	3.21e-08	5.96e-06	6.27836	0.0404921	5.15021	1.44795	11.4286	1.90136
13	41239594	41239594	+	3.21e-08	5.96e-06	6.27836	0.0404921	5.15021	1.44795	11.4286	1.90136
13	41239612	41239612	+	3.84e-08	6.83e-06	6.27473	0.0484249	5.19481	1.46014	11.4695	1.90773
13	41635861	41635861	+	2.63e-08	5.1e-06	6.69966	0.0332207	0.512821	0.361688	7.21248	1.14216
13	44990567	44990567	+	4.25e-16	2.94e-13	-5.08623	5.38e-10	46.1731	0.463356	41.0869	0.402988
13	51749375	51749375	+	1.15e-09	2.94e-07	-5.06592	0.00144945	98.0892	1.09263	93.0233	1.58603
13	76098487	76098487	+	1.61e-08	3.22e-06	5.14774	0.0202981	93.2483	0.687245	98.3961	0.312027
13	84091135	84091135	+	8.64e-11	2.86e-08	-6.6685	0.000109292	84.7059	1.30133	78.0374	1.415
13	88600159	88600159	+	1.02e-12	4.77e-10	7.89132	1.29e-06	55.397	1.0498	63.2883	0.933892
13	91000920	91000920	+	3.23e-09	7.44e-07	7.50125	0.00407589	90.3226	1.32751	97.8238	0.469683
13	96580855	96580855	+	5.66e-09	1.21e-06	5.31806	0.00714912	51.2476	1.54846	56.5657	1.43809
13	99739327	99739327	+	2.6e-08	5.07e-06	5.9756	0.0327633	4.46927	1.09207	10.4449	1.34509
13	100590356	100590356	+	9.12e-10	2.42e-07	5.16701	0.00115324	75.0814	1.7456	80.2484	1.4032
13	111014386	111014386	+	1.73e-11	6.37e-09	-5.82914	2.19e-05	76.3271	0.638867	70.4979	0.609262
13	111305788	111305788	+	2.44e-14	1.36e-11	9.75759	3.1e-08	22.0763	0.840176	31.8339	0.913396
13	112161629	112161629	+	2.09e-15	1.29e-12	-5.21004	2.64e-09	95.5788	0.263048	90.3688	0.329306
13	113384654	113384654	+	7.49e-41	1.32e-37	-8.15955	9.5e-35	94.3168	0.251921	86.1573	0.340496
13	113637884	113637884	+	8.84e-11	2.89e-08	9.14956	0.000111865	61.406	0.692911	70.5556	0.582628
13	113705142	113705142	+	2.01e-53	6.57e-50	-6.97309	2.55e-47	52.5285	0.442849	45.5554	0.382618
13	113739125	113739125	+	1.59e-51	4.05e-48	-6.11162	2.02e-45	77.2796	0.420606	71.168	0.411546
13	113830107	113830107	+	1.25e-39	2.04e-36	5.46696	1.58e-33	90.2624	0.470883	95.7293	0.290425
13	114432820	114432820	+	9.9e-12	3.9e-09	-6.3873	1.25e-05	61.1851	0.645256	54.7978	0.593839
13	114432840	114432840	+	1.14e-09	2.94e-07	-6.23508	0.00144535	64.4127	0.635327	58.1777	0.58902
13	114741076	114741076	+	2.73e-08	5.2e-06	24.5287	0.0344392	60.8696	2.3986	85.3982	1.66096
13	114741242	114741242	+	9.39e-18	6.92e-15	-7.711	1.19e-11	27.897	1.31399	20.186	0.938807
13	114741831	114741831	+	5.51e-09	1.19e-06	-19.3562	0.00696167	73.4545	2.6628	54.0984	2.60475
13	114791466	114791466	+	6.92e-23	6.59e-20	13.874	8.77e-17	64.3622	1.49446	78.2362	1.17371
13	114791468	114791468	+	2.27e-26	2.47e-23	15.1949	2.88e-20	26.2902	1.37364	41.4851	1.39973
13	114791470	114791470	+	4.11e-22	3.75e-19	12.6635	5.21e-16	65.1412	1.48696	77.8047	1.18059
13	114795522	114795522	+	2.14e-11	7.76e-09	21.3727	2.71e-05	51.4032	1.9209	72.776	1.45723
13	114921189	114921189	+	5.4e-09	1.18e-06	-6.13709	0.00682719	81.3394	0.379178	75.2023	0.36225
14	23398365	23398365	+	3.27e-08	6.05e-06	10.4379	0.0412767	10.1382	2.04899	20.5761	2.59331
14	23426104	23426104	+	1.25e-08	2.61e-06	6.61814	0.0158449	2.40964	0.971806	9.02778	1.68868
14	23525675	23525675	+	6.29e-09	1.45e-06	-26.7012	0.00794006	42.4125	3.08279	15.7113	1.67679
14	35343643	35343643	+	5.97e-10	1.94e-07	6.98113	0.000754993	1.50943	0.748999	8.49057	1.5631
14	35343648	35343648	+	2.17e-09	5.68e-07	7.10003	0.0027451	1.12782	0.647465	8.22785	1.54581
14	35343670	35343670	+	1e-09	3.03e-07	7.83049	0.00126924	2.26415	0.913812	10.0946	1.69203
14	35343672	35343672	+	1.48e-09	4.24e-07	6.78357	0.00187269	1.12782	0.647465	7.91139	1.5184
14	35343678	35343678	+	7.6e-09	1.69e-06	6.98106	0.00959662	1.8797	0.832689	8.86076	1.59862
14	35343684	35343684	+	1.61e-08	3.2e-06	6.34815	0.0202727	1.8797	0.832689	8.22785	1.54581
14	35839021	35839021	+	1.21e-09	3.61e-07	13.536	0.00153067	37.9433	2.04325	51.4793	1.92224
14	35839199	35839199	+	1.63e-08	3.22e-06	6.36062	0.0205795	26.293	0.547804	32.6536	0.534448
14	35839225	35839225	+	1.81e-20	2.33e-17	9.02366	2.3e-14	21.8302	0.499848	30.8538	0.513433
14	35839240	35839240	+	1.44e-15	1.27e-12	6.92754	1.83e-09	19.6897	0.48113	26.6172	0.491517
14	38080696	38080696	+	1.14e-08	2.42e-06	-19.1176	0.0144223	28.9216	3.17442	9.80392	1.69994
14	39757960	39757960	+	1.23e-09	3.61e-07	9.53305	0.00155597	73.535	1.91803	83.068	1.4267
14	47399131	47399131	+	8.54e-10	2.6e-07	-19.3054	0.00107916	48.6989	2.15492	29.3935	1.79656
14	50520603	50520603	+	4.5e-11	2.01e-08	-13.3658	5.69e-05	85.1449	2.14073	71.7791	2.49273
14	52439669	52439669	+	2.12e-17	2.09e-14	-6.69755	2.69e-11	96.5517	0.376478	89.8542	0.531842
14	57857931	57857931	+	1.22e-09	3.61e-07	12.1274	0.00154682	5.42986	1.52432	17.5573	2.35047
14	57857946	57857946	+	1.38e-08	2.81e-06	10.576	0.0173957	5.45455	1.53105	16.0305	2.26665
14	57857953	57857953	+	3.81e-09	9.37e-07	10.8119	0.00481079	6.36364	1.64575	17.1756	2.33015
14	67865419	67865419	+	1.78e-09	4.85e-07	5.76829	0.00225453	92.8571	1.66938	98.6254	0.682545
14	70263648	70263648	+	7.21e-32	2.68e-28	-8.22211	9.14e-26	90.357	0.435504	82.1349	0.52283
14	70367071	70367071	+	4.99e-09	1.18e-06	12.7434	0.00630088	12.9973	1.7319	25.7407	1.88143
14	72703555	72703555	+	1.77e-10	6.73e-08	-8.21558	0.000223714	52.7094	1.56711	44.4938	1.48099
14	75441795	75441795	+	5.95e-11	2.58e-08	-6.82738	7.52e-05	48.2549	0.894168	41.4275	0.778183
14	85912568	85912568	+	1.76e-13	1.18e-10	-15.593	2.23e-07	91.8234	0.737069	76.2305	1.04289
14	91751517	91751517	+	1.83e-08	3.56e-06	-5.44661	0.0231029	86.3403	0.635421	80.8937	0.690142
14	92680342	92680342	+	7.56e-12	3.83e-09	8.92199	9.56e-06	16.3192	0.739969	25.2412	0.778943
14	92922900	92922900	+	5.08e-17	4.86e-14	6.69691	6.43e-11	19.9285	0.720249	26.6254	0.777713
14	94236713	94236713	+	5.29e-54	2.95e-50	13.0813	6.71e-48	16.6201	0.342708	29.7014	0.372225
14	95161782	95161782	+	1.58e-19	1.89e-16	-6.16435	2.01e-13	94.7147	0.548322	88.5504	0.705844
14	99668183	99668183	+	6.51e-10	2.1e-07	-16.0549	0.000823222	89.1892	2.28297	73.1343	2.70765
14	100109062	100109062	+	1.96e-13	1.29e-10	5.83707	2.48e-07	90.3349	0.815144	96.1719	0.497241
14	101126289	101126289	+	3.64e-10	1.28e-07	14.525	0.00046032	72.5838	1.40089	87.1088	0.914748
14	101293568	101293568	+	1.61e-09	4.52e-07	-5.25681	0.00203188	49.1524	0.509839	43.8956	0.473337
14	101583077	101583077	+	1.36e-12	7.59e-10	-7.6092	1.72e-06	22.2433	0.906663	14.6341	0.71262
14	101864614	101864614	+	1.39e-16	1.26e-13	-6.60058	1.76e-10	28.4476	0.875759	21.847	0.701968
14	102994069	102994069	+	1.28e-12	7.28e-10	7.58518	1.63e-06	55.309	0.748073	62.8942	0.648513
14	102994074	102994074	+	5.23e-14	3.8e-11	10.0784	6.62e-08	40.3894	0.738298	50.4678	0.670644
14	104364086	104364086	+	1.97e-34	8.25e-31	-6.36198	2.5e-28	55.1316	1.15292	48.7697	1.00392
14	104636583	104636583	+	6.7e-21	9.35e-18	-8.58663	8.49e-15	73.2487	0.678693	64.6621	0.652256
14	104641792	104641792	+	6.25e-24	1.2e-20	-11.7565	7.92e-18	63.1716	0.931719	51.4151	0.952043
14	104643722	104643722	+	4.4e-14	3.28e-11	-21.326	5.58e-08	66.4706	1.81039	45.1446	1.59947
14	104767717	104767717	+	5.11e-11	2.25e-08	7.43162	6.46e-05	63.7286	0.856088	71.1602	0.67345
14	104983537	104983537	+	8.01e-15	6.43e-12	6.538	1.01e-08	21.5094	0.589211	28.0474	0.580099
14	105057949	105057949	+	1.63e-08	3.22e-06	-9.08184	0.0206363	40.937	1.02889	31.8551	0.857237
14	105320563	105320563	+	2.15e-10	7.82e-08	-15.8044	0.00027178	79.3831	1.62999	63.5787	1.71424
14	105398391	105398391	+	8.61e-13	5.24e-10	5.71155	1.09e-06	90.8992	0.548771	96.6107	0.325107
14	105400429	105400429	+	3.56e-08	6.51e-06	-13.7074	0.0449218	24.1803	2.74111	10.473	1.77978
14	105417581	105417581	+	2.98e-30	9.98e-27	8.66731	3.78e-24	87.116	0.691982	95.7834	0.383163
14	105640076	105640076	+	1.96e-18	2.19e-15	-9.18968	2.48e-12	50.8918	0.507618	41.7022	0.446255
14	105899536	105899536	+	1.93e-08	3.74e-06	-10.7285	0.0243971	96.5101	0.672383	85.7815	1.07167
14	105944854	105944854	+	3.46e-13	2.19e-10	-7.98518	4.39e-07	42.4206	0.859679	34.4354	0.725029
14	106324016	106324016	+	2.31e-09	5.9e-07	-6.75993	0.00291732	69.373	0.924107	62.6131	0.885565
14	106350592	106350592	+	3.63e-09	8.99e-07	10.0284	0.00458413	53.1136	2.13565	63.142	1.87498
15	20545847	20545847	+	1.33e-15	1.21e-12	-12.3853	1.69e-09	80.9097	0.994731	68.5244	1.16874
15	20547159	20547159	+	9.83e-14	7.19e-11	8.98061	1.24e-07	9.35484	0.625116	18.3354	0.795359
15	22958151	22958151	+	1.13e-55	1.13e-51	-26.1572	1.44e-49	71.4139	1.02265	45.2568	0.939979
15	25978811	25978811	+	2.4e-34	7.19e-31	-15.6371	3.04e-28	71.9937	0.311114	56.3566	0.311624
15	26045697	26045697	+	7.96e-09	2.06e-06	-10.0836	0.0100592	25.1163	2.95769	15.0327	2.04307
15	26045724	26045724	+	6.03e-10	2.1e-07	-10.3486	0.000761969	24.0741	2.90899	13.7255	1.96718
15	31849579	31849579	+	5.65e-24	8.79e-21	-22.4994	7.16e-18	74.3139	1.44752	51.8145	1.58646
15	34726139	34726139	+	4.82e-30	1.21e-26	19.728	6.11e-24	68.0364	0.889267	87.7644	0.519958
15	35280586	35280586	+	1.67e-10	7.16e-08	6.98639	0.000211499	5.18293	1.22404	12.1693	1.68155
15	35280591	35280591	+	3.3e-11	1.71e-08	7.25915	4.18e-05	4.87805	1.1894	12.1372	1.67742
15	35280593	35280593	+	6.71e-11	3.1e-08	6.98038	8.49e-05	4.89297	1.19294	11.8734	1.66158
15	35280600	35280600	+	3.3e-11	1.71e-08	7.25915	4.18e-05	4.87805	1.1894	12.1372	1.67742
15	35280604	35280604	+	5.53e-11	2.59e-08	7.09004	7e-05	4.87805	1.1894	11.9681	1.67393
15	35280623	35280623	+	9.76e-09	2.46e-06	5.88034	0.0123218	5.23077	1.23502	11.1111	1.61643
15	40268853	40268853	+	1.4e-10	6.07e-08	14.2119	0.000176585	81.6619	2.07145	95.8738	0.97989
15	41254203	41254203	+	5.26e-22	7.52e-19	8.5446	6.67e-16	49.464	0.732092	58.0086	0.646664
15	42159290	42159290	+	5.72e-12	3.65e-09	16.5606	7.24e-06	72.2719	1.89338	88.8325	1.12202
15	44068712	44068712	+	4.96e-09	1.38e-06	6.71125	0.00626256	28.1834	1.85375	34.8946	1.33172
15	45480922	45480922	+	1.8e-09	5.71e-07	-11.2125	0.00227453	15.2893	2.31342	4.07674	0.96839
15	45816023	45816023	+	9.81e-11	4.4e-08	-16.3816	0.000124147	89.2982	1.29483	72.9167	1.77898
15	57645087	57645087	+	1.09e-31	2.97e-28	8.63428	1.38e-25	62.1192	0.892519	70.7534	0.74754
15	58683411	58683411	+	4.66e-10	1.7e-07	-7.84589	0.000588648	87.6697	0.781935	79.8238	0.842312
15	60297870	60297870	+	2.41e-08	5.28e-06	7.05521	0.0304218	0	0	7.05521	1.41827
15	60696637	60696637	+	5.24e-19	6.05e-16	27.2978	6.64e-13	69.9454	2.3966	97.2431	0.819696
15	64103746	64103746	+	2.18e-16	2.11e-13	-26.7234	2.77e-10	85.3372	1.91558	58.6139	2.1917
15	65370110	65370110	+	2.78e-10	1.1e-07	-11.6641	0.000352117	61.2613	1.19387	49.5972	1.12193
15	65611869	65611869	+	1.97e-08	4.43e-06	9.07248	0.0248138	49.987	0.8053	59.0595	0.73408
15	66961899	66961899	+	1.9e-39	6.35e-36	-10.0646	2.41e-33	19.7384	0.384695	9.67382	0.255094
15	68177225	68177225	+	4.38e-11	2.15e-08	-9.05882	5.55e-05	23.1111	2.81029	14.0523	1.98669
15	68663881	68663881	+	1.91e-10	7.96e-08	-6.94641	0.000241558	83.1535	0.916426	76.2071	0.950018
15	69325293	69325293	+	1.94e-09	5.94e-07	-9.4095	0.00245128	89.9818	1.2814	80.5723	1.53539
15	74109493	74109493	+	3.28e-08	6.98e-06	-5.23233	0.0413939	85.6406	0.698428	80.4083	0.692815
15	74345104	74345104	+	3.84e-12	2.62e-09	8.76148	4.86e-06	15.683	0.862152	24.4444	0.965808
15	74467797	74467797	+	9.21e-49	5.52e-45	-7.34504	1.17e-42	83.0409	0.414217	75.6959	0.417352
15	74643473	74643473	+	4.46e-24	7.42e-21	6.58789	5.65e-18	88.9092	0.40432	95.497	0.237947
15	75969335	75969335	+	6.51e-12	4.07e-09	-11.8395	8.24e-06	68.0976	1.45585	56.2581	1.26001
15	76484319	76484319	+	7.31e-09	1.96e-06	12.2587	0.00923559	73.5955	2.33636	85.8542	1.14957
15	76555986	76555986	+	2.36e-25	4.72e-22	-9.08652	2.99e-19	86.9871	0.391506	77.9006	0.429856
15	78200684	78200684	+	9.29e-12	5.69e-09	7.4174	1.18e-05	88.7245	0.528404	96.1419	0.323196
15	79382499	79382499	+	2.71e-09	7.98e-07	5.85925	0.0034307	0.970874	0.432075	6.83012	1.05568
15	79743977	79743977	+	2.26e-10	9.3e-08	-7.21453	0.000286333	81.457	1.1182	74.2424	1.12239
15	83315274	83315274	+	4.08e-09	1.17e-06	7.32683	0.00515864	4.30108	1.21462	11.6279	1.72834
15	83315280	83315280	+	1.77e-08	4.08e-06	7.43026	0.0223014	3.58423	1.11294	11.0145	1.68551
15	84048409	84048409	+	2.23e-08	4.93e-06	9.77434	0.028186	10.596	1.44611	20.3704	1.65251
15	85143277	85143277	+	3.42e-08	7.23e-06	-7.886	0.0432165	67.0181	1.05339	59.1321	0.954948
15	89631453	89631453	+	1.81e-09	5.71e-07	5.83479	0.00228573	0.738916	0.425034	6.57371	1.10608
15	90578713	90578713	+	4.5e-09	1.26e-06	-6.76451	0.00568878	63.7909	0.704945	57.0264	0.652044
15	90964194	90964194	+	2.44e-08	5.31e-06	9.05643	0.03081	47.3896	3.1643	56.446	2.92678
15	91584218	91584218	+	1.04e-45	4.44e-42	5.02328	1.31e-39	90.5877	0.363611	95.611	0.228745
15	92295439	92295439	+	2.45e-12	1.75e-09	-16.6106	3.1e-06	29.6137	2.99097	13.0031	1.87143
15	93160222	93160222	+	1.81e-19	2.17e-16	-16.8427	2.29e-13	72.1058	1.48915	55.2632	1.49782
15	93602055	93602055	+	6.83e-52	5.12e-48	8.79251	8.65e-46	54.7759	0.644861	63.5684	0.571527
15	94049014	94049014	+	3.71e-25	6.96e-22	-20.7238	4.7e-19	84.262	0.999289	63.5383	1.11784
15	94701019	94701019	+	2.28e-62	3.42e-58	-8.74034	2.89e-56	84.7819	0.37277	76.0416	0.418682
15	98646496	98646496	+	4.77e-29	1.02e-25	6.52595	6.04e-23	34.0902	0.853695	40.6161	0.725927
15	99504128	99504128	+	9.8e-19	1.09e-15	-10.7577	1.24e-12	92.9825	0.705491	82.2247	0.903867
15	99977071	99977071	+	3.77e-10	1.41e-07	-5.50223	0.000476586	19.1622	1.17499	13.66	0.935723
15	101306318	101306318	+	1.34e-10	5.93e-08	10.7324	0.000170107	42.4648	1.27924	53.1972	1.15666
15	101606262	101606262	+	1.12e-48	5.6e-45	-5.31748	1.42e-42	91.6916	0.255181	86.3741	0.278472
16	341500	341500	+	1.46e-22	1.58e-19	9.93509	1.85e-16	74.502	0.735252	84.4371	0.5575
16	341690	341690	+	4.99e-26	6.89e-23	9.17894	6.33e-20	74.0337	0.581149	83.2127	0.459017
16	354287	354287	+	3.51e-11	1.36e-08	9.54533	4.44e-05	75.9727	0.78931	85.518	0.595362
16	615048	615048	+	4.48e-61	2.09e-57	-7.37871	5.68e-55	90.574	0.425253	83.1953	0.476441
16	726908	726908	+	2.39e-10	7.72e-08	-11.4314	0.0003021	76	0.89541	64.5686	0.899425
16	757843	757843	+	8.34e-09	1.74e-06	6.43995	0.0105359	76.6963	0.600772	83.1362	0.367143
16	939004	939004	+	7.69e-12	3.36e-09	8.74963	9.74e-06	84.1785	0.581107	92.9281	0.389715
16	989633	989633	+	4.63e-09	1.04e-06	-8.08943	0.00585006	91.6667	0.989618	83.5772	1.05637
16	1052942	1052942	+	4.13e-09	9.51e-07	9.30108	0.00522121	71.4286	1.11621	80.7297	0.853017
16	1075241	1075241	+	9.53e-10	2.77e-07	7.74999	0.00120525	77.7027	1.53013	85.4527	1.12455
16	1081790	1081790	+	5.24e-15	3.54e-12	14.4502	6.64e-09	75.2169	1.51984	89.667	1.03138
16	1092676	1092676	+	3.14e-58	1.19e-54	18.265	3.99e-52	63.9596	1.05247	82.2246	0.728895
16	1207147	1207147	+	4.78e-19	4.21e-16	5.18443	6.05e-13	90.2192	0.545537	95.4037	0.359445
16	1268231	1268231	+	1.81e-09	4.9e-07	-6.85961	0.00228393	99.0196	0.563248	92.16	1.0752
16	1307017	1307017	+	1.34e-08	2.67e-06	6.3748	0.0169008	87.7491	0.890709	94.1239	0.541102
16	1364219	1364219	+	6.09e-09	1.34e-06	-7.4532	0.00769648	87.4762	0.834544	80.023	0.957963
16	1507843	1507843	+	4.08e-09	9.42e-07	6.97217	0.00515049	42.7264	1.0857	49.6986	0.970536
16	1516177	1516177	+	1.53e-26	2.16e-23	-21.4106	1.93e-20	67.4827	1.17367	46.0722	1.14838
16	1827002	1827002	+	3.63e-08	6.33e-06	-8.92375	0.045793	98.3122	0.591658	89.3885	1.30615
16	1836392	1836392	+	1.63e-09	4.44e-07	-6.14435	0.00205824	82.1046	0.680379	75.9602	0.700344
16	1844874	1844874	+	3.77e-11	1.44e-08	-10.1323	4.76e-05	92.7557	0.690824	82.6234	0.985258
16	2742246	2742246	+	4.55e-14	2.68e-11	-6.33757	5.76e-08	70.0255	0.698098	63.688	0.697321
16	2867346	2867346	+	5.37e-14	3.14e-11	-5.60007	6.8e-08	60.2582	0.700594	54.6582	0.644411
16	2867565	2867565	+	1.36e-11	5.69e-09	-8.13888	1.72e-05	71.7672	1.04484	63.6284	1.00948
16	3005801	3005801	+	4.58e-09	1.04e-06	7.40975	0.00578805	3.65497	0.717511	11.0647	1.0135
16	3005831	3005831	+	1.59e-08	3.06e-06	5.71336	0.0201088	1.60116	0.478889	7.31452	0.841672
16	3285981	3285981	+	2.93e-08	5.27e-06	-7.32085	0.0370261	76.698	1.36657	69.3772	1.35566
16	4452583	4452583	+	5.26e-16	3.95e-13	11.8738	6.67e-10	25.928	1.04729	37.8019	1.07648
16	4684447	4684447	+	2.13e-16	1.66e-13	-9.68094	2.7e-10	86.7137	0.475153	77.0328	0.548022
16	4846855	4846855	+	5.84e-56	1.97e-52	14.842	7.4e-50	52.735	0.454504	67.577	0.372166
16	5550218	5550218	+	4.08e-197	4.96e-193	7.1554	5.18e-191	21.5304	0.227083	28.6858	0.21124
16	5550223	5550223	+	3.69e-183	3.74e-179	7.84004	4.68e-177	28.2488	0.247066	36.0888	0.222856
16	8768088	8768088	+	2.19e-08	4.05e-06	7.41685	0.0275869	4.32692	1.41076	11.7438	1.92054
16	10276581	10276581	+	1.33e-08	2.67e-06	6.8519	0.0168173	1.01695	0.584143	7.86885	1.54173
16	10276583	10276583	+	3.38e-08	5.97e-06	6.82619	0.0426868	1.01695	0.584143	7.84314	1.53691
16	10856667	10856667	+	1.85e-08	3.51e-06	7.76847	0.0233991	80.2564	1.00784	88.0249	0.739225
16	11489687	11489687	+	2.99e-12	1.37e-09	11.3456	3.78e-06	8.80361	1.34622	20.1493	1.73255
16	11594842	11594842	+	7.66e-47	2.22e-43	11.225	9.72e-41	13.8849	0.651621	25.1099	0.697345
16	13502876	13502876	+	3.11e-10	9.8e-08	10.1102	0.000393911	60.6345	1.31184	70.7447	1.17307
16	17933276	17933276	+	1.77e-36	3.46e-33	8.46857	2.24e-30	74.5967	0.719851	83.0652	0.560601
16	21569394	21569394	+	3.73e-36	7.08e-33	6.15031	4.73e-30	84.8604	0.312166	91.0107	0.226068
16	22385519	22385519	+	8.47e-10	2.49e-07	6.79487	0.00107128	15	2.52488	21.7949	2.6989
16	22385522	22385522	+	1.93e-09	5.2e-07	5.51282	0.00243392	15	2.52488	20.5128	2.63969
16	22385530	22385530	+	2.58e-09	6.58e-07	5.01282	0.00326643	15.5	2.55905	20.5128	2.63969
16	22385537	22385537	+	2.09e-09	5.54e-07	5.43744	0.00263778	15.0754	2.53644	20.5128	2.63969
16	22385543	22385543	+	6.73e-10	2.03e-07	5.08547	0.000851286	15	2.52488	20.0855	2.61906
16	23079500	23079500	+	1.62e-37	3.39e-34	10.9254	2.05e-31	81.1008	0.787586	92.0261	0.489699
16	27005062	27005062	+	8.53e-13	4.21e-10	-6.44148	1.08e-06	69.6288	0.868743	63.1874	0.875168
16	29244746	29244746	+	3.34e-24	3.98e-21	-7.8215	4.24e-18	73.3268	0.692456	65.5053	0.678519
16	29888060	29888060	+	1.35e-08	2.69e-06	10.8286	0.0170512	2.47934	0.999559	13.308	2.09444
16	31477693	31477693	+	3.82e-43	9.27e-40	-8.23843	4.84e-37	78.815	0.381139	70.5766	0.376212
16	31477697	31477697	+	1.69e-43	4.47e-40	-6.41007	2.14e-37	86.9444	0.314215	80.5344	0.326874
16	31477710	31477710	+	1.26e-57	4.52e-54	-7.20861	1.6e-51	87.8408	0.305008	80.6322	0.326517
16	31477725	31477725	+	1.36e-25	1.76e-22	-5.7676	1.72e-19	85.8575	0.426284	80.0899	0.428761
16	31477726	31477726	+	5.34e-42	1.25e-38	-6.22227	6.77e-36	87.0148	0.320877	80.7925	0.332257
16	32822604	32822604	+	1.2e-09	3.41e-07	-15.4008	0.00151188	87.9747	1.82972	72.5738	2.0492
16	33936362	33936362	+	2.67e-09	6.7e-07	7.99744	0.00337441	48.0976	0.422543	56.095	0.343393
16	33953237	33953237	+	0	0	-8.48813	0	19.2508	0.157582	10.7627	0.0822977
16	33953246	33953246	+	1.13e-281	1.71e-277	-7.20309	1.43e-275	15.3908	0.144173	8.18767	0.0727761
16	33961703	33961703	+	3.43e-39	7.71e-36	34.1398	4.35e-33	14.4105	1.3399	48.5502	1.29783
16	33963206	33963206	+	2.5e-09	6.44e-07	-14.7123	0.00316402	47.3639	1.46791	32.6516	1.2674
16	33965847	33965847	+	9.34e-11	3.32e-08	-8.6948	0.00011809	75.7191	1.24717	67.0243	1.25736
16	49764949	49764949	+	1.36e-08	2.7e-06	5.74794	0.0172146	62.2605	1.50022	68.0085	1.23956
16	50099780	50099780	+	1.75e-10	5.88e-08	10.1671	0.000221523	6.87831	1.84092	17.0455	2.31431
16	50099791	50099791	+	8.28e-10	2.44e-07	9.63805	0.0010473	7.40741	1.90498	17.0455	2.31431
16	50099803	50099803	+	9.25e-11	3.31e-08	10.6625	0.000117039	6.38298	1.78283	17.0455	2.31431
16	55794542	55794542	+	1.04e-12	5.05e-10	7.48641	1.31e-06	29.7533	0.675461	37.2397	0.680771
16	57511625	57511625	+	1.83e-12	8.61e-10	-8.8347	2.31e-06	27.6973	0.967137	18.8626	0.782893
16	57702893	57702893	+	5.55e-11	2.07e-08	-6.14356	7.02e-05	80.4709	1.04322	74.3274	1.03422
16	58497598	58497598	+	3.49e-08	6.12e-06	9.44619	0.0440986	1.81818	0.735491	11.2644	1.51586
16	58497604	58497604	+	1.1e-08	2.24e-06	9.67607	0.0139535	1.81818	0.735491	11.4943	1.52926
16	58497606	58497606	+	2.84e-09	6.98e-07	9.52391	0.00358888	1.51057	0.670427	11.0345	1.50225
16	58497626	58497626	+	1.22e-09	3.45e-07	8.60437	0.00154474	1.51057	0.670427	10.1149	1.44571
16	59020445	59020445	+	9.98e-32	1.78e-28	22.4589	1.26e-25	73.5814	1.34473	96.0403	0.505204
16	70504894	70504894	+	3.26e-08	5.77e-06	-6.16408	0.0411079	80.9116	0.834845	74.7475	0.82519
16	72968050	72968050	+	6.1e-09	1.34e-06	7.05508	0.00770439	88.1446	0.709655	95.1997	0.440606
16	73099032	73099032	+	1.32e-09	3.69e-07	12.2685	0.00166742	2.91667	1.0862	15.1852	2.18406
16	75279662	75279662	+	2.58e-19	2.37e-16	8.47039	3.27e-13	82.3932	0.517974	90.8636	0.360383
16	79133270	79133270	+	1.57e-14	9.76e-12	-5.20839	1.99e-08	93.3178	0.601936	88.1095	0.721962
16	81248716	81248716	+	1.37e-29	2.25e-26	-10.1548	1.74e-23	64.8126	0.411808	54.6578	0.391274
16	81349459	81349459	+	2.79e-09	6.89e-07	8.27359	0.0035218	4.5977	1.29637	12.8713	1.92385
16	81349484	81349484	+	1.6e-09	4.41e-07	8.51322	0.00202775	5.72519	1.4353	14.2384	2.01082
16	81735011	81735011	+	5.4e-18	4.49e-15	-14.6093	6.84e-12	88.897	0.84633	74.2876	1.12508
16	82173200	82173200	+	7.79e-09	1.64e-06	-7.92871	0.00983344	76.3498	1.02941	68.4211	1.0611
16	84084598	84084598	+	2.83e-11	1.12e-08	-5.44218	3.58e-05	100	0	94.5578	1.323
16	84468325	84468325	+	6.27e-11	2.31e-08	-8.0487	7.93e-05	49.8578	1.53937	41.8091	1.31637
16	84497168	84497168	+	3.22e-22	3.43e-19	-18.2705	4.08e-16	85.3846	0.979768	67.1141	1.16044
16	84516203	84516203	+	3.76e-31	6.53e-28	8.12851	4.77e-25	80.6408	0.729443	88.7693	0.538574
16	84516213	84516213	+	8.88e-26	1.17e-22	8.43951	1.13e-19	72.3868	0.824966	80.8263	0.67149
16	84841883	84841883	+	2.43e-09	6.3e-07	-6.04861	0.00306844	88.0358	0.820902	81.9872	0.926346
16	85336850	85336850	+	3.01e-08	5.38e-06	-13.6631	0.0379281	46.9965	2.96682	33.3333	2.26805
16	85657742	85657742	+	1.35e-10	4.67e-08	-6.31404	0.000171371	91.2366	0.882339	84.9226	1.02153
16	85673468	85673468	+	2.51e-16	1.93e-13	-6.31053	3.18e-10	83.1628	0.807013	76.8523	0.883121
16	86355058	86355058	+	4.47e-49	1.43e-45	18.5671	5.67e-43	31.547	0.551851	50.1141	0.548061
16	86369360	86369360	+	7.97e-10	2.37e-07	-5.00414	0.00100812	88.6062	0.472604	83.6021	0.484919
16	86522488	86522488	+	8.53e-11	3.1e-08	-11.1742	0.000107845	54.3046	0.827486	43.1305	0.751947
16	86795962	86795962	+	2.63e-15	1.86e-12	5.27886	3.33e-09	56.8018	0.7434	62.0807	0.666078
16	87021527	87021527	+	1.2e-14	7.67e-12	-13.6282	1.52e-08	53.6282	1.03333	40	0.935902
16	87029323	87029323	+	3.15e-09	7.54e-07	6.88458	0.0039742	84.1695	1.21879	91.054	0.849408
16	87031116	87031116	+	1.16e-48	3.51e-45	17.0451	1.46e-42	20.1117	0.77356	37.1568	0.796679
16	87696025	87696025	+	3.28e-11	1.29e-08	-13.0391	4.15e-05	86.3135	1.61487	73.2743	1.86173
16	87872743	87872743	+	1.08e-09	3.11e-07	5.55823	0.00136638	89.8524	0.748835	95.4106	0.459928
16	88138024	88138024	+	4.13e-16	3.14e-13	-6.85965	5.23e-10	96.4844	1.15109	89.6247	1.43273
16	88469413	88469413	+	6.91e-26	9.33e-23	7.33364	8.76e-20	75.0718	0.506005	82.4055	0.449778
16	88512799	88512799	+	2.21e-21	2.27e-18	11.6973	2.8e-15	47.7517	1.10428	59.449	0.967199
16	88525485	88525485	+	4.89e-12	2.19e-09	-7.0279	6.19e-06	78.8238	0.656152	71.7959	0.648026
16	88619580	88619580	+	3.15e-09	7.54e-07	-5.06786	0.00398361	56.635	0.816382	51.5671	0.755903
16	88720611	88720611	+	4.51e-09	1.03e-06	-14.0026	0.0056949	42.551	1.11678	28.5485	0.905648
16	88816894	88816894	+	8.79e-74	5.34e-70	-7.54254	1.11e-67	87.8705	0.306183	80.328	0.333497
16	88822048	88822048	+	7.88e-61	3.42e-57	-5.56613	9.99e-55	73.5611	0.37762	67.995	0.360575
16	88903897	88903897	+	3.88e-24	4.53e-21	9.77677	4.92e-18	71.0934	0.927869	80.8702	0.745846
16	88914235	88914235	+	7.33e-13	3.65e-10	17.8039	9.28e-07	27.0886	2.23611	44.8925	2.57882
16	88914532	88914532	+	1.99e-71	1.01e-67	15.8148	2.53e-65	59.0254	0.860931	74.8402	0.693869
16	88920678	88920678	+	5.35e-15	3.57e-12	-7.80246	6.77e-09	72.0548	0.958877	64.2523	0.945738
16	88946761	88946761	+	1.12e-129	9.68e-126	18.9523	1.41e-123	70.6579	0.537583	89.6102	0.326214
16	88963163	88963163	+	1.14e-59	4.62e-56	11.8529	1.45e-53	78.2484	0.433838	90.1013	0.274344
16	89167395	89167395	+	6.11e-24	6.87e-21	7.13032	7.74e-18	14.5621	0.795915	21.6924	0.85421
16	89167793	89167793	+	1.72e-12	8.15e-10	10.342	2.17e-06	21.6495	2.09088	31.9915	2.14698
16	89630630	89630630	+	2.8e-10	8.92e-08	5.5305	0.000354639	75.5226	1.00838	81.0531	0.782667
16	89657270	89657270	+	6.25e-12	2.75e-09	-6.62429	7.91e-06	93.0209	0.464492	86.3966	0.572967
16	89690079	89690079	+	3.42e-09	8.01e-07	-7.69326	0.00431667	62.0247	1.10017	54.3314	1.0499
16	89764548	89764548	+	4.48e-15	3.09e-12	7.69107	5.68e-09	77.7816	0.772761	85.4727	0.586723
16	89919062	89919062	+	7.09e-09	1.51e-06	-13.0532	0.00895617	83.485	1.339	70.4319	1.17633
17	32446	32446	+	1.16e-10	4.65e-08	-6.34073	0.000146646	84	0.689748	77.6593	0.707202
17	149666	149666	+	8.09e-46	3.11e-42	-5.28437	1.03e-39	42.8916	0.589526	37.6072	0.521553
17	173852	173852	+	9.26e-17	8.91e-14	-5.80792	1.17e-10	51.4027	0.882433	45.5948	0.785729
17	181254	181254	+	4.07e-10	1.37e-07	6.83248	0.000514758	32.8501	0.917397	39.6825	0.85477
17	581194	581194	+	1.71e-12	9.79e-10	9.28688	2.17e-06	78.5505	0.84015	87.8374	0.611931
17	744753	744753	+	1.14e-26	2.4e-23	-5.85554	1.44e-20	97.9912	0.281225	92.1356	0.503254
17	744788	744788	+	9.66e-20	1.13e-16	-27.6526	1.22e-13	82.9428	0.698224	55.2902	0.698543
17	744824	744824	+	2.11e-83	1.25e-79	30.2673	2.67e-77	24.9759	0.949595	55.2432	0.742733
17	840984	840984	+	8.15e-74	4.44e-70	17.0366	1.03e-67	58.438	0.664953	75.4746	0.485625
17	1656809	1656809	+	7e-10	2.19e-07	-9.4701	0.000885442	83.2692	1.1574	73.7991	1.29951
17	2824333	2824333	+	1.09e-15	9.88e-13	-13.0676	1.38e-09	86.9721	1.00897	73.9045	1.12309
17	3599289	3599289	+	9.62e-09	2.05e-06	6.99478	0.0121501	4.38247	1.29209	11.3772	1.73747
17	3599303	3599303	+	1.73e-08	3.43e-06	6.4637	0.0218091	3.98406	1.23452	10.4478	1.6712
17	3599305	3599305	+	3.66e-09	9.21e-07	7.17844	0.00462973	3.6	1.1782	10.7784	1.69684
17	4448757	4448757	+	1.79e-12	1.01e-09	5.11394	2.26e-06	73.2644	0.720428	78.3784	0.593567
17	4871826	4871826	+	1.48e-12	8.7e-10	-6.40689	1.87e-06	59.2349	0.472935	52.828	0.423736
17	6558254	6558254	+	3.45e-18	3.7e-15	-12.0797	4.37e-12	42.0875	1.08277	30.0079	0.908266
17	6558259	6558259	+	2.88e-17	2.94e-14	-11.6556	3.64e-11	41.9634	1.08259	30.3078	0.91299
17	6558286	6558286	+	9.11e-10	2.76e-07	-9.46246	0.00115176	43.5524	1.11064	34.09	0.962969
17	6558945	6558945	+	7.94e-11	3.29e-08	-7.59771	0.000100479	70.2564	1.33643	62.6587	1.32189
17	6558948	6558948	+	2.93e-09	7.57e-07	-7.03342	0.00370136	63.6752	1.40603	56.6418	1.35379
17	6797294	6797294	+	1.18e-13	8.29e-11	-7.80511	1.49e-07	43.8008	0.725397	35.9957	0.645224
17	6797304	6797304	+	1.51e-12	8.84e-10	-6.90717	1.92e-06	38.6061	0.691971	31.6989	0.611395
17	6797532	6797532	+	8.37e-10	2.56e-07	-7.04244	0.00105803	43.2509	0.760393	36.2084	0.644249
17	6797554	6797554	+	3.82e-13	2.47e-10	-7.79753	4.84e-07	39.3421	0.728307	31.5445	0.609437
17	6797581	6797581	+	6.69e-12	3.47e-09	-6.1922	8.47e-06	24.4553	0.640883	18.2631	0.506666
17	6797724	6797724	+	2.76e-08	5.28e-06	-7.7207	0.0348304	48.8493	1.36198	41.1286	1.1462
17	7165389	7165389	+	3.05e-19	3.44e-16	-5.1798	3.86e-13	30.9186	0.468478	25.7388	0.401164
17	9178501	9178501	+	3.39e-12	1.85e-09	-20.3289	4.29e-06	38.7755	2.32018	18.4466	1.20854
17	14221653	14221653	+	5.71e-34	1.56e-30	-9.06947	7.24e-28	75.4996	0.633857	66.4301	0.629031
17	15315585	15315585	+	7.92e-09	1.75e-06	-5.34323	0.0100001	90.2658	0.561794	84.9226	0.589783
17	16310855	16310855	+	6.09e-11	2.62e-08	-19.0611	7.7e-05	43.3526	3.76768	24.2915	2.72867
17	16777618	16777618	+	1.71e-12	9.79e-10	8.63063	2.16e-06	72.1923	0.912114	80.8229	0.754596
17	21825666	21825666	+	2.51e-09	6.64e-07	12.8892	0.00316804	59.589	1.81623	72.4782	1.5761
17	21934763	21934763	+	5.93e-14	4.47e-11	5.86826	7.51e-08	71.8971	1.1399	77.7654	0.982837
17	25290023	25290023	+	1.07e-24	2.06e-21	-5.37913	1.36e-18	49.5036	0.408133	44.1244	0.368117
17	29299006	29299006	+	1.6e-17	1.66e-14	6.61201	2.03e-11	10.8126	0.403639	17.4246	0.436146
17	31149809	31149809	+	1.41e-14	1.15e-11	6.27954	1.78e-08	71.2072	0.668997	77.4867	0.33843
17	31149830	31149830	+	2.35e-09	6.28e-07	5.14889	0.0029707	50.5177	0.646109	55.6666	0.374333
17	32459312	32459312	+	7.06e-21	8.88e-18	16.6256	8.95e-15	50.9532	1.20155	67.5788	1.00808
17	36102394	36102394	+	8.94e-11	3.68e-08	6.66916	0.000113066	9.58084	1.61049	16.25	1.84454
17	36102396	36102396	+	6.25e-11	2.66e-08	7.41916	7.91e-05	9.58084	1.61049	17	1.87816
17	36102420	36102420	+	8.6e-09	1.87e-06	8.87165	0.010863	11.0778	1.71735	19.9495	2.00817
17	37824953	37824953	+	3.31e-09	8.42e-07	-6.70281	0.00418247	7.25076	1.42539	0.547945	0.386393
17	37824968	37824968	+	2.43e-08	4.73e-06	-6.89322	0.0306633	7.71513	1.45352	0.821918	0.47258
17	37824971	37824971	+	2.65e-09	6.95e-07	-7.48475	0.00334348	8.03571	1.48304	0.550964	0.388516
17	39373160	39373160	+	5e-10	1.63e-07	6.29105	0.000632101	9.3076	0.978851	15.5987	1.0536
17	40221718	40221718	+	1.16e-09	3.35e-07	-12.6109	0.00146418	75.0685	1.30736	62.4576	1.40965
17	40835977	40835977	+	9.52e-09	2.04e-06	-5.78152	0.0120254	17.6214	0.629261	11.8399	0.471461
17	41738602	41738602	+	1.34e-09	3.8e-07	-13.7958	0.00168827	21.2544	2.41488	7.45856	1.38083
17	41738644	41738644	+	1.8e-08	3.56e-06	-15.7869	0.0226826	28.3217	2.66422	12.5348	1.74755
17	42246289	42246289	+	2.65e-21	3.68e-18	19.3325	3.35e-15	47.1366	1.48169	66.4691	1.37375
17	42432179	42432179	+	1.02e-08	2.16e-06	-13.8475	0.012913	88.1657	1.75696	74.3182	2.08274
17	42853133	42853133	+	1.59e-09	4.45e-07	-23.5689	0.00201121	42.268	3.54661	18.6992	2.48594
17	42853142	42853142	+	2.76e-14	2.18e-11	-26.4803	3.5e-08	49.0099	3.5173	22.5296	2.62654
17	43828617	43828617	+	1.22e-12	7.24e-10	5.09358	1.54e-06	77.621	0.836921	82.7145	0.659626
17	43894548	43894548	+	2.75e-08	5.28e-06	7.8346	0.0346628	73.506	1.96962	81.3406	1.65819
17	44060776	44060776	+	2.7e-10	9.5e-08	8.74106	0.000341732	75.0359	1.63937	83.7769	1.31247
17	45726783	45726783	+	6.68e-11	2.8e-08	-5.01142	8.45e-05	7.27273	1.42954	2.26131	0.745198
17	46710894	46710894	+	1.43e-09	4.04e-07	-6.01702	0.00180548	67.984	0.888361	61.967	0.818488
17	46720368	46720368	+	2.13e-10	7.99e-08	-5.66592	0.000269651	73.5947	0.634893	67.9288	0.591202
17	46816270	46816270	+	1.45e-09	4.09e-07	5.08044	0.00183322	3.72272	0.678303	8.80317	0.891115
17	46908305	46908305	+	9.15e-10	2.76e-07	6.20944	0.00115683	2.12389	0.606569	8.33333	1.03003
17	46908307	46908307	+	5.92e-09	1.38e-06	6.07199	0.00747949	2.8169	0.694236	8.88889	1.06058
17	46908315	46908315	+	6.9e-10	2.18e-07	6.03973	0.000872812	1.94346	0.580254	7.98319	1.01431
17	47346480	47346480	+	3.99e-12	2.14e-09	-5.46444	5.05e-06	55.9571	0.521902	50.4927	0.471068
17	47575042	47575042	+	3.03e-09	7.81e-07	5.65179	0.00383447	1.16086	0.436211	6.81265	0.878821
17	48004587	48004587	+	1.34e-45	4.87e-42	14.2784	1.7e-39	56.1224	0.663956	70.4008	0.558271
17	48217570	48217570	+	2.93e-08	5.56e-06	8.02799	0.036916	17.7083	1.17472	25.7363	1.15772
17	48255967	48255967	+	4.23e-13	2.67e-10	7.23099	5.35e-07	67.3978	1.48012	74.6288	1.1056
17	48276970	48276970	+	8.9e-14	6.32e-11	-6.99855	1.13e-07	20.4145	0.679191	13.416	0.507113
17	54972400	54972400	+	2.4e-140	1.97e-136	-7.94495	3.05e-134	90.4048	0.1942	82.4598	0.234715
17	55188522	55188522	+	5.79e-10	1.85e-07	7.73824	0.000731765	20.642	0.854588	28.3802	0.835179
17	55188528	55188528	+	2.17e-12	1.21e-09	11.5767	2.74e-06	29.1704	0.959977	40.7471	0.909621
17	55401620	55401620	+	5.1e-10	1.65e-07	8.14303	0.00064533	88.8305	1.14184	96.9735	0.608358
17	56565108	56565108	+	5.05e-09	1.2e-06	6.01797	0.00637935	69.899	1.45784	75.917	1.12484
17	56565114	56565114	+	1.07e-11	5.3e-09	8.69392	1.35e-05	72.166	1.42586	80.8599	1.03599
17	56565117	56565117	+	2.55e-12	1.4e-09	9.25376	3.23e-06	71.9919	1.42786	81.2457	1.02687
17	56565120	56565120	+	9.6e-13	5.81e-10	8.53931	1.22e-06	73.1781	1.40947	81.7175	1.01717
17	56565141	56565141	+	1.52e-10	5.91e-08	7.28703	0.000192202	73.3401	1.41322	80.6272	1.0433
17	56565149	56565149	+	3.74e-09	9.36e-07	7.69562	0.00472038	72.541	1.4286	80.2366	1.05048
17	61566031	61566031	+	2.32e-38	7.24e-35	-7.35644	2.95e-32	76.1994	0.477264	68.843	0.49742
17	61586158	61586158	+	1.8e-11	8.7e-09	8.20189	2.27e-05	91.7981	1.54115	100	0
17	64250655	64250655	+	4.24e-13	2.67e-10	10.3597	5.37e-07	77.9609	1.33023	88.3205	0.937763
17	65866035	65866035	+	2.29e-14	1.85e-11	-5.13154	2.9e-08	84.9478	0.67856	79.8163	0.680095
17	71338371	71338371	+	1.37e-29	3.2e-26	-6.61524	1.74e-23	80.984	0.390847	74.3688	0.394018
17	71338404	71338404	+	2.58e-10	9.27e-08	-5.1307	0.000326227	46.4233	0.510013	41.2926	0.455245
17	72611123	72611123	+	1.56e-84	1.02e-80	10.818	1.97e-78	50.8801	0.492995	61.6981	0.424582
17	73748351	73748351	+	6.68e-09	1.53e-06	-7.21202	0.00844117	98.7234	0.732323	91.5114	1.26818
17	73753662	73753662	+	4.08e-10	1.37e-07	-15.2872	0.000516363	24.355	1.37887	9.0678	0.835928
17	74126832	74126832	+	2.19e-10	8.13e-08	5.64033	0.000276649	13.0541	0.501549	18.6944	0.505044
17	74172965	74172965	+	2.53e-22	3.94e-19	-6.55319	3.21e-16	87.7435	0.45101	81.1903	0.477283
17	76109358	76109358	+	1.06e-10	4.29e-08	6.6204	0.000133721	82.8754	0.952283	89.4958	0.702667
17	76118452	76118452	+	2.05e-43	7.06e-40	12.5405	2.6e-37	30.2194	0.663849	42.7599	0.622364
17	76410825	76410825	+	3.13e-32	7.86e-29	-10.9801	3.96e-26	61.7901	0.742807	50.81	0.667054
17	76410828	76410828	+	1.47e-23	2.66e-20	-10.3142	1.86e-17	46.3961	0.761662	36.0819	0.640888
17	76416204	76416204	+	1.29e-10	5.14e-08	-6.41332	0.000163014	80.9874	0.594615	74.574	0.643568
17	76416230	76416230	+	2.61e-10	9.33e-08	-5.61266	0.000330286	82.2937	0.564724	76.6811	0.606382
17	76926393	76926393	+	2.22e-47	9.08e-44	10.561	2.82e-41	55.4839	0.665311	66.0449	0.571672
17	77922972	77922972	+	3.46e-09	8.73e-07	-6.94778	0.00436781	75.0607	1.23116	68.1129	1.22303
17	78025832	78025832	+	1.1e-08	2.3e-06	-7.71612	0.0139149	77.3325	1.07319	69.6163	1.14408
17	78221888	78221888	+	1.43e-08	2.92e-06	-5.19048	0.0180178	94.2261	0.660519	89.0357	0.80299
17	78329493	78329493	+	5.75e-09	1.35e-06	-25.1112	0.0072642	82.0833	1.42919	56.9721	2.20981
17	78337893	78337893	+	2.6e-32	6.79e-29	-10.1396	3.29e-26	91.9426	0.465895	81.803	0.59583
17	78656937	78656937	+	4.73e-09	1.15e-06	-7.10207	0.00597455	93.2498	0.66184	86.1478	0.887222
17	78694997	78694997	+	4.32e-10	1.43e-07	10.707	0.000546769	31.4291	0.652685	42.1362	0.622052
17	78916378	78916378	+	6.22e-27	1.36e-23	-6.60284	7.88e-21	75.9314	0.825172	69.3286	0.79305
17	78953590	78953590	+	1.39e-10	5.49e-08	-5.8818	0.000176233	98.3294	0.442753	92.4476	0.570529
17	78957508	78957508	+	3.67e-15	3.15e-12	5.25865	4.64e-09	78.733	1.04037	83.9917	0.835966
17	79030955	79030955	+	2.83e-21	3.85e-18	-9.69124	3.59e-15	58.7952	0.854232	49.1039	0.799897
17	79084465	79084465	+	1.03e-11	5.21e-09	13.1424	1.3e-05	15.3029	1.17362	28.4452	1.34091
17	79169552	79169552	+	2.63e-13	1.72e-10	-8.26449	3.33e-07	85.2055	1.07294	76.941	1.17366
17	79169945	79169945	+	8.25e-09	1.8e-06	-5.60778	0.0104212	95.1555	0.577341	89.5477	0.756383
17	79425141	79425141	+	8.33e-12	4.29e-09	9.83854	1.05e-05	65.1397	1.59286	74.9782	1.27892
17	79605615	79605615	+	1.01e-14	8.39e-12	5.34544	1.28e-08	46.9786	0.899583	52.324	0.823447
17	79782789	79782789	+	4.68e-23	7.84e-20	8.06496	5.93e-17	68.0459	0.761869	76.1109	0.620264
17	79796751	79796751	+	6.4e-20	7.61e-17	5.94172	8.11e-14	57.1429	0.717809	63.0846	0.621451
17	80053590	80053590	+	1.5e-23	2.66e-20	8.66195	1.91e-17	21.6877	1.15734	30.3497	1.21582
17	80334487	80334487	+	4.72e-09	1.15e-06	5.40821	0.00595782	79.2517	2.36495	84.6599	1.37093
17	80544326	80544326	+	4.21e-17	4.24e-14	8.64395	5.34e-11	11.0784	0.694908	19.7224	0.676651
17	80568123	80568123	+	1.15e-09	3.34e-07	10.1083	0.00145291	71.8511	0.838888	81.9594	0.608673
17	80645761	80645761	+	2.28e-41	7.46e-38	14.1241	2.89e-35	65.1469	0.498856	79.271	0.381285
17	80928548	80928548	+	7.58e-11	3.15e-08	6.81277	9.58e-05	69.7846	1.09331	76.5974	0.82324
17	81058351	81058351	+	6.91e-14	5.02e-11	27.3668	8.75e-08	41.4835	1.82604	68.8503	1.69328
17	81138648	81138648	+	4.95e-64	2.49e-60	7.85594	6.27e-58	83.2088	0.646096	91.0648	0.449396
18	208998	208998	+	7.4e-14	7.64e-11	-10.3333	9.38e-08	63.4349	1.2674	53.1016	1.15402
18	7362050	7362050	+	3.22e-15	4.43e-12	-9.04574	4.08e-09	51.2044	0.771936	42.1587	0.703369
18	7362057	7362057	+	1.28e-22	3.3e-19	-10.3767	1.62e-16	49.8636	0.753947	39.4869	0.67892
18	8801662	8801662	+	9.82e-15	1.12e-11	-6.52257	1.24e-08	93.6102	0.798126	87.0877	1.02949
18	10526139	10526139	+	2.64e-08	4.81e-06	6.77419	0.0332582	0	0	6.77419	1.4273
18	11689176	11689176	+	1.86e-13	1.54e-10	5.21122	2.36e-07	7.07547	1.76106	12.2867	1.91786
18	11689182	11689182	+	1.7e-12	1.13e-09	6.57641	2.15e-06	7.07547	1.76106	13.6519	2.00581
18	12559220	12559220	+	1.04e-13	1.02e-10	7.91519	1.32e-07	79.3727	0.77727	87.2879	0.574753
18	12911938	12911938	+	1.36e-08	2.88e-06	-6.61029	0.0171128	35.8142	0.855078	29.204	0.697807
18	22098785	22098785	+	5.59e-35	3.85e-31	10.3229	7.09e-29	48.8516	0.857771	59.1745	0.754832
18	28060764	28060764	+	1.19e-08	2.63e-06	-5.99489	0.0149995	94.9949	0.696892	89	0.989444
18	33878357	33878357	+	6.81e-10	2.16e-07	11.0343	0.000860689	8.33333	1.99464	19.3676	2.48446
18	33878360	33878360	+	3.53e-08	6.27e-06	8.12928	0.0445191	9.94764	2.16566	18.0769	2.38659
18	33878362	33878362	+	2.27e-11	1.12e-08	10.8974	2.87e-05	7.17949	1.84864	18.0769	2.38659
18	33878400	33878400	+	3.87e-11	1.82e-08	11.4103	4.9e-05	8.20513	1.96533	19.6154	2.46262
18	34941956	34941956	+	5.88e-15	7.58e-12	-14.1721	7.45e-09	81.2773	1.15384	67.1053	1.34733
18	41314481	41314481	+	5.12e-11	2.24e-08	21.4167	6.47e-05	40.3834	1.2403	61.8001	1.11146
18	42532606	42532606	+	1.6e-13	1.44e-10	-7.98846	2.03e-07	89.9941	0.516304	82.0056	0.588001
18	44774316	44774316	+	1.2e-08	2.64e-06	14.233	0.0151855	7.44186	1.7899	21.6749	2.89188
18	44780834	44780834	+	1.27e-08	2.74e-06	7.90142	0.0160801	7.72358	1.70211	15.625	2.42601
18	44780840	44780840	+	1.49e-08	3.11e-06	7.49492	0.018849	8.13008	1.74248	15.625	2.42601
18	45924474	45924474	+	8.92e-138	1.84e-133	-11.4456	1.13e-131	75.9307	0.294034	64.4851	0.303518
18	47807759	47807759	+	2.26e-08	4.23e-06	7.76094	0.0284683	1.66667	0.82636	9.42761	1.69559
18	47807773	47807773	+	4.26e-09	1.08e-06	7.50421	0.00538672	1.25	0.717163	8.75421	1.63997
18	47807786	47807786	+	1.94e-09	5.64e-07	8.17761	0.00245574	1.25	0.717163	9.42761	1.69559
18	48494516	48494516	+	5.99e-09	1.42e-06	11.081	0.00756914	2.94118	1.09519	14.0221	2.10919
18	48494522	48494522	+	1.81e-08	3.59e-06	10.712	0.0228371	2.94118	1.09519	13.6531	2.08571
18	48494530	48494530	+	1.81e-08	3.59e-06	10.712	0.0228371	2.94118	1.09519	13.6531	2.08571
18	48494537	48494537	+	3.75e-09	9.93e-07	11.081	0.00474417	2.94118	1.09519	14.0221	2.10919
18	63418590	63418590	+	3.91e-09	1.02e-06	7.14383	0.00494038	6.87679	1.35459	14.0206	1.57656
18	63418596	63418596	+	2.19e-12	1.41e-09	9.57364	2.77e-06	4.29799	1.08563	13.8716	1.57276
18	64966294	64966294	+	2.53e-15	3.73e-12	12.5903	3.2e-09	80.6667	1.61222	93.257	0.89445
18	71079151	71079151	+	2.15e-09	6.17e-07	-7.11158	0.0027209	56.0587	1.25339	48.9471	1.1329
18	76495194	76495194	+	1.05e-23	3.59e-20	8.04271	1.32e-17	80.4601	0.497738	88.5028	0.358549
18	76528858	76528858	+	5.8e-09	1.39e-06	6.20594	0.00732881	82.859	0.969517	89.065	0.717279
18	77202591	77202591	+	7.35e-32	3.79e-28	-6.16539	9.31e-26	97.8447	0.279943	91.6793	0.48043
18	77225778	77225778	+	1.16e-15	1.85e-12	-9.90773	1.47e-09	79.469	0.575048	69.5613	0.620858
18	77231166	77231166	+	1.56e-19	3.22e-16	8.04691	1.98e-13	88.8475	0.465946	96.8944	0.23446
18	77331307	77331307	+	1.05e-10	4.31e-08	11.0295	0.000132293	44.1233	1.54117	55.1528	1.32588
18	77336717	77336717	+	1.43e-09	4.22e-07	8.36491	0.00181018	64.2346	1.28192	72.5995	1.0792
18	77444969	77444969	+	1.62e-12	1.11e-09	-9.50641	2.05e-06	37.4183	0.978048	27.9119	0.779202
18	77546641	77546641	+	8.48e-39	8.74e-35	-12.3983	1.07e-32	65.7474	0.582549	53.3492	0.557692
18	77632565	77632565	+	2.39e-09	6.75e-07	20.024	0.00301958	38.3481	2.64086	58.3721	2.37717
19	247326	247326	+	2.4e-12	1.32e-09	7.24297	3.04e-06	26.0462	0.803036	33.2892	0.857666
19	335946	335946	+	2.74e-21	4.48e-18	9.02466	3.47e-15	46.209	0.703315	55.2336	0.612448
19	579035	579035	+	8.95e-09	1.92e-06	-8.56496	0.0113008	74.3658	1.59535	65.8009	1.56058
19	613394	613394	+	1.11e-08	2.32e-06	-5.22433	0.0140243	82.5367	0.549702	77.3124	0.547619
19	718644	718644	+	8.1e-14	5.72e-11	-5.7683	1.03e-07	63.9131	0.478248	58.1448	0.444994
19	718651	718651	+	4.94e-12	2.52e-09	-5.25154	6.25e-06	43.6261	0.493753	38.3746	0.438622
19	718664	718664	+	8.92e-27	2.15e-23	-7.88335	1.13e-20	65.2424	0.474142	57.359	0.446088
19	719100	719100	+	3.16e-18	3.54e-15	-6.75728	4e-12	57.1982	0.656405	50.4409	0.586874
19	731384	731384	+	5.23e-12	2.63e-09	9.7969	6.61e-06	52.4522	1.1347	62.2491	0.943291
19	804456	804456	+	1.03e-74	8.45e-71	8.16129	1.31e-68	85.9749	0.409804	94.1362	0.249491
19	872418	872418	+	1.73e-12	9.77e-10	-6.72502	2.19e-06	80.7794	1.01268	74.0544	1.06563
19	872436	872436	+	4.09e-10	1.26e-07	-6.06146	0.000517724	71.4097	1.15972	65.3483	1.15617
19	986657	986657	+	1.24e-19	1.66e-16	-6.73102	1.57e-13	88.9752	0.273289	82.2442	0.302052
19	1045172	1045172	+	1.83e-61	1.25e-57	7.01176	2.32e-55	90.3446	0.509071	97.3564	0.255779
19	1049868	1049868	+	6.25e-16	5.44e-13	11.8506	7.92e-10	60.0628	0.708399	71.9133	0.524646
19	1157483	1157483	+	7.35e-21	1.16e-17	-5.68373	9.32e-15	85.9194	0.529316	80.2357	0.532098
19	1222011	1222011	+	5.3e-36	1.67e-32	-7.45725	6.72e-30	79.0133	0.565302	71.556	0.498787
19	2085791	2085791	+	3.84e-08	6.46e-06	-5.72896	0.0484375	49.2157	0.836724	43.4867	0.773555
19	2131566	2131566	+	1.13e-19	1.54e-16	5.25405	1.43e-13	61.2261	1.34875	66.4801	1.17721
19	2131579	2131579	+	3.3e-18	3.61e-15	5.81705	4.19e-12	60.1232	1.35855	65.9402	1.18256
19	2131669	2131669	+	1.73e-14	1.33e-11	-5.87745	2.2e-08	97.8351	0.467289	91.9576	0.679023
19	2198845	2198845	+	2.5e-249	2.04e-244	5.80662	3.17e-243	44.9789	0.403822	50.7855	0.366711
19	2229865	2229865	+	2.94e-12	1.59e-09	5.13897	3.72e-06	92.5234	0.898963	97.6623	0.444594
19	2252335	2252335	+	5.19e-10	1.54e-07	14.3434	0.000656631	10.7595	1.74314	25.1029	2.78158
19	2252348	2252348	+	3.13e-11	1.27e-08	9.94709	3.96e-05	8.57143	1.57729	18.5185	2.49189
19	2252350	2252350	+	2.03e-12	1.14e-09	13.0511	2.57e-06	7.93651	1.52301	20.9877	2.61232
19	2252362	2252362	+	2.46e-10	7.94e-08	10.1489	0.000311704	7.27848	1.46139	17.4274	2.44357
19	2330644	2330644	+	1.28e-18	1.59e-15	-5.61954	1.62e-12	75.4146	0.337453	69.795	0.323463
19	2352757	2352757	+	9.19e-14	6.42e-11	-8.60991	1.16e-07	92.766	0.755729	84.1561	1.03034
19	2396064	2396064	+	1.63e-39	5.55e-36	-12.8441	2.06e-33	62.0056	0.661428	49.1615	0.622968
19	2396611	2396611	+	2.82e-09	6.83e-07	9.2682	0.0035634	71.5776	1.62863	80.8458	1.13315
19	2681562	2681562	+	8.24e-09	1.79e-06	-7.17789	0.0104018	19.2308	1.46068	12.0529	0.907895
19	2731878	2731878	+	1.01e-13	7e-11	-11.3265	1.28e-07	94.4162	1.15675	83.0898	1.7127
19	2810247	2810247	+	1.97e-35	5.75e-32	-6.37003	2.5e-29	58.0197	0.721728	51.6496	0.700308
19	3012890	3012890	+	5.37e-10	1.59e-07	-6.36301	0.000679372	85.8992	0.748321	79.5362	0.813738
19	3444023	3444023	+	6.05e-15	4.85e-12	9.34572	7.66e-09	57.1503	0.800876	66.4961	0.662238
19	3573574	3573574	+	4.3e-09	9.93e-07	6.66667	0.00542868	0	0	6.66667	1.44016
19	3573590	3573590	+	6.57e-10	1.88e-07	6.66667	0.000831293	0	0	6.66667	1.44016
19	3786492	3786492	+	2.76e-08	4.97e-06	5.00096	0.0348831	1.17188	0.672606	6.17284	1.33701
19	3786516	3786516	+	6.79e-09	1.51e-06	5.59276	0.00858253	1.17647	0.675228	6.76923	1.3935
19	3786520	3786520	+	1.57e-09	4.08e-07	5.90045	0.00197815	1.17647	0.675228	7.07692	1.42247
19	4063487	4063487	+	2.08e-09	5.21e-07	-8.59256	0.00262359	88.5157	1.04945	79.9232	1.24153
19	4107972	4107972	+	1.21e-17	1.24e-14	13.3238	1.54e-11	28.6832	1.6331	42.007	1.686
19	4200156	4200156	+	7.95e-09	1.73e-06	-11.8089	0.0100389	54.6537	1.63774	42.8448	1.45294
19	4279115	4279115	+	2.66e-08	4.83e-06	5.97345	0.0335563	1.23967	0.711273	7.21311	1.48134
19	4472145	4472145	+	4.73e-09	1.08e-06	-9.3407	0.00597697	19.1589	2.69026	9.81818	1.79436
19	4550699	4550699	+	6.44e-41	2.29e-37	10.813	8.17e-35	6.02702	0.442924	16.84	0.595957
19	5081134	5081134	+	2.28e-91	2.67e-87	-6.3812	2.89e-85	92.822	0.22125	86.4408	0.267981
19	5105270	5105270	+	4.17e-44	1.71e-40	-5.72051	5.29e-38	94.2187	0.362992	88.4982	0.431772
19	5293921	5293921	+	1.63e-08	3.21e-06	8.93106	0.0205955	1.52091	0.754651	10.452	1.62602
19	5496893	5496893	+	9.46e-10	2.59e-07	8.65318	0.00119629	73.7193	0.607419	82.3725	0.439184
19	5999683	5999683	+	5.56e-12	2.78e-09	-6.48296	7.04e-06	89.2644	0.976007	82.7815	1.02413
19	6919988	6919988	+	2.11e-11	8.87e-09	-7.32266	2.67e-05	92.741	0.398326	85.4183	0.498112
19	7436516	7436516	+	1.11e-09	2.99e-07	-15.1931	0.00139806	89.9038	1.47714	74.7107	1.76718
19	7533043	7533043	+	1.68e-08	3.29e-06	-8.84292	0.0212615	90.7193	0.988297	81.8763	1.25777
19	7549386	7549386	+	1.49e-18	1.79e-15	-14.0872	1.89e-12	64.0872	1.31499	50	1.26189
19	7934686	7934686	+	1.19e-10	4.12e-08	9.93066	0.000150393	17.192	2.0197	27.1226	2.15913
19	9389435	9389435	+	1.97e-08	3.77e-06	-5.05951	0.0248953	82.6481	0.658426	77.5886	0.696642
19	10394791	10394791	+	6.3e-36	1.91e-32	-13.8251	7.99e-30	94.958	0.501458	81.1329	0.807425
19	10406161	10406161	+	7.67e-10	2.16e-07	-6.08035	0.000969431	6.36364	1.34375	0.283286	0.282885
19	10406169	10406169	+	5.95e-10	1.74e-07	-6.08035	0.000752032	6.36364	1.34375	0.283286	0.282885
19	10444480	10444480	+	3.8e-08	6.42e-06	9.8769	0.0478997	6.08696	1.57652	15.9639	2.01017
19	10794794	10794794	+	3.17e-13	2.04e-10	-10.4428	4.01e-07	48.65	1.11763	38.2072	0.96985
19	11773075	11773075	+	1.38e-11	6.15e-09	6.37597	1.75e-05	68.339	1.0266	74.715	0.877044
19	12163867	12163867	+	8.26e-09	1.79e-06	7.16714	0.0104262	3.35917	0.915885	10.5263	1.40812
19	14586980	14586980	+	3.41e-11	1.35e-08	8.04634	4.31e-05	82.8587	0.873611	90.905	0.608622
19	14670953	14670953	+	2.1e-08	3.99e-06	-15.8502	0.0265602	68.6842	2.37913	52.834	2.24599
19	15252182	15252182	+	2.5e-15	2.06e-12	-10.0944	3.16e-09	77.7901	1.38169	67.6957	1.55277
19	15582864	15582864	+	7.31e-17	6.8e-14	10.1936	9.27e-11	59.8328	0.934674	70.0264	0.831476
19	16335293	16335293	+	1.23e-12	7.26e-10	-11.3134	1.56e-06	97.1081	0.653791	85.7947	1.30925
19	16339716	16339716	+	3.75e-24	8.29e-21	-8.21831	4.75e-18	32.2207	0.862458	24.0024	0.739792
19	16347249	16347249	+	5.98e-14	4.29e-11	-8.51161	7.57e-08	17.9762	0.751765	9.46463	0.522558
19	16572845	16572845	+	1.27e-08	2.61e-06	-7.72141	0.0160502	65.1737	0.764353	57.4523	0.727711
19	17000466	17000466	+	1.21e-29	3.29e-26	6.49331	1.53e-23	69.9552	0.297935	76.4485	0.244367
19	17239115	17239115	+	3.16e-23	6.63e-20	-11.939	4e-17	76.435	0.881691	64.496	0.890598
19	17283658	17283658	+	1.28e-08	2.62e-06	-5.75309	0.01613	93.3865	0.839183	87.6335	0.98192
19	19006661	19006661	+	4.12e-09	9.56e-07	-5.501	0.00520786	21.3936	0.767346	15.8926	0.611557
19	19169868	19169868	+	1.22e-41	4.53e-38	-13.1351	1.54e-35	25.6215	0.811198	12.4865	0.544034
19	19222071	19222071	+	1.32e-13	8.99e-11	-9.99034	1.67e-07	19.6516	1.04897	9.66123	0.739962
19	19288706	19288706	+	1.59e-12	9.03e-10	11.5259	2.01e-06	81.2304	1.26089	92.7563	0.795031
19	19299306	19299306	+	4.27e-111	6.99e-107	12.0525	5.41e-105	82.7294	0.358872	94.7819	0.197001
19	19391402	19391402	+	1.94e-08	3.73e-06	10.7136	0.024527	53.3561	1.68265	64.0697	1.45259
19	19690722	19690722	+	1.67e-11	7.16e-09	19.0799	2.11e-05	60.7477	2.11116	79.8276	1.66625
19	19855655	19855655	+	1.39e-11	6.17e-09	-11.592	1.77e-05	66.1269	1.73863	54.5349	1.69796
19	21842349	21842349	+	1.38e-20	2.09e-17	9.5319	1.75e-14	75.1234	1.35825	84.6553	0.981297
19	24186877	24186877	+	3.94e-09	9.17e-07	-5.36774	0.00498183	77.2427	1.07681	71.875	1.04363
19	24224511	24224511	+	8.27e-18	8.57e-15	5.28589	1.05e-11	60.3757	0.453021	65.6616	0.407695
19	28400961	28400961	+	1.5e-31	4.23e-28	-9.93219	1.9e-25	92.4299	0.571808	82.4977	0.811241
19	28760900	28760900	+	2.39e-23	5.15e-20	-15.1991	3.03e-17	49.4118	1.56545	34.2126	1.34133
19	28760909	28760909	+	4.57e-10	1.38e-07	-13.7401	0.000577373	32.7112	1.47043	18.9711	1.11162
19	31182253	31182253	+	4.79e-14	3.5e-11	-5.78694	6.07e-08	36.0325	0.521227	30.2456	0.443856
19	33754309	33754309	+	3.69e-08	6.28e-06	-10.3374	0.0465618	30.7985	2.84672	20.4611	2.16566
19	33874740	33874740	+	2.5e-09	6.12e-07	-9.23086	0.00315899	91.9298	1.14086	82.699	1.57334
19	34850140	34850140	+	1.64e-08	3.22e-06	5.70851	0.020709	2.7027	1.00763	8.41121	1.54917
19	34850142	34850142	+	7.27e-10	2.05e-07	6.40614	0.000918528	2.3166	0.93473	8.72274	1.57491
19	34850175	34850175	+	2.37e-09	5.91e-07	6.38796	0.00299465	2.30769	0.931177	8.69565	1.57025
19	35632103	35632103	+	4.67e-09	1.07e-06	10.5645	0.00590528	9.29368	1.77026	19.8582	2.37561
19	36893857	36893857	+	1.17e-22	2.34e-19	-6.58015	1.49e-16	40.5031	0.870518	33.923	0.763626
19	38717240	38717240	+	2.87e-18	3.3e-15	-13.4101	3.63e-12	65.4545	1.13347	52.0444	1.12244
19	38956839	38956839	+	1.7e-17	1.71e-14	12.0988	2.15e-11	64.099	1.0365	76.1978	0.833763
19	39202183	39202183	+	2.38e-10	7.7e-08	-7.20368	0.000301144	86.7545	0.892683	79.5508	0.980528
19	39399609	39399609	+	2.01e-11	8.48e-09	-5.25731	2.54e-05	93.2806	0.642575	88.0233	0.747448
19	40023091	40023091	+	2.91e-08	5.18e-06	-11.1449	0.0366995	35.1955	3.5696	24.0506	2.7762
19	40023094	40023094	+	2.91e-08	5.18e-06	-11.1449	0.0366995	35.1955	3.5696	24.0506	2.7762
19	40023101	40023101	+	2.63e-08	4.82e-06	-11.3426	0.0331984	35.3933	3.58417	24.0506	2.7762
19	40023109	40023109	+	2.91e-08	5.18e-06	-11.1449	0.0366995	35.1955	3.5696	24.0506	2.7762
19	40023123	40023123	+	1.54e-08	3.06e-06	-12.8858	0.0194597	38.2022	3.64184	25.3165	2.82449
19	40729253	40729253	+	1.07e-08	2.26e-06	9.33432	0.0135635	10.5932	2.00329	19.9275	2.40444
19	41986536	41986536	+	3.75e-10	1.17e-07	12.3617	0.000474344	13.5544	0.649918	25.9162	0.75025
19	42440209	42440209	+	1.74e-08	3.37e-06	-5.68495	0.0219059	48.5093	0.880743	42.8244	0.790027
19	42828576	42828576	+	3.24e-08	5.66e-06	9.62829	0.0409101	4.91071	1.44382	14.539	2.09907
19	42828595	42828595	+	2.93e-08	5.21e-06	9.67175	0.0369547	4.86726	1.43137	14.539	2.09907
19	42828606	42828606	+	3.89e-09	9.1e-07	10.5381	0.00492033	4.44444	1.37387	14.9826	2.10672
19	44915603	44915603	+	1.73e-26	4.05e-23	-8.11059	2.19e-20	31.7885	0.802614	23.6779	0.601671
19	45488133	45488133	+	5.41e-20	7.9e-17	11.8726	6.85e-14	63.4854	0.73638	75.358	0.607722
19	46274453	46274453	+	3.03e-49	1.38e-45	-5.72813	3.84e-43	48.3506	0.460779	42.6225	0.416113
19	47878858	47878858	+	2.38e-21	3.97e-18	-5.38165	3.01e-15	87.1484	0.276185	81.7668	0.278172
19	48807402	48807402	+	7.05e-59	4.12e-55	-12.8491	8.94e-53	87.1348	0.575132	74.2857	0.731486
19	48902944	48902944	+	1.09e-83	1.12e-79	-9.08104	1.38e-77	64.7285	0.364532	55.6474	0.34053
19	48984227	48984227	+	1.05e-08	2.22e-06	-23.4967	0.0132857	41.8301	3.98793	18.3333	2.49768
19	48984233	48984233	+	3.47e-08	5.99e-06	-23.2819	0.0438411	38.1579	3.94015	14.876	2.2875
19	49014613	49014613	+	3.45e-08	5.97e-06	6.52256	0.0435507	5.26316	1.3227	11.7857	1.92694
19	49252238	49252238	+	3.02e-10	9.59e-08	-12.245	0.000382407	77.2702	0.99529	65.0251	1.06904
19	49285836	49285836	+	3.46e-08	5.97e-06	7.21024	0.0436316	4.41767	1.30222	11.6279	1.99571
19	49285849	49285849	+	2.27e-08	4.26e-06	6.03344	0.0286741	4.81928	1.35727	10.8527	1.93648
19	49513332	49513332	+	7.56e-16	6.51e-13	-5.88864	9.57e-10	95.6545	0.271526	89.7659	0.34763
19	49713497	49713497	+	1.02e-11	4.62e-09	-5.21054	1.29e-05	38.9521	0.665881	33.7415	0.567534
19	49713519	49713519	+	1.28e-09	3.4e-07	-7.46003	0.00162361	45.3901	0.680166	37.93	0.583367
19	50432568	50432568	+	1.72e-09	4.4e-07	6.37824	0.00216816	3.125	0.972648	9.50324	1.36289
19	50432574	50432574	+	7.08e-09	1.57e-06	6.05496	0.0089486	3.44828	1.02161	9.50324	1.36289
19	50432576	50432576	+	1.64e-09	4.22e-07	6.36749	0.00207504	3.11526	0.969667	9.48276	1.36011
19	50887898	50887898	+	2.83e-08	5.07e-06	-11.497	0.035673	20.9607	2.68972	9.46372	1.64404
19	50887928	50887928	+	1.08e-08	2.26e-06	-7.11007	0.0136565	15.0215	2.34063	7.91139	1.5184
19	50887932	50887932	+	1.55e-08	3.07e-06	-6.50763	0.0195874	14.1026	2.27526	7.59494	1.49028
19	51170978	51170978	+	5.19e-10	1.54e-07	5.82065	0.000656446	11.5413	0.500166	17.3619	0.533866
19	51930207	51930207	+	1.55e-09	4.06e-07	-9.0409	0.00196504	29.3559	1.47983	20.315	1.129
19	53906926	53906926	+	1.49e-13	1.01e-10	9.72559	1.89e-07	17.1412	0.639128	26.8668	0.704042
19	54278259	54278259	+	2.2e-13	1.44e-10	13.0907	2.79e-07	11.592	1.25856	24.6827	1.61927
19	54545186	54545186	+	3.27e-22	6.22e-19	14.4223	4.14e-16	46.9071	0.627689	61.3294	0.550075
19	55395546	55395546	+	3.99e-11	1.56e-08	-9.00978	5.05e-05	61.2534	1.26463	52.2436	1.15446
19	55883879	55883879	+	1.06e-13	7.32e-11	-11.3216	1.35e-07	49.9665	0.746934	38.6449	0.635337
19	56092927	56092927	+	2.73e-09	6.64e-07	-24.8074	0.00344629	52.381	3.85321	27.5735	2.70963
19	56687478	56687478	+	3.97e-18	4.27e-15	-7.33592	5.03e-12	54.8869	0.630386	47.5509	0.600294
19	56687512	56687512	+	5.08e-15	4.15e-12	-5.37629	6.43e-09	73.8333	0.536706	68.457	0.543243
19	58565432	58565432	+	2.83e-55	1.45e-51	-7.38394	3.59e-49	77.4719	0.347874	70.088	0.340588
19	59016789	59016789	+	5.17e-11	1.95e-08	5.40454	6.53e-05	76.3679	1.44947	81.7724	1.22516
19	59082606	59082606	+	5.85e-126	1.6e-121	-8.23577	7.42e-120	78.9863	0.292992	70.7505	0.290612
20	2083194	2083194	+	3.59e-08	5.36e-06	5.86022	0.0452867	0.806452	0.567943	6.66667	1.51807
20	3725614	3725614	+	1.83e-09	3.94e-07	-7.68159	0.00231684	59.656	0.791992	51.9744	0.729922
20	4142801	4142801	+	9.17e-21	8.46e-18	-7.48263	1.16e-14	37.4616	0.774264	29.979	0.664078
20	4142808	4142808	+	1.07e-08	1.9e-06	-5.14673	0.0135333	28.597	0.723024	23.4503	0.614169
20	9495398	9495398	+	1.16e-10	3.07e-08	-23.4427	0.00014722	38.9189	3.58466	15.4762	1.97311
20	9495405	9495405	+	1.28e-08	2.21e-06	-19.1358	0.0161027	34.2246	3.46961	15.0888	1.94693
20	11667722	11667722	+	6.5e-09	1.21e-06	12.0992	0.00821257	1.14286	0.803491	13.242	2.29039
20	11667739	11667739	+	3.69e-09	7.35e-07	11.6425	0.00465774	1.14286	0.803491	12.7854	2.25647
20	11667741	11667741	+	3.14e-09	6.4e-07	12.0992	0.00396468	1.14286	0.803491	13.242	2.29039
20	14993386	14993386	+	2.25e-09	4.72e-07	-10.5984	0.00283815	82.8249	1.26782	72.2264	1.23043
20	17622384	17622384	+	5.87e-13	2.31e-10	-10.178	7.44e-07	90.128	0.736341	79.95	0.895265
20	17937110	17937110	+	6.85e-13	2.64e-10	-6.138	8.67e-07	76.3739	0.883627	70.2359	0.884686
20	18741546	18741546	+	1.99e-08	3.29e-06	-7.53012	0.0250815	75	1.73344	67.4699	1.62614
20	19193238	19193238	+	2.61e-08	4.08e-06	-5.20426	0.0328973	7.08661	1.01829	1.88235	0.466138
20	26188828	26188828	+	1.74e-08	2.93e-06	5.25307	0.0219963	43.4718	1.10242	48.7249	0.649578
20	26188881	26188881	+	9.79e-11	2.6e-08	7.217	0.000123894	45.4385	0.791539	52.6555	0.457702
20	26188889	26188889	+	2.59e-20	2.27e-17	10.2174	3.28e-14	54.2879	0.792326	64.5053	0.438527
20	26188892	26188892	+	3.58e-08	5.36e-06	7.19163	0.0451705	33.7557	0.752782	40.9473	0.45104
20	26188897	26188897	+	1.99e-11	5.86e-09	8.08455	2.52e-05	41.4745	0.784205	49.5591	0.458197
20	26188906	26188906	+	1.82e-13	8.1e-11	9.29368	2.31e-07	43.861	0.790339	53.1547	0.457378
20	26188909	26188909	+	1.87e-17	1.26e-14	9.59379	2.37e-11	63.8538	0.778941	73.4476	0.407852
20	26189051	26189051	+	1.21e-09	2.77e-07	19.4689	0.001535	52.9989	1.64817	72.4678	1.35543
20	26189059	26189059	+	7.13e-15	3.68e-12	22.2127	9.02e-09	66.596	1.53592	88.8087	0.947106
20	26189062	26189062	+	1.84e-15	1.01e-12	29.5814	2.33e-09	41.8085	1.60879	71.3899	1.35771
20	26189064	26189064	+	2.68e-09	5.57e-07	22.4133	0.00339153	44.3737	1.61874	66.787	1.41491
20	26189073	26189073	+	3.6e-10	8.78e-08	24.1031	0.000455639	50.2651	1.6282	74.3682	1.31164
20	26189080	26189080	+	3.12e-08	4.82e-06	22.7642	0.0393709	48.7805	1.62774	71.5447	1.35611
20	26189325	26189325	+	1.88e-11	5.69e-09	12.9819	2.38e-05	42.6938	1.76318	55.6757	1.63336
20	26189336	26189336	+	3.82e-09	7.53e-07	13.2919	0.00482573	48.3461	1.78246	61.6379	1.59625
20	26189348	26189348	+	7.86e-09	1.45e-06	12.1541	0.00992552	36.445	1.72104	48.5991	1.64069
20	26189355	26189355	+	3.18e-08	4.89e-06	11.5005	0.0400857	47.1724	1.85398	58.6729	1.68012
20	26189806	26189806	+	1.83e-09	3.94e-07	17.0573	0.00231077	66.7094	1.19352	83.7667	0.399081
20	26190460	26190460	+	5.07e-11	1.43e-08	7.78212	6.41e-05	58.0754	0.382911	65.8575	0.305718
20	26190481	26190481	+	2.2e-08	3.58e-06	7.80067	0.027823	56.8363	0.38457	64.6369	0.308231
20	26190487	26190487	+	1.25e-08	2.19e-06	6.33658	0.0158446	55.8919	0.385581	62.2285	0.312726
20	29817147	29817147	+	3.32e-10	8.14e-08	-19.1423	0.00041976	24.4863	1.77938	5.34402	0.581296
20	32496065	32496065	+	5.94e-15	3.21e-12	11.476	7.53e-09	34.1902	0.760539	45.6662	0.731421
20	35527997	35527997	+	4.7e-49	1.27e-45	5.06034	5.96e-43	86.0202	0.497585	91.0805	0.391401
20	37894040	37894040	+	1.19e-08	2.09e-06	-14.5034	0.0150404	77.9817	2.29147	63.4783	2.24496
20	42073458	42073458	+	2.32e-12	7.89e-10	7.99088	2.93e-06	26.1949	1.33302	34.1857	1.23048
20	44365626	44365626	+	2.31e-41	3.87e-38	-10.9204	2.93e-35	37.8006	0.680718	26.8801	0.572488
20	46311518	46311518	+	4.2e-75	2.94e-71	13.3654	5.32e-69	41.1674	0.500205	54.5327	0.498365
[truncated: 189 more rows]

## Sheet: DMCs with difference >0.1
chr	start	end	strand	pvalue	qvalue	meth.diff	p_bonf	m0	sd0	m1	sd1
1	1540727	1540727	+	6.46e-11	2.37e-08	-19.7344	8.17e-05	78.6667	2.11548	58.9322	2.22927
1	2041155	2041155	+	1.35e-11	5.82e-09	11.1355	1.7e-05	25.2817	1.15338	36.4172	1.16811
1	2107089	2107089	+	1.96e-15	1.51e-12	-18.4194	2.48e-09	85.1562	1.81432	66.7368	2.16181
1	3321133	3321133	+	2.36e-09	5.61e-07	18.8545	0.00298759	22.5681	1.84385	41.4226	2.25304
1	4036424	4036424	+	1.9e-11	7.86e-09	21.6942	2.41e-05	33.2886	1.72651	54.9828	1.68382
1	4842981	4842981	+	3.94e-09	8.76e-07	12.4472	0.00497903	54.0284	1.71548	66.4756	1.45894
1	8393871	8393871	+	1.11e-14	7.35e-12	10.6015	1.4e-08	64.9087	0.87751	75.5102	0.682582
1	9482632	9482632	+	8.15e-11	2.91e-08	11.2471	0.000103148	43.7391	0.846522	54.9861	0.82803
1	11005919	11005919	+	1.21e-09	3.17e-07	10.1486	0.00153495	48.1936	1.30458	58.3422	1.1364
1	11579469	11579469	+	4.78e-19	5.72e-16	-13.3064	6.06e-13	40.835	1.56853	27.5286	1.32463
1	15294192	15294192	+	4.71e-36	1.78e-32	10.9169	5.97e-30	40.113	0.736804	51.0299	0.696856
1	19110766	19110766	+	2.19e-12	1.1e-09	-10.0328	2.77e-06	61.3779	1.28439	51.345	1.20869
1	19110768	19110768	+	3.07e-16	2.69e-13	-12.2553	3.89e-10	62.4306	1.27625	50.1752	1.20841
1	22109131	22109131	+	1.09e-08	2.11e-06	-19.3064	0.0137981	26.3158	3.36742	7.00935	1.74523
1	22109133	22109133	+	1.14e-08	2.2e-06	-19.186	0.0144023	26.1628	3.35132	6.97674	1.73741
1	22571385	22571385	+	3.27e-10	9.75e-08	10.6004	0.000413901	55.4791	1.19041	66.0795	0.958254
1	27503545	27503545	+	1.13e-13	6.56e-11	-17.8151	1.43e-07	33.7539	2.65591	15.9389	1.71038
1	27662234	27662234	+	4.57e-28	8.64e-25	-14.751	5.79e-22	69.5339	0.895957	54.7829	0.916664
1	29190138	29190138	+	1.87e-14	1.21e-11	-13.1304	2.37e-08	51.3528	1.1745	38.2224	1.01678
1	32225187	32225187	+	5.79e-09	1.22e-06	-11.8748	0.00731208	97.2763	1.01536	85.4015	2.1331
1	32226685	32226685	+	1.09e-08	2.11e-06	12.7152	0.0137115	7.28477	1.49548	20	2.01262
1	38516585	38516585	+	3.06e-12	1.48e-09	-12.0266	3.87e-06	87.6698	1.06281	75.6432	1.25703
1	45793483	45793483	+	4.41e-10	1.27e-07	-12.2863	0.000557656	81.383	1.63901	69.0967	1.83957
1	46897698	46897698	+	1.93e-14	1.24e-11	-18.6296	2.44e-08	67.8479	1.37311	49.2183	1.25024
1	55008132	55008132	+	9.19e-09	1.81e-06	12.8253	0.0116126	11.6022	2.38041	24.4275	2.65443
1	55008134	55008134	+	6.15e-09	1.28e-06	12.4061	0.00776282	11.7318	2.40524	24.1379	2.64876
1	61515965	61515965	+	1.9e-08	3.38e-06	-22.6642	0.0240241	32.4468	3.41452	9.78261	1.38514
1	61515999	61515999	+	1.43e-09	3.67e-07	-17.532	0.00181043	34.5946	3.49724	17.0626	1.74827
1	89739007	89739007	+	1.77e-59	2.01e-55	-15.4288	2.25e-53	44.4444	0.715433	29.0156	0.576045
1	95583317	95583317	+	1.4e-08	2.66e-06	11.8842	0.0176718	14.8148	2.79108	26.699	3.08226
1	95583336	95583336	+	1.74e-09	4.29e-07	13.0793	0.00219724	13.75	2.72252	26.8293	3.09454
1	104068488	104068488	+	2.69e-08	4.57e-06	13.4912	0.0339787	5.10638	1.43596	18.5976	2.14837
1	105984905	105984905	+	2.21e-10	6.92e-08	-13.2072	0.000280054	46.875	2.0238	33.6678	1.57788
1	106955146	106955146	+	7.32e-09	1.49e-06	15.3916	0.0092429	11.3445	2.05569	26.7361	2.60794
1	110091542	110091542	+	3.26e-15	2.43e-12	10.8734	4.13e-09	1.51899	0.615396	12.3924	1.36698
1	110091545	110091545	+	2.31e-14	1.47e-11	10.599	2.93e-08	1.77215	0.663849	12.3711	1.36479
1	110091574	110091574	+	4.42e-15	3.12e-12	10.8521	5.6e-09	1.51899	0.615396	12.3711	1.36479
1	110091579	110091579	+	3.13e-09	7.25e-07	11.7054	0.00395694	5.58511	1.18425	17.2906	1.59662
1	115826111	115826111	+	3.8e-40	1.82e-36	-13.1849	4.82e-34	64.1932	0.666457	51.0083	0.659132
1	146549854	146549854	+	3.24e-08	5.34e-06	-16.6338	0.0408863	70.3456	1.52499	53.7118	1.64749
1	146550869	146550869	+	1.07e-08	2.09e-06	-10.5743	0.0135569	48.8437	1.32325	38.2695	1.17128
1	160068270	160068270	+	1.02e-08	1.99e-06	10.4224	0.012857	3.71901	1.2164	14.1414	2.0219
1	168299056	168299056	+	4.18e-09	9.21e-07	12.7611	0.0052753	58.2677	1.54705	71.0288	1.3014
1	171374088	171374088	+	1.98e-10	6.29e-08	14.9261	0.000250234	60.7261	2.80555	75.6522	2.31063
1	184021185	184021185	+	8.61e-10	2.32e-07	18.2996	0.00108866	6.31579	1.7647	24.6154	3.0848
1	185125530	185125530	+	2.96e-15	2.22e-12	-20.8756	3.75e-09	30.8756	3.13613	10	1.76166
1	191120903	191120903	+	2.77e-192	2.52e-187	11.5566	3.52e-186	67.7959	0.413309	79.3526	0.325039
1	198126888	198126888	+	5.23e-11	1.96e-08	-12.5299	6.61e-05	22.973	2.82328	10.443	1.72036
1	198126907	198126907	+	1.61e-13	9.28e-11	-10.821	2.04e-07	15.4506	2.36783	4.62963	1.16737
1	198126933	198126933	+	4.94e-13	2.67e-10	-11.4644	6.25e-07	16.8103	2.45516	5.34591	1.26144
1	204071553	204071553	+	5.41e-10	1.52e-07	-20.2245	0.00068413	36.0976	3.35445	15.873	2.30196
1	204071570	204071570	+	6.31e-11	2.33e-08	-20.0595	7.98e-05	32.3671	3.25197	12.3077	2.03743
1	204071589	204071589	+	1.63e-11	6.78e-09	-20.2059	2.07e-05	33.3333	3.27649	13.1274	2.09837
1	204071595	204071595	+	1.7e-09	4.22e-07	-17.3671	0.0021437	32.3671	3.25197	15	2.21446
1	204071600	204071600	+	5.99e-12	2.79e-09	-20.3549	7.58e-06	33.8164	3.28817	13.4615	2.11673
1	209807971	209807971	+	4.25e-25	6.77e-22	-10.2941	5.38e-19	59.2092	1.12098	48.915	1.06286
1	211752490	211752490	+	3.59e-09	8.1e-07	15.842	0.00454211	5.14019	1.50947	20.9821	2.72059
1	211752494	211752494	+	1.51e-11	6.36e-09	18.1784	1.9e-05	2.80374	1.12846	20.9821	2.72059
1	211752503	211752503	+	2.87e-11	1.14e-08	18.1575	3.64e-05	3.27103	1.21594	21.4286	2.74161
1	211752511	211752511	+	1.51e-11	6.36e-09	18.1784	1.9e-05	2.80374	1.12846	20.9821	2.72059
1	211752523	211752523	+	1.61e-11	6.7e-09	18.1652	2.03e-05	2.8169	1.13368	20.9821	2.72059
1	211817122	211817122	+	3.43e-09	7.8e-07	-21.102	0.0043348	59.887	2.605	38.785	2.35526
1	229683264	229683264	+	1.95e-83	3.55e-79	11.9376	2.48e-77	67.8746	0.639849	79.8121	0.490135
1	236558864	236558864	+	2.38e-11	9.61e-09	11.559	3.01e-05	4.40252	1.15043	15.9615	1.60611
1	236558873	236558873	+	1.45e-10	4.86e-08	10.8484	0.000183559	4.40252	1.15043	15.251	1.57961
1	240182501	240182501	+	3.25e-08	5.35e-06	11.3304	0.0410034	7.32984	1.88582	18.6603	2.69487
1	240656533	240656533	+	1.43e-16	1.3e-13	10.2244	1.81e-10	51.5728	0.929139	61.7971	0.806675
1	240656545	240656545	+	4.42e-18	4.73e-15	10.4655	5.6e-12	50.1037	0.929758	60.5692	0.812362
2	2090469	2090469	+	2.3e-16	1.91e-13	-12.4598	2.92e-10	89.3647	0.823641	76.9049	1.02426
2	2708992	2708992	+	1.29e-09	3.19e-07	-14.534	0.00162998	31.7365	2.54683	17.2026	1.51325
2	3990786	3990786	+	6.18e-09	1.27e-06	13.3323	0.00780475	57.7222	1.45106	71.0544	1.19056
2	4930996	4930996	+	6.08e-18	5.49e-15	-14.5084	7.7e-12	78.1477	0.85373	63.6393	0.866347
2	25921490	25921490	+	1.87e-08	3.27e-06	-25.0306	0.023656	49.4424	3.04836	24.4118	2.32963
2	26392996	26392996	+	5.14e-59	7.15e-55	-17.3691	6.52e-53	34.6222	1.003	17.2531	0.50627
2	33952620	33952620	+	1.44e-11	5.58e-09	-11.8272	1.82e-05	55.1253	1.67853	43.2981	1.47139
2	34578131	34578131	+	3.84e-08	5.95e-06	-10.8753	0.0484466	43.5906	0.926748	32.7153	0.811336
2	47252299	47252299	+	2.83e-26	7.29e-23	11.3325	3.59e-20	59.707	0.989521	71.0394	0.802575
2	60743686	60743686	+	2.91e-08	4.77e-06	-25.0179	0.0367816	49.6933	3.91623	24.6753	2.83657
2	71818882	71818882	+	3.29e-09	7.43e-07	-12.0815	0.00415708	99.4764	0.522188	87.395	2.15143
2	73350256	73350256	+	1.46e-10	4.56e-08	-14.7288	0.000184822	36.4103	3.44578	21.6814	2.74108
2	89872584	89872584	+	1.57e-08	2.81e-06	-24.4908	0.0198104	31.7073	3.63367	7.21649	1.0726
2	95832192	95832192	+	7.7e-09	1.54e-06	-21.9662	0.00971915	79.2952	2.68934	57.329	2.82283
2	109147854	109147854	+	1.12e-09	2.83e-07	-10.5568	0.00142142	68.5821	1.16011	58.0254	1.15905
2	132274474	132274474	+	5.53e-17	4.63e-14	-14.3527	7e-11	83.8679	1.12977	69.5152	1.31958
2	133011224	133011224	+	1.59e-21	2.14e-18	10.0854	2.01e-15	3.00207	0.549039	13.0875	0.906898
2	133044708	133044708	+	2.74e-20	3.23e-17	-11.5837	3.47e-14	39.1916	2.04655	27.6079	1.34063
2	162280627	162280627	+	4.24e-10	1.17e-07	10.8134	0.000535837	3.2491	1.06529	14.0625	2.17271
2	171673994	171673994	+	1.03e-10	3.4e-08	13.3025	0.000130642	9.13978	2.11299	22.4422	2.39676
2	179094327	179094327	+	1.13e-13	6.28e-11	-19.9992	1.43e-07	84.5638	2.09293	64.5646	2.62116
2	202097063	202097063	+	2.52e-10	7.3e-08	11.3568	0.000318439	1.24481	0.714206	12.6016	2.11591
2	204193557	204193557	+	2.2e-10	6.5e-08	13.5695	0.00027777	7.28155	1.81035	20.8511	2.65004
2	217560273	217560273	+	1.34e-12	6.3e-10	17.8916	1.7e-06	9.64467	2.10323	27.5362	3.10476
2	219867824	219867824	+	5.95e-09	1.23e-06	10.6025	0.00751612	5.06912	1.48916	15.6716	2.22063
2	220290910	220290910	+	1.17e-08	2.19e-06	-17.8306	0.0147969	88.664	2.01723	70.8333	2.93398
2	224822367	224822367	+	2.05e-10	6.17e-08	-11.5463	0.000259177	24.2553	2.79605	12.709	1.92622
2	234394487	234394487	+	3.17e-142	1.1e-137	-12.0689	4.02e-136	70.2281	0.585791	58.1592	0.567271
2	239049539	239049539	+	6.41e-11	2.18e-08	-14.4276	8.11e-05	67.0241	1.72125	52.5965	1.82206
2	239134804	239134804	+	4.36e-40	1.69e-36	20.6201	5.53e-34	42.8327	0.915266	63.4528	0.812135
2	240085404	240085404	+	3.2e-12	1.4e-09	10.7821	4.05e-06	5.75816	1.02057	16.5402	1.44733
2	241031521	241031521	+	1.28e-43	6.85e-40	-13.0492	1.62e-37	87.9966	0.547479	74.9474	0.66273
2	242530337	242530337	+	2.03e-193	1.41e-188	-12.7333	2.57e-187	93.8183	0.261071	81.085	0.363711
2	242764280	242764280	+	1.11e-55	1.29e-51	10.2562	1.41e-49	72.1341	0.954345	82.3904	0.564068
2	242793912	242793912	+	1.38e-25	3.1e-22	11.1343	1.75e-19	77.1429	0.695998	88.2772	0.465439
2	242884355	242884355	+	3.54e-08	5.56e-06	-16.1902	0.0447111	88.5417	1.87689	72.3514	2.27355
2	242997429	242997429	+	2.28e-12	1.04e-09	-15.0055	2.88e-06	66.8852	2.6948	51.8797	2.16624
3	4873009	4873009	+	1.91e-08	4.48e-06	-18.9199	0.0241469	41.3265	3.51728	22.4066	2.68591
3	11652035	11652035	+	2.83e-28	7.03e-25	-13.0205	3.59e-22	40.929	0.585153	27.9086	0.477181
3	24136631	24136631	+	3.66e-14	3.21e-11	11.2785	4.64e-08	67.3857	0.795034	78.6642	0.720399
3	24136662	24136662	+	4.95e-13	3.46e-10	12.7492	6.26e-07	70.7387	0.771344	83.4879	0.652894
3	40657335	40657335	+	2.29e-14	2.05e-11	12.7181	2.91e-08	30.888	2.03005	43.6061	1.77332
3	42305205	42305205	+	1.24e-09	4.15e-07	11.9254	0.00157203	2.5974	1.04652	14.5228	2.26956
3	49157916	49157916	+	2.8e-09	8.45e-07	16.5663	0.00353447	5.41516	1.3598	21.9814	2.30423
3	55508584	55508584	+	3.01e-11	1.57e-08	-13.9505	3.81e-05	60.6864	1.36418	46.7359	1.35893
3	74796694	74796694	+	4.97e-12	2.89e-09	-19.5853	6.29e-06	73.871	2.49527	54.2857	2.25046
3	106959480	106959480	+	2.69e-08	6.07e-06	12.6609	0.0339232	3.65854	1.197	16.3194	2.17755
3	114866839	114866839	+	3.53e-10	1.4e-07	10.2865	0.000446547	2.69058	1.08355	12.9771	2.07613
3	131447582	131447582	+	3.68e-10	1.43e-07	-13.6637	0.000465302	88.8462	1.12716	75.1825	1.50661
3	132022027	132022027	+	7.47e-186	3.34e-181	-13.1036	9.47e-180	60.6672	0.40182	47.5636	0.370154
3	134635275	134635275	+	2.06e-84	1.84e-80	-13.7159	2.61e-78	78.4641	0.629962	64.7482	0.666187
3	147139184	147139184	+	2.17e-08	5.02e-06	11.8228	0.0273432	7.90514	1.69634	19.7279	2.32086
3	150544402	150544402	+	6.96e-12	3.89e-09	-11.7845	8.81e-06	100	0	88.2155	1.8709
3	154146398	154146398	+	1.13e-12	7.42e-10	11.5479	1.43e-06	3.38983	1.36023	14.9378	2.29616
3	169482947	169482947	+	1.12e-09	3.82e-07	11.7536	0.00141593	4.03587	1.31786	15.7895	2.52228
3	169482951	169482951	+	9.33e-10	3.29e-07	12.7173	0.00117984	4.10959	1.34142	16.8269	2.59395
3	169482969	169482969	+	1.31e-09	4.25e-07	11.8324	0.00165632	4.10959	1.34142	15.942	2.54435
3	169915893	169915893	+	1.13e-14	1.03e-11	15.1784	1.43e-08	60.4972	2.56937	75.6757	2.12668
3	184063649	184063649	+	5.17e-09	1.45e-06	-22.7957	0.00653679	40	3.55409	17.2043	2.25954
3	184468677	184468677	+	9.54e-11	4.35e-08	-14.0401	0.000120707	77.2358	2.18284	63.1957	2.04346
3	195682596	195682596	+	2.72e-08	6.12e-06	11.2204	0.0343643	39.7553	0.513785	50.9757	0.470813
3	195955762	195955762	+	3.65e-15	3.62e-12	-10.6762	4.62e-09	49.7982	0.88099	39.122	0.810899
3	197329509	197329509	+	5.5e-27	1.29e-23	10.4467	6.97e-21	70.346	1.85382	80.7927	1.53804
4	901673	901673	+	1.97e-31	2.94e-28	-11.9173	2.49e-25	51.3815	1.10041	39.4642	0.977352
4	957285	957285	+	4.49e-28	5.21e-25	-10.4648	5.69e-22	84.3699	1.03882	73.9051	1.08309
4	1562724	1562724	+	2.96e-23	2.95e-20	11.3333	3.76e-17	69.1981	1.06392	80.5314	0.826351
4	2742497	2742497	+	7.9e-17	4.77e-14	11.0383	1e-10	35.5536	1.4361	46.5918	1.41262
4	3423442	3423442	+	8.42e-10	2.02e-07	12.6068	0.00106438	59.0022	1.14534	71.609	0.910015
4	6890806	6890806	+	1.67e-28	2.05e-25	-11.761	2.12e-22	50.0814	1.00892	38.3205	0.872058
4	7502086	7502086	+	1.92e-30	2.67e-27	-10.3439	2.43e-24	55.0838	0.733948	44.7399	0.645095
4	8069400	8069400	+	4.1e-62	3.43e-58	13.153	5.2e-56	71.4969	0.757235	84.6499	0.540003
4	8103324	8103324	+	3.71e-19	2.82e-16	13.1553	4.7e-13	43.3887	0.520026	56.5441	0.447631
4	10485463	10485463	+	4.53e-09	8.89e-07	-11.6231	0.00572637	79.5918	2.87878	67.9688	2.91623
4	12542160	12542160	+	4.87e-30	6.57e-27	-21.0705	6.17e-24	85.1936	1.6951	64.1232	1.75491
4	31186690	31186690	+	5.17e-10	1.33e-07	12.1082	0.000653834	57.2873	1.43576	69.3955	1.15647
4	39171735	39171735	+	4.62e-09	9.01e-07	10.4961	0.00583136	62.7193	1.30737	73.2154	1.09384
4	48344246	48344246	+	8.47e-10	2.02e-07	-13.6338	0.00107033	25.8621	2.8748	12.2283	1.7078
4	49114288	49114288	+	9.84e-10	2.28e-07	-17.693	0.00124395	86.5672	2.08302	68.8742	2.66431
4	49639402	49639402	+	4.59e-12	1.63e-09	-14.1244	5.81e-06	39.3939	1.66813	25.2695	1.12806
4	49645234	49645234	+	3.83e-13	1.63e-10	13.0806	4.85e-07	68.4054	1.26904	81.486	1.35556
4	49650040	49650040	+	4.18e-09	8.36e-07	-12.8207	0.00528339	21.7544	2.44389	8.93372	1.53119
4	55476928	55476928	+	2.2e-42	4.92e-39	10.1962	2.79e-36	72.619	0.521615	82.8153	0.397477
4	55575092	55575092	+	1.35e-08	2.29e-06	-27.8975	0.0170203	78.3439	3.28732	50.4464	3.34063
4	60385250	60385250	+	8.51e-28	9.62e-25	-33.7086	1.08e-21	97.1014	1.16605	63.3929	2.27596
4	60385254	60385254	+	3.64e-32	5.85e-29	-35.7129	4.62e-26	98.5507	0.830654	62.8378	2.29335
4	60385259	60385259	+	8.72e-22	7.75e-19	-29.9704	1.11e-15	95.6522	1.41742	65.6818	2.26338
4	62512726	62512726	+	9.04e-14	4.02e-11	12.0425	1.14e-07	65.6236	0.99711	77.6661	0.749843
4	88320700	88320700	+	6.08e-10	1.52e-07	-17.6929	0.000768711	40.9091	1.63707	23.2162	1.37784
4	89205830	89205830	+	3.1e-08	4.79e-06	-15.562	0.0390875	35.4839	3.50827	19.9219	2.49633
4	89205853	89205853	+	3.1e-08	4.79e-06	-15.562	0.0390875	35.4839	3.50827	19.9219	2.49633
4	89205862	89205862	+	3.1e-08	4.79e-06	-15.562	0.0390875	35.4839	3.50827	19.9219	2.49633
4	111601503	111601503	+	1.93e-08	3.13e-06	-22.6057	0.0243097	56.6138	3.60501	34.0081	3.01431
4	132650953	132650953	+	1.35e-28	1.71e-25	-11.0231	1.71e-22	83.197	0.588607	72.1739	0.630001
4	132651089	132651089	+	2.91e-56	1.52e-52	-13.2314	3.69e-50	60.6277	0.595867	47.3963	0.560682
4	183769256	183769256	+	6.06e-24	6.18e-21	13.8255	7.68e-18	51.7191	0.955683	65.5446	0.799287
4	189226268	189226268	+	3.83e-09	7.77e-07	-13.5321	0.00483969	75.6098	1.36899	62.0777	1.41007
5	427609	427609	+	1.16e-40	5.34e-37	-10.3946	1.47e-34	93.9932	0.419195	83.5986	0.608175
5	14218868	14218868	+	4.31e-21	6.01e-18	-14.0681	5.47e-15	46.2411	0.897514	32.173	0.770371
5	49626198	49626198	+	5.1e-77	7.81e-73	19.4241	6.46e-71	58.0078	1.09059	77.4319	0.824595
5	79354703	79354703	+	2.58e-63	2.37e-59	-11.8364	3.27e-57	68.7105	0.597702	56.8742	0.597993
5	110848336	110848336	+	1.78e-09	4.88e-07	-11.9215	0.00225577	23.0769	2.54998	11.1554	1.98711
5	115151657	115151657	+	2.67e-08	5.1e-06	11.1898	0.033726	9.46746	2.25204	20.6573	2.77396
5	139029334	139029334	+	9.27e-11	3.49e-08	12.2942	0.000117245	4.56853	1.48765	16.8627	2.34472
5	139029349	139029349	+	5.28e-10	1.66e-07	10.6101	0.000667254	5.07614	1.56394	15.6863	2.2774
5	139029353	139029353	+	1.78e-10	6.35e-08	11.1177	0.000225379	4.56853	1.48765	15.6863	2.2774
5	140615735	140615735	+	1.82e-11	7.53e-09	-23.3051	2.3e-05	52.1236	3.10405	28.8184	2.43139
5	140615743	140615743	+	2.26e-10	7.88e-08	-19.3024	0.000286245	69.6	2.90919	50.2976	2.72768
5	150362024	150362024	+	1.42e-20	1.86e-17	17.2703	1.8e-14	20	1.77123	37.2703	1.75162
5	169137784	169137784	+	6.46e-15	4.71e-12	-12.2072	8.18e-09	25.6188	0.782638	13.4115	0.544146
5	176797890	176797890	+	8.42e-21	1.14e-17	-10.2133	1.07e-14	26.587	0.896965	16.3737	0.687022
5	176797917	176797917	+	5.38e-19	5.89e-16	-11.8526	6.82e-13	35.2095	0.982548	23.3569	0.795336
5	176797920	176797920	+	4.08e-18	3.91e-15	-10.8919	5.17e-12	33.3192	0.970474	22.4273	0.785728
5	178284030	178284030	+	1.58e-20	2.02e-17	-15.617	2e-14	46.3604	1.21809	30.7434	1.01054
5	179718410	179718410	+	2.6e-12	1.26e-09	14.0938	3.29e-06	3.5533	1.31894	17.6471	2.38729
5	179740994	179740994	+	6.56e-23	9.73e-20	-12.7933	8.31e-17	77.4128	0.842056	64.6195	0.939718
5	179740999	179740999	+	2.25e-23	3.57e-20	-13.7995	2.85e-17	74.4931	0.877789	60.6936	0.958814
5	179741008	179741008	+	1.58e-14	1.08e-11	-11.2463	2e-08	67.14	0.946054	55.8937	0.974495
5	179741062	179741062	+	1.69e-17	1.49e-14	-12.5118	2.13e-11	70.6008	0.940408	58.089	0.916404
5	179741066	179741066	+	7.18e-15	5.16e-12	-10.9707	9.1e-09	66.1277	0.976293	55.157	0.923684
5	179741080	179741080	+	7.63e-14	4.66e-11	-10.2058	9.66e-08	69.7575	0.947279	59.5517	0.911377
5	180031389	180031389	+	7.21e-09	1.67e-06	-22.1748	0.00911064	94.1606	1.41659	71.9858	2.67416
6	448952	448952	+	1.5e-08	3.44e-06	14.414	0.0189435	74.2609	1.28922	88.6749	0.879598
6	1034773	1034773	+	1.92e-16	1.66e-13	23.7122	2.43e-10	46.1538	2.33709	69.8661	2.16781
6	29648468	29648468	+	3.6e-11	1.58e-08	12.3087	4.55e-05	32.81	1.86031	45.1187	1.80741
6	29855157	29855157	+	1.73e-19	2.24e-16	-16.1626	2.19e-13	50	2.3518	33.8374	2.0572
6	30685074	30685074	+	4.74e-09	1.27e-06	12.0442	0.00598373	3.74532	1.16198	15.7895	1.74432
6	30685080	30685080	+	2.03e-08	4.42e-06	11.3577	0.0256543	3.74532	1.16198	15.103	1.71292
6	30685087	30685087	+	2.03e-08	4.42e-06	11.3577	0.0256543	3.74532	1.16198	15.103	1.71292
6	37712545	37712545	+	1.57e-09	5.01e-07	11.5588	0.00198769	52.4843	1.09682	64.0431	0.976694
6	45726741	45726741	+	3.08e-20	4.84e-17	-12.2212	3.9e-14	89.8386	0.931097	77.6173	1.25218
6	45726768	45726768	+	3.33e-28	1.33e-24	-18.3138	4.22e-22	79.8228	1.25906	61.5091	1.50375
6	47621846	47621846	+	4.18e-122	1.84e-117	11.7912	5.3e-116	25.9653	0.274237	37.7566	0.26674
6	81368865	81368865	+	6.08e-16	4.95e-13	10.9508	7.7e-10	79.9582	1.82908	90.9091	1.04349
6	87312910	87312910	+	4.41e-63	6.46e-59	-13.2474	5.59e-57	57.82	0.646007	44.5726	0.624782
6	89498971	89498971	+	2.7e-13	1.52e-10	20.8996	3.42e-07	69.1925	1.62727	90.0922	1.01408
6	117259581	117259581	+	1.92e-09	5.85e-07	-12.2959	0.00242215	45.9067	1.60415	33.6108	1.52379
6	117994706	117994706	+	6.38e-25	2.01e-21	-11.5148	8.09e-19	90.6977	1.01621	79.1829	1.26628
6	132722936	132722936	+	1.3e-16	1.14e-13	-15.2294	1.65e-10	18.6441	2.26753	3.41463	0.896883
6	132722939	132722939	+	8.24e-11	3.39e-08	-12.2236	0.000104266	16.8919	2.17778	4.6683	1.04569
6	157977080	157977080	+	3.87e-34	2.13e-30	15.1698	4.91e-28	67.7114	0.578141	82.8812	0.419225
6	159250171	159250171	+	3.85e-20	5.65e-17	-13.7808	4.88e-14	63.4825	1.1249	49.7017	1.07111
6	160679401	160679401	+	4.4e-09	1.19e-06	16.2674	0.00556303	50.1238	1.75899	66.3912	1.43142
6	160776653	160776653	+	7.82e-93	1.72e-88	16.5896	9.92e-87	43.474	0.697648	60.0635	0.60227
6	168629566	168629566	+	1.54e-34	9.7e-31	-13.1116	1.96e-28	85.9468	0.408135	72.8352	0.459913
6	168686895	168686895	+	1.41e-62	1.55e-58	-14.1867	1.79e-56	65.9479	0.66047	51.7612	0.623833
6	170055105	170055105	+	1.84e-14	1.16e-11	-10.3813	2.33e-08	63.9883	0.596143	53.6069	0.559558
6	170373468	170373468	+	1.12e-11	5.43e-09	12.9515	1.42e-05	85.2941	2.47965	98.2456	0.869464
7	220716	220716	+	2.87e-14	1.82e-11	10.8915	3.63e-08	49.0652	1.18993	59.9566	1.02058
7	220727	220727	+	8.97e-20	1.12e-16	13.5475	1.14e-13	50.0542	1.16437	63.6017	0.990419
7	1308390	1308390	+	3.56e-09	8.75e-07	-11.8742	0.00450243	55.1515	2.73776	43.2773	2.27094
7	1951237	1951237	+	4.06e-54	3.53e-50	-12.9871	5.14e-48	54.0891	0.570493	41.102	0.485461
7	1979740	1979740	+	5.32e-09	1.24e-06	16.1454	0.00672554	15.4054	1.87675	31.5508	2.403
7	3230059	3230059	+	3.16e-08	5.52e-06	-11.2219	0.0399109	23.7986	2.03712	12.5767	1.0603
7	3918066	3918066	+	3.51e-08	6.06e-06	11.0491	0.0442896	74.8	1.22799	85.8491	0.938936
7	4080102	4080102	+	4.47e-19	5.14e-16	14.3825	5.66e-13	69.8739	1.18188	84.2564	0.824776
7	4106413	4106413	+	2.03e-08	3.82e-06	-13.1245	0.0255806	62.0188	1.41951	48.8943	1.2389
7	4131685	4131685	+	8.32e-24	1.58e-20	10.8853	1.05e-17	66.8589	0.587712	77.7442	0.476642
7	4918726	4918726	+	3.32e-08	5.76e-06	-10.4371	0.0419025	64.9558	1.15886	54.5187	1.10357
7	20826595	20826595	+	2.56e-08	4.6e-06	-11.0123	0.0323352	17.7515	2.07837	6.73913	1.16889
7	20826607	20826607	+	1.71e-09	4.56e-07	-10.8807	0.00215896	13.2565	1.8204	2.37581	0.707773
7	26868344	26868344	+	1.07e-11	4.65e-09	-13.6438	1.35e-05	87.1518	1.00302	73.508	1.19051
7	29234841	29234841	+	6.07e-09	1.4e-06	13.4443	0.00766536	1.44928	0.830654	14.8936	2.32245
7	29234845	29234845	+	4.3e-09	1.02e-06	13.4443	0.00543011	1.44928	0.830654	14.8936	2.32245
7	29234847	29234847	+	1.2e-08	2.49e-06	12.5357	0.0151186	1.93237	0.956803	14.4681	2.29475
7	56435427	56435427	+	8.4e-47	4.65e-43	-11.1865	1.06e-40	65.1414	0.600648	53.9549	0.562529
7	56877516	56877516	+	3.37e-11	1.34e-08	11.197	4.27e-05	69.0556	1.08957	80.2525	0.894649
7	64711611	64711611	+	8.52e-19	9.61e-16	23.1895	1.08e-12	67.4355	1.72617	90.625	0.701193
7	75166402	75166402	+	7.64e-10	2.27e-07	10.7149	0.000965474	55.8824	1.63879	66.5973	1.52145
7	101243670	101243670	+	8.78e-10	2.55e-07	18.1042	0.00110978	56.5502	2.31621	74.6544	2.08802
7	101932535	101932535	+	1.39e-08	2.81e-06	-13.471	0.0175908	77.5194	2.59896	64.0483	2.63754
7	102109610	102109610	+	3.14e-47	1.92e-43	10.4489	3.99e-41	41.3831	0.815894	51.832	0.74685
7	103712605	103712605	+	4.16e-19	4.88e-16	-20.2613	5.27e-13	87.6712	1.57091	67.4099	1.9412
7	128864650	128864650	+	1.2e-09	3.34e-07	10.4364	0.0015188	4.36364	1.23188	14.8	2.24585
7	128864676	128864676	+	1.77e-10	6.23e-08	10.7627	0.000223596	5.09091	1.32552	15.8537	2.32871
7	128864681	128864681	+	2.89e-10	9.9e-08	10.1305	0.000365646	4.44444	1.25417	14.5749	2.24516
7	149462524	149462524	+	3.85e-26	8.38e-23	11.9734	4.88e-20	77.0492	0.91009	89.0226	0.606122
7	151518113	151518113	+	2.22e-11	9.18e-09	-13.5758	2.81e-05	49.6752	1.11773	36.0994	1.03994
7	154690233	154690233	+	4.77e-11	1.87e-08	13.3993	6.03e-05	49.6019	1.41079	63.0012	1.19002
7	155897872	155897872	+	4.63e-14	2.82e-11	14.9906	5.87e-08	62.4788	1.41069	77.4693	1.06152
7	157098234	157098234	+	3.14e-79	4.78e-75	-10.1372	3.98e-73	95.9378	0.325956	85.8006	0.532101
7	157530523	157530523	+	3.24e-10	1.09e-07	-11.5597	0.000409151	60.766	1.57099	49.2063	1.57465
7	157918889	157918889	+	1.21e-27	2.96e-24	10.2059	1.54e-21	52.3565	0.533532	62.5624	0.449076
7	158182809	158182809	+	1.42e-102	8.66e-98	-13.8805	1.8e-96	54.3962	0.483762	40.5157	0.420777
7	158315129	158315129	+	4.64e-38	1.77e-34	12.7447	5.88e-32	65.2627	0.708915	78.0074	0.50508
8	638003	638003	+	8.97e-09	1.84e-06	-11.8426	0.0113226	41.369	2.68678	29.5265	2.40753
8	652316	652316	+	4.12e-17	3.42e-14	15.8978	5.22e-11	39.6249	1.20303	55.5227	1.20775
8	653674	653674	+	1.19e-23	2.14e-20	13.3218	1.5e-17	62.3773	1.1312	75.6991	0.941785
8	697380	697380	+	8.45e-53	1.22e-48	-11.8269	1.07e-46	80.151	0.555048	68.3242	0.591106
8	1135048	1135048	+	3.25e-39	1.41e-35	-16.7085	4.12e-33	70.4951	0.918768	53.7867	0.895015
8	1143854	1143854	+	2.62e-31	8.75e-28	-13.3599	3.33e-25	61.3877	0.722563	48.0278	0.703398
8	1792572	1792572	+	2.95e-26	7.1e-23	15.3389	3.74e-20	44.5748	0.719378	59.9137	0.738562
8	29639419	29639419	+	5.33e-09	1.19e-06	-14.6773	0.00673746	71.9907	2.16047	57.3134	1.91089
8	60674051	60674051	+	1.74e-08	3.32e-06	11.9583	0.0219847	38.2685	1.21739	50.2268	1.19046
8	86186224	86186224	+	1.68e-11	6.79e-09	-23.6404	2.12e-05	51.4085	2.96578	27.768	1.8775
8	112997887	112997887	+	4.72e-09	1.08e-06	-25.1383	0.00596604	86.9565	2.48278	61.8182	2.67442
8	131023442	131023442	+	1.7e-10	5.62e-08	16.2626	0.000215047	57.8947	2.83172	74.1573	2.67911
8	139888586	139888586	+	2.82e-10	8.8e-08	-16.2335	0.000357039	96.9027	1.15241	80.6691	2.4077
8	141629833	141629833	+	2.6e-11	9.89e-09	-11.2559	3.29e-05	86.6812	1.58768	75.4253	1.87187
8	142105862	142105862	+	6e-09	1.29e-06	-15.4399	0.00757976	30.3279	2.40276	14.888	1.29209
8	142105872	142105872	+	2.42e-10	7.77e-08	-14.8848	0.000306161	23.7197	2.20838	8.83483	1.01552
8	142112625	142112625	+	1.5e-50	1.63e-46	-19.8984	1.9e-44	76.3352	0.885659	56.4368	0.970557
8	143129204	143129204	+	8.92e-18	8.6e-15	10.223	1.13e-11	86.8	0.713601	97.023	0.321872
8	143141869	143141869	+	1.01e-16	7.79e-14	12.0448	1.27e-10	53.9631	0.670496	66.0078	0.571033
8	143182515	143182515	+	2.43e-55	1.06e-50	-17.6097	3.09e-49	46.9926	0.749101	29.3829	0.614607
8	143183077	143183077	+	1.28e-08	2.51e-06	-10.1532	0.0161844	82.7195	1.00615	72.5664	1.08374
8	143187930	143187930	+	1.41e-42	1.02e-38	-13.9149	1.79e-36	63.7016	0.769894	49.7867	0.696186
8	144207270	144207270	+	2.16e-17	1.95e-14	12.4269	2.73e-11	57.2159	1.17935	69.6429	0.937002
8	144207292	144207292	+	1.45e-19	1.84e-16	14.1404	1.83e-13	61.3445	1.15259	75.4849	0.873917
8	144789398	144789398	+	2.81e-08	5.1e-06	-11.652	0.0354691	62.782	2.09574	51.1299	1.87864
9	18315700	18315700	+	1.79e-08	2.85e-06	-17.4238	0.02258	66.9565	2.53239	49.5327	2.41674
9	26768833	26768833	+	2.75e-08	4.12e-06	12.9015	0.0346847	75.1793	1.63621	88.0808	1.02978
9	32783823	32783823	+	1.66e-10	4.45e-08	-14.538	0.000209343	19.1489	2.3431	4.61095	1.12585
9	32783828	32783828	+	4.74e-11	1.51e-08	-10.2591	6e-05	12.5	1.94878	2.2409	0.783349
9	32783849	32783849	+	2.59e-14	1.42e-11	-11.7354	3.28e-08	13.4021	1.99707	1.66667	0.67472
9	36400747	36400747	+	6.31e-09	1.11e-06	12.7209	0.00797599	10.1604	2.20937	22.8814	2.73442
9	38395929	38395929	+	2.93e-52	9.94e-49	-15.1413	3.72e-46	89.5082	0.584905	74.3669	0.732372
9	71703498	71703498	+	6.07e-11	1.88e-08	-11.5131	7.68e-05	87.9575	1.11829	76.4444	1.41449
9	77567892	77567892	+	3.2e-11	1.09e-08	10.0082	4.05e-05	1.10294	0.633262	11.1111	1.79656
9	84756184	84756184	+	1.61e-27	1.75e-24	14.8009	2.05e-21	73.0962	0.992599	87.8971	0.732437
9	85843569	85843569	+	1.4e-39	3.57e-36	-22.4479	1.78e-33	70.8284	0.904952	48.3805	0.85366
9	93520340	93520340	+	1.03e-17	6.87e-15	14.0314	1.3e-11	69.074	0.972867	83.1054	0.653167
9	110580505	110580505	+	3.39e-09	6.39e-07	13.4127	0.00428731	9.38865	1.36289	22.8013	2.3945
9	124988608	124988608	+	4.69e-81	2.98e-77	-11.7135	5.94e-75	60.1611	0.662423	48.4476	0.59369
9	124988621	124988621	+	2.09e-98	2.13e-94	-12.711	2.65e-92	57.7797	0.653056	45.0687	0.577547
9	124988624	124988624	+	1.94e-100	2.47e-96	-12.8808	2.46e-94	57.545	0.653594	44.6642	0.576712
9	124988638	124988638	+	2.28e-97	1.93e-93	-12.8144	2.89e-91	60.0384	0.647477	47.2241	0.578818
9	124988641	124988641	+	3.56e-109	1.81e-104	-14.4356	4.52e-103	67.7859	0.617974	53.3504	0.578682
9	124988645	124988645	+	1.3e-89	9.42e-86	-13.213	1.64e-83	67.5751	0.618704	54.3621	0.577502
9	124988785	124988785	+	1.12e-37	2.71e-34	-13.0905	1.42e-31	71.3087	0.926388	58.2182	0.916481
9	124988790	124988790	+	1.92e-32	3.15e-29	-11.9339	2.44e-26	74.1408	0.896398	62.2069	0.900381
9	124988796	124988796	+	5.18e-45	1.65e-41	-14.4773	6.57e-39	74.0151	0.897812	59.5378	0.911585
9	124988803	124988803	+	3.59e-31	4.94e-28	-11.5036	4.55e-25	66.457	0.966779	54.9534	0.924387
9	124988811	124988811	+	6.78e-37	1.57e-33	-12.8117	8.59e-31	70.2306	0.936276	57.4189	0.918516
9	124988813	124988813	+	3.03e-32	4.68e-29	-11.9341	3.85e-26	69.6144	0.94156	57.6804	0.917932
9	124988829	124988829	+	2.6e-26	2.59e-23	-10.4936	3.29e-20	71.9877	0.941691	61.494	0.924405
9	124989005	124989005	+	1.1e-11	4.22e-09	-11.7092	1.39e-05	86.233	1.34016	74.5238	1.5034
9	124989498	124989498	+	7.32e-27	7.6e-24	-14.4656	9.28e-21	79.2966	1.04374	64.831	1.11499
9	124989543	124989543	+	1.28e-24	1.17e-21	-12.5864	1.63e-18	76.6875	1.11539	64.1011	1.13701
9	127231904	127231904	+	1.3e-10	3.58e-08	-24.6027	0.000164692	83.6066	2.73672	59.0038	3.04433
9	127539819	127539819	+	2.24e-10	5.87e-08	10.5896	0.000282951	1.82648	0.904863	12.4161	1.91028
9	127539821	127539821	+	4.86e-13	2.32e-10	13.7817	6.16e-07	1.36986	0.785455	15.1515	2.08052
9	128482145	128482145	+	2.42e-15	1.48e-12	10.9375	3.06e-09	66.6982	1.02431	77.6357	0.820349
9	131841887	131841887	+	2.99e-17	1.98e-14	12.1636	3.79e-11	34.3914	0.618886	46.5551	0.589084
9	133534675	133534675	+	3.16e-09	6.05e-07	-13.0604	0.00399717	41.7671	3.12537	28.7066	2.54089
9	133789013	133789013	+	1.41e-63	7.97e-60	-14.0424	1.79e-57	68.5257	0.799881	54.4833	0.778388
9	134136247	134136247	+	1.48e-14	8.29e-12	-11.5636	1.88e-08	80.6936	0.948958	69.13	0.999074
9	134175186	134175186	+	6.29e-21	4.77e-18	10.9386	7.96e-15	17.7843	0.923343	28.7229	1.01659
9	135039972	135039972	+	1.46e-08	2.35e-06	10.5686	0.018452	8.0786	1.27334	18.6472	1.66533
9	135973679	135973679	+	3.94e-08	5.66e-06	-19.8853	0.0497187	78.6111	2.16115	58.7258	2.5912
9	136279116	136279116	+	5.92e-15	3.42e-12	19.4064	7.5e-09	25.1852	1.67076	44.5916	2.33542
9	136294742	136294742	+	3.88e-08	5.6e-06	-13.9327	0.0489331	18.241	2.20406	4.30839	0.966886
9	136325124	136325124	+	1.08e-08	1.8e-06	-16.2125	0.013593	24.5192	2.98291	8.30671	1.55995
9	136365074	136365074	+	6.94e-11	2.13e-08	-19.0142	8.78e-05	61.5385	1.29838	42.5243	1.25776
9	136440144	136440144	+	2.13e-104	3.61e-100	-17.357	2.7e-98	50.8112	0.569543	33.4541	0.480111
9	136442682	136442682	+	3.36e-43	9.49e-40	-13.4105	4.26e-37	92.0165	0.711044	78.6061	1.00956
9	137117261	137117261	+	9.97e-11	2.97e-08	18.0958	0.000126101	33.9623	2.65571	52.0581	2.45825
9	137122570	137122570	+	8.15e-36	1.8e-32	11.9619	1.03e-29	21.2418	0.883759	33.2037	0.928612
9	138336429	138336429	+	1.3e-14	7.36e-12	-17.9511	1.65e-08	62.6635	1.66792	44.7124	1.51432
9	138967116	138967116	+	1.12e-22	9.37e-20	21.5592	1.42e-16	64.825	2.04922	86.3843	1.33394
9	138974173	138974173	+	5.68e-25	5.26e-22	10.385	7.2e-19	75.4913	1.46252	85.8763	1.11821
9	139324741	139324741	+	2.23e-11	7.96e-09	24.5359	2.82e-05	57.3679	1.50554	81.9039	1.18192
9	139361083	139361083	+	3.64e-27	3.86e-24	13.0319	4.61e-21	79.3643	0.868544	92.3962	0.537367
9	139701948	139701948	+	7.11e-10	1.61e-07	10.1426	0.000898383	1.76211	0.617488	11.9048	1.29023
9	139701954	139701954	+	2.95e-09	5.72e-07	11.2063	0.00372323	2.42291	0.72163	13.6292	1.36585
9	139701961	139701961	+	1.01e-11	3.91e-09	11.5015	1.27e-05	1.53509	0.575738	13.0366	1.34253
9	139701970	139701970	+	3.14e-09	6.02e-07	10.1939	0.00396568	2.86344	0.782721	13.0573	1.34451
[truncated: 359 more rows]

## Sheet: Subject-specific methylation
chr	start	DNAM01700	DNAM01703	DNAM01704	DNAM01705	DNAM01706	DNAM01707	DNAM01708	DNAM01709	DNAM01710	DNAM01711	DNAM01712	DNAM01714	DNAM01715	DNAM01716	DNAM01719	DNAM01720	DNAM01722	DNAM01723	DNAM01724	DNAM01725	DNAM01726	DNAM11000	DNAM11001	DNAM11002	DNAM11003	DNAM11005	DNAM11006	DNAM11007	DNAM11008	DNAM11009	DNAM11010	DNAM11011	DNAM11012	DNAM11013	DNAM11014	DNAM11016	DNAM11017	DNAM11018	DNAM11019	DNAM11020	DNAM11021	DNAM11027	DNAM11028	DNAM11030	DNAM11031	DNAM11032	DNAM11033	DNAM11037
[truncated: 6,149 more rows]
[truncated: 70 more columns]

[truncated: 2 more sheets: BMDgroup, evidence of DMCs]
