# Supplementary material for: Mendelian Randomization Identifies CpG Methylation Sites With Mediation Effects for Genetic Influences on BMD in Peripheral Blood Monocytes
Source: Front Genet. 2020 Feb 28;11:60. doi: 10.3389/fgene.2020.00060 (PMC7059767; doi:10.3389/fgene.2020.00060)
Supplement: Supplementary file 1 [file DataSheet_1.zip › New folder/Supplement_Table05_rep.xlsx]

## Sheet: dmc_replicationInfo_study3_r2
Table S5. Comparison of identified DMCs with the those in the study by Delgado-Calle et al.
chr	start	end	strand	pvalue	qvalue	meth.diff	p_bonf	nearestProb	nearestPos	minDist	diff_OA_vs_OP	change_fold	p_value	FDR	gene_symbol	study
chr18	7117680	7117680	+	3.93744e-09	1.01505e-06	1.55043	0.00497479	cg07846220	7117680	0	0.15	2.44	1.02e-05	0.0071	LAMA1	Delgado-Calle et al
chr6	1390468	1390468	+	3.21756e-08	6.50736e-06	1.27349	0.0406045	cg08045570	1390502	34	0.05	1.98	1.21e-05	0.0076	FOXF2	Delgado-Calle et al
chr11	13984653	13984653	+	1.7013e-10	6.49956e-08	0.582375	0.000215185	cg02994974	13984544	-109	0.03	1.62	0.0002596	0.0359	SPON1	Delgado-Calle et al
chr4	25032168	25032168	+	1.09416e-09	2.48128e-07	0.885598	0.00138316	cg13359415	25032564	396	0.08	2.35	1e-07	0.00047	LGI2	Delgado-Calle et al
chr5	174871164	174871164	+	2.37132e-12	1.15926e-09	0.595898	3.00154e-06	cg17307280	174871636	472	0.05	1.77	6.79e-05	0.0165	DRD1	Delgado-Calle et al
chr20	57875894	57875894	+	1.9546e-12	6.85502e-10	-1.06444	2.47413e-06	cg04048259	57875346	-548	0.06	1.62	0.0003201	0.04	EDN3	Delgado-Calle et al
chr8	37655827	37655827	+	3.21126e-08	5.6575e-06	0.268313	0.040525	cg20011352	37655269	-558	0.04	1.63	0.0004347	0.0455	GPR124	Delgado-Calle et al
chr15	99194172	99194172	+	2.92387e-11	1.59443e-08	-1.39631	3.69958e-05	cg22375192	99193466	-706	0.11	2.46	1e-07	0.00047	IGF1R	Delgado-Calle et al
chr9	110252600	110252600	+	3.59681e-10	8.71308e-08	0.668373	0.000454836	cg07309102	110251826	-774	0.05	2.07	3.37e-05	0.0121	KLF4	Delgado-Calle et al
chr7	82072698	82072698	+	2.47009e-08	4.47922e-06	0.508008	0.0311774	cg06379754	82073573	875	0.04	1.54	0.0004815	0.0475	CACNA2D1	Delgado-Calle et al
chr1	202679684	202679684	+	1.40311e-08	2.65688e-06	8.04849	0.017716	cg05715649	202680562	878	0.05	1.26	0.0002517	0.0352	SYT2	Delgado-Calle et al
chr1	202679672	202679672	+	1.44443e-10	4.85825e-08	9.78051	0.000182702	cg05715649	202680562	890	0.05	1.26	0.0002517	0.0352	SYT2	Delgado-Calle et al
chr9	113800277	113800277	+	2.10739e-08	3.24867e-06	1.64785	0.0266022	cg14563260	113801320	1043	0.05	1.89	8.46e-05	0.0196	LPAR1	Delgado-Calle et al
chr9	113800244	113800244	+	4.39134e-11	1.40499e-08	1.9298	5.55591e-05	cg14563260	113801320	1076	0.05	1.89	8.46e-05	0.0196	LPAR1	Delgado-Calle et al
chr9	113800236	113800236	+	4.45168e-10	1.05324e-07	2.23128	0.000562902	cg14563260	113801320	1084	0.05	1.89	8.46e-05	0.0196	LPAR1	Delgado-Calle et al
chr22	19511834	19511834	+	1.29248e-14	8.16984e-12	0.602627	1.63675e-08	cg11450827	19513006	1172	0.07	1.39	0.0004513	0.0456	CLDN5	Delgado-Calle et al
chr20	61341194	61341194	+	2.26406e-10	5.71247e-08	-0.909261	0.000286341	cg03567830	61339871	-1323	0.12	2.64	1e-07	1e-07	NTSR1	Delgado-Calle et al
chr20	61341199	61341199	+	2.80025e-13	1.21245e-10	-0.382318	3.54526e-07	cg03567830	61339871	-1328	0.12	2.64	1e-07	1e-07	NTSR1	Delgado-Calle et al
chr15	74658380	74658380	+	2.57245e-09	7.71539e-07	0.275567	0.00325081	cg06285340	74659901	1521	-0.08	0.53	5.97e-05	0.0156	CYP11A1	Delgado-Calle et al
chr15	74658345	74658345	+	1.69806e-08	3.94799e-06	0.359982	0.0214378	cg06285340	74659901	1556	-0.08	0.53	5.97e-05	0.0156	CYP11A1	Delgado-Calle et al
chr2	241757304	241757304	+	1.38901e-12	6.48471e-10	-2.4494	1.75827e-06	cg14662379	241759279	1975	0.06	1.62	0.0002638	0.0361	KIF1A	Delgado-Calle et al
chr16	54963050	54963050	+	2.71506e-08	4.92286e-06	4.55073	0.0342673	cg05362516	54965089	2039	0.05	1.61	0.0004105	0.0454	IRX5	Delgado-Calle et al
chr16	54963047	54963047	+	3.48482e-08	6.11725e-06	4.46183	0.0439749	cg05362516	54965089	2042	0.05	1.61	0.0004105	0.0454	IRX5	Delgado-Calle et al
chr16	54963040	54963040	+	5.28633e-10	1.62171e-07	4.99003	0.000668409	cg05362516	54965089	2049	0.05	1.61	0.0004105	0.0454	IRX5	Delgado-Calle et al
chr16	54963032	54963032	+	1.70982e-08	3.26592e-06	4.60688	0.0215862	cg05362516	54965089	2057	0.05	1.61	0.0004105	0.0454	IRX5	Delgado-Calle et al
chr5	32714329	32714329	+	2.86247e-08	5.36899e-06	1.55639	0.0361265	cg05839235	32712237	-2092	0.07	1.99	3e-07	0.00071	NPR3	Delgado-Calle et al
chr10	28031901	28031901	+	1.88548e-08	3.86876e-06	1.38264	0.0238024	cg14614211	28034247	2346	0.08	1.72	0.0001811	0.0289	MKX	Delgado-Calle et al
chr11	32449582	32449582	+	4.445e-15	3.78223e-12	-5.91917	5.62935e-09	cg22533573	32452771	3189	0.05	1.61	0.0001834	0.0289	WT1	Delgado-Calle et al
chr1	227746355	227746355	+	7.23678e-11	2.61016e-08	-2.47713	9.15503e-05	cg26683023	227750892	4537	0.04	1.28	0.0002691	0.0366	ZNF678	Delgado-Calle et al
chr5	2756142	2756142	+	3.6894e-08	6.70121e-06	-2.53512	0.0465543	cg15433631	2751541	-4601	0.15	2.02	0.0001082	0.0215	IRX2	Delgado-Calle et al
chr21	48018544	48018544	+	6.14184e-09	9.08153e-07	-1.9005	0.00775829	cg07685786	48025691	7147	0.11	1.55	1.28e-05	0.0076	S100B	Delgado-Calle et al
chr21	48018215	48018215	+	5.84645e-16	2.19577e-13	-1.82799	7.40492e-10	cg07685786	48025691	7476	0.11	1.55	1.28e-05	0.0076	S100B	Delgado-Calle et al
chr22	46923305	46923305	+	2.04186e-11	8.70453e-09	-1.34276	2.58373e-05	cg06268694	46932642	9337	0.11	1.59	0.0001753	0.0282	CELSR1	Delgado-Calle et al
chr7	96663685	96663685	+	8.57039e-23	1.45053e-19	5.99454	1.08603e-16	cg13344740	96654132	-9553	0.08	1.77	0.0002979	0.0383	DLX5	Delgado-Calle et al
chr19	718625	718625	+	1.87767e-09	4.75684e-07	-3.6569	0.0023731	cg19912436	708918	-9707	0.12	2.26	0.0004431	0.0456	PALM	Delgado-Calle et al
chr19	718644	718644	+	8.10282e-14	5.71584e-11	-5.7683	1.02596e-07	cg19912436	708918	-9726	0.12	2.26	0.0004431	0.0456	PALM	Delgado-Calle et al
chr19	718651	718651	+	4.94105e-12	2.51669e-09	-5.25154	6.25363e-06	cg19912436	708918	-9733	0.12	2.26	0.0004431	0.0456	PALM	Delgado-Calle et al
chr19	718664	718664	+	8.92008e-27	2.1468e-23	-7.88335	1.1305e-20	cg19912436	708918	-9746	0.12	2.26	0.0004431	0.0456	PALM	Delgado-Calle et al
chr19	719100	719100	+	3.15523e-18	3.53679e-15	-6.75728	3.9971e-12	cg19912436	708918	-10182	0.12	2.26	0.0004431	0.0456	PALM	Delgado-Calle et al
chr5	180086299	180086299	+	8.03432e-13	4.34358e-10	-1.76863	1.01708e-06	cg00489401	180075875	-10424	0.1	1.8	0.0003774	0.043	FLT4	Delgado-Calle et al
chr18	76752739	76752739	+	1.75843e-08	3.55541e-06	-0.589311	0.0221993	cg15191648	76740262	-12477	0.12	1.91	2.75e-05	0.011	SALL3	Delgado-Calle et al
chr10	95347041	95347041	+	2.07295e-10	6.69572e-08	-1.90855	0.000262179	cg12331389	95360736	13695	0.09	1.92	0.000115	0.0221	RBP4	Delgado-Calle et al
chr15	99179242	99179242	+	1.16729e-08	2.84632e-06	3.12489	0.0147402	cg22375192	99193466	14224	0.11	2.46	1e-07	0.00047	IGF1R	Delgado-Calle et al
chr7	55072409	55072409	+	3.78038e-08	6.45204e-06	-7.17105	0.0477014	cg14094960	55086890	14481	0.07	1.85	0.0002971	0.0383	EGFR	Delgado-Calle et al
chr11	804430	804430	+	7.63491e-11	3.17607e-08	-5.22125	9.65862e-05	cg22016649	818917	14487	0.09	1.65	0.000372	0.0429	PNPLA2	Delgado-Calle et al
chr11	19238235	19238235	+	1.45396e-15	1.31698e-12	7.21881	1.84146e-09	cg19216731	19223635	-14600	-0.07	0.75	0.0004511	0.0456	CSRP3	Delgado-Calle et al
chr11	118769200	118769200	+	1.80614e-08	3.72909e-06	1.68658	0.0228014	cg25087423	118754535	-14665	-0.07	0.58	2.65e-05	0.011	CXCR5	Delgado-Calle et al
chr11	2890963	2890963	+	3.06928e-12	1.77699e-09	-1.34243	3.88487e-06	cg23548479	2906679	15716	0.04	1.53	0.0002423	0.035	CDKN1C	Delgado-Calle et al
chr11	2890948	2890948	+	2.1278e-09	5.91561e-07	-0.44438	0.00268912	cg23548479	2906679	15731	0.04	1.53	0.0002423	0.035	CDKN1C	Delgado-Calle et al
chr11	2890942	2890942	+	1.03181e-11	5.26776e-09	-0.45714	1.30577e-05	cg23548479	2906679	15737	0.04	1.53	0.0002423	0.035	CDKN1C	Delgado-Calle et al
chr1	247291108	247291108	+	6.11689e-09	1.27517e-06	6.40982	0.00772679	cg23695504	247275344	-15764	0.14	2.07	0.0001034	0.021	C1orf229	Delgado-Calle et al
chr11	2890793	2890793	+	1.13178e-22	1.67263e-19	-1.40081	1.43417e-16	cg23548479	2906679	15886	0.04	1.53	0.0002423	0.035	CDKN1C	Delgado-Calle et al
chr11	2890788	2890788	+	2.78475e-08	5.26561e-06	-1.59411	0.0351462	cg23548479	2906679	15891	0.04	1.53	0.0002423	0.035	CDKN1C	Delgado-Calle et al
chr11	2890784	2890784	+	2.53078e-11	1.18439e-08	-0.65599	3.20229e-05	cg23548479	2906679	15895	0.04	1.53	0.0002423	0.035	CDKN1C	Delgado-Calle et al
chr11	2890780	2890780	+	4.29885e-11	1.91603e-08	-0.946582	5.4389e-05	cg23548479	2906679	15899	0.04	1.53	0.0002423	0.035	CDKN1C	Delgado-Calle et al
chr11	2890773	2890773	+	3.94207e-19	4.42766e-16	-1.86248	4.99424e-13	cg23548479	2906679	15906	0.04	1.53	0.0002423	0.035	CDKN1C	Delgado-Calle et al
chr11	2890769	2890769	+	1.47472e-33	3.60082e-30	-2.60489	1.86925e-27	cg23548479	2906679	15910	0.04	1.53	0.0002423	0.035	CDKN1C	Delgado-Calle et al
chr11	2890765	2890765	+	7.49031e-13	4.57227e-10	-0.476624	9.48219e-07	cg23548479	2906679	15914	0.04	1.53	0.0002423	0.035	CDKN1C	Delgado-Calle et al
chr11	2890758	2890758	+	9.433e-23	1.43175e-19	-1.78839	1.19533e-16	cg23548479	2906679	15921	0.04	1.53	0.0002423	0.035	CDKN1C	Delgado-Calle et al
chr11	2890755	2890755	+	1.01709e-14	8.1598e-12	-0.283691	1.28802e-08	cg23548479	2906679	15924	0.04	1.53	0.0002423	0.035	CDKN1C	Delgado-Calle et al
chr11	2890752	2890752	+	1.22945e-09	3.61084e-07	-0.44985	0.0015541	cg23548479	2906679	15927	0.04	1.53	0.0002423	0.035	CDKN1C	Delgado-Calle et al
chr22	28180870	28180870	+	1.87906e-08	3.78518e-06	-2.92664	0.0237213	cg27269921	28197091	16221	0.12	2.62	2e-07	0.00068	MN1	Delgado-Calle et al
chr15	74643473	74643473	+	4.4558e-24	7.42446e-21	6.58789	5.64657e-18	cg06285340	74659901	16428	-0.08	0.53	5.97e-05	0.0156	CYP11A1	Delgado-Calle et al
chr20	1858473	1858473	+	8.29905e-10	1.94039e-07	-3.46054	0.0010492	cg18952560	1875040	16567	0.03	1.71	0.0003253	0.0403	SIRPA	Delgado-Calle et al
chr11	2923784	2923784	+	1.1611e-08	2.56719e-06	7.45013	0.0146622	cg23548479	2906679	-17105	0.04	1.53	0.0002423	0.035	CDKN1C	Delgado-Calle et al
chr11	2923808	2923808	+	1.31483e-08	2.82911e-06	7.2391	0.0166022	cg23548479	2906679	-17129	0.04	1.53	0.0002423	0.035	CDKN1C	Delgado-Calle et al
chr11	2537259	2537259	+	5.9167e-57	3.32276e-53	13.118	7.50103e-51	cg16465939	2554410	17151	0.09	1.85	0.0001409	0.0245	KCNQ1	Delgado-Calle et al
chr19	55757354	55757354	+	2.99979e-08	5.28309e-06	-0.820109	0.0378584	cg26457013	55740188	-17166	-0.09	0.53	0.0002199	0.0325	TMEM86B	Delgado-Calle et al
chr19	691139	691139	+	1.07656e-08	2.2588e-06	-0.158168	0.0135951	cg19912436	708918	17779	0.12	2.26	0.0004431	0.0456	PALM	Delgado-Calle et al
chr3	196045009	196045009	+	4.15199e-12	2.4432e-09	0.540247	5.25505e-06	cg05445326	196065569	20560	0.04	1.28	0.0004164	0.0454	TM4SF19	Delgado-Calle et al
chr1	247254538	247254538	+	6.74047e-11	2.46044e-08	-8.65432	8.52727e-05	cg23695504	247275344	20806	0.14	2.07	0.0001034	0.021	C1orf229	Delgado-Calle et al
chr11	130297695	130297695	+	1.26869e-10	5.01749e-08	0.729133	0.000160478	cg02564733	130319074	21379	0.07	1.71	4.73e-05	0.0139	ADAMTS15	Delgado-Calle et al
chr19	731384	731384	+	5.2251e-12	2.6314e-09	9.7969	6.61307e-06	cg19912436	708918	-22466	0.12	2.26	0.0004431	0.0456	PALM	Delgado-Calle et al
chr22	46909980	46909980	+	2.17154e-09	5.81814e-07	0.147218	0.00274437	cg06268694	46932642	22662	0.11	1.59	0.0001753	0.0282	CELSR1	Delgado-Calle et al
chr3	46008087	46008087	+	5.82886e-17	6.51689e-14	1.1194	7.38333e-11	cg25226014	45984942	-23145	-0.08	0.69	0.0004491	0.0456	CXCR6	Delgado-Calle et al
chr3	46008790	46008790	+	5.94305e-41	2.41621e-37	6.37309	7.53358e-35	cg25226014	45984942	-23848	-0.08	0.69	0.0004491	0.0456	CXCR6	Delgado-Calle et al
chr11	2879461	2879461	+	2.95732e-48	1.038e-44	-11.8143	3.74902e-42	cg23548479	2906679	27218	0.04	1.53	0.0002423	0.035	CDKN1C	Delgado-Calle et al
chr5	180048630	180048630	+	2.4384e-08	4.72796e-06	-0.756319	0.0307776	cg00489401	180075875	27245	0.1	1.8	0.0003774	0.043	FLT4	Delgado-Calle et al
chr20	61370043	61370043	+	1.13926e-11	3.63229e-09	-3.55636	1.44173e-05	cg03567830	61339871	-30172	0.12	2.64	1e-07	1e-07	NTSR1	Delgado-Calle et al
chr17	37824971	37824971	+	2.64582e-09	6.94697e-07	-7.48475	0.00334348	cg26111030	37856378	31407	0.07	2.13	1.35e-05	0.0076	ERBB2	Delgado-Calle et al
chr17	37824968	37824968	+	2.42933e-08	4.72695e-06	-6.89322	0.0306633	cg26111030	37856378	31410	0.07	2.13	1.35e-05	0.0076	ERBB2	Delgado-Calle et al
chr17	37824953	37824953	+	3.31009e-09	8.42054e-07	-6.70281	0.00418247	cg26111030	37856378	31425	0.07	2.13	1.35e-05	0.0076	ERBB2	Delgado-Calle et al
chr11	850347	850347	+	2.72618e-08	5.18982e-06	-7.92157	0.0344075	cg22016649	818917	-31430	0.09	1.65	0.000372	0.0429	PNPLA2	Delgado-Calle et al
chr5	1850757	1850757	+	6.17963e-18	5.79542e-15	-3.11475	7.82832e-12	cg03963198	1882871	32114	0.11	1.84	2.75e-05	0.011	IRX4	Delgado-Calle et al
chr5	180043388	180043388	+	9.64354e-36	3.40887e-32	-5.61174	1.22238e-29	cg00489401	180075875	32487	0.1	1.8	0.0003774	0.043	FLT4	Delgado-Calle et al
chr7	27170067	27170067	+	1.36903e-10	4.99488e-08	-6.5853	0.000173166	cg27009703	27204894	34827	0.11	2.2	2.6e-06	0.00293	HOXA9	Delgado-Calle et al
chr7	27170058	27170058	+	2.40181e-14	1.57357e-11	-8.61799	3.04141e-08	cg27009703	27204894	34836	0.11	2.2	2.6e-06	0.00293	HOXA9	Delgado-Calle et al
chr7	27170039	27170039	+	1.81695e-09	4.81333e-07	-5.39589	0.00229639	cg27009703	27204894	34855	0.11	2.2	2.6e-06	0.00293	HOXA9	Delgado-Calle et al
chr7	27170037	27170037	+	7.80663e-15	5.46731e-12	-6.06881	9.88634e-09	cg27009703	27204894	34857	0.11	2.2	2.6e-06	0.00293	HOXA9	Delgado-Calle et al
chr7	27170034	27170034	+	9.21959e-17	7.91194e-14	-8.57575	1.16781e-10	cg27009703	27204894	34860	0.11	2.2	2.6e-06	0.00293	HOXA9	Delgado-Calle et al
chr7	27170031	27170031	+	1.62182e-17	1.56852e-14	-8.81217	2.05444e-11	cg27009703	27204894	34863	0.11	2.2	2.6e-06	0.00293	HOXA9	Delgado-Calle et al
chr7	27170022	27170022	+	1.51156e-22	2.42366e-19	-9.04735	1.91539e-16	cg27009703	27204894	34872	0.11	2.2	2.6e-06	0.00293	HOXA9	Delgado-Calle et al
chr9	90554510	90554510	+	2.97186e-20	2.19105e-17	-3.23871	3.7654e-14	cg16357921	90589634	35124	0.06	2.21	1e-07	0.00047	CDK20	Delgado-Calle et al
chr17	72462734	72462734	+	3.2641e-09	8.33599e-07	0.853082	0.0041244	cg07789083	72427563	-35171	0.05	1.85	1.99e-05	0.01	GPRC5C	Delgado-Calle et al
chr17	72462736	72462736	+	3.52015e-08	6.55674e-06	0.753169	0.0444201	cg07789083	72427563	-35173	0.05	1.85	1.99e-05	0.01	GPRC5C	Delgado-Calle et al
chr7	27275083	27275083	+	2.51732e-11	1.02939e-08	0.441981	3.18525e-05	cg10883303	27239024	-36059	0.08	1.96	0.0001679	0.0278	HOXA13	Delgado-Calle et al
chr15	74622548	74622548	+	3.05022e-12	2.12753e-09	3.94656	3.86075e-06	cg06285340	74659901	37353	-0.08	0.53	5.97e-05	0.0156	CYP11A1	Delgado-Calle et al
chr7	99933721	99933721	+	2.31983e-08	4.28323e-06	1.03584	0.029282	cg06762858	99971256	37535	0.04	1.29	0.0004237	0.0454	PILRA	Delgado-Calle et al
chr6	31502767	31502767	+	2.75457e-09	8.07686e-07	-0.946472	0.00348086	cg17709873	31540456	37689	-0.12	0.53	5.2e-06	0.00473	LTA	Delgado-Calle et al
chr22	28157747	28157747	+	7.96711e-13	4.11396e-10	-8.794	1.00857e-06	cg27269921	28197091	39344	0.12	2.62	2e-07	0.00068	MN1	Delgado-Calle et al
chr8	24813430	24813430	+	1.19942e-08	2.39205e-06	1.18705	0.0151457	cg18267374	24771273	-42157	0.06	1.76	8.73e-05	0.0199	NEFM	Delgado-Calle et al
chr8	24813436	24813436	+	3.21292e-09	7.67956e-07	1.17201	0.00405976	cg18267374	24771273	-42163	0.06	1.76	8.73e-05	0.0199	NEFM	Delgado-Calle et al
chr16	67470880	67470880	+	2.58835e-09	6.57821e-07	-1.2802	0.00327089	cg18107072	67427811	-43069	0.05	1.85	0.0003501	0.0423	TPPP3	Delgado-Calle et al
chr5	140474406	140474406	+	8.68919e-12	3.73176e-09	-4.61823	1.09966e-05	cg06899976	140430962	-43444	0.08	1.54	0.0004279	0.0454	PCDHB1	Delgado-Calle et al
chr5	178411788	178411788	+	3.86709e-14	2.53866e-11	-5.48064	4.89672e-08	cg23037403	178368183	-43605	0.09	1.72	0.0004224	0.0454	ZNF454	Delgado-Calle et al
chr2	107459660	107459660	+	3.37106e-08	5.35814e-06	-1.44055	0.0425405	cg04434339	107503547	43887	0.05	1.71	0.0002054	0.0313	ST6GAL2	Delgado-Calle et al
chr8	105645066	105645066	+	1.02622e-22	1.71061e-19	2.16061	1.3004e-16	cg24098951	105601036	-44030	0.05	1.84	9.08e-05	0.0199	LRP12	Delgado-Calle et al
chr11	2598790	2598790	+	3.33146e-21	4.45456e-18	-9.54522	4.22122e-15	cg16465939	2554410	-44380	0.09	1.85	0.0001409	0.0245	KCNQ1	Delgado-Calle et al
chr5	180031389	180031389	+	7.21304e-09	1.66565e-06	-22.1748	0.00911064	cg00489401	180075875	44486	0.1	1.8	0.0003774	0.043	FLT4	Delgado-Calle et al
chr5	177971353	177971353	+	6.58494e-20	7.96317e-17	2.06298	8.34306e-14	cg10730712	178017827	46474	0.04	1.46	0.0003713	0.0429	COL23A1	Delgado-Calle et al
chr14	101147198	101147198	+	1.11819e-08	2.38347e-06	-2.59693	0.0141204	cg09971646	101194145	46947	0.09	1.46	0.000446	0.0456	DLK1	Delgado-Calle et al
chr9	137582579	137582579	+	2.05772e-21	1.63562e-18	-9.82873	2.60734e-15	cg26024843	137533949	-48630	0.07	2.01	6e-06	0.00526	COL5A1	Delgado-Calle et al
chr18	46115295	46115295	+	2.40071e-10	9.00207e-08	-0.355859	0.000303618	cg18530324	46064992	-50303	0.09	1.46	0.0001186	0.0225	KIAA0427	Delgado-Calle et al
chr19	55791818	55791818	+	1.92693e-09	4.85159e-07	-0.657065	0.00243533	cg26457013	55740188	-51630	-0.09	0.53	0.0002199	0.0325	TMEM86B	Delgado-Calle et al
chr8	11508688	11508688	+	1.04898e-39	5.05136e-36	-2.09066	1.3297e-33	cg14900471	11561620	52932	0.06	1.77	0.0003389	0.0413	GATA4	Delgado-Calle et al
chr20	1929509	1929509	+	2.28465e-16	1.33543e-13	-4.12779	2.89378e-10	cg18952560	1875040	-54469	0.03	1.71	0.0003253	0.0403	SIRPA	Delgado-Calle et al
chr4	24975812	24975812	+	9.93575e-09	1.79729e-06	1.18659	0.0125476	cg13359415	25032564	56752	0.08	2.35	1e-07	0.00047	LGI2	Delgado-Calle et al
chr4	24975609	24975609	+	3.11501e-08	4.78543e-06	2.84494	0.0393115	cg13359415	25032564	56955	0.08	2.35	1e-07	0.00047	LGI2	Delgado-Calle et al
chr4	24975570	24975570	+	1.17995e-08	2.04273e-06	2.46054	0.0149	cg13359415	25032564	56994	0.08	2.35	1e-07	0.00047	LGI2	Delgado-Calle et al
chr14	101137023	101137023	+	3.30101e-13	2.12441e-10	-4.29967	4.17918e-07	cg09971646	101194145	57122	0.09	1.46	0.000446	0.0456	DLK1	Delgado-Calle et al
chr19	651754	651754	+	1.91393e-103	2.61022e-99	1.51521	2.42663e-97	cg19912436	708918	57164	0.12	2.26	0.0004431	0.0456	PALM	Delgado-Calle et al
chr1	214781774	214781774	+	7.1211e-11	2.57867e-08	1.50947	9.00871e-05	cg16608348	214724481	-57293	0.04	1.74	5.4e-05	0.0145	PTPN14	Delgado-Calle et al
chr17	6621486	6621486	+	3.77576e-08	6.93407e-06	-1.84039	0.0476432	cg20723355	6679597	58111	0.1	1.76	7.66e-05	0.0181	FBXO39	Delgado-Calle et al
chr6	29855157	29855157	+	1.72776e-19	2.23504e-16	-16.1626	2.18898e-13	cg21529533	29796015	-59142	0.04	2.27	3.26e-05	0.0121	HLA-G	Delgado-Calle et al
chr9	137594234	137594234	+	3.14024e-13	1.53604e-10	-7.55893	3.97567e-07	cg26024843	137533949	-60285	0.07	2.01	6e-06	0.00526	COL5A1	Delgado-Calle et al
chr8	37594155	37594155	+	1.75878e-09	4.68502e-07	0.361639	0.00222291	cg20011352	37655269	61114	0.04	1.63	0.0004347	0.0455	GPR124	Delgado-Calle et al
chr7	150435440	150435440	+	2.54871e-11	1.03528e-08	-6.44616	3.22497e-05	cg02244695	150497346	61906	0.05	1.71	2.22e-05	0.0107	TMEM176A	Delgado-Calle et al
chr19	646854	646854	+	3.13725e-09	7.46265e-07	-1.11922	0.00396422	cg19912436	708918	62064	0.12	2.26	0.0004431	0.0456	PALM	Delgado-Calle et al
chr8	11629240	11629240	+	4.87184e-14	2.7782e-11	7.3511	6.16888e-08	cg11981599	11566526	-62714	0.07	1.53	0.0001634	0.0276	GATA4	Delgado-Calle et al
chr16	29888060	29888060	+	1.35041e-08	2.68936e-06	10.8286	0.0170512	cg19769182	29823868	-64192	0.1	1.77	0.0001832	0.0289	PRRT2	Delgado-Calle et al
chr15	84048409	84048409	+	2.23294e-08	4.92987e-06	9.77434	0.028186	cg22946150	84116107	67698	0.08	2.6	2.6e-06	0.00293	SH3GL3	Delgado-Calle et al
chr12	6561548	6561548	+	3.07324e-09	8.36894e-07	2.29215	0.00388337	cg15784615	6493767	-67781	0.12	1.73	1.02e-05	0.0071	LTBR	Delgado-Calle et al
chr14	101126289	101126289	+	3.64019e-10	1.28231e-07	14.525	0.00046032	cg09971646	101194145	67856	0.09	1.46	0.000446	0.0456	DLK1	Delgado-Calle et al
chr1	202611634	202611634	+	5.77786e-09	1.22068e-06	4.62083	0.00729878	cg05715649	202680562	68928	0.05	1.26	0.0002517	0.0352	SYT2	Delgado-Calle et al
chr19	55671019	55671019	+	5.57871e-11	2.07498e-08	-4.77086	7.05785e-05	cg26457013	55740188	69169	-0.09	0.53	0.0002199	0.0325	TMEM86B	Delgado-Calle et al
chr14	99668183	99668183	+	6.5111e-10	2.09515e-07	-16.0549	0.000823222	cg02452985	99737548	69365	0.04	1.9	3.67e-05	0.0126	BCL11B	Delgado-Calle et al
chr11	888632	888632	+	1.38072e-96	2.58467e-92	-11.1888	1.75057e-90	cg22016649	818917	-69715	0.09	1.65	0.000372	0.0429	PNPLA2	Delgado-Calle et al
chr12	130576938	130576938	+	1.28149e-21	1.98552e-18	-1.14706	1.6238e-15	cg23054883	130647580	70642	0.09	2.51	5.83e-05	0.0155	FZD10	Delgado-Calle et al
chr6	29723320	29723320	+	2.9585e-22	5.91464e-19	-4.46827	3.74886e-16	cg21529533	29796015	72695	0.04	2.27	3.26e-05	0.0121	HLA-G	Delgado-Calle et al
chr6	29723315	29723315	+	9.67678e-11	3.90467e-08	-2.38181	0.000122411	cg21529533	29796015	72700	0.04	2.27	3.26e-05	0.0121	HLA-G	Delgado-Calle et al
chr6	29723301	29723301	+	2.43931e-12	1.24752e-09	-3.31072	3.08759e-06	cg21529533	29796015	72714	0.04	2.27	3.26e-05	0.0121	HLA-G	Delgado-Calle et al
chr6	29723279	29723279	+	7.62354e-17	7.28917e-14	-3.07445	9.65654e-11	cg21529533	29796015	72736	0.04	2.27	3.26e-05	0.0121	HLA-G	Delgado-Calle et al
chr19	15066284	15066284	+	7.03763e-23	1.43969e-19	-4.97508	8.91802e-17	cg04645174	14993513	-72771	-0.07	0.7	0.0003717	0.0429	OR7A17	Delgado-Calle et al
chr5	1809713	1809713	+	1.77943e-38	7.4337e-35	7.04514	2.25559e-32	cg03963198	1882871	73158	0.11	1.84	2.75e-05	0.011	IRX4	Delgado-Calle et al
chr17	37782686	37782686	+	3.21034e-21	4.19773e-18	-3.83777	4.06776e-15	cg26111030	37856378	73692	0.07	2.13	1.35e-05	0.0076	ERBB2	Delgado-Calle et al
chr21	35967879	35967879	+	7.05258e-09	9.95775e-07	-2.62498	0.00890802	cg18074297	36041612	73733	0.03	1.81	0.0003715	0.0429	CLIC6	Delgado-Calle et al
chr17	72353773	72353773	+	3.64624e-11	1.66703e-08	-3.7564	4.61339e-05	cg07789083	72427563	73790	0.05	1.85	1.99e-05	0.01	GPRC5C	Delgado-Calle et al
chr17	72353755	72353755	+	9.79563e-13	5.87543e-10	-3.10665	1.24002e-06	cg07789083	72427563	73808	0.05	1.85	1.99e-05	0.01	GPRC5C	Delgado-Calle et al
chr17	72353753	72353753	+	9.69781e-12	4.95333e-09	-3.81723	1.22729e-05	cg07789083	72427563	73810	0.05	1.85	1.99e-05	0.01	GPRC5C	Delgado-Calle et al
chr17	72353744	72353744	+	4.79184e-09	1.16031e-06	-2.78568	0.00605372	cg07789083	72427563	73819	0.05	1.85	1.99e-05	0.01	GPRC5C	Delgado-Calle et al
chr17	72353737	72353737	+	5.94491e-14	4.46745e-11	-4.43388	7.52751e-08	cg07789083	72427563	73826	0.05	1.85	1.99e-05	0.01	GPRC5C	Delgado-Calle et al
chr17	72353735	72353735	+	2.89452e-14	2.25284e-11	-2.99833	3.66527e-08	cg07789083	72427563	73828	0.05	1.85	1.99e-05	0.01	GPRC5C	Delgado-Calle et al
chr1	16010476	16010476	+	3.59509e-08	5.84548e-06	-1.47229	0.0453651	cg23002761	16085642	75166	0.06	1.81	0.0001729	0.028	FBLIM1	Delgado-Calle et al
chr9	130986523	130986523	+	4.05862e-10	9.73905e-08	-1.58959	0.000513216	cg01871963	130910995	-75528	-0.08	0.58	0.0004324	0.0455	LCN2	Delgado-Calle et al
chr1	179788079	179788079	+	1.07306e-08	2.09389e-06	-4.21597	0.0135509	cg13449778	179712298	-75781	0.05	1.75	8.99e-05	0.0199	FAM163A	Delgado-Calle et al
chr17	72350542	72350542	+	4.24282e-10	1.40806e-07	3.84309	0.0005365	cg07789083	72427563	77021	0.05	1.85	1.99e-05	0.01	GPRC5C	Delgado-Calle et al
chr17	6757474	6757474	+	5.02464e-15	4.26626e-12	4.53171	6.3634e-09	cg20723355	6679597	-77877	0.1	1.76	7.66e-05	0.0181	FBXO39	Delgado-Calle et al
chr19	629527	629527	+	1.35026e-20	2.08471e-17	2.26464	1.71085e-14	cg19912436	708918	79391	0.12	2.26	0.0004431	0.0456	PALM	Delgado-Calle et al
chr1	248100233	248100233	+	8.80549e-09	1.74367e-06	9.38723	0.0111209	cg07533148	248020812	-79421	0.06	1.97	0.000113	0.0219	TRIM58	Delgado-Calle et al
chr7	100237597	100237597	+	5.14805e-16	3.9705e-13	-9.81292	6.52038e-10	cg08575537	100318626	81029	0.15	1.91	2.17e-05	0.0107	EPO	Delgado-Calle et al
chr5	1964423	1964423	+	4.27128e-34	1.402e-30	6.58762	5.414e-28	cg03963198	1882871	-81552	0.11	1.84	2.75e-05	0.011	IRX4	Delgado-Calle et al
chr22	22298614	22298614	+	2.18301e-10	7.77028e-08	-2.03956	0.000276096	cg00013618	22380839	82225	-0.07	0.68	0.0001017	0.0209		Delgado-Calle et al
chr22	22298605	22298605	+	1.70214e-09	4.72646e-07	-1.74863	0.00215135	cg00013618	22380839	82234	-0.07	0.68	0.0001017	0.0209		Delgado-Calle et al
chr22	22298583	22298583	+	1.03478e-09	3.13532e-07	-1.47572	0.00130812	cg00013618	22380839	82256	-0.07	0.68	0.0001017	0.0209		Delgado-Calle et al
chr5	2669057	2669057	+	5.51796e-72	6.33923e-68	-6.6086	6.9958e-66	cg15433631	2751541	82484	0.15	2.02	0.0001082	0.0215	IRX2	Delgado-Calle et al
chr2	235943250	235943250	+	1.37211e-19	1.49136e-16	-9.53867	1.73841e-13	cg14061619	235860118	-83132	0.04	1.66	4.9e-06	0.00473	SH3BP4	Delgado-Calle et al
chr6	39280786	39280786	+	6.92721e-16	5.44064e-13	7.00588	8.7737e-10	cg02128567	39196998	-83788	0.06	1.79	0.0004141	0.0454	KCNK5	Delgado-Calle et al
chr6	39280817	39280817	+	1.71399e-14	1.10861e-11	5.839	2.17049e-08	cg02128567	39196998	-83819	0.06	1.79	0.0004141	0.0454	KCNK5	Delgado-Calle et al
chr14	85912568	85912568	+	1.75871e-13	1.17711e-10	-15.593	2.22671e-07	cg17410236	85996495	83927	0.11	2.42	8.6e-06	0.00678	FLRT2	Delgado-Calle et al
chr5	178284030	178284030	+	1.57861e-20	2.01507e-17	-15.617	2.00016e-14	cg23037403	178368183	84153	0.09	1.72	0.0004224	0.0454	ZNF454	Delgado-Calle et al
chr1	55352578	55352578	+	1.48761e-10	4.93469e-08	3.68793	0.000188162	cg24697184	55266578	-86000	0.07	1.86	2.83e-05	0.0111	TTC22	Delgado-Calle et al
chr1	55352582	55352582	+	6.77139e-11	2.46184e-08	4.25727	8.56637e-05	cg24697184	55266578	-86004	0.07	1.86	2.83e-05	0.0111	TTC22	Delgado-Calle et al
chr1	55352584	55352584	+	3.13578e-09	7.2523e-07	3.56162	0.00396236	cg24697184	55266578	-86006	0.07	1.86	2.83e-05	0.0111	TTC22	Delgado-Calle et al
chr1	55352591	55352591	+	1.52843e-09	3.90228e-07	3.69252	0.00193189	cg24697184	55266578	-86013	0.07	1.86	2.83e-05	0.0111	TTC22	Delgado-Calle et al
chr1	55352855	55352855	+	1.4966e-08	2.79849e-06	2.07738	0.0188958	cg24697184	55266578	-86277	0.07	1.86	2.83e-05	0.0111	TTC22	Delgado-Calle et al
chr19	55653352	55653352	+	7.75757e-11	2.79642e-08	4.33915	9.81375e-05	cg26457013	55740188	86836	-0.09	0.53	0.0002199	0.0325	TMEM86B	Delgado-Calle et al
chr19	44915603	44915603	+	1.73093e-26	4.04681e-23	-8.11059	2.19369e-20	cg15540054	45004280	88677	-0.03	0.63	0.0002441	0.035	ZNF180	Delgado-Calle et al
chr11	2817373	2817373	+	2.91159e-10	1.03489e-07	-3.25073	0.000368207	cg23548479	2906679	89306	0.04	1.53	0.0002423	0.035	CDKN1C	Delgado-Calle et al
chr21	34863941	34863941	+	3.83163e-08	4.28291e-06	6.74695	0.0483476	cg17356733	34774627	-89314	0.11	1.56	6.2e-05	0.0158	IFNGR2	Delgado-Calle et al
chr21	34863960	34863960	+	3.18689e-08	3.67151e-06	6.68541	0.0402179	cg17356733	34774627	-89333	0.11	1.56	6.2e-05	0.0158	IFNGR2	Delgado-Calle et al
chr11	2817328	2817328	+	2.10691e-11	1.02536e-08	-1.01672	2.66603e-05	cg23548479	2906679	89351	0.04	1.53	0.0002423	0.035	CDKN1C	Delgado-Calle et al
chr1	26281129	26281129	+	6.52079e-09	1.35316e-06	-1.54554	0.00823667	cg05674944	26372290	91161	0.09	1.86	6.04e-05	0.0156	SLC30A2	Delgado-Calle et al
chr7	96746854	96746854	+	1.9297e-08	3.66281e-06	2.60756	0.0243602	cg13344740	96654132	-92722	0.08	1.77	0.0002979	0.0383	DLX5	Delgado-Calle et al
chr5	154135993	154135993	+	2.04356e-08	4.06532e-06	5.45742	0.0257968	cg10257049	154230308	94315	0.07	1.59	0.0001998	0.0311	C5orf4	Delgado-Calle et al
chr5	154135972	154135972	+	2.85125e-08	5.36899e-06	5.23245	0.035985	cg10257049	154230308	94336	0.07	1.59	0.0001998	0.0311	C5orf4	Delgado-Calle et al
chr5	154135180	154135180	+	3.54285e-08	6.46057e-06	0.610148	0.0447064	cg10257049	154230308	95128	0.07	1.59	0.0001998	0.0311	C5orf4	Delgado-Calle et al
chr19	613394	613394	+	1.11057e-08	2.31826e-06	-5.22433	0.0140243	cg19912436	708918	95524	0.12	2.26	0.0004431	0.0456	PALM	Delgado-Calle et al
chr19	804456	804456	+	1.03258e-74	8.4494e-71	8.16129	1.30914e-68	cg19912436	708918	-95538	0.12	2.26	0.0004431	0.0456	PALM	Delgado-Calle et al
chr19	613363	613363	+	1.88845e-09	4.76938e-07	-4.2473	0.00238672	cg19912436	708918	95555	0.12	2.26	0.0004431	0.0456	PALM	Delgado-Calle et al
chr14	99641196	99641196	+	6.92389e-09	1.58705e-06	1.11767	0.00874555	cg02452985	99737548	96352	0.04	1.9	3.67e-05	0.0126	BCL11B	Delgado-Calle et al
chr14	99641186	99641186	+	1.49878e-08	3.0215e-06	1.81726	0.0189233	cg02452985	99737548	96362	0.04	1.9	3.67e-05	0.0126	BCL11B	Delgado-Calle et al
chr14	99641174	99641174	+	9.78765e-11	4.09432e-08	2.1069	0.000123813	cg02452985	99737548	96374	0.04	1.9	3.67e-05	0.0126	BCL11B	Delgado-Calle et al
chr14	52439669	52439669	+	2.12196e-17	2.08858e-14	-6.69755	2.68797e-11	cg22881914	52536147	96478	0.08	2.04	0.0002309	0.0337	NID2	Delgado-Calle et al
chr14	99640953	99640953	+	1.27116e-10	5.06426e-08	1.92316	0.000160791	cg02452985	99737548	96595	0.04	1.9	3.67e-05	0.0126	BCL11B	Delgado-Calle et al
chr14	99640716	99640716	+	7.4005e-14	5.26934e-11	0.787801	9.37043e-08	cg02452985	99737548	96832	0.04	1.9	3.67e-05	0.0126	BCL11B	Delgado-Calle et al
chr14	101292201	101292201	+	3.48909e-08	6.41556e-06	-1.75385	0.0440287	cg09971646	101194145	-98056	0.09	1.46	0.000446	0.0456	DLK1	Delgado-Calle et al
chr22	47031424	47031424	+	4.84065e-09	1.18312e-06	7.36606	0.00611535	cg06268694	46932642	-98782	0.11	1.59	0.0001753	0.0282	CELSR1	Delgado-Calle et al
chr14	101293568	101293568	+	1.60758e-09	4.52085e-07	-5.25681	0.00203188	cg09971646	101194145	-99423	0.09	1.46	0.000446	0.0456	DLK1	Delgado-Calle et al
chr14	101293571	101293571	+	3.90594e-09	9.54108e-07	-4.68341	0.004935	cg09971646	101194145	-99426	0.09	1.46	0.000446	0.0456	DLK1	Delgado-Calle et al
chr14	101293602	101293602	+	4.21225e-09	1.01413e-06	-4.13343	0.00532185	cg09971646	101194145	-99457	0.09	1.46	0.000446	0.0456	DLK1	Delgado-Calle et al
chr7	99177838	99177838	+	1.78455e-09	4.74812e-07	0.519685	0.00225546	cg16879596	99277978	100140	-0.08	0.68	0.0001399	0.0245	CYP3A5	Delgado-Calle et al
chr22	22278606	22278606	+	3.11059e-08	5.97072e-06	-2.38259	0.0392557	cg00013618	22380839	102233	-0.07	0.68	0.0001017	0.0209		Delgado-Calle et al
chr7	100422720	100422720	+	3.19056e-08	5.5543e-06	-2.02157	0.0402642	cg08575537	100318626	-104094	0.15	1.91	2.17e-05	0.0107	EPO	Delgado-Calle et al
chr16	55794542	55794542	+	1.03872e-12	5.04743e-10	7.48641	1.31489e-06	cg10362591	55689865	-104677	0.13	2.05	0.0003932	0.0441	SLC6A2	Delgado-Calle et al
chr7	130126196	130126196	+	1.07797e-21	1.64202e-18	1.51672	1.36592e-15	cg14761227	130021088	-105108	-0.07	0.67	0.0004086	0.0454	CPA1	Delgado-Calle et al
chr19	600868	600868	+	1.22173e-09	3.25642e-07	3.05739	0.00154436	cg19912436	708918	108050	0.12	2.26	0.0004431	0.0456	PALM	Delgado-Calle et al
chr3	195955762	195955762	+	3.64542e-15	3.62286e-12	-10.6762	4.61679e-09	cg05445326	196065569	109807	0.04	1.28	0.0004164	0.0454	TM4SF19	Delgado-Calle et al
chr5	170846345	170846345	+	8.39003e-12	3.67191e-09	3.16353	1.06181e-05	cg25720804	170736389	-109956	0.12	2.2	1.35e-05	0.0076	TLX3	Delgado-Calle et al
chr5	170846495	170846495	+	1.9122e-08	3.85405e-06	1.59453	0.0241395	cg25720804	170736389	-110106	0.12	2.2	1.35e-05	0.0076	TLX3	Delgado-Calle et al
chr5	170846514	170846514	+	1.92979e-08	3.87251e-06	1.59091	0.0243613	cg25720804	170736389	-110125	0.12	2.2	1.35e-05	0.0076	TLX3	Delgado-Calle et al
chr19	55851240	55851240	+	3.68608e-12	1.92118e-09	0.884129	4.66545e-06	cg26457013	55740188	-111052	-0.09	0.53	0.0002199	0.0325	TMEM86B	Delgado-Calle et al
chr6	42815676	42815676	+	1.29893e-24	3.57064e-21	3.81243	1.6461e-18	cg27588902	42928151	112475	0.07	1.7	3.64e-05	0.0126	GNMT	Delgado-Calle et al
chr7	100084489	100084489	+	1.68404e-08	3.2574e-06	-7.10644	0.0212608	cg06762858	99971256	-113233	0.04	1.29	0.0004237	0.0454	PILRA	Delgado-Calle et al
chr4	24919022	24919022	+	2.58102e-11	8.49214e-09	2.20728	3.26585e-05	cg13359415	25032564	113542	0.08	2.35	1e-07	0.00047	LGI2	Delgado-Calle et al
chr19	822568	822568	+	3.49151e-08	6.00217e-06	1.29291	0.0440592	cg19912436	708918	-113650	0.12	2.26	0.0004431	0.0456	PALM	Delgado-Calle et al
chr19	822582	822582	+	2.42149e-08	4.47281e-06	2.15543	0.0305643	cg19912436	708918	-113664	0.12	2.26	0.0004431	0.0456	PALM	Delgado-Calle et al
chr6	39082902	39082902	+	2.80129e-08	5.83922e-06	0.356416	0.0353549	cg02128567	39196998	114096	0.06	1.79	0.0004141	0.0454	KCNK5	Delgado-Calle et al
chr16	341500	341500	+	1.45758e-22	1.58098e-19	9.93509	1.84699e-16	cg10647513	227203	-114297	0.11	2.31	1e-06	0.00182	HBA1	Delgado-Calle et al
chr16	341690	341690	+	4.99371e-26	6.89372e-23	9.17894	6.32871e-20	cg10647513	227203	-114487	0.11	2.31	1e-06	0.00182	HBA1	Delgado-Calle et al
chr6	43044667	43044667	+	6.48466e-09	1.62978e-06	5.09542	0.00819108	cg27588902	42928151	-116516	0.07	1.7	3.64e-05	0.0126	GNMT	Delgado-Calle et al
chr6	43044676	43044676	+	3.51692e-08	6.99922e-06	5.00736	0.0443794	cg27588902	42928151	-116525	0.07	1.7	3.64e-05	0.0126	GNMT	Delgado-Calle et al
chr17	6797294	6797294	+	1.17916e-13	8.28943e-11	-7.80511	1.49298e-07	cg20723355	6679597	-117697	0.1	1.76	7.66e-05	0.0181	FBXO39	Delgado-Calle et al
chr17	6797304	6797304	+	1.51494e-12	8.84323e-10	-6.90717	1.91766e-06	cg20723355	6679597	-117707	0.1	1.76	7.66e-05	0.0181	FBXO39	Delgado-Calle et al
chr17	6797532	6797532	+	8.36895e-10	2.55676e-07	-7.04244	0.00105803	cg20723355	6679597	-117935	0.1	1.76	7.66e-05	0.0181	FBXO39	Delgado-Calle et al
chr17	6797554	6797554	+	3.82064e-13	2.47314e-10	-7.79753	4.83699e-07	cg20723355	6679597	-117957	0.1	1.76	7.66e-05	0.0181	FBXO39	Delgado-Calle et al
chr17	6797581	6797581	+	6.69187e-12	3.47225e-09	-6.1922	8.4692e-06	cg20723355	6679597	-117984	0.1	1.76	7.66e-05	0.0181	FBXO39	Delgado-Calle et al
chr17	6797724	6797724	+	2.75971e-08	5.27558e-06	-7.7207	0.0348304	cg20723355	6679597	-118127	0.1	1.76	7.66e-05	0.0181	FBXO39	Delgado-Calle et al
chr5	72743423	72743423	+	9.96449e-09	2.17015e-06	-0.0350458	0.0125839	cg10237911	72861638	118215	-0.03	0.82	0.0003176	0.04	ANKRA2	Delgado-Calle et al
chr5	72743400	72743400	+	2.77595e-08	5.24956e-06	-0.432826	0.0350352	cg10237911	72861638	118238	-0.03	0.82	0.0003176	0.04	ANKRA2	Delgado-Calle et al
chr5	72743266	72743266	+	4.08697e-11	1.57824e-08	-0.520006	5.17089e-05	cg10237911	72861638	118372	-0.03	0.82	0.0003176	0.04	ANKRA2	Delgado-Calle et al
chr5	72743260	72743260	+	8.28654e-13	4.37696e-10	-0.569787	1.04901e-06	cg10237911	72861638	118378	-0.03	0.82	0.0003176	0.04	ANKRA2	Delgado-Calle et al
chr5	72743257	72743257	+	1.53655e-10	5.57889e-08	-0.0857264	0.000194351	cg10237911	72861638	118381	-0.03	0.82	0.0003176	0.04	ANKRA2	Delgado-Calle et al
chr5	72743245	72743245	+	1.72565e-09	4.76698e-07	0.0586175	0.00218105	cg10237911	72861638	118393	-0.03	0.82	0.0003176	0.04	ANKRA2	Delgado-Calle et al
chr5	72743236	72743236	+	8.99586e-10	2.73769e-07	0.112468	0.00113726	cg10237911	72861638	118402	-0.03	0.82	0.0003176	0.04	ANKRA2	Delgado-Calle et al
chr2	241640610	241640610	+	4.95525e-09	1.05412e-06	-3.11056	0.00626008	cg14662379	241759279	118669	0.06	1.62	0.0002638	0.0361	KIF1A	Delgado-Calle et al
chr2	241640575	241640575	+	1.43116e-13	7.90115e-11	-2.88749	1.81202e-07	cg14662379	241759279	118704	0.06	1.62	0.0002638	0.0361	KIF1A	Delgado-Calle et al
chr13	112602728	112602728	+	9.09685e-16	5.7735e-13	-0.896698	1.15215e-09	cg06675478	112721786	119058	0.11	1.74	0.0001483	0.0253	SOX1	Delgado-Calle et al
chr16	67682234	67682234	+	1.00087e-08	2.04694e-06	4.20053	0.0126397	cg04925864	67562517	-119717	0.04	1.77	0.0001156	0.0221	FAM65A	Delgado-Calle et al
chr17	37262434	37262434	+	2.74083e-09	7.13907e-07	4.44328	0.00346349	cg21309147	37382234	119800	0.06	1.98	5.33e-05	0.0145	STAC2	Delgado-Calle et al
chr11	130439124	130439124	+	4.82771e-09	1.24021e-06	1.51162	0.00609902	cg02564733	130319074	-120050	0.07	1.71	4.73e-05	0.0139	ADAMTS15	Delgado-Calle et al
chr17	6558948	6558948	+	2.92915e-09	7.56927e-07	-7.03342	0.00370136	cg20723355	6679597	120649	0.1	1.76	7.66e-05	0.0181	FBXO39	Delgado-Calle et al
chr17	6558945	6558945	+	7.94266e-11	3.28657e-08	-7.59771	0.000100479	cg20723355	6679597	120652	0.1	1.76	7.66e-05	0.0181	FBXO39	Delgado-Calle et al
chr19	829824	829824	+	2.40226e-08	4.44733e-06	0.58349	0.0303218	cg19912436	708918	-120906	0.12	2.26	0.0004431	0.0456	PALM	Delgado-Calle et al
chr17	6558286	6558286	+	9.11057e-10	2.75696e-07	-9.46246	0.00115176	cg20723355	6679597	121311	0.1	1.76	7.66e-05	0.0181	FBXO39	Delgado-Calle et al
chr17	6558259	6558259	+	2.87702e-17	2.93898e-14	-11.6556	3.6444e-11	cg20723355	6679597	121338	0.1	1.76	7.66e-05	0.0181	FBXO39	Delgado-Calle et al
chr17	6558254	6558254	+	3.44862e-18	3.69615e-15	-12.0797	4.36876e-12	cg20723355	6679597	121343	0.1	1.76	7.66e-05	0.0181	FBXO39	Delgado-Calle et al
chr11	118632063	118632063	+	9.99691e-11	4.06824e-08	-1.07551	0.00012646	cg25087423	118754535	122472	-0.07	0.58	2.65e-05	0.011	CXCR5	Delgado-Calle et al
chr5	2005353	2005353	+	5.72914e-52	3.29092e-48	5.614	7.26307e-46	cg03963198	1882871	-122482	0.11	1.84	2.75e-05	0.011	IRX4	Delgado-Calle et al
chr19	582523	582523	+	3.76809e-08	6.38376e-06	-3.19683	0.0475465	cg19912436	708918	126395	0.12	2.26	0.0004431	0.0456	PALM	Delgado-Calle et al
chr11	57321428	57321428	+	3.95377e-09	1.03274e-06	-2.56337	0.0049954	cg23547429	57195025	-126403	0.07	1.6	0.0001264	0.023	SLC43A3	Delgado-Calle et al
chr16	354287	354287	+	3.51121e-11	1.35844e-08	9.54533	4.44259e-05	cg10647513	227203	-127084	0.11	2.31	1e-06	0.00182	HBA1	Delgado-Calle et al
chr11	69462879	69462879	+	1.76125e-08	3.66334e-06	2.36029	0.0222349	cg19831575	69590090	127211	0.1	1.88	2.4e-05	0.011	FGF4	Delgado-Calle et al
chr9	131038279	131038279	+	1.50604e-08	2.41686e-06	0.626306	0.0190148	cg01871963	130910995	-127284	-0.08	0.58	0.0004324	0.0455	LCN2	Delgado-Calle et al
chr19	836772	836772	+	1.14095e-09	3.0711e-07	-3.55113	0.00144228	cg19912436	708918	-127854	0.12	2.26	0.0004431	0.0456	PALM	Delgado-Calle et al
chr2	133044708	133044708	+	2.73911e-20	3.22946e-17	-11.5837	3.47052e-14	cg24659201	133173718	129010	0.06	1.64	0.0002719	0.0366	GPR39	Delgado-Calle et al
chr19	579035	579035	+	8.94805e-09	1.92179e-06	-8.56496	0.0113008	cg19912436	708918	129883	0.12	2.26	0.0004431	0.0456	PALM	Delgado-Calle et al
chr11	130188952	130188952	+	6.8899e-10	2.14961e-07	9.75804	0.000871097	cg02564733	130319074	130122	0.07	1.71	4.73e-05	0.0139	ADAMTS15	Delgado-Calle et al
chr6	166205748	166205748	+	8.73278e-10	3.0007e-07	-3.21279	0.00110401	cg24133115	166075520	-130228	0.1	1.91	8e-05	0.0187	PDE10A	Delgado-Calle et al
chr17	18086759	18086759	+	7.02377e-09	1.58893e-06	0.370435	0.00887164	cg24001070	18217642	130883	0	0.96	0.0003211	0.04	SMCR8	Delgado-Calle et al
chr9	90458002	90458002	+	7.97819e-09	1.38994e-06	-0.851252	0.0100765	cg16357921	90589634	131632	0.06	2.21	1e-07	0.00047	CDK20	Delgado-Calle et al
chr15	74109493	74109493	+	3.28017e-08	6.97733e-06	-5.23233	0.0413939	cg00133909	73977201	-132292	0.02	1.56	0.000287	0.0377	CD276	Delgado-Calle et al
chr10	104403162	104403162	+	1.49415e-09	4.00029e-07	1.51899	0.00188857	cg15227982	104535854	132692	0.08	1.69	6.6e-05	0.0163	C10orf26	Delgado-Calle et al
chr10	104403160	104403160	+	1.05956e-08	2.38953e-06	1.01152	0.0133805	cg15227982	104535854	132694	0.08	1.69	6.6e-05	0.0163	C10orf26	Delgado-Calle et al
chr10	104403144	104403144	+	9.00473e-13	3.92024e-10	1.78999	1.13991e-06	cg15227982	104535854	132710	0.08	1.69	6.6e-05	0.0163	C10orf26	Delgado-Calle et al
chr10	104403142	104403142	+	2.78651e-09	7.11777e-07	1.39986	0.00352121	cg15227982	104535854	132712	0.08	1.69	6.6e-05	0.0163	C10orf26	Delgado-Calle et al
chr10	104403139	104403139	+	4.61105e-10	1.38236e-07	1.36986	0.000583047	cg15227982	104535854	132715	0.08	1.69	6.6e-05	0.0163	C10orf26	Delgado-Calle et al
chr10	104403131	104403131	+	2.49658e-08	4.96003e-06	1.1329	0.0315117	cg15227982	104535854	132723	0.08	1.69	6.6e-05	0.0163	C10orf26	Delgado-Calle et al
chr7	100184519	100184519	+	3.97794e-09	9.61806e-07	-5.69801	0.00502593	cg08575537	100318626	134107	0.15	1.91	2.17e-05	0.0107	EPO	Delgado-Calle et al
chr7	100184492	100184492	+	7.42995e-09	1.6462e-06	-5.71429	0.00938445	cg08575537	100318626	134134	0.15	1.91	2.17e-05	0.0107	EPO	Delgado-Calle et al
chr7	100184480	100184480	+	9.60422e-10	2.72178e-07	-5.12821	0.00121414	cg08575537	100318626	134146	0.15	1.91	2.17e-05	0.0107	EPO	Delgado-Calle et al
chr22	47068869	47068869	+	1.531e-09	4.41828e-07	-4.61086	0.00193514	cg06268694	46932642	-136227	0.11	1.59	0.0001753	0.0282	CELSR1	Delgado-Calle et al
chr9	101570217	101570217	+	3.12203e-08	4.60354e-06	0.590918	0.0393999	cg19461644	101706617	136400	0.05	1.7	0.0001068	0.0214	COL15A1	Delgado-Calle et al
chr9	101570199	101570199	+	5.29494e-12	2.15489e-09	0.597608	6.70144e-06	cg19461644	101706617	136418	0.05	1.7	0.0001068	0.0214	COL15A1	Delgado-Calle et al
chr9	137670476	137670476	+	2.30781e-34	4.51545e-31	0.415453	2.92525e-28	cg26024843	137533949	-136527	0.07	2.01	6e-06	0.00526	COL5A1	Delgado-Calle et al
chr5	140568480	140568480	+	2.05813e-18	2.05605e-15	-2.32061	2.60731e-12	cg06899976	140430962	-137518	0.08	1.54	0.0004279	0.0454	PCDHB1	Delgado-Calle et al
chr5	140568498	140568498	+	4.11645e-12	1.87292e-09	-1.43561	5.21008e-06	cg06899976	140430962	-137536	0.08	1.54	0.0004279	0.0454	PCDHB1	Delgado-Calle et al
chr5	140568500	140568500	+	1.45365e-23	2.47408e-20	-3.07567	1.84209e-17	cg06899976	140430962	-137538	0.08	1.54	0.0004279	0.0454	PCDHB1	Delgado-Calle et al
chr5	140568508	140568508	+	1.3401e-17	1.20749e-14	-2.22035	1.69758e-11	cg06899976	140430962	-137546	0.08	1.54	0.0004279	0.0454	PCDHB1	Delgado-Calle et al
chr20	61479497	61479497	+	9.24191e-11	2.47424e-08	-5.31648	0.000116911	cg03567830	61339871	-139626	0.12	2.64	1e-07	1e-07	NTSR1	Delgado-Calle et al
chr7	100178676	100178676	+	8.96082e-11	3.47759e-08	-4.51613	0.000113356	cg08575537	100318626	139950	0.15	1.91	2.17e-05	0.0107	EPO	Delgado-Calle et al
chr18	45924474	45924474	+	8.9186e-138	1.83934e-133	-11.4456	1.13078e-131	cg18530324	46064992	140518	0.09	1.46	0.0001186	0.0225	KIAA0427	Delgado-Calle et al
chr15	98646496	98646496	+	4.76822e-29	1.0215e-25	6.52595	6.04337e-23	cg05595345	98504173	-142323	0.1	2.34	1.75e-05	0.0092	ARRDC4	Delgado-Calle et al
chr2	133031243	133031243	+	1.41899e-08	2.58398e-06	3.19186	0.0179165	cg24659201	133173718	142475	0.06	1.64	0.0002719	0.0366	GPR39	Delgado-Calle et al
chr2	133031227	133031227	+	5.39584e-10	1.45483e-07	3.91401	0.000682251	cg24659201	133173718	142491	0.06	1.64	0.0002719	0.0366	GPR39	Delgado-Calle et al
chr2	133030558	133030558	+	3.22779e-10	9.0537e-08	0.387926	0.000408186	cg24659201	133173718	143160	0.06	1.64	0.0002719	0.0366	GPR39	Delgado-Calle et al
chr5	180219506	180219506	+	1.73237e-09	4.76698e-07	2.40197	0.00218955	cg00489401	180075875	-143631	0.1	1.8	0.0003774	0.043	FLT4	Delgado-Calle et al
chr19	55883879	55883879	+	1.06409e-13	7.31703e-11	-11.3216	1.3473e-07	cg26457013	55740188	-143691	-0.09	0.53	0.0002199	0.0325	TMEM86B	Delgado-Calle et al
chr2	133029952	133029952	+	9.01983e-09	1.76246e-06	1.18426	0.0113914	cg24659201	133173718	143766	0.06	1.64	0.0002719	0.0366	GPR39	Delgado-Calle et al
chr22	46787632	46787632	+	2.17414e-09	5.81814e-07	-2.3874	0.00274766	cg06268694	46932642	145010	0.11	1.59	0.0001753	0.0282	CELSR1	Delgado-Calle et al
chr6	29648883	29648883	+	1.85809e-11	8.42509e-09	4.49174	2.35123e-05	cg21529533	29796015	147132	0.04	2.27	3.26e-05	0.0121	HLA-G	Delgado-Calle et al
chr2	241906425	241906425	+	5.83173e-11	2.02833e-08	-3.19509	7.37789e-05	cg14662379	241759279	-147146	0.06	1.62	0.0002638	0.0361	KIF1A	Delgado-Calle et al
chr6	29648848	29648848	+	3.19763e-09	9.13244e-07	5.70943	0.00404045	cg21529533	29796015	147167	0.04	2.27	3.26e-05	0.0121	HLA-G	Delgado-Calle et al
chr6	29648844	29648844	+	3.13416e-09	9.00969e-07	5.14146	0.00396032	cg21529533	29796015	147171	0.04	2.27	3.26e-05	0.0121	HLA-G	Delgado-Calle et al
chr6	29648468	29648468	+	3.5989e-11	1.58288e-08	12.3087	4.55351e-05	cg21529533	29796015	147547	0.04	2.27	3.26e-05	0.0121	HLA-G	Delgado-Calle et al
chr2	133025917	133025917	+	4.43429e-14	2.6364e-11	-1.06946	5.6149e-08	cg24659201	133173718	147801	0.06	1.64	0.0002719	0.0366	GPR39	Delgado-Calle et al
chr2	133025876	133025876	+	1.35284e-21	1.88212e-18	-3.21514	1.7142e-15	cg24659201	133173718	147842	0.06	1.64	0.0002719	0.0366	GPR39	Delgado-Calle et al
chr2	133025836	133025836	+	4.56164e-12	1.94673e-09	-3.02493	5.77349e-06	cg24659201	133173718	147882	0.06	1.64	0.0002719	0.0366	GPR39	Delgado-Calle et al
chr2	133025833	133025833	+	1.192e-10	3.8388e-08	-2.18995	0.000150779	cg24659201	133173718	147885	0.06	1.64	0.0002719	0.0366	GPR39	Delgado-Calle et al
chr2	133025801	133025801	+	1.03524e-20	1.28595e-17	-3.12955	1.3117e-14	cg24659201	133173718	147917	0.06	1.64	0.0002719	0.0366	GPR39	Delgado-Calle et al
chr2	133025794	133025794	+	6.806e-14	3.88065e-11	-2.61494	8.61774e-08	cg24659201	133173718	147924	0.06	1.64	0.0002719	0.0366	GPR39	Delgado-Calle et al
chr2	133025717	133025717	+	1.01749e-42	5.0556e-39	3.16087	1.28981e-36	cg24659201	133173718	148001	0.06	1.64	0.0002719	0.0366	GPR39	Delgado-Calle et al
chr2	133025697	133025697	+	9.53539e-12	3.90177e-09	0.640253	1.20674e-05	cg24659201	133173718	148021	0.06	1.64	0.0002719	0.0366	GPR39	Delgado-Calle et al
chr2	133025695	133025695	+	9.54325e-21	1.207e-17	1.22508	1.20918e-14	cg24659201	133173718	148023	0.06	1.64	0.0002719	0.0366	GPR39	Delgado-Calle et al
chr2	133025685	133025685	+	1.26552e-08	2.34752e-06	0.863266	0.0159798	cg24659201	133173718	148033	0.06	1.64	0.0002719	0.0366	GPR39	Delgado-Calle et al
chr16	29973076	29973076	+	3.06264e-08	5.45538e-06	1.44076	0.0386509	cg19769182	29823868	-149208	0.1	1.77	0.0001832	0.0289	PRRT2	Delgado-Calle et al
chr22	46782383	46782383	+	9.76786e-29	2.75469e-25	-5.13341	1.238e-22	cg06268694	46932642	150259	0.11	1.59	0.0001753	0.0282	CELSR1	Delgado-Calle et al
chr11	8135253	8135253	+	1.2345e-09	3.61084e-07	-4.67096	0.00156049	cg18484189	7984973	-150280	-0.09	0.7	0.0001878	0.0294	NLRP10	Delgado-Calle et al
chr7	100167755	100167755	+	3.72482e-08	6.41109e-06	1.03523	0.047001	cg08575537	100318626	150871	0.15	1.91	2.17e-05	0.0107	EPO	Delgado-Calle et al
chr22	46781497	46781497	+	1.87498e-12	9.41651e-10	5.85325	2.37336e-06	cg06268694	46932642	151145	0.11	1.59	0.0001753	0.0282	CELSR1	Delgado-Calle et al
chr5	177866439	177866439	+	5.8367e-09	1.38972e-06	-2.29093	0.00737307	cg10730712	178017827	151388	0.04	1.46	0.0003713	0.0429	COL23A1	Delgado-Calle et al
chr11	970625	970625	+	4.25357e-10	1.4304e-07	-4.15192	0.000537858	cg22016649	818917	-151708	0.09	1.65	0.000372	0.0429	PNPLA2	Delgado-Calle et al
chr11	32605338	32605338	+	7.98591e-09	1.88437e-06	-14.3662	0.0100863	cg22533573	32452771	-152567	0.05	1.61	0.0001834	0.0289	WT1	Delgado-Calle et al
chr20	44365626	44365626	+	2.3146e-41	3.86552e-38	-10.9204	2.93407e-35	cg08260891	44518802	153176	0.05	1.81	9.59e-05	0.0201	CTSA	Delgado-Calle et al
chr9	101552590	101552590	+	8.42758e-09	1.46322e-06	-2.11876	0.0106438	cg19461644	101706617	154027	0.05	1.7	0.0001068	0.0214	COL15A1	Delgado-Calle et al
chr2	85674610	85674610	+	4.38213e-40	1.6935e-36	5.57504	5.55486e-34	cg22321558	85829320	154710	0.02	1.54	0.0005001	0.0491	TMEM150A	Delgado-Calle et al
chr5	174307978	174307978	+	1.31357e-10	4.868e-08	2.4001	0.000166154	cg27096144	174151779	-156199	0.12	2	3.99e-05	0.0126	MSX2	Delgado-Calle et al
chr2	133015494	133015494	+	2.36435e-08	4.04101e-06	2.7119	0.0298437	cg24659201	133173718	158224	0.06	1.64	0.0002719	0.0366	GPR39	Delgado-Calle et al
chr2	133015357	133015357	+	3.64951e-11	1.32915e-08	6.29995	4.61753e-05	cg24659201	133173718	158361	0.06	1.64	0.0002719	0.0366	GPR39	Delgado-Calle et al
chr2	133014029	133014029	+	1.44172e-08	2.61168e-06	-5.82187	0.0182032	cg24659201	133173718	159689	0.06	1.64	0.0002719	0.0366	GPR39	Delgado-Calle et al
chr19	549063	549063	+	2.21056e-08	4.1622e-06	-4.59986	0.0279036	cg19912436	708918	159855	0.12	2.26	0.0004431	0.0456	PALM	Delgado-Calle et al
chr2	133012735	133012735	+	1.12263e-12	5.34878e-10	-4.51538	1.42111e-06	cg24659201	133173718	160983	0.06	1.64	0.0002719	0.0366	GPR39	Delgado-Calle et al
chr2	133012729	133012729	+	7.40381e-16	5.6596e-13	-4.79164	9.37732e-10	cg24659201	133173718	160989	0.06	1.64	0.0002719	0.0366	GPR39	Delgado-Calle et al
chr2	133012718	133012718	+	1.2411e-18	1.18265e-15	-3.53614	1.5723e-12	cg24659201	133173718	161000	0.06	1.64	0.0002719	0.0366	GPR39	Delgado-Calle et al
chr2	133012707	133012707	+	1.83043e-19	1.92922e-16	-4.7934	2.31905e-13	cg24659201	133173718	161011	0.06	1.64	0.0002719	0.0366	GPR39	Delgado-Calle et al
chr2	133012697	133012697	+	1.68469e-14	1.06537e-11	-4.41712	2.13339e-08	cg24659201	133173718	161021	0.06	1.64	0.0002719	0.0366	GPR39	Delgado-Calle et al
chr20	61178703	61178703	+	2.64186e-08	4.11793e-06	1.60885	0.0333441	cg03567830	61339871	161168	0.12	2.64	1e-07	1e-07	NTSR1	Delgado-Calle et al
chr3	47459308	47459308	+	1.34529e-10	6.07711e-08	-1.2693	0.000170165	cg15988232	47621127	161819	0.13	1.69	0.0003881	0.0439	CSPG5	Delgado-Calle et al
chr2	133011224	133011224	+	1.58817e-21	2.13941e-18	10.0854	2.01239e-15	cg24659201	133173718	162494	0.06	1.64	0.0002719	0.0366	GPR39	Delgado-Calle et al
chr2	133011218	133011218	+	4.27213e-14	2.56188e-11	8.27921	5.40959e-08	cg24659201	133173718	162500	0.06	1.64	0.0002719	0.0366	GPR39	Delgado-Calle et al
chr19	872418	872418	+	1.73138e-12	9.77074e-10	-6.72502	2.19161e-06	cg19912436	708918	-163500	0.12	2.26	0.0004431	0.0456	PALM	Delgado-Calle et al
chr19	872436	872436	+	4.09429e-10	1.2595e-07	-6.06146	0.000517724	cg19912436	708918	-163518	0.12	2.26	0.0004431	0.0456	PALM	Delgado-Calle et al
chr11	2742554	2742554	+	3.74031e-08	6.77587e-06	-3.51492	0.0471963	cg23548479	2906679	164125	0.04	1.53	0.0002423	0.035	CDKN1C	Delgado-Calle et al
chr3	196230500	196230500	+	1.37271e-08	3.4228e-06	0.696125	0.0173326	cg05445326	196065569	-164931	0.04	1.28	0.0004164	0.0454	TM4SF19	Delgado-Calle et al
chr7	100136469	100136469	+	2.81345e-11	1.13323e-08	0.390033	3.5599e-05	cg06762858	99971256	-165213	0.04	1.29	0.0004237	0.0454	PILRA	Delgado-Calle et al
chr7	100136486	100136486	+	1.96427e-13	1.04072e-10	0.558	2.48694e-07	cg06762858	99971256	-165230	0.04	1.29	0.0004237	0.0454	PILRA	Delgado-Calle et al
chr5	79783801	79783801	+	9.60643e-10	2.88529e-07	1.89873	0.00121442	cg08244028	79949339	165538	-0.07	0.71	0.0003777	0.043	MSH3	Delgado-Calle et al
chr16	67260829	67260829	+	8.0028e-10	2.37122e-07	3.86375	0.00101175	cg18107072	67427811	166982	0.05	1.85	0.0003501	0.0423	TPPP3	Delgado-Calle et al
chr16	67260827	67260827	+	2.12973e-09	5.62445e-07	4.64737	0.00269155	cg18107072	67427811	166984	0.05	1.85	0.0003501	0.0423	TPPP3	Delgado-Calle et al
chr11	2721395	2721395	+	7.37479e-09	1.76992e-06	-2.13135	0.00931481	cg16465939	2554410	-166985	0.09	1.85	0.0001409	0.0245	KCNQ1	Delgado-Calle et al
chr22	46763006	46763006	+	2.55266e-08	5.00458e-06	4.51126	0.032219	cg06268694	46932642	169636	0.11	1.59	0.0001753	0.0282	CELSR1	Delgado-Calle et al
chr22	46762969	46762969	+	5.07421e-09	1.21589e-06	4.41078	0.0064103	cg06268694	46932642	169673	0.11	1.59	0.0001753	0.0282	CELSR1	Delgado-Calle et al
chr14	101365052	101365052	+	6.44996e-24	1.19916e-20	1.36858	8.17361e-18	cg09971646	101194145	-170907	0.09	1.46	0.000446	0.0456	DLK1	Delgado-Calle et al
chr17	41738644	41738644	+	1.79673e-08	3.55962e-06	-15.7869	0.0226826	cg10065416	41910894	172250	0.03	1.58	3.81e-05	0.0126	MPP3	Delgado-Calle et al
chr17	41738602	41738602	+	1.33563e-09	3.79657e-07	-13.7958	0.00168827	cg10065416	41910894	172292	0.03	1.58	3.81e-05	0.0126	MPP3	Delgado-Calle et al
chr2	241586809	241586809	+	1.65167e-08	2.93096e-06	2.98673	0.0208524	cg14662379	241759279	172470	0.06	1.62	0.0002638	0.0361	KIF1A	Delgado-Calle et al
chr2	241586575	241586575	+	3.36533e-24	6.17329e-21	-2.94638	4.26472e-18	cg14662379	241759279	172704	0.06	1.62	0.0002638	0.0361	KIF1A	Delgado-Calle et al
chr2	241586547	241586547	+	5.06794e-13	2.51812e-10	-1.41122	6.41588e-07	cg14662379	241759279	172732	0.06	1.62	0.0002638	0.0361	KIF1A	Delgado-Calle et al
chr2	241586289	241586289	+	5.58045e-14	3.26208e-11	4.48115	7.06607e-08	cg14662379	241759279	172990	0.06	1.62	0.0002638	0.0361	KIF1A	Delgado-Calle et al
chr13	112895773	112895773	+	6.76886e-11	2.3083e-08	-3.25139	8.56318e-05	cg06675478	112721786	-173987	0.11	1.74	0.0001483	0.0253	SOX1	Delgado-Calle et al
chr12	130822031	130822031	+	3.96683e-15	3.56476e-12	-2.09055	5.02382e-09	cg23054883	130647580	-174451	0.09	2.51	5.83e-05	0.0155	FZD10	Delgado-Calle et al
chr16	57831643	57831643	+	9.12117e-10	2.66361e-07	-1.22716	0.0011531	cg10624445	58006124	174481	-0.1	0.63	4.63e-05	0.0139	CNGB1	Delgado-Calle et al
chr7	150671841	150671841	+	2.3291e-08	4.28735e-06	0.264429	0.0293989	cg02244695	150497346	-174495	0.05	1.71	2.22e-05	0.0107	TMEM176A	Delgado-Calle et al
chr9	137708530	137708530	+	1.31472e-09	2.81017e-07	5.60885	0.00166185	cg26024843	137533949	-174581	0.07	2.01	6e-06	0.00526	COL5A1	Delgado-Calle et al
chr12	130822493	130822493	+	1.8318e-21	2.74356e-18	-2.60029	2.32108e-15	cg23054883	130647580	-174913	0.09	2.51	5.83e-05	0.0155	FZD10	Delgado-Calle et al
chr12	130822504	130822504	+	1.94762e-21	2.82292e-18	-0.760117	2.46782e-15	cg23054883	130647580	-174924	0.09	2.51	5.83e-05	0.0155	FZD10	Delgado-Calle et al
chr12	130822515	130822515	+	2.65718e-11	1.23796e-08	-0.458008	3.36219e-05	cg23054883	130647580	-174935	0.09	2.51	5.83e-05	0.0155	FZD10	Delgado-Calle et al
chr12	130822524	130822524	+	7.45815e-34	2.79259e-30	-3.44527	9.45345e-28	cg23054883	130647580	-174944	0.09	2.51	5.83e-05	0.0155	FZD10	Delgado-Calle et al
chr20	61164753	61164753	+	1.29611e-18	1.01014e-15	6.2986	1.64199e-12	cg03567830	61339871	175118	0.12	2.64	1e-07	1e-07	NTSR1	Delgado-Calle et al
chr7	99102537	99102537	+	1.24297e-08	2.55859e-06	1.87274	0.0156953	cg16879596	99277978	175441	-0.08	0.68	0.0001399	0.0245	CYP3A5	Delgado-Calle et al
chr16	55514358	55514358	+	1.08936e-12	5.2515e-10	1.27611	1.37899e-06	cg10362591	55689865	175507	0.13	2.05	0.0003932	0.0441	SLC6A2	Delgado-Calle et al
chr1	16261815	16261815	+	6.84406e-19	7.97521e-16	-2.3361	8.67062e-13	cg23002761	16085642	-176173	0.06	1.81	0.0001729	0.028	FBLIM1	Delgado-Calle et al
chr9	130732690	130732690	+	1.13478e-10	3.17185e-08	-4.30534	0.000143543	cg01871963	130910995	178305	-0.08	0.58	0.0004324	0.0455	LCN2	Delgado-Calle et al
chr11	640578	640578	+	4.82773e-13	3.0463e-10	2.05147	6.11184e-07	cg22016649	818917	178339	0.09	1.65	0.000372	0.0429	PNPLA2	Delgado-Calle et al
chr11	640571	640571	+	1.23533e-17	1.26136e-14	0.90104	1.56487e-11	cg22016649	818917	178346	0.09	1.65	0.000372	0.0429	PNPLA2	Delgado-Calle et al
chr11	640566	640566	+	5.15152e-16	4.82174e-13	2.35681	6.52477e-10	cg22016649	818917	178351	0.09	1.65	0.000372	0.0429	PNPLA2	Delgado-Calle et al
chr22	28017802	28017802	+	1.14283e-18	1.1971e-15	16.758	1.44781e-12	cg27269921	28197091	179289	0.12	2.62	2e-07	0.00068	MN1	Delgado-Calle et al
chr8	67524932	67524932	+	2.36184e-09	6.02122e-07	0.421011	0.00298476	cg01988129	67344936	-179996	0.12	1.93	3.87e-05	0.0126	ADHFE1	Delgado-Calle et al
chr20	61159544	61159544	+	5.48458e-09	1.03973e-06	-7.38562	0.00692844	cg03567830	61339871	180327	0.12	2.64	1e-07	1e-07	NTSR1	Delgado-Calle et al
chr5	178548518	178548518	+	9.03775e-09	2.00636e-06	-5.06601	0.0114141	cg23037403	178368183	-180335	0.09	1.72	0.0004224	0.0454	ZNF454	Delgado-Calle et al
chr20	61158955	61158955	+	1.61183e-17	1.10841e-14	-3.76297	2.0418e-11	cg03567830	61339871	180916	0.12	2.64	1e-07	1e-07	NTSR1	Delgado-Calle et al
chr20	61158952	61158952	+	3.07249e-30	4.48984e-27	-4.20846	3.89424e-24	cg03567830	61339871	180919	0.12	2.64	1e-07	1e-07	NTSR1	Delgado-Calle et al
chr20	61158925	61158925	+	3.11601e-42	5.46411e-39	-6.159	3.94997e-36	cg03567830	61339871	180946	0.12	2.64	1e-07	1e-07	NTSR1	Delgado-Calle et al
chr20	61158917	61158917	+	1.63415e-08	2.79569e-06	-8.4012	0.0206313	cg03567830	61339871	180954	0.12	2.64	1e-07	1e-07	NTSR1	Delgado-Calle et al
chr20	61158916	61158916	+	2.11522e-14	1.03032e-11	-4.36502	2.67853e-08	cg03567830	61339871	180955	0.12	2.64	1e-07	1e-07	NTSR1	Delgado-Calle et al
chr19	55558597	55558597	+	2.86728e-27	7.10981e-24	-4.63141	3.63393e-21	cg26457013	55740188	181591	-0.09	0.53	0.0002199	0.0325	TMEM86B	Delgado-Calle et al
chr5	180258239	180258239	+	1.45207e-12	7.25299e-10	1.38222	1.83809e-06	cg00489401	180075875	-182364	0.1	1.8	0.0003774	0.043	FLT4	Delgado-Calle et al
chr5	180258253	180258253	+	1.27495e-12	6.4383e-10	1.59462	1.6139e-06	cg00489401	180075875	-182378	0.1	1.8	0.0003774	0.043	FLT4	Delgado-Calle et al
chr5	178551478	178551478	+	3.75402e-08	6.79174e-06	-0.827235	0.0473691	cg23037403	178368183	-183295	0.09	1.72	0.0004224	0.0454	ZNF454	Delgado-Calle et al
chr17	72611123	72611123	+	1.55538e-84	1.01688e-80	10.818	1.97199e-78	cg07789083	72427563	-183560	0.05	1.85	1.99e-05	0.01	GPRC5C	Delgado-Calle et al
chr5	179891452	179891452	+	4.05834e-16	3.05729e-13	-3.33054	5.14025e-10	cg00489401	180075875	184423	0.1	1.8	0.0003774	0.043	FLT4	Delgado-Calle et al
chr5	140615735	140615735	+	1.81825e-11	7.52746e-09	-23.3051	2.30082e-05	cg06899976	140430962	-184773	0.08	1.54	0.0004279	0.0454	PCDHB1	Delgado-Calle et al
chr5	140615743	140615743	+	2.26329e-10	7.87926e-08	-19.3024	0.000286245	cg06899976	140430962	-184781	0.08	1.54	0.0004279	0.0454	PCDHB1	Delgado-Calle et al
chr9	137345850	137345850	+	1.95934e-08	3.0575e-06	-6.29712	0.0247342	cg26024843	137533949	188099	0.07	2.01	6e-06	0.00526	COL5A1	Delgado-Calle et al
chr1	227939053	227939053	+	6.08086e-10	1.69539e-07	-1.75934	0.000768839	cg26683023	227750892	-188161	0.04	1.28	0.0002691	0.0366	ZNF678	Delgado-Calle et al
chr2	241947469	241947469	+	4.0559e-09	8.87222e-07	-3.42293	0.00512439	cg14662379	241759279	-188190	0.06	1.62	0.0002638	0.0361	KIF1A	Delgado-Calle et al
chr22	19702127	19702127	+	3.1285e-08	5.97383e-06	5.27653	0.0394815	cg11450827	19513006	-189121	0.07	1.39	0.0004513	0.0456	CLDN5	Delgado-Calle et al
chr20	61150645	61150645	+	9.26726e-09	1.68401e-06	-1.76795	0.0117038	cg03567830	61339871	189226	0.12	2.64	1e-07	1e-07	NTSR1	Delgado-Calle et al
chr19	518396	518396	+	3.35721e-09	7.89407e-07	1.673	0.00424198	cg19912436	708918	190522	0.12	2.26	0.0004431	0.0456	PALM	Delgado-Calle et al
chr19	899444	899444	+	2.08094e-17	2.02713e-14	-2.51592	2.636e-11	cg19912436	708918	-190526	0.12	2.26	0.0004431	0.0456	PALM	Delgado-Calle et al
chr15	74467797	74467797	+	9.21028e-49	5.52478e-45	-7.34504	1.1676e-42	cg06285340	74659901	192104	-0.08	0.53	5.97e-05	0.0156	CYP11A1	Delgado-Calle et al
chr16	419916	419916	+	2.8859e-13	1.53766e-10	-1.83329	3.65368e-07	cg10647513	227203	-192713	0.11	2.31	1e-06	0.00182	HBA1	Delgado-Calle et al
chr11	1012616	1012616	+	3.94346e-12	2.23698e-09	-8.56983	4.99116e-06	cg22016649	818917	-193699	0.09	1.65	0.000372	0.0429	PNPLA2	Delgado-Calle et al
chr11	69784704	69784704	+	2.59552e-32	5.83049e-29	10.8385	3.28986e-26	cg19831575	69590090	-194614	0.1	1.88	2.4e-05	0.011	FGF4	Delgado-Calle et al
chr21	34579362	34579362	+	1.09169e-08	1.47485e-06	1.77442	0.0137859	cg17356733	34774627	195265	0.11	1.56	6.2e-05	0.0158	IFNGR2	Delgado-Calle et al
chr18	6920183	6920183	+	4.532e-10	1.55777e-07	-2.72593	0.000573056	cg07846220	7117680	197497	0.15	2.44	1.02e-05	0.0071	LAMA1	Delgado-Calle et al
chr18	46264917	46264917	+	6.50431e-11	2.79463e-08	-1.05875	8.22858e-05	cg18530324	46064992	-199925	0.09	1.46	0.0001186	0.0225	KIAA0427	Delgado-Calle et al
chr2	85628746	85628746	+	2.64055e-17	2.26768e-14	5.38632	3.34486e-11	cg22321558	85829320	200574	0.02	1.54	0.0005001	0.0491	TMEM150A	Delgado-Calle et al
chr17	72628535	72628535	+	2.13941e-10	7.99262e-08	3.77238	0.000270582	cg07789083	72427563	-200972	0.05	1.85	1.99e-05	0.01	GPRC5C	Delgado-Calle et al
chr19	55941195	55941195	+	2.38832e-12	1.32048e-09	-0.765723	3.02306e-06	cg26457013	55740188	-201007	-0.09	0.53	0.0002199	0.0325	TMEM86B	Delgado-Calle et al
chr5	140229752	140229752	+	1.66395e-08	3.39842e-06	6.34235	0.0210074	cg06899976	140430962	201210	0.08	1.54	0.0004279	0.0454	PCDHB1	Delgado-Calle et al
chr5	140229489	140229489	+	2.45372e-08	4.73768e-06	2.68756	0.0309709	cg06899976	140430962	201473	0.08	1.54	0.0004279	0.0454	PCDHB1	Delgado-Calle et al
chr2	101231355	101231355	+	5.64415e-10	1.51007e-07	1.17942	0.000713639	cg14383135	101436923	205568	0.07	2.06	0.000225	0.0331	NPAS2	Delgado-Calle et al
chr15	84323689	84323689	+	3.55589e-08	7.45804e-06	1.24596	0.0448709	cg22946150	84116107	-207582	0.08	2.6	2.6e-06	0.00293	SH3GL3	Delgado-Calle et al
chr20	2083194	2083194	+	3.58887e-08	5.356e-06	5.86022	0.0452867	cg18952560	1875040	-208154	0.03	1.71	0.0003253	0.0403	SIRPA	Delgado-Calle et al
chr5	179866346	179866346	+	5.58496e-09	1.339e-06	-2.46045	0.0070552	cg00489401	180075875	209529	0.1	1.8	0.0003774	0.043	FLT4	Delgado-Calle et al
chr14	99947493	99947493	+	1.77565e-09	4.8533e-07	0.876644	0.00224422	cg02452985	99737548	-209945	0.04	1.9	3.67e-05	0.0126	BCL11B	Delgado-Calle et al
chr11	608593	608593	+	6.21192e-12	3.38694e-09	7.75074	7.86188e-06	cg22016649	818917	210324	0.09	1.65	0.000372	0.0429	PNPLA2	Delgado-Calle et al
chr5	135082127	135082127	+	1.46463e-18	1.49566e-15	-5.98798	1.85547e-12	cg04897683	134871462	-210665	0.1	1.78	1.81e-05	0.00931	NEUROG1	Delgado-Calle et al
chr18	76528858	76528858	+	5.80164e-09	1.39129e-06	6.20594	0.00732881	cg15191648	76740262	211404	0.12	1.91	2.75e-05	0.011	SALL3	Delgado-Calle et al
chr11	607174	607174	+	1.38427e-11	6.87958e-09	-5.80467	1.75174e-05	cg22016649	818917	211743	0.09	1.65	0.000372	0.0429	PNPLA2	Delgado-Calle et al
chr5	177805396	177805396	+	1.06002e-08	2.27623e-06	4.37677	0.0133863	cg10730712	178017827	212431	0.04	1.46	0.0003713	0.0429	COL23A1	Delgado-Calle et al
chr2	241974013	241974013	+	3.37231e-24	6.17329e-21	3.88495	4.27356e-18	cg14662379	241759279	-214734	0.06	1.62	0.0002638	0.0361	KIF1A	Delgado-Calle et al
chr8	11782553	11782553	+	1.40239e-08	2.7255e-06	-2.73158	0.017707	cg11981599	11566526	-216027	0.07	1.53	0.0001634	0.0276	GATA4	Delgado-Calle et al
chr5	179859526	179859526	+	1.38278e-08	2.91483e-06	-1.16009	0.0174596	cg00489401	180075875	216349	0.1	1.8	0.0003774	0.043	FLT4	Delgado-Calle et al
chr17	72210023	72210023	+	6.23608e-14	4.633e-11	1.27048	7.89616e-08	cg07789083	72427563	217540	0.05	1.85	1.99e-05	0.01	GPRC5C	Delgado-Calle et al
chr9	130692881	130692881	+	2.56909e-08	3.87814e-06	4.62046	0.0324262	cg01871963	130910995	218114	-0.08	0.58	0.0004324	0.0455	LCN2	Delgado-Calle et al
chr4	44669723	44669723	+	5.73204e-13	2.34822e-10	7.21145	7.25652e-07	cg12300353	44450358	-219365	0.04	1.78	0.0002047	0.0313	KCTD8	Delgado-Calle et al
chr22	19732500	19732500	+	2.15775e-13	1.18071e-10	-2.28029	2.73189e-07	cg11450827	19513006	-219494	0.07	1.39	0.0004513	0.0456	CLDN5	Delgado-Calle et al
chr16	67208207	67208207	+	5.8285e-13	3.00025e-10	0.949367	7.37859e-07	cg18107072	67427811	219604	0.05	1.85	0.0003501	0.0423	TPPP3	Delgado-Calle et al
chr11	3127260	3127260	+	1.37711e-13	9.66716e-11	-1.08248	1.74359e-07	cg23548479	2906679	-220581	0.04	1.53	0.0002423	0.035	CDKN1C	Delgado-Calle et al
chr1	227974209	227974209	+	6.16096e-11	2.28563e-08	-0.830977	7.79431e-05	cg26683023	227750892	-223317	0.04	1.28	0.0002691	0.0366	ZNF678	Delgado-Calle et al
chr7	99054161	99054161	+	1.27947e-12	6.18715e-10	-1.62281	1.61962e-06	cg16879596	99277978	223817	-0.08	0.68	0.0001399	0.0245	CYP3A5	Delgado-Calle et al
chr6	1615558	1615558	+	1.13984e-10	4.47615e-08	-5.96369	0.000144183	cg08045570	1390502	-225056	0.05	1.98	1.21e-05	0.0076	FOXF2	Delgado-Calle et al
chr3	195837752	195837752	+	2.42642e-10	1.01414e-07	-2.81706	0.000306869	cg05445326	196065569	227817	0.04	1.28	0.0004164	0.0454	TM4SF19	Delgado-Calle et al
chr5	140202740	140202740	+	1.27173e-08	2.71815e-06	6.23657	0.0160581	cg06899976	140430962	228222	0.08	1.54	0.0004279	0.0454	PCDHB1	Delgado-Calle et al
chr19	480270	480270	+	1.70433e-11	7.26362e-09	4.4487	2.15668e-05	cg19912436	708918	228648	0.12	2.26	0.0004431	0.0456	PALM	Delgado-Calle et al
chr12	130877278	130877278	+	8.89287e-09	2.02831e-06	-2.67132	0.0112312	cg23054883	130647580	-229698	0.09	2.51	5.83e-05	0.0155	FZD10	Delgado-Calle et al
chr4	24801190	24801190	+	3.438e-08	5.20506e-06	2.70279	0.0433846	cg13359415	25032564	231374	0.08	2.35	1e-07	0.00047	LGI2	Delgado-Calle et al
chr10	72665347	72665347	+	9.20484e-14	4.60846e-11	-10.7086	1.16548e-07	cg02503850	72432552	-232795	0.07	1.67	0.0001404	0.0245	ADAMTS14	Delgado-Calle et al
chr8	41400912	41400912	+	5.35455e-21	8.00218e-18	-3.79909	6.78459e-15	cg22418909	41166738	-234174	0.1	1.87	0.0004268	0.0454	SFRP1	Delgado-Calle et al
chr7	150732813	150732813	+	1.70391e-08	3.2854e-06	-2.09744	0.0215115	cg02244695	150497346	-235467	0.05	1.71	2.22e-05	0.0107	TMEM176A	Delgado-Calle et al
chr6	31778271	31778271	+	2.49467e-31	1.21913e-27	4.45807	3.16193e-25	cg17709873	31540456	-237815	-0.12	0.53	5.2e-06	0.00473	LTA	Delgado-Calle et al
chr7	96893088	96893088	+	1.25701e-08	2.57877e-06	-4.26439	0.0158725	cg13344740	96654132	-238956	0.08	1.77	0.0002979	0.0383	DLX5	Delgado-Calle et al
chr11	57435966	57435966	+	5.92069e-10	1.9e-07	1.91146	0.000748593	cg23547429	57195025	-240941	0.07	1.6	0.0001264	0.023	SLC43A3	Delgado-Calle et al
chr11	57435975	57435975	+	1.18746e-13	8.44135e-11	2.09424	1.50348e-07	cg23547429	57195025	-240950	0.07	1.6	0.0001264	0.023	SLC43A3	Delgado-Calle et al
chr11	57435982	57435982	+	8.64716e-09	1.99842e-06	1.68282	0.010921	cg23547429	57195025	-240957	0.07	1.6	0.0001264	0.023	SLC43A3	Delgado-Calle et al
chr11	57435989	57435989	+	1.72214e-10	6.51882e-08	2.26876	0.000217821	cg23547429	57195025	-240964	0.07	1.6	0.0001264	0.023	SLC43A3	Delgado-Calle et al
chr9	110010157	110010157	+	1.03792e-27	1.14784e-24	-3.02168	1.31546e-21	cg07309102	110251826	241669	0.05	2.07	3.37e-05	0.0121	KLF4	Delgado-Calle et al
chr5	140188393	140188393	+	2.80404e-10	9.54482e-08	-4.38445	0.000354609	cg06899976	140430962	242569	0.08	1.54	0.0004279	0.0454	PCDHB1	Delgado-Calle et al
chr18	7362050	7362050	+	3.21905e-15	4.42589e-12	-9.04574	4.07682e-09	cg07846220	7117680	-244370	0.15	2.44	1.02e-05	0.0071	LAMA1	Delgado-Calle et al
chr18	7362057	7362057	+	1.28165e-22	3.30404e-19	-10.3767	1.62407e-16	cg07846220	7117680	-244377	0.15	2.44	1.02e-05	0.0071	LAMA1	Delgado-Calle et al
chr20	61584248	61584248	+	1.73428e-08	2.9284e-06	1.15174	0.0218948	cg03567830	61339871	-244377	0.12	2.64	1e-07	1e-07	NTSR1	Delgado-Calle et al
chr9	137289436	137289436	+	1.27832e-08	2.07763e-06	3.99896	0.0161413	cg26024843	137533949	244513	0.07	2.01	6e-06	0.00526	COL5A1	Delgado-Calle et al
chr5	1638027	1638027	+	1.4259e-09	4.09532e-07	4.45224	0.00180234	cg03963198	1882871	244844	0.11	1.84	2.75e-05	0.011	IRX4	Delgado-Calle et al
chr18	76495194	76495194	+	1.04506e-23	3.59215e-20	8.04271	1.32432e-17	cg15191648	76740262	245068	0.12	1.91	2.75e-05	0.011	SALL3	Delgado-Calle et al
chr14	99982848	99982848	+	2.25189e-09	5.80271e-07	-3.57921	0.00284587	cg02452985	99737548	-245300	0.04	1.9	3.67e-05	0.0126	BCL11B	Delgado-Calle et al
chr5	1637565	1637565	+	1.27624e-43	6.5164e-40	-3.73175	1.61785e-37	cg03963198	1882871	245306	0.11	1.84	2.75e-05	0.011	IRX4	Delgado-Calle et al
chr14	99984589	99984589	+	1.71094e-11	8.42013e-09	0.610382	2.16505e-05	cg02452985	99737548	-247041	0.04	1.9	3.67e-05	0.0126	BCL11B	Delgado-Calle et al
chr8	11314292	11314292	+	3.46404e-08	6.05363e-06	-2.38434	0.043713	cg14900471	11561620	247328	0.06	1.77	0.0003389	0.0413	GATA4	Delgado-Calle et al
chr16	474691	474691	+	1.82585e-11	7.49353e-09	-3.25688	2.31044e-05	cg10647513	227203	-247488	0.11	2.31	1e-06	0.00182	HBA1	Delgado-Calle et al
chr5	1635139	1635139	+	6.06684e-19	6.48354e-16	-1.45193	7.68602e-13	cg03963198	1882871	247732	0.11	1.84	2.75e-05	0.011	IRX4	Delgado-Calle et al
chr5	1635129	1635129	+	4.99737e-17	4.25271e-14	-1.12545	6.33013e-11	cg03963198	1882871	247742	0.11	1.84	2.75e-05	0.011	IRX4	Delgado-Calle et al
chr5	1635127	1635127	+	3.11928e-19	3.49614e-16	-2.01211	3.95187e-13	cg03963198	1882871	247744	0.11	1.84	2.75e-05	0.011	IRX4	Delgado-Calle et al
chr5	1635116	1635116	+	2.86648e-09	7.48436e-07	0.495655	0.00362221	cg03963198	1882871	247755	0.11	1.84	2.75e-05	0.011	IRX4	Delgado-Calle et al
chr5	1635095	1635095	+	7.58781e-14	4.65708e-11	-1.48128	9.60757e-08	cg03963198	1882871	247776	0.11	1.84	2.75e-05	0.011	IRX4	Delgado-Calle et al
chr11	569079	569079	+	1.48705e-08	3.13953e-06	0.791695	0.0187753	cg22016649	818917	249838	0.09	1.65	0.000372	0.0429	PNPLA2	Delgado-Calle et al
chr10	129786255	129786255	+	8.3162e-09	1.94559e-06	-0.0638569	0.0105032	cg19884262	129535968	-250287	0.09	2.1	1.3e-05	0.0076	FOXI2	Delgado-Calle et al
chr2	211341208	211341208	+	9.83524e-09	1.88669e-06	4.74906	0.0124208	cg14795968	211089815	-251393	0.08	2.19	1.37e-05	0.0076	ACADL	Delgado-Calle et al
chr2	211341250	211341250	+	6.70799e-11	2.26515e-08	6.92308	8.48621e-05	cg14795968	211089815	-251435	0.08	2.19	1.37e-05	0.0076	ACADL	Delgado-Calle et al
chr18	76486946	76486946	+	1.57074e-08	3.20736e-06	-1.16348	0.0198312	cg15191648	76740262	253316	0.12	1.91	2.75e-05	0.011	SALL3	Delgado-Calle et al
chr5	140176000	140176000	+	3.03588e-11	1.22377e-08	-3.11121	3.84129e-05	cg06899976	140430962	254962	0.08	1.54	0.0004279	0.0454	PCDHB1	Delgado-Calle et al
chr20	42073458	42073458	+	2.31799e-12	7.89269e-10	7.99088	2.93405e-06	cg13168820	41818356	-255102	0.06	1.8	7.65e-05	0.0181	PTPRT	Delgado-Calle et al
chr18	77748248	77748248	+	1.94054e-11	1.00052e-08	0.625966	2.45554e-05	cg23922708	78005180	256932	0.05	1.9	0.0002504	0.0352	PARD6G	Delgado-Calle et al
chr18	77748245	77748245	+	7.24902e-10	2.23136e-07	0.504623	0.000916484	cg23922708	78005180	256935	0.05	1.9	0.0002504	0.0352	PARD6G	Delgado-Calle et al
chr18	77748234	77748234	+	3.11921e-09	8.57726e-07	0.681508	0.00394144	cg23922708	78005180	256946	0.05	1.9	0.0002504	0.0352	PARD6G	Delgado-Calle et al
chr8	41424936	41424936	+	6.78368e-09	1.42719e-06	1.5819	0.00856854	cg22418909	41166738	-258198	0.1	1.87	0.0004268	0.0454	SFRP1	Delgado-Calle et al
chr1	55008134	55008134	+	6.14542e-09	1.27818e-06	12.4061	0.00776281	cg24697184	55266578	258444	0.07	1.86	2.83e-05	0.0111	TTC22	Delgado-Calle et al
chr1	55008132	55008132	+	9.19497e-09	1.81289e-06	12.8253	0.0116126	cg24697184	55266578	258446	0.07	1.86	2.83e-05	0.0111	TTC22	Delgado-Calle et al
chr19	15252066	15252066	+	3.00733e-08	5.28309e-06	-1.9968	0.0379535	cg04645174	14993513	-258553	-0.07	0.7	0.0003717	0.0429	OR7A17	Delgado-Calle et al
chr19	15252182	15252182	+	2.49826e-15	2.06493e-12	-10.0944	3.164e-09	cg04645174	14993513	-258669	-0.07	0.7	0.0003717	0.0429	OR7A17	Delgado-Calle et al
chr2	241500517	241500517	+	1.75711e-08	3.09438e-06	0.696151	0.0221827	cg14662379	241759279	258762	0.06	1.62	0.0002638	0.0361	KIF1A	Delgado-Calle et al
chr1	16344487	16344487	+	6.99607e-12	3.19539e-09	5.83124	8.85416e-06	cg23002761	16085642	-258845	0.06	1.81	0.0001729	0.028	FBLIM1	Delgado-Calle et al
chr1	16344664	16344664	+	2.56676e-16	2.26501e-13	2.91426	3.25108e-10	cg23002761	16085642	-259022	0.06	1.81	0.0001729	0.028	FBLIM1	Delgado-Calle et al
chr5	179816766	179816766	+	2.21502e-10	7.77007e-08	-4.49022	0.000280142	cg00489401	180075875	259109	0.1	1.8	0.0003774	0.043	FLT4	Delgado-Calle et al
chr19	447182	447182	+	8.45777e-11	3.00905e-08	-2.22048	0.000106994	cg19912436	708918	261736	0.12	2.26	0.0004431	0.0456	PALM	Delgado-Calle et al
chr12	130909982	130909982	+	2.81196e-53	1.80496e-49	-8.84179	3.56485e-47	cg23054883	130647580	-262402	0.09	2.51	5.83e-05	0.0155	FZD10	Delgado-Calle et al
chr2	241496813	241496813	+	2.30632e-08	3.95153e-06	-3.21347	0.0291116	cg14662379	241759279	262466	0.06	1.62	0.0002638	0.0361	KIF1A	Delgado-Calle et al
chr5	2146141	2146141	+	2.83069e-28	6.19428e-25	0.453954	3.58764e-22	cg03963198	1882871	-263270	0.11	1.84	2.75e-05	0.011	IRX4	Delgado-Calle et al
chr5	2146850	2146850	+	4.8662e-09	1.19582e-06	-2.17389	0.00614761	cg03963198	1882871	-263979	0.11	1.84	2.75e-05	0.011	IRX4	Delgado-Calle et al
chr10	129800404	129800404	+	9.01386e-50	5.01427e-46	9.3287	1.14271e-43	cg19884262	129535968	-264436	0.09	2.1	1.3e-05	0.0076	FOXI2	Delgado-Calle et al
chr11	1083856	1083856	+	6.33398e-09	1.56124e-06	-2.10332	0.00800085	cg22016649	818917	-264939	0.09	1.65	0.000372	0.0429	PNPLA2	Delgado-Calle et al
chr11	3172944	3172944	+	5.83984e-10	1.88483e-07	-4.10317	0.000738373	cg23548479	2906679	-266265	0.04	1.53	0.0002423	0.035	CDKN1C	Delgado-Calle et al
chr11	3173077	3173077	+	1.44471e-24	2.53542e-21	5.16835	1.83083e-18	cg23548479	2906679	-266398	0.04	1.53	0.0002423	0.035	CDKN1C	Delgado-Calle et al
chr9	137265804	137265804	+	3.46875e-11	1.16093e-08	-2.60368	4.38889e-05	cg26024843	137533949	268145	0.07	2.01	6e-06	0.00526	COL5A1	Delgado-Calle et al
chr20	42086528	42086528	+	2.19057e-08	3.57884e-06	0.766054	0.0276515	cg13168820	41818356	-268172	0.06	1.8	7.65e-05	0.0181	PTPRT	Delgado-Calle et al
chr5	179807598	179807598	+	3.27942e-12	1.54292e-09	-6.32687	4.15082e-06	cg00489401	180075875	268277	0.1	1.8	0.0003774	0.043	FLT4	Delgado-Calle et al
chr9	90321137	90321137	+	1.04261e-10	3.03697e-08	-0.855701	0.000131887	cg16357921	90589634	268497	0.06	2.21	1e-07	0.00047	CDK20	Delgado-Calle et al
chr20	61071068	61071068	+	8.82775e-13	3.36522e-10	-6.88085	1.11751e-06	cg03567830	61339871	268803	0.12	2.64	1e-07	1e-07	NTSR1	Delgado-Calle et al
chr1	16356583	16356583	+	4.20977e-15	2.98931e-12	9.05372	5.33147e-09	cg23002761	16085642	-270941	0.06	1.81	0.0001729	0.028	FBLIM1	Delgado-Calle et al
chr10	104263688	104263688	+	1.85847e-08	3.82904e-06	1.60649	0.0234616	cg15227982	104535854	272166	0.08	1.69	6.6e-05	0.0163	C10orf26	Delgado-Calle et al
chr12	130920488	130920488	+	9.78808e-16	8.97551e-13	-7.01158	1.23969e-09	cg23054883	130647580	-272908	0.09	2.51	5.83e-05	0.0155	FZD10	Delgado-Calle et al
chr10	72706009	72706009	+	1.19812e-09	3.26002e-07	-5.82124	0.00151452	cg02503850	72432552	-273457	0.07	1.67	0.0001404	0.0245	ADAMTS14	Delgado-Calle et al
chr11	1093137	1093137	+	3.52931e-13	2.30468e-10	-1.63019	4.46819e-07	cg22016649	818917	-274220	0.09	1.65	0.000372	0.0429	PNPLA2	Delgado-Calle et al
chr5	35892372	35892372	+	2.73997e-10	9.39634e-08	3.30662	0.000346509	cg15128898	35618029	-274343	0.02	1.48	0.0003727	0.0429	SPEF2	Delgado-Calle et al
chr13	88600159	88600159	+	1.0221e-12	4.76591e-10	7.89132	1.29385e-06	cg09083627	88324597	-275562	0.07	2.1	9.71e-05	0.0202	SLITRK5	Delgado-Calle et al
chr1	15809592	15809592	+	5.86127e-20	7.50336e-17	5.22824	7.4262e-14	cg23002761	16085642	276050	0.06	1.81	0.0001729	0.028	FBLIM1	Delgado-Calle et al
chr19	986657	986657	+	1.23902e-19	1.66207e-16	-6.73102	1.56978e-13	cg19912436	708918	-277739	0.12	2.26	0.0004431	0.0456	PALM	Delgado-Calle et al
chr8	11844290	11844290	+	5.81999e-09	1.28038e-06	1.06378	0.00735197	cg11981599	11566526	-277764	0.07	1.53	0.0001634	0.0276	GATA4	Delgado-Calle et al
chr5	140711947	140711947	+	1.10823e-11	4.71548e-09	6.95541	1.40247e-05	cg06899976	140430962	-280985	0.08	1.54	0.0004279	0.0454	PCDHB1	Delgado-Calle et al
chr11	537403	537403	+	9.22071e-09	2.10498e-06	0.499563	0.011645	cg22016649	818917	281514	0.09	1.65	0.000372	0.0429	PNPLA2	Delgado-Calle et al
chr9	137251947	137251947	+	1.19587e-09	2.59982e-07	-3.35478	0.00151169	cg26024843	137533949	282002	0.07	2.01	6e-06	0.00526	COL5A1	Delgado-Calle et al
chr19	991297	991297	+	3.00865e-08	5.28309e-06	1.39282	0.0379701	cg19912436	708918	-282379	0.12	2.26	0.0004431	0.0456	PALM	Delgado-Calle et al
chr11	1103357	1103357	+	7.44115e-12	3.96133e-09	-3.69356	9.4174e-06	cg22016649	818917	-284440	0.09	1.65	0.000372	0.0429	PNPLA2	Delgado-Calle et al
chr5	135161419	135161419	+	1.1056e-16	9.07249e-14	-6.8045	1.40041e-10	cg04897683	134871462	-289957	0.1	1.78	1.81e-05	0.00931	NEUROG1	Delgado-Calle et al
chr19	55447611	55447611	+	4.39644e-13	2.81056e-10	3.12925	5.56588e-07	cg26457013	55740188	292577	-0.09	0.53	0.0002199	0.0325	TMEM86B	Delgado-Calle et al
chr11	123359308	123359308	+	6.83761e-14	5.05254e-11	7.76232	8.65776e-08	cg19096475	123066529	-292779	0.06	1.49	0.0003542	0.0426	ASAM	Delgado-Calle et al
chr12	111475009	111475009	+	1.02263e-12	6.29437e-10	-4.72939	1.29453e-06	cg04375036	111181819	-293190	0.06	1.36	0.0002619	0.036	PPP1CC	Delgado-Calle et al
chr12	130943107	130943107	+	1.95763e-29	5.17416e-26	7.99186	2.48117e-23	cg23054883	130647580	-295527	0.09	2.51	5.83e-05	0.0155	FZD10	Delgado-Calle et al
chr19	1004871	1004871	+	9.75492e-12	4.47271e-09	1.9138	1.23451e-05	cg19912436	708918	-295953	0.12	2.26	0.0004431	0.0456	PALM	Delgado-Calle et al
chr9	137237662	137237662	+	4.08549e-10	9.7575e-08	-3.04998	0.000516612	cg26024843	137533949	296287	0.07	2.01	6e-06	0.00526	COL5A1	Delgado-Calle et al
chr19	411093	411093	+	1.55789e-12	8.9146e-10	-0.755586	1.97202e-06	cg19912436	708918	297825	0.12	2.26	0.0004431	0.0456	PALM	Delgado-Calle et al
chr5	140729951	140729951	+	1.528e-08	3.14875e-06	3.95302	0.019292	cg06899976	140430962	-298989	0.08	1.54	0.0004279	0.0454	PCDHB1	Delgado-Calle et al
chr6	166374945	166374945	+	2.22154e-11	9.97029e-09	-6.27213	2.81105e-05	cg24133115	166075520	-299425	0.1	1.91	8e-05	0.0187	PDE10A	Delgado-Calle et al
chr1	18733716	18733716	+	1.53689e-09	3.91289e-07	-6.19363	0.00194258	cg17945001	18434118	-299598	0.07	2.05	3.7e-06	0.00391	IGSF21	Delgado-Calle et al
chr19	56041256	56041256	+	1.08023e-10	3.79585e-08	0.818516	0.000136645	cg26457013	55740188	-301068	-0.09	0.53	0.0002199	0.0325	TMEM86B	Delgado-Calle et al
chr10	104836941	104836941	+	5.71872e-45	2.38593e-41	1.17831	7.24951e-39	cg15227982	104535854	-301087	0.08	1.69	6.6e-05	0.0163	C10orf26	Delgado-Calle et al
chr12	130948834	130948834	+	1.2584e-09	3.82046e-07	-2.00902	0.00159069	cg23054883	130647580	-301254	0.09	2.51	5.83e-05	0.0155	FZD10	Delgado-Calle et al
chr19	56687512	56687512	+	5.07672e-15	4.15418e-12	-5.37629	6.42935e-09	cg03289872	56989102	301590	0.04	1.6	0.0002063	0.0313	ZNF667	Delgado-Calle et al
chr19	56687478	56687478	+	3.96832e-18	4.27263e-15	-7.33592	5.02711e-12	cg03289872	56989102	301624	0.04	1.6	0.0002063	0.0313	ZNF667	Delgado-Calle et al
chr7	150798979	150798979	+	8.97965e-12	3.9647e-09	-1.67575	1.13641e-05	cg02244695	150497346	-301633	0.05	1.71	2.22e-05	0.0107	TMEM176A	Delgado-Calle et al
chr9	130608805	130608805	+	1.20606e-08	1.97917e-06	-2.99986	0.0152295	cg01871963	130910995	302190	-0.08	0.58	0.0004324	0.0455	LCN2	Delgado-Calle et al
chr16	57702893	57702893	+	5.54874e-11	2.06771e-08	-6.14356	7.01996e-05	cg10624445	58006124	303231	-0.1	0.63	4.63e-05	0.0139	CNGB1	Delgado-Calle et al
chr20	61036355	61036355	+	3.34308e-12	1.12736e-09	-1.66782	4.23138e-06	cg03567830	61339871	303516	0.12	2.64	1e-07	1e-07	NTSR1	Delgado-Calle et al
chr20	61036350	61036350	+	1.03005e-08	1.84311e-06	-0.620813	0.013008	cg03567830	61339871	303521	0.12	2.64	1e-07	1e-07	NTSR1	Delgado-Calle et al
chr11	1123198	1123198	+	5.92016e-13	3.69412e-10	4.49033	7.4946e-07	cg22016649	818917	-304281	0.09	1.65	0.000372	0.0429	PNPLA2	Delgado-Calle et al
chr2	107199136	107199136	+	9.76852e-11	3.2358e-08	6.04862	0.000123572	cg04434339	107503547	304411	0.05	1.71	0.0002054	0.0313	ST6GAL2	Delgado-Calle et al
chr9	137228025	137228025	+	1.02017e-10	3.00171e-08	-4.30444	0.00012905	cg26024843	137533949	305924	0.07	2.01	6e-06	0.00526	COL5A1	Delgado-Calle et al
chr10	129228353	129228353	+	5.77917e-11	2.00929e-08	-1.94642	7.3114e-05	cg13929328	129535898	307545	0.13	2.24	1.7e-06	0.00237	FOXI2	Delgado-Calle et al
chr15	99504128	99504128	+	9.79619e-19	1.08819e-15	-10.7577	1.24105e-12	cg22375192	99193466	-310662	0.11	2.46	1e-07	0.00047	IGF1R	Delgado-Calle et al
chr22	22069941	22069941	+	6.46393e-15	4.30874e-12	-10.924	8.186e-09	cg00013618	22380839	310898	-0.07	0.68	0.0001017	0.0209		Delgado-Calle et al
chr19	1020667	1020667	+	2.31883e-08	4.33208e-06	0.0962161	0.0292694	cg19912436	708918	-311749	0.12	2.26	0.0004431	0.0456	PALM	Delgado-Calle et al
chr15	74345104	74345104	+	3.83661e-12	2.61521e-09	8.76148	4.85595e-06	cg06285340	74659901	314797	-0.08	0.53	5.97e-05	0.0156	CYP11A1	Delgado-Calle et al
chr9	102021703	102021703	+	1.13483e-11	4.34064e-09	-2.90806	1.43613e-05	cg19461644	101706617	-315086	0.05	1.7	0.0001068	0.0214	COL15A1	Delgado-Calle et al
chr9	102021718	102021718	+	2.77007e-11	9.58621e-09	-2.54806	3.50501e-05	cg19461644	101706617	-315101	0.05	1.7	0.0001068	0.0214	COL15A1	Delgado-Calle et al
chr20	61024744	61024744	+	3.45974e-50	1.14841e-46	-5.67483	4.386e-44	cg03567830	61339871	315127	0.12	2.64	1e-07	1e-07	NTSR1	Delgado-Calle et al
chr9	102021909	102021909	+	8.67188e-11	2.6259e-08	-3.66592	0.000109702	cg19461644	101706617	-315292	0.05	1.7	0.0001068	0.0214	COL15A1	Delgado-Calle et al
chr9	102021916	102021916	+	2.34125e-12	1.04476e-09	-3.37702	2.96348e-06	cg19461644	101706617	-315299	0.05	1.7	0.0001068	0.0214	COL15A1	Delgado-Calle et al
chr9	102021934	102021934	+	7.35866e-13	3.37248e-10	-3.4039	9.31554e-07	cg19461644	101706617	-315317	0.05	1.7	0.0001068	0.0214	COL15A1	Delgado-Calle et al
chr9	102021946	102021946	+	2.08038e-12	9.36566e-10	-3.89715	2.63333e-06	cg19461644	101706617	-315329	0.05	1.7	0.0001068	0.0214	COL15A1	Delgado-Calle et al
chr9	102021951	102021951	+	1.28089e-13	6.45156e-11	-4.23186	1.62177e-07	cg19461644	101706617	-315334	0.05	1.7	0.0001068	0.0214	COL15A1	Delgado-Calle et al
chr9	102022059	102022059	+	1.66625e-26	1.6953e-23	-6.06493	2.11173e-20	cg19461644	101706617	-315442	0.05	1.7	0.0001068	0.0214	COL15A1	Delgado-Calle et al
chr9	102022072	102022072	+	2.5652e-21	2.00763e-18	-4.75054	3.25036e-15	cg19461644	101706617	-315455	0.05	1.7	0.0001068	0.0214	COL15A1	Delgado-Calle et al
chr9	102022088	102022088	+	9.49169e-26	8.94178e-23	-6.54586	1.20291e-19	cg19461644	101706617	-315471	0.05	1.7	0.0001068	0.0214	COL15A1	Delgado-Calle et al
chr20	61657028	61657028	+	9.29838e-18	6.91885e-15	8.3133	1.1779e-11	cg03567830	61339871	-317157	0.12	2.64	1e-07	1e-07	NTSR1	Delgado-Calle et al
chr4	177241080	177241080	+	8.92805e-09	1.62911e-06	5.59209	0.0112756	cg22821324	176923439	-317641	0.05	1.58	0.0003033	0.0388	GPM6A	Delgado-Calle et al
chr9	137853157	137853157	+	2.20879e-11	7.96463e-09	-2.01324	2.79492e-05	cg26024843	137533949	-319208	0.07	2.01	6e-06	0.00526	COL5A1	Delgado-Calle et al
chr1	228071635	228071635	+	5.92956e-09	1.24468e-06	4.41818	0.00749031	cg26683023	227750892	-320743	0.04	1.28	0.0002691	0.0366	ZNF678	Delgado-Calle et al
chr5	180397770	180397770	+	1.53127e-14	1.06617e-11	-3.5548	1.93911e-08	cg00489401	180075875	-321895	0.1	1.8	0.0003774	0.043	FLT4	Delgado-Calle et al
chr19	14670953	14670953	+	2.10406e-08	3.99469e-06	-15.8502	0.0265602	cg04645174	14993513	322560	-0.07	0.7	0.0003717	0.0429	OR7A17	Delgado-Calle et al
chr6	43251172	43251172	+	1.79739e-09	5.56715e-07	-2.09899	0.00227167	cg27588902	42928151	-323021	0.07	1.7	3.64e-05	0.0126	GNMT	Delgado-Calle et al
chr20	9495405	9495405	+	1.27526e-08	2.2141e-06	-19.1358	0.0161027	cg12645220	9819272	323867	0.06	1.76	0.0003936	0.0441	PAK7	Delgado-Calle et al
chr20	9495398	9495398	+	1.16386e-10	3.06901e-08	-23.4427	0.00014722	cg12645220	9819272	323874	0.06	1.76	0.0003936	0.0441	PAK7	Delgado-Calle et al
chr6	43253388	43253388	+	8.57192e-12	4.18904e-09	6.32673	1.08482e-05	cg27588902	42928151	-325237	0.07	1.7	3.64e-05	0.0126	GNMT	Delgado-Calle et al
chr7	55412600	55412600	+	9.25722e-10	2.6357e-07	1.86584	0.00117029	cg14094960	55086890	-325710	0.07	1.85	0.0002971	0.0383	EGFR	Delgado-Calle et al
chr7	55412602	55412602	+	2.41315e-08	4.42386e-06	2.33534	0.0304592	cg14094960	55086890	-325712	0.07	1.85	0.0002971	0.0383	EGFR	Delgado-Calle et al
chr7	55412610	55412610	+	3.06405e-08	5.36471e-06	0.755387	0.0386686	cg14094960	55086890	-325720	0.07	1.85	0.0002971	0.0383	EGFR	Delgado-Calle et al
chr7	55412613	55412613	+	1.68143e-10	5.95635e-08	1.1039	0.000212672	cg14094960	55086890	-325723	0.07	1.85	0.0002971	0.0383	EGFR	Delgado-Calle et al
chr19	1035222	1035222	+	1.86333e-44	8.02489e-41	-1.9885	2.3621e-38	cg19912436	708918	-326304	0.12	2.26	0.0004431	0.0456	PALM	Delgado-Calle et al
chr19	1036571	1036571	+	2.34438e-10	7.61253e-08	2.21741	0.000296496	cg19912436	708918	-327653	0.12	2.26	0.0004431	0.0456	PALM	Delgado-Calle et al
chr19	14664858	14664858	+	1.16196e-10	4.046e-08	-3.11646	0.00014698	cg04645174	14993513	328655	-0.07	0.7	0.0003717	0.0429	OR7A17	Delgado-Calle et al
chr9	110580502	110580502	+	3.19179e-24	2.84861e-21	2.44096	4.04481e-18	cg07309102	110251826	-328676	0.05	2.07	3.37e-05	0.0121	KLF4	Delgado-Calle et al
chr9	110580505	110580505	+	3.3931e-09	6.39304e-07	13.4127	0.00428731	cg07309102	110251826	-328679	0.05	2.07	3.37e-05	0.0121	KLF4	Delgado-Calle et al
chr8	37985835	37985835	+	2.44082e-10	7.77823e-08	-2.42013	0.000308688	cg20011352	37655269	-330566	0.04	1.63	0.0004347	0.0455	GPR124	Delgado-Calle et al
chr11	487666	487666	+	6.68571e-19	7.22045e-16	-4.48929	8.47002e-13	cg22016649	818917	331251	0.09	1.65	0.000372	0.0429	PNPLA2	Delgado-Calle et al
chr18	46397179	46397179	+	9.9383e-13	7.59126e-10	-2.64252	1.25807e-06	cg18530324	46064992	-332187	0.09	1.46	0.0001186	0.0225	KIAA0427	Delgado-Calle et al
chr11	3239725	3239725	+	1.42394e-09	4.07996e-07	-1.36628	0.00179986	cg23548479	2906679	-333046	0.04	1.53	0.0002423	0.035	CDKN1C	Delgado-Calle et al
chr5	1549772	1549772	+	3.25442e-16	2.53478e-13	-8.34037	4.12204e-10	cg03963198	1882871	333099	0.11	1.84	2.75e-05	0.011	IRX4	Delgado-Calle et al
chr11	2221300	2221300	+	6.64349e-10	2.08431e-07	2.5327	0.000839954	cg16465939	2554410	333110	0.09	1.85	0.0001409	0.0245	KCNQ1	Delgado-Calle et al
chr5	178701725	178701725	+	1.35286e-09	3.90997e-07	5.5427	0.00171004	cg23037403	178368183	-333542	0.09	1.72	0.0004224	0.0454	ZNF454	Delgado-Calle et al
chr5	179741080	179741080	+	7.62844e-14	4.65708e-11	-10.2058	9.659e-08	cg00489401	180075875	334795	0.1	1.8	0.0003774	0.043	FLT4	Delgado-Calle et al
chr5	179741066	179741066	+	7.18404e-15	5.1583e-12	-10.9707	9.09792e-09	cg00489401	180075875	334809	0.1	1.8	0.0003774	0.043	FLT4	Delgado-Calle et al
chr5	179741062	179741062	+	1.68518e-17	1.48923e-14	-12.5118	2.1347e-11	cg00489401	180075875	334813	0.1	1.8	0.0003774	0.043	FLT4	Delgado-Calle et al
chr5	179741059	179741059	+	1.84449e-13	1.07292e-10	-9.39761	2.3353e-07	cg00489401	180075875	334816	0.1	1.8	0.0003774	0.043	FLT4	Delgado-Calle et al
chr13	99739327	99739327	+	2.59582e-08	5.06919e-06	5.9756	0.0327633	cg10694152	99404506	-334821	0.08	1.77	0.0002452	0.035	SLC15A1	Delgado-Calle et al
chr5	179741039	179741039	+	4.28569e-09	1.07619e-06	-9.85751	0.00541459	cg00489401	180075875	334836	0.1	1.8	0.0003774	0.043	FLT4	Delgado-Calle et al
chr5	179741008	179741008	+	1.57741e-14	1.0819e-11	-11.2463	1.99754e-08	cg00489401	180075875	334867	0.1	1.8	0.0003774	0.043	FLT4	Delgado-Calle et al
chr5	179740999	179740999	+	2.2511e-23	3.5671e-20	-13.7995	2.85262e-17	cg00489401	180075875	334876	0.1	1.8	0.0003774	0.043	FLT4	Delgado-Calle et al
chr5	179740994	179740994	+	6.56112e-23	9.726e-20	-12.7933	8.3142e-17	cg00489401	180075875	334881	0.1	1.8	0.0003774	0.043	FLT4	Delgado-Calle et al
chr17	42246289	42246289	+	2.64656e-21	3.68144e-18	19.3325	3.35343e-15	cg10065416	41910894	-335395	0.03	1.58	3.81e-05	0.0126	MPP3	Delgado-Calle et al
chr19	1045172	1045172	+	1.83274e-61	1.24975e-57	7.01176	2.32354e-55	cg19912436	708918	-336254	0.12	2.26	0.0004431	0.0456	PALM	Delgado-Calle et al
chr10	88391985	88391985	+	2.57082e-12	1.06371e-09	0.668059	3.25401e-06	cg09715672	88728278	336293	0.1	2.39	3e-07	0.00071	C10orf116	Delgado-Calle et al
chr7	26868344	26868344	+	1.06797e-11	4.64792e-09	-13.6438	1.35152e-05	cg27009703	27204894	336550	0.11	2.2	2.6e-06	0.00293	HOXA9	Delgado-Calle et al
chr9	130572186	130572186	+	3.32149e-14	1.76009e-11	-3.06639	4.20588e-08	cg01871963	130910995	338809	-0.08	0.58	0.0004324	0.0455	LCN2	Delgado-Calle et al
chr9	130572181	130572181	+	6.36638e-16	3.99836e-13	-3.16284	8.06338e-10	cg01871963	130910995	338814	-0.08	0.58	0.0004324	0.0455	LCN2	Delgado-Calle et al
chr9	130572163	130572163	+	4.44158e-15	2.65823e-12	-3.14325	5.62502e-09	cg01871963	130910995	338832	-0.08	0.58	0.0004324	0.0455	LCN2	Delgado-Calle et al
chr12	130986953	130986953	+	2.28444e-08	4.66567e-06	-4.63449	0.0288355	cg23054883	130647580	-339373	0.09	2.51	5.83e-05	0.0155	FZD10	Delgado-Calle et al
chr19	53837478	53837478	+	2.47223e-09	6.0933e-07	1.79629	0.00312421	cg02440177	53496695	-340783	0.08	2.11	0.0001209	0.0226	ZNF702P	Delgado-Calle et al
chr19	53837480	53837480	+	2.814e-09	6.82689e-07	1.9924	0.00355592	cg02440177	53496695	-340785	0.08	2.11	0.0001209	0.0226	ZNF702P	Delgado-Calle et al
chr19	1049868	1049868	+	6.24936e-16	5.44013e-13	11.8506	7.91518e-10	cg19912436	708918	-340950	0.12	2.26	0.0004431	0.0456	PALM	Delgado-Calle et al
chr20	60998832	60998832	+	1.67643e-11	5.15741e-09	-5.80217	2.12139e-05	cg03567830	61339871	341039	0.12	2.64	1e-07	1e-07	NTSR1	Delgado-Calle et al
chr11	3249552	3249552	+	3.22802e-59	2.01425e-55	-0.0122973	4.09243e-53	cg23548479	2906679	-342873	0.04	1.53	0.0002423	0.035	CDKN1C	Delgado-Calle et al
chr19	55395546	55395546	+	3.9939e-11	1.55625e-08	-9.00978	5.05317e-05	cg26457013	55740188	344642	-0.09	0.53	0.0002199	0.0325	TMEM86B	Delgado-Calle et al
chr16	67907278	67907278	+	1.74202e-10	5.87756e-08	2.20419	0.000220333	cg04925864	67562517	-344761	0.04	1.77	0.0001156	0.0221	FAM65A	Delgado-Calle et al
chr12	66563328	66563328	+	1.56476e-08	3.348e-06	-11.2743	0.0197557	cg03251079	66218285	-345043	0.05	1.71	3.97e-05	0.0126	HMGA2	Delgado-Calle et al
chr19	56644039	56644039	+	1.04568e-19	1.45027e-16	2.96732	1.32484e-13	cg03289872	56989102	345063	0.04	1.6	0.0002063	0.0313	ZNF667	Delgado-Calle et al
chr18	77659532	77659532	+	2.32644e-10	8.88512e-08	-2.60828	0.000294228	cg23922708	78005180	345648	0.05	1.9	0.0002504	0.0352	PARD6G	Delgado-Calle et al
chr18	77659261	77659261	+	6.26006e-09	1.46711e-06	-2.89055	0.00790754	cg23922708	78005180	345919	0.05	1.9	0.0002504	0.0352	PARD6G	Delgado-Calle et al
chr18	77659259	77659259	+	7.45055e-15	9.03867e-12	-4.46421	9.43541e-09	cg23922708	78005180	345921	0.05	1.9	0.0002504	0.0352	PARD6G	Delgado-Calle et al
chr18	77659240	77659240	+	1.21908e-08	2.64652e-06	-3.30139	0.0153938	cg23922708	78005180	345940	0.05	1.9	0.0002504	0.0352	PARD6G	Delgado-Calle et al
chr18	77659236	77659236	+	1.93088e-11	1.00052e-08	-4.97528	2.44331e-05	cg23922708	78005180	345944	0.05	1.9	0.0002504	0.0352	PARD6G	Delgado-Calle et al
chr20	60993086	60993086	+	1.62513e-09	3.60729e-07	1.38294	0.00205405	cg03567830	61339871	346785	0.12	2.64	1e-07	1e-07	NTSR1	Delgado-Calle et al
chr11	3253533	3253533	+	6.49911e-09	1.58901e-06	-12.1968	0.00820931	cg23548479	2906679	-346854	0.04	1.53	0.0002423	0.035	CDKN1C	Delgado-Calle et al
chr11	3254031	3254031	+	3.49029e-40	1.03164e-36	0.139067	4.42436e-34	cg23548479	2906679	-347352	0.04	1.53	0.0002423	0.035	CDKN1C	Delgado-Calle et al
chr11	470262	470262	+	7.93501e-09	1.88027e-06	4.30503	0.0100221	cg22016649	818917	348655	0.09	1.65	0.000372	0.0429	PNPLA2	Delgado-Calle et al
chr10	72083660	72083660	+	2.83465e-08	5.60943e-06	-1.47651	0.0357758	cg02503850	72432552	348892	0.07	1.67	0.0001404	0.0245	ADAMTS14	Delgado-Calle et al
chr3	45635329	45635329	+	3.58916e-09	1.05601e-06	0.596687	0.00453494	cg25226014	45984942	349613	-0.08	0.69	0.0004491	0.0456	CXCR6	Delgado-Calle et al
chr3	45635317	45635317	+	2.88084e-08	6.34659e-06	0.704651	0.0363583	cg25226014	45984942	349625	-0.08	0.69	0.0004491	0.0456	CXCR6	Delgado-Calle et al
chr16	578191	578191	+	4.88311e-10	1.5133e-07	2.38614	0.000617441	cg10647513	227203	-350988	0.11	2.31	1e-06	0.00182	HBA1	Delgado-Calle et al
chr19	56092927	56092927	+	2.7272e-09	6.64172e-07	-24.8074	0.00344629	cg26457013	55740188	-352739	-0.09	0.53	0.0002199	0.0325	TMEM86B	Delgado-Calle et al
chr22	47285508	47285508	+	6.45744e-09	1.51758e-06	-1.26553	0.00815672	cg06268694	46932642	-352866	0.11	1.59	0.0001753	0.0282	CELSR1	Delgado-Calle et al
chr6	36709514	36709514	+	3.44367e-20	5.2228e-17	3.73481	4.36318e-14	cg05216141	36354960	-354554	0.05	1.92	0.0001039	0.021	ETV7	Delgado-Calle et al
chr18	74607417	74607417	+	1.02375e-22	3.0162e-19	2.48279	1.29727e-16	cg04534765	74962369	354952	0.07	1.92	1.2e-05	0.0076	GALR1	Delgado-Calle et al
chr6	1034773	1034773	+	1.92081e-16	1.65651e-13	23.7122	2.43294e-10	cg08045570	1390502	355729	0.05	1.98	1.21e-05	0.0076	FOXF2	Delgado-Calle et al
chr5	179718410	179718410	+	2.59987e-12	1.25761e-09	14.0938	3.29078e-06	cg00489401	180075875	357465	0.1	1.8	0.0003774	0.043	FLT4	Delgado-Calle et al
chr2	241401741	241401741	+	1.48468e-22	2.29505e-19	-3.54813	1.88133e-16	cg14662379	241759279	357538	0.06	1.62	0.0002638	0.0361	KIF1A	Delgado-Calle et al
chr17	37023617	37023617	+	2.08784e-10	7.89016e-08	-2.24107	0.000264062	cg21309147	37382234	358617	0.06	1.98	5.33e-05	0.0145	STAC2	Delgado-Calle et al
chr17	37023588	37023588	+	1.11165e-09	3.25911e-07	-3.06427	0.00140527	cg21309147	37382234	358646	0.06	1.98	5.33e-05	0.0145	STAC2	Delgado-Calle et al
chr9	137172989	137172989	+	5.80988e-13	2.68688e-10	-2.91939	7.35503e-07	cg26024843	137533949	360960	0.07	2.01	6e-06	0.00526	COL5A1	Delgado-Calle et al
chr4	109320955	109320955	+	7.37418e-10	1.82329e-07	-3.16865	0.000932303	cg24727182	109684250	363295	0.02	1.66	0.0003609	0.0429	AGXT2L1	Delgado-Calle et al
chr7	150864171	150864171	+	6.74816e-09	1.52283e-06	4.86203	0.0085237	cg02244695	150497346	-366825	0.05	1.71	2.22e-05	0.0107	TMEM176A	Delgado-Calle et al
chr10	104169016	104169016	+	2.28825e-10	7.2508e-08	0.190892	0.000289399	cg15227982	104535854	366838	0.08	1.69	6.6e-05	0.0163	C10orf26	Delgado-Calle et al
chr11	450679	450679	+	1.20948e-08	2.63972e-06	7.37591	0.0152726	cg22016649	818917	368238	0.09	1.65	0.000372	0.0429	PNPLA2	Delgado-Calle et al
chr11	450667	450667	+	6.5298e-09	1.58901e-06	8.25537	0.00824804	cg22016649	818917	368250	0.09	1.65	0.000372	0.0429	PNPLA2	Delgado-Calle et al
chr11	450664	450664	+	8.60555e-09	1.99842e-06	7.82434	0.0108685	cg22016649	818917	368253	0.09	1.65	0.000372	0.0429	PNPLA2	Delgado-Calle et al
chr11	450659	450659	+	1.25063e-08	2.70296e-06	7.45055	0.0157919	cg22016649	818917	368258	0.09	1.65	0.000372	0.0429	PNPLA2	Delgado-Calle et al
chr11	450657	450657	+	1.21271e-08	2.63972e-06	7.45055	0.0153134	cg22016649	818917	368260	0.09	1.65	0.000372	0.0429	PNPLA2	Delgado-Calle et al
chr11	450653	450653	+	2.36036e-08	4.63481e-06	6.92748	0.0297933	cg22016649	818917	368264	0.09	1.65	0.000372	0.0429	PNPLA2	Delgado-Calle et al
chr6	31909340	31909340	+	1.90085e-12	1.00728e-09	-4.56092	2.40611e-06	cg17709873	31540456	-368884	-0.12	0.53	5.2e-06	0.00473	LTA	Delgado-Calle et al
chr14	100109062	100109062	+	1.95867e-13	1.28524e-10	5.83707	2.47985e-07	cg02452985	99737548	-371514	0.04	1.9	3.67e-05	0.0126	BCL11B	Delgado-Calle et al
chr18	77632565	77632565	+	2.38939e-09	6.7504e-07	20.024	0.00301958	cg23922708	78005180	372615	0.05	1.9	0.0002504	0.0352	PARD6G	Delgado-Calle et al
chr19	335946	335946	+	2.74001e-21	4.48419e-18	9.02466	3.47184e-15	cg19912436	708918	372972	0.12	2.26	0.0004431	0.0456	PALM	Delgado-Calle et al
chr7	150871500	150871500	+	7.27418e-09	1.61757e-06	-1.73323	0.00918782	cg02244695	150497346	-374154	0.05	1.71	2.22e-05	0.0107	TMEM176A	Delgado-Calle et al
chr6	31165294	31165294	+	6.30044e-09	1.60312e-06	-0.860865	0.00795851	cg17709873	31540456	375162	-0.12	0.53	5.2e-06	0.00473	LTA	Delgado-Calle et al
chr6	31165290	31165290	+	8.06687e-09	1.96023e-06	-0.638572	0.0101885	cg17709873	31540456	375166	-0.12	0.53	5.2e-06	0.00473	LTA	Delgado-Calle et al
chr6	31165278	31165278	+	1.01782e-08	2.43294e-06	-0.141284	0.0128536	cg17709873	31540456	375178	-0.12	0.53	5.2e-06	0.00473	LTA	Delgado-Calle et al
chr2	241383967	241383967	+	1.35444e-24	2.7711e-21	7.51481	1.71644e-18	cg14662379	241759279	375312	0.06	1.62	0.0002638	0.0361	KIF1A	Delgado-Calle et al
chr20	10198803	10198803	+	3.74401e-08	5.54038e-06	0.184719	0.0472429	cg12388309	9819805	-378998	0.05	1.61	0.0003632	0.0429	PAK7	Delgado-Calle et al
chr20	10198816	10198816	+	3.39511e-13	1.43459e-10	0.628318	4.29831e-07	cg12388309	9819805	-379011	0.05	1.61	0.0003632	0.0429	PAK7	Delgado-Calle et al
chr8	38034282	38034282	+	5.83992e-13	2.90919e-10	0.500448	7.39305e-07	cg20011352	37655269	-379013	0.04	1.63	0.0004347	0.0455	GPR124	Delgado-Calle et al
chr8	38034286	38034286	+	5.47155e-10	1.59151e-07	0.418021	0.000691819	cg20011352	37655269	-379017	0.04	1.63	0.0004347	0.0455	GPR124	Delgado-Calle et al
chr5	2370954	2370954	+	1.73437e-31	4.42779e-28	6.8366	2.19828e-25	cg15433631	2751541	380587	0.15	2.02	0.0001082	0.0215	IRX2	Delgado-Calle et al
chr22	47313268	47313268	+	5.55712e-28	1.45525e-24	-5.20673	7.04306e-22	cg06268694	46932642	-380626	0.11	1.59	0.0001753	0.0282	CELSR1	Delgado-Calle et al
chr18	46447916	46447916	+	1.14996e-10	4.56083e-08	-1.42823	0.000145462	cg18530324	46064992	-382924	0.09	1.46	0.0001186	0.0225	KIAA0427	Delgado-Calle et al
chr3	195682596	195682596	+	2.72275e-08	6.11889e-06	11.2204	0.0343643	cg05445326	196065569	382973	0.04	1.28	0.0004164	0.0454	TM4SF19	Delgado-Calle et al
chr14	101578313	101578313	+	8.11244e-11	3.43651e-08	-0.572689	0.000102626	cg09971646	101194145	-384168	0.09	1.46	0.000446	0.0456	DLK1	Delgado-Calle et al
chr14	101578339	101578339	+	3.53861e-14	2.69137e-11	-2.08636	4.48081e-08	cg09971646	101194145	-384194	0.09	1.46	0.000446	0.0456	DLK1	Delgado-Calle et al
chr16	68385425	68385425	+	4.11502e-15	2.873e-12	3.73697	5.21149e-09	cg00240312	68771514	386089	0.09	1.91	5.31e-05	0.0145	CDH1	Delgado-Calle et al
chr7	150110180	150110180	+	1.30614e-22	2.15089e-19	-5.74184	1.6551e-16	cg02244695	150497346	387166	0.05	1.71	2.22e-05	0.0107	TMEM176A	Delgado-Calle et al
chr19	56127789	56127789	+	2.97733e-08	5.27335e-06	-0.876026	0.0375752	cg26457013	55740188	-387601	-0.09	0.53	0.0002199	0.0325	TMEM86B	Delgado-Calle et al
chr16	615048	615048	+	4.47723e-61	2.09194e-57	-7.37871	5.67621e-55	cg10647513	227203	-387845	0.11	2.31	1e-06	0.00182	HBA1	Delgado-Calle et al
chr18	77128144	77128144	+	1.16454e-12	8.57755e-10	0.00377218	1.47416e-06	cg15191648	76740262	-387882	0.12	1.91	2.75e-05	0.011	SALL3	Delgado-Calle et al
chr12	6882569	6882569	+	9.37668e-10	2.9258e-07	-5.28319	0.00118539	cg15784615	6493767	-388802	0.12	1.73	1.02e-05	0.0071	LTBR	Delgado-Calle et al
chr14	101583077	101583077	+	1.36129e-12	7.59262e-10	-7.6092	1.72318e-06	cg09971646	101194145	-388932	0.09	1.46	0.000446	0.0456	DLK1	Delgado-Calle et al
chr3	139654317	139654317	+	6.42402e-10	2.35486e-07	0.526156	0.000812216	cg12497564	139258295	-396022	0.07	2.12	2.97e-05	0.0113	RBP1	Delgado-Calle et al
chr5	79551721	79551721	+	1.63433e-10	5.86743e-08	-1.0989	0.000206716	cg08244028	79949339	397618	-0.07	0.71	0.0003777	0.043	MSH3	Delgado-Calle et al
chr2	242157214	242157214	+	3.53338e-09	7.87786e-07	3.05755	0.00446449	cg14662379	241759279	-397935	0.06	1.62	0.0002638	0.0361	KIF1A	Delgado-Calle et al
chr3	195667107	195667107	+	4.34672e-09	1.22259e-06	-3.81224	0.00549163	cg05445326	196065569	398462	0.04	1.28	0.0004164	0.0454	TM4SF19	Delgado-Calle et al
chr11	32851278	32851278	+	1.84244e-08	3.77626e-06	0.440842	0.0232592	cg22533573	32452771	-398507	0.05	1.61	0.0001834	0.0289	WT1	Delgado-Calle et al
chr19	309276	309276	+	3.23265e-12	1.7289e-09	-2.17108	4.09162e-06	cg19912436	708918	399642	0.12	2.26	0.0004431	0.0456	PALM	Delgado-Calle et al
chr5	178768920	178768920	+	1.38213e-08	2.91483e-06	-1.83285	0.0174515	cg23037403	178368183	-400737	0.09	1.72	0.0004224	0.0454	ZNF454	Delgado-Calle et al
chr20	60938309	60938309	+	4.87802e-11	1.39088e-08	-9.34826	6.17155e-05	cg03567830	61339871	401562	0.12	2.64	1e-07	1e-07	NTSR1	Delgado-Calle et al
chr9	137131610	137131610	+	1.12826e-10	3.17105e-08	-2.94225	0.000142718	cg26024843	137533949	402339	0.07	2.01	6e-06	0.00526	COL5A1	Delgado-Calle et al
chr14	100141634	100141634	+	1.77507e-08	3.47386e-06	2.10099	0.0224092	cg02452985	99737548	-404086	0.04	1.9	3.67e-05	0.0126	BCL11B	Delgado-Calle et al
chr19	14586980	14586980	+	3.40526e-11	1.35265e-08	8.04634	4.30855e-05	cg04645174	14993513	406533	-0.07	0.7	0.0003717	0.0429	OR7A17	Delgado-Calle et al
chr19	53906926	53906926	+	1.49449e-13	1.01067e-10	9.72559	1.89219e-07	cg02440177	53496695	-410231	0.08	2.11	0.0001209	0.0226	ZNF702P	Delgado-Calle et al
chr9	137122570	137122570	+	8.15321e-36	1.80333e-32	11.9619	1.03347e-29	cg26024843	137533949	411379	0.07	2.01	6e-06	0.00526	COL5A1	Delgado-Calle et al
chr11	407449	407449	+	1.84205e-09	5.19838e-07	6.22293	0.0023281	cg22016649	818917	411468	0.09	1.65	0.000372	0.0429	PNPLA2	Delgado-Calle et al
chr11	407445	407445	+	8.73366e-10	2.68019e-07	7.31583	0.00110412	cg22016649	818917	411472	0.09	1.65	0.000372	0.0429	PNPLA2	Delgado-Calle et al
chr11	407443	407443	+	9.37941e-10	2.84724e-07	6.76938	0.00118573	cg22016649	818917	411474	0.09	1.65	0.000372	0.0429	PNPLA2	Delgado-Calle et al
chr11	407432	407432	+	8.7814e-09	2.02113e-06	5.87826	0.0110905	cg22016649	818917	411485	0.09	1.65	0.000372	0.0429	PNPLA2	Delgado-Calle et al
chr11	407430	407430	+	2.15524e-08	4.33822e-06	5.3333	0.0272059	cg22016649	818917	411487	0.09	1.65	0.000372	0.0429	PNPLA2	Delgado-Calle et al
chr20	60927482	60927482	+	7.27562e-09	1.35008e-06	-8.48659	0.00918964	cg03567830	61339871	412389	0.12	2.64	1e-07	1e-07	NTSR1	Delgado-Calle et al
chr20	60927475	60927475	+	6.31264e-15	3.35442e-12	10.8455	7.99444e-09	cg03567830	61339871	412396	0.12	2.64	1e-07	1e-07	NTSR1	Delgado-Calle et al
chr11	123479752	123479752	+	1.0926e-09	3.25753e-07	3.03489	0.00138119	cg19096475	123066529	-413223	0.06	1.49	0.0003542	0.0426	ASAM	Delgado-Calle et al
chr2	242174696	242174696	+	1.19835e-11	4.73636e-09	-1.85662	1.5165e-05	cg14662379	241759279	-415417	0.06	1.62	0.0002638	0.0361	KIF1A	Delgado-Calle et al
chr18	77155758	77155758	+	1.56473e-08	3.20736e-06	1.34875	0.0197554	cg15191648	76740262	-415496	0.12	1.91	2.75e-05	0.011	SALL3	Delgado-Calle et al
chr9	137118344	137118344	+	1.97219e-23	1.70048e-20	8.71573	2.49918e-17	cg26024843	137533949	415605	0.07	2.01	6e-06	0.00526	COL5A1	Delgado-Calle et al
chr9	137118315	137118315	+	1.86781e-31	2.71481e-28	9.77959	2.36742e-25	cg26024843	137533949	415634	0.07	2.01	6e-06	0.00526	COL5A1	Delgado-Calle et al
chr9	137118302	137118302	+	1.72908e-18	1.20494e-15	6.93032	2.19047e-12	cg26024843	137533949	415647	0.07	2.01	6e-06	0.00526	COL5A1	Delgado-Calle et al
chr9	137118298	137118298	+	5.79298e-13	2.68688e-10	5.88619	7.33364e-07	cg26024843	137533949	415651	0.07	2.01	6e-06	0.00526	COL5A1	Delgado-Calle et al
chr9	137118169	137118169	+	8.7837e-11	2.64402e-08	3.92022	0.000111116	cg26024843	137533949	415780	0.07	2.01	6e-06	0.00526	COL5A1	Delgado-Calle et al
chr9	137118153	137118153	+	6.01132e-34	1.13261e-30	8.71266	7.61954e-28	cg26024843	137533949	415796	0.07	2.01	6e-06	0.00526	COL5A1	Delgado-Calle et al
chr9	137118148	137118148	+	3.79792e-11	1.23877e-08	4.39092	4.80527e-05	cg26024843	137533949	415801	0.07	2.01	6e-06	0.00526	COL5A1	Delgado-Calle et al
chr9	137118134	137118134	+	2.37721e-11	8.28302e-09	4.88261	3.00799e-05	cg26024843	137533949	415815	0.07	2.01	6e-06	0.00526	COL5A1	Delgado-Calle et al
chr9	137118132	137118132	+	2.37115e-08	3.60313e-06	4.20196	0.0299295	cg26024843	137533949	415817	0.07	2.01	6e-06	0.00526	COL5A1	Delgado-Calle et al
chr9	137117261	137117261	+	9.9685e-11	2.96557e-08	18.0958	0.000126101	cg26024843	137533949	416688	0.07	2.01	6e-06	0.00526	COL5A1	Delgado-Calle et al
chr4	55575092	55575092	+	1.34797e-08	2.28967e-06	-27.8975	0.0170203	cg14323109	55991943	416851	0.04	1.62	3.86e-05	0.0126	KDR	Delgado-Calle et al
chr1	203098045	203098045	+	1.74164e-08	3.15339e-06	-1.62498	0.0219876	cg05715649	202680562	-417483	0.05	1.26	0.0002517	0.0352	SYT2	Delgado-Calle et al
chr11	400657	400657	+	3.6891e-08	6.71467e-06	4.66523	0.0465506	cg22016649	818917	418260	0.09	1.65	0.000372	0.0429	PNPLA2	Delgado-Calle et al
chr11	400518	400518	+	1.0963e-09	3.25753e-07	6.17284	0.00138587	cg22016649	818917	418399	0.09	1.65	0.000372	0.0429	PNPLA2	Delgado-Calle et al
chr14	52117566	52117566	+	1.70389e-09	4.71246e-07	1.71936	0.00215356	cg22881914	52536147	418581	0.08	2.04	0.0002309	0.0337	NID2	Delgado-Calle et al
chr14	52117535	52117535	+	1.11481e-12	6.662e-10	3.2022	1.41121e-06	cg22881914	52536147	418612	0.08	2.04	0.0002309	0.0337	NID2	Delgado-Calle et al
chr14	52117521	52117521	+	2.18789e-12	1.2003e-09	3.17377	2.7694e-06	cg22881914	52536147	418626	0.08	2.04	0.0002309	0.0337	NID2	Delgado-Calle et al
chr5	1463783	1463783	+	5.46513e-09	1.3218e-06	-1.65578	0.00690388	cg03963198	1882871	419088	0.11	1.84	2.75e-05	0.011	IRX4	Delgado-Calle et al
chr20	44099051	44099051	+	5.96382e-11	1.67327e-08	1.5449	7.54497e-05	cg08260891	44518802	419751	0.05	1.81	9.59e-05	0.0201	CTSA	Delgado-Calle et al
chr2	107083387	107083387	+	3.96885e-17	3.36684e-14	0.757479	5.02738e-11	cg04434339	107503547	420160	0.05	1.71	0.0002054	0.0313	ST6GAL2	Delgado-Calle et al
chr1	15663687	15663687	+	1.90705e-09	4.6346e-07	6.16515	0.00241022	cg23002761	16085642	421955	0.06	1.81	0.0001729	0.028	FBLIM1	Delgado-Calle et al
chr20	61762550	61762550	+	7.84585e-16	4.43812e-13	5.61033	9.93715e-10	cg03567830	61339871	-422679	0.12	2.64	1e-07	1e-07	NTSR1	Delgado-Calle et al
chr18	77164242	77164242	+	3.64274e-09	9.7567e-07	1.48919	0.00460262	cg15191648	76740262	-423980	0.12	1.91	2.75e-05	0.011	SALL3	Delgado-Calle et al
chr22	46508093	46508093	+	1.50678e-09	4.41828e-07	1.60168	0.00190454	cg06268694	46932642	424549	0.11	1.59	0.0001753	0.0282	CELSR1	Delgado-Calle et al
chr20	61764422	61764422	+	3.2015e-08	4.90309e-06	-15.7473	0.0404021	cg03567830	61339871	-424551	0.12	2.64	1e-07	1e-07	NTSR1	Delgado-Calle et al
chr1	160340726	160340726	+	1.57642e-08	2.901e-06	3.24092	0.0199029	cg18920397	160765805	425079	-0.1	0.63	2.57e-05	0.011	LY9	Delgado-Calle et al
chr9	137960849	137960849	+	2.47495e-12	1.09482e-09	-0.149615	3.13268e-06	cg26024843	137533949	-426900	0.07	2.01	6e-06	0.00526	COL5A1	Delgado-Calle et al
chr7	150924354	150924354	+	1.23217e-08	2.54879e-06	0.605836	0.015559	cg02244695	150497346	-427008	0.05	1.71	2.22e-05	0.0107	TMEM176A	Delgado-Calle et al
chr7	150924532	150924532	+	1.76761e-08	3.3868e-06	0.883769	0.0223151	cg02244695	150497346	-427186	0.05	1.71	2.22e-05	0.0107	TMEM176A	Delgado-Calle et al
chr7	150924564	150924564	+	2.82703e-11	1.13323e-08	0.95999	3.57709e-05	cg02244695	150497346	-427218	0.05	1.71	2.22e-05	0.0107	TMEM176A	Delgado-Calle et al
chr9	137962190	137962190	+	3.79708e-09	6.99867e-07	0.804698	0.00479755	cg26024843	137533949	-428241	0.07	2.01	6e-06	0.00526	COL5A1	Delgado-Calle et al
chr22	46504167	46504167	+	2.13686e-11	9.00479e-09	-4.80615	2.70391e-05	cg06268694	46932642	428475	0.11	1.59	0.0001753	0.0282	CELSR1	Delgado-Calle et al
chr11	57626041	57626041	+	1.99455e-09	5.57274e-07	-0.976052	0.00252076	cg23547429	57195025	-431016	0.07	1.6	0.0001264	0.023	SLC43A3	Delgado-Calle et al
chr10	88296793	88296793	+	3.16526e-08	6.09503e-06	-3.38182	0.0399451	cg09715672	88728278	431485	0.1	2.39	3e-07	0.00071	C10orf116	Delgado-Calle et al
chr10	104968949	104968949	+	1.20316e-13	5.96405e-11	-6.07012	1.52336e-07	cg15227982	104535854	-433095	0.08	1.69	6.6e-05	0.0163	C10orf26	Delgado-Calle et al
chr14	100759089	100759089	+	4.15649e-15	3.47744e-12	-1.08312	5.26399e-09	cg09971646	101194145	435056	0.09	1.46	0.000446	0.0456	DLK1	Delgado-Calle et al
chr22	47367885	47367885	+	9.60778e-23	1.76121e-19	-23.3785	1.21748e-16	cg06268694	46932642	-435243	0.11	1.59	0.0001753	0.0282	CELSR1	Delgado-Calle et al
chr2	241323074	241323074	+	2.14338e-12	9.80908e-10	-1.07809	2.71307e-06	cg14662379	241759279	436205	0.06	1.62	0.0002638	0.0361	KIF1A	Delgado-Calle et al
chr22	19950236	19950236	+	1.31069e-16	1.06783e-13	-8.13381	1.66017e-10	cg11450827	19513006	-437230	0.07	1.39	0.0004513	0.0456	CLDN5	Delgado-Calle et al
chr5	1445618	1445618	+	6.50331e-09	1.52474e-06	0.52185	0.00821461	cg03963198	1882871	437253	0.11	1.84	2.75e-05	0.011	IRX4	Delgado-Calle et al
chr20	60900580	60900580	+	4.18376e-17	2.66781e-14	4.65766	5.29959e-11	cg03567830	61339871	439291	0.12	2.64	1e-07	1e-07	NTSR1	Delgado-Calle et al
chr20	60898506	60898506	+	5.96374e-25	5.97588e-22	-7.0607	7.55777e-19	cg03567830	61339871	441365	0.12	2.64	1e-07	1e-07	NTSR1	Delgado-Calle et al
chr11	7540936	7540936	+	3.00341e-55	1.29745e-51	-12.6701	3.8076e-49	cg18484189	7984973	444037	-0.09	0.7	0.0001878	0.0294	NLRP10	Delgado-Calle et al
chr11	7540930	7540930	+	2.58622e-24	4.4012e-21	-7.03711	3.27741e-18	cg18484189	7984973	444043	-0.09	0.7	0.0001878	0.0294	NLRP10	Delgado-Calle et al
chr21	47581541	47581541	+	1.79662e-25	1.40576e-22	4.09406	2.27688e-19	cg07685786	48025691	444150	0.11	1.55	1.28e-05	0.0076	S100B	Delgado-Calle et al
chr21	47581539	47581539	+	7.32907e-25	5.5052e-22	3.76855	9.28799e-19	cg07685786	48025691	444152	0.11	1.55	1.28e-05	0.0076	S100B	Delgado-Calle et al
chr21	47581537	47581537	+	9.53285e-26	8.13701e-23	4.021	1.20813e-19	cg07685786	48025691	444154	0.11	1.55	1.28e-05	0.0076	S100B	Delgado-Calle et al
chr21	47581513	47581513	+	1.3657e-23	8.54867e-21	3.79498	1.73064e-17	cg07685786	48025691	444178	0.11	1.55	1.28e-05	0.0076	S100B	Delgado-Calle et al
chr21	47581511	47581511	+	9.77801e-27	9.66411e-24	4.24072	1.23923e-20	cg07685786	48025691	444180	0.11	1.55	1.28e-05	0.0076	S100B	Delgado-Calle et al
chr21	47581508	47581508	+	1.37053e-26	1.28684e-23	4.04781	1.73695e-20	cg07685786	48025691	444183	0.11	1.55	1.28e-05	0.0076	S100B	Delgado-Calle et al
chr21	47581500	47581500	+	2.27428e-24	1.47269e-21	3.65424	2.88211e-18	cg07685786	48025691	444191	0.11	1.55	1.28e-05	0.0076	S100B	Delgado-Calle et al
chr12	131091865	131091865	+	2.1057e-19	2.62815e-16	-13.8877	2.66778e-13	cg23054883	130647580	-444285	0.09	2.51	5.83e-05	0.0155	FZD10	Delgado-Calle et al
chr9	114245873	114245873	+	3.04647e-10	7.67218e-08	-2.2895	0.00038526	cg14563260	113801320	-444553	0.05	1.89	8.46e-05	0.0196	LPAR1	Delgado-Calle et al
chr9	114245896	114245896	+	4.74736e-09	8.65609e-07	0.708114	0.00599755	cg14563260	113801320	-444576	0.05	1.89	8.46e-05	0.0196	LPAR1	Delgado-Calle et al
chr17	41466288	41466288	+	3.56562e-08	6.62256e-06	2.97176	0.0449935	cg10065416	41910894	444606	0.03	1.58	3.81e-05	0.0126	MPP3	Delgado-Calle et al
chr11	1264183	1264183	+	3.10111e-21	4.24769e-18	-3.26983	3.92937e-15	cg22016649	818917	-445266	0.09	1.65	0.000372	0.0429	PNPLA2	Delgado-Calle et al
chr22	19958632	19958632	+	1.25127e-09	3.7296e-07	-1.15241	0.00158168	cg11450827	19513006	-445626	0.07	1.39	0.0004513	0.0456	CLDN5	Delgado-Calle et al
chr11	2107742	2107742	+	2.59406e-09	7.00384e-07	-1.84147	0.00327811	cg16465939	2554410	446668	0.09	1.85	0.0001409	0.0245	KCNQ1	Delgado-Calle et al
chr11	372157	372157	+	6.89595e-56	3.22725e-52	5.27808	8.74245e-50	cg22016649	818917	446760	0.09	1.65	0.000372	0.0429	PNPLA2	Delgado-Calle et al
chr12	131096029	131096029	+	6.59742e-14	5.11098e-11	-4.33579	8.35367e-08	cg23054883	130647580	-448449	0.09	2.51	5.83e-05	0.0155	FZD10	Delgado-Calle et al
chr19	1157483	1157483	+	7.35488e-21	1.15738e-17	-5.68373	9.31908e-15	cg19912436	708918	-448565	0.12	2.26	0.0004431	0.0456	PALM	Delgado-Calle et al
chr12	131097618	131097618	+	1.79162e-09	5.29615e-07	-4.25192	0.0022644	cg23054883	130647580	-450038	0.09	2.51	5.83e-05	0.0155	FZD10	Delgado-Calle et al
chr15	75109973	75109973	+	1.95685e-08	4.4327e-06	-1.61996	0.0247027	cg06285340	74659901	-450072	-0.08	0.53	5.97e-05	0.0156	CYP11A1	Delgado-Calle et al
chr20	57423788	57423788	+	4.88052e-09	9.30249e-07	1.60343	0.00616571	cg04048259	57875346	451558	0.06	1.62	0.0003201	0.04	EDN3	Delgado-Calle et al
chr4	146019448	146019448	+	1.19446e-08	2.05398e-06	0.359141	0.0150832	cg14580567	145567271	-452177	0.06	1.74	0.0002725	0.0366	HHIP	Delgado-Calle et al
chr15	99645774	99645774	+	8.52239e-09	2.18468e-06	-3.86164	0.0107636	cg22375192	99193466	-452308	0.11	2.46	1e-07	0.00047	IGF1R	Delgado-Calle et al
chr18	77552761	77552761	+	3.41632e-10	1.23609e-07	3.04876	0.000432018	cg23922708	78005180	452419	0.05	1.9	0.0002504	0.0352	PARD6G	Delgado-Calle et al
chr18	77552742	77552742	+	2.73672e-09	7.62716e-07	2.80674	0.0034583	cg23922708	78005180	452438	0.05	1.9	0.0002504	0.0352	PARD6G	Delgado-Calle et al
chr11	1275669	1275669	+	6.04964e-10	1.93035e-07	-7.5231	0.000764893	cg22016649	818917	-456752	0.09	1.65	0.000372	0.0429	PNPLA2	Delgado-Calle et al
chr18	74505019	74505019	+	2.28692e-11	1.12297e-08	-2.69449	2.89377e-05	cg04534765	74962369	457350	0.07	1.92	1.2e-05	0.0076	GALR1	Delgado-Calle et al
chr18	77546641	77546641	+	8.47972e-39	8.74414e-35	-12.3983	1.07489e-32	cg23922708	78005180	458539	0.05	1.9	0.0002504	0.0352	PARD6G	Delgado-Calle et al
chr7	150038448	150038448	+	2.95634e-08	5.23631e-06	1.30933	0.0373104	cg02244695	150497346	458898	0.05	1.71	2.22e-05	0.0107	TMEM176A	Delgado-Calle et al
chr1	16544641	16544641	+	9.45906e-09	1.86093e-06	2.66123	0.0119459	cg23002761	16085642	-458999	0.06	1.81	0.0001729	0.028	FBLIM1	Delgado-Calle et al
chr18	77545200	77545200	+	5.29961e-10	1.76286e-07	-3.05679	0.000670088	cg23922708	78005180	459980	0.05	1.9	0.0002504	0.0352	PARD6G	Delgado-Calle et al
chr21	47565321	47565321	+	1.79025e-08	2.27151e-06	-0.826467	0.0226007	cg07685786	48025691	460370	0.11	1.55	1.28e-05	0.0076	S100B	Delgado-Calle et al
chr1	179251873	179251873	+	3.15994e-09	7.28963e-07	-1.48643	0.00399285	cg13449778	179712298	460425	0.05	1.75	8.99e-05	0.0199	FAM163A	Delgado-Calle et al
chr4	159593067	159593067	+	3.48164e-11	1.1191e-08	3.40502	4.40519e-05	cg19843036	159131516	-461551	0.1	2.33	2e-07	0.00068	TMEM144	Delgado-Calle et al
chr19	247326	247326	+	2.40468e-12	1.32061e-09	7.24297	3.04376e-06	cg19912436	708918	461592	0.12	2.26	0.0004431	0.0456	PALM	Delgado-Calle et al
chr18	77202591	77202591	+	7.34642e-32	3.78774e-28	-6.16539	9.31156e-26	cg15191648	76740262	-462329	0.12	1.91	2.75e-05	0.011	SALL3	Delgado-Calle et al
chr18	74499714	74499714	+	6.45935e-09	1.4968e-06	0.239432	0.00815912	cg04534765	74962369	462655	0.07	1.92	1.2e-05	0.0076	GALR1	Delgado-Calle et al
chr17	42374831	42374831	+	2.00029e-08	3.93848e-06	-2.04743	0.0252509	cg10065416	41910894	-463937	0.03	1.58	3.81e-05	0.0126	MPP3	Delgado-Calle et al
chr2	241295262	241295262	+	4.89469e-13	2.44953e-10	-1.60217	6.19658e-07	cg14662379	241759279	464017	0.06	1.62	0.0002638	0.0361	KIF1A	Delgado-Calle et al
chr8	41631328	41631328	+	2.13256e-17	1.94797e-14	-3.37029	2.70139e-11	cg22418909	41166738	-464590	0.1	1.87	0.0004268	0.0454	SFRP1	Delgado-Calle et al
chr10	88263639	88263639	+	3.62055e-21	3.77636e-18	-13.7444	4.58753e-15	cg09715672	88728278	464639	0.1	2.39	3e-07	0.00071	C10orf116	Delgado-Calle et al
chr6	35889033	35889033	+	7.81493e-13	4.35089e-10	6.02189	9.89311e-07	cg05216141	36354960	465927	0.05	1.92	0.0001039	0.021	ETV7	Delgado-Calle et al
chr6	35889013	35889013	+	3.52711e-10	1.26123e-07	5.74799	0.000446026	cg05216141	36354960	465947	0.05	1.92	0.0001039	0.021	ETV7	Delgado-Calle et al
chr6	35889002	35889002	+	9.08135e-10	3.09628e-07	6.08479	0.00114806	cg05216141	36354960	465958	0.05	1.92	0.0001039	0.021	ETV7	Delgado-Calle et al
chr5	3219694	3219694	+	3.53006e-12	1.63857e-09	-6.38861	4.46799e-06	cg15433631	2751541	-468153	0.15	2.02	0.0001082	0.0215	IRX2	Delgado-Calle et al
chr5	1414583	1414583	+	4.95019e-14	3.15942e-11	-1.35907	6.26806e-08	cg03963198	1882871	468288	0.11	1.84	2.75e-05	0.011	IRX4	Delgado-Calle et al
chr2	241290352	241290352	+	3.76872e-08	5.86487e-06	-1.72599	0.0475544	cg14662379	241759279	468927	0.06	1.62	0.0002638	0.0361	KIF1A	Delgado-Calle et al
chr1	16556289	16556289	+	3.44874e-15	2.54846e-12	4.38195	4.36771e-09	cg23002761	16085642	-470647	0.06	1.81	0.0001729	0.028	FBLIM1	Delgado-Calle et al
chr9	138005261	138005261	+	1.26273e-08	2.05888e-06	-3.84749	0.0159447	cg26024843	137533949	-471312	0.07	2.01	6e-06	0.00526	COL5A1	Delgado-Calle et al
chr10	130008637	130008637	+	7.58879e-11	2.53291e-08	2.39985	9.60028e-05	cg19884262	129535968	-472669	0.09	2.1	1.3e-05	0.0076	FOXI2	Delgado-Calle et al
chr4	157523923	157523923	+	6.54079e-18	4.55521e-15	-0.350158	8.28582e-12	cg09688546	157997363	473440	0.08	1.67	0.0002325	0.0338	GLRB	Delgado-Calle et al
chr21	47552191	47552191	+	3.24793e-08	3.71901e-06	-1.81832	0.0409874	cg07685786	48025691	473500	0.11	1.55	1.28e-05	0.0076	S100B	Delgado-Calle et al
chr10	130009611	130009611	+	4.44061e-10	1.34741e-07	-2.57454	0.000561503	cg19884262	129535968	-473643	0.09	2.1	1.3e-05	0.0076	FOXI2	Delgado-Calle et al
chr7	150972140	150972140	+	7.42484e-27	1.73998e-23	-5.66823	9.40999e-21	cg02244695	150497346	-474794	0.05	1.71	2.22e-05	0.0107	TMEM176A	Delgado-Calle et al
chr7	38431511	38431511	+	8.43684e-15	5.84153e-12	2.9919	1.06844e-08	cg08261094	37956276	-475235	0.05	1.68	0.0003734	0.0429	SFRP4	Delgado-Calle et al
chr8	40691178	40691178	+	2.59637e-09	6.49974e-07	2.20635	0.00328102	cg22418909	41166738	475560	0.1	1.87	0.0004268	0.0454	SFRP1	Delgado-Calle et al
chr17	7155387	7155387	+	3.48302e-08	6.52475e-06	2.11133	0.0439522	cg20723355	6679597	-475790	0.1	1.76	7.66e-05	0.0181	FBXO39	Delgado-Calle et al
chr17	7155389	7155389	+	2.75359e-10	9.627e-08	2.78751	0.00034823	cg20723355	6679597	-475792	0.1	1.76	7.66e-05	0.0181	FBXO39	Delgado-Calle et al
chr17	7155399	7155399	+	2.65703e-10	9.44086e-08	3.09337	0.000336023	cg20723355	6679597	-475802	0.1	1.76	7.66e-05	0.0181	FBXO39	Delgado-Calle et al
chr18	77219107	77219107	+	4.17181e-10	1.45827e-07	4.18048	0.000527524	cg15191648	76740262	-478845	0.12	1.91	2.75e-05	0.011	SALL3	Delgado-Calle et al
chr7	100798331	100798331	+	8.07974e-10	2.37825e-07	3.37723	0.00102148	cg08575537	100318626	-479705	0.15	1.91	2.17e-05	0.0107	EPO	Delgado-Calle et al
chr20	57394926	57394926	+	1.15659e-14	5.87867e-12	-5.17049	1.46466e-08	cg04048259	57875346	480420	0.06	1.62	0.0003201	0.04	EDN3	Delgado-Calle et al
chr19	45488133	45488133	+	5.40987e-20	7.90499e-17	11.8726	6.85432e-14	cg15540054	45004280	-483853	-0.03	0.63	0.0002441	0.035	ZNF180	Delgado-Calle et al
chr20	61824218	61824218	+	3.46717e-08	5.26397e-06	5.37174	0.0437524	cg03567830	61339871	-484347	0.12	2.64	1e-07	1e-07	NTSR1	Delgado-Calle et al
chr18	77225778	77225778	+	1.16336e-15	1.84559e-12	-9.90773	1.47342e-09	cg15191648	76740262	-485516	0.12	1.91	2.75e-05	0.011	SALL3	Delgado-Calle et al
chr17	7165367	7165367	+	1.04467e-09	3.07653e-07	-2.19796	0.00132062	cg20723355	6679597	-485770	0.1	1.76	7.66e-05	0.0181	FBXO39	Delgado-Calle et al
chr17	7165389	7165389	+	3.04982e-19	3.4378e-16	-5.1798	3.86388e-13	cg20723355	6679597	-485792	0.1	1.76	7.66e-05	0.0181	FBXO39	Delgado-Calle et al
chr9	36137043	36137043	+	1.56719e-09	3.2543e-07	0.655699	0.00198086	cg15518883	35650561	-486482	-0.1	0.56	4e-07	0.00086	SIT1	Delgado-Calle et al
chr11	1306592	1306592	+	3.74997e-09	9.88707e-07	1.69571	0.00473805	cg22016649	818917	-487675	0.09	1.65	0.000372	0.0429	PNPLA2	Delgado-Calle et al
chr7	100806570	100806570	+	4.961e-10	1.57434e-07	2.46081	0.000627287	cg08575537	100318626	-487944	0.15	1.91	2.17e-05	0.0107	EPO	Delgado-Calle et al
chr7	100806575	100806575	+	1.43952e-08	2.87572e-06	2.20175	0.0181755	cg08575537	100318626	-487949	0.15	1.91	2.17e-05	0.0107	EPO	Delgado-Calle et al
chr2	101924987	101924987	+	9.36442e-12	3.85449e-09	-1.10386	1.1851e-05	cg14383135	101436923	-488064	0.07	2.06	0.000225	0.0331	NPAS2	Delgado-Calle et al
chr2	101924994	101924994	+	4.2138e-15	2.9312e-12	-1.38534	5.33657e-09	cg14383135	101436923	-488071	0.07	2.06	0.000225	0.0331	NPAS2	Delgado-Calle et al
chr2	101925008	101925008	+	4.40063e-10	1.20518e-07	-1.04333	0.000556449	cg14383135	101436923	-488085	0.07	2.06	0.000225	0.0331	NPAS2	Delgado-Calle et al
chr2	101925013	101925013	+	3.84648e-12	1.66192e-09	-1.16414	4.86843e-06	cg14383135	101436923	-488090	0.07	2.06	0.000225	0.0331	NPAS2	Delgado-Calle et al
chr2	101925212	101925212	+	1.64361e-08	2.92411e-06	1.21523	0.0207507	cg14383135	101436923	-488289	0.07	2.06	0.000225	0.0331	NPAS2	Delgado-Calle et al
chr2	101925234	101925234	+	3.20001e-11	1.17777e-08	1.65461	4.04892e-05	cg14383135	101436923	-488311	0.07	2.06	0.000225	0.0331	NPAS2	Delgado-Calle et al
chr16	82173200	82173200	+	7.78558e-09	1.63635e-06	-7.92871	0.00983344	cg13759328	82661521	488321	0.07	1.89	6.07e-05	0.0156	CDH13	Delgado-Calle et al
chr9	138022497	138022497	+	1.76145e-14	9.73992e-12	-2.88347	2.23057e-08	cg26024843	137533949	-488548	0.07	2.01	6e-06	0.00526	COL5A1	Delgado-Calle et al
chr5	1393877	1393877	+	2.76034e-57	2.11412e-53	9.19686	3.49949e-51	cg03963198	1882871	488994	0.11	1.84	2.75e-05	0.011	IRX4	Delgado-Calle et al
chr18	77230567	77230567	+	2.04616e-17	3.83629e-14	-4.2334	2.59195e-11	cg15191648	76740262	-490305	0.12	1.91	2.75e-05	0.011	SALL3	Delgado-Calle et al
chr18	77231166	77231166	+	1.56062e-19	3.21856e-16	8.04691	1.97723e-13	cg15191648	76740262	-490904	0.12	1.91	2.75e-05	0.011	SALL3	Delgado-Calle et al
chr16	58497598	58497598	+	3.49464e-08	6.11725e-06	9.44619	0.0440986	cg10624445	58006124	-491474	-0.1	0.63	4.63e-05	0.0139	CNGB1	Delgado-Calle et al
chr16	58497604	58497604	+	1.10497e-08	2.24472e-06	9.67607	0.0139535	cg10624445	58006124	-491480	-0.1	0.63	4.63e-05	0.0139	CNGB1	Delgado-Calle et al
chr16	58497606	58497606	+	2.8401e-09	6.98424e-07	9.52391	0.00358888	cg10624445	58006124	-491482	-0.1	0.63	4.63e-05	0.0139	CNGB1	Delgado-Calle et al
chr16	58497626	58497626	+	1.22203e-09	3.45246e-07	8.60437	0.00154474	cg10624445	58006124	-491502	-0.1	0.63	4.63e-05	0.0139	CNGB1	Delgado-Calle et al
chr21	47532537	47532537	+	1.91938e-09	3.32197e-07	3.74459	0.0024258	cg07685786	48025691	493154	0.11	1.55	1.28e-05	0.0076	S100B	Delgado-Calle et al
chr16	57511625	57511625	+	1.82774e-12	8.60612e-10	-8.8347	2.31357e-06	cg10624445	58006124	494499	-0.1	0.63	4.63e-05	0.0139	CNGB1	Delgado-Calle et al
chr11	321336	321336	+	3.61073e-08	6.64837e-06	12.2763	0.0455623	cg22016649	818917	497581	0.09	1.65	0.000372	0.0429	PNPLA2	Delgado-Calle et al
chr18	74464266	74464266	+	4.49217e-09	1.10386e-06	2.0739	0.00567533	cg04534765	74962369	498103	0.07	1.92	1.2e-05	0.0076	GALR1	Delgado-Calle et al
chr16	726908	726908	+	2.3887e-10	7.72321e-08	-11.4314	0.0003021	cg10647513	227203	-499705	0.11	2.31	1e-06	0.00182	HBA1	Delgado-Calle et al
chr19	52996432	52996432	+	1.18815e-12	7.04521e-10	-2.48891	1.50404e-06	cg02440177	53496695	500263	0.08	2.11	0.0001209	0.0226	ZNF702P	Delgado-Calle et al
chr19	52995991	52995991	+	2.95054e-10	9.39442e-08	-2.08044	0.000373132	cg02440177	53496695	500704	0.08	2.11	0.0001209	0.0226	ZNF702P	Delgado-Calle et al
chr3	195564481	195564481	+	3.96351e-11	1.94785e-08	-2.88284	5.01474e-05	cg05445326	196065569	501088	0.04	1.28	0.0004164	0.0454	TM4SF19	Delgado-Calle et al
chr18	25253371	25253371	+	9.63941e-13	7.59126e-10	2.11307	1.22024e-06	cg09313439	25757211	503840	0.06	2	2.63e-05	0.011	CDH2	Delgado-Calle et al
chr19	14487100	14487100	+	5.68449e-13	3.55077e-10	4.21698	7.19633e-07	cg04645174	14993513	506413	-0.07	0.7	0.0003717	0.0429	OR7A17	Delgado-Calle et al
chr1	180220323	180220323	+	1.38245e-10	4.71496e-08	5.90042	0.000174864	cg13449778	179712298	-508025	0.05	1.75	8.99e-05	0.0199	FAM163A	Delgado-Calle et al
chr1	180220583	180220583	+	8.88608e-18	9.39149e-15	-2.51205	1.12567e-11	cg13449778	179712298	-508285	0.05	1.75	8.99e-05	0.0199	FAM163A	Delgado-Calle et al
chr20	57364161	57364161	+	3.84801e-09	7.53934e-07	-2.68457	0.00486184	cg04048259	57875346	511185	0.06	1.62	0.0003201	0.04	EDN3	Delgado-Calle et al
chr19	1222011	1222011	+	5.29786e-36	1.66736e-32	-7.45725	6.7154e-30	cg19912436	708918	-513093	0.12	2.26	0.0004431	0.0456	PALM	Delgado-Calle et al
chr4	55476928	55476928	+	2.19951e-42	4.91928e-39	10.1962	2.7882e-36	cg14323109	55991943	515015	0.04	1.62	3.86e-05	0.0126	KDR	Delgado-Calle et al
chr16	5550223	5550223	+	3.69006e-183	3.73564e-179	7.84004	4.67864e-177	cg03586879	6068831	518608	0.03	1.63	6.54e-05	0.0163	A2BP1	Delgado-Calle et al
chr16	5550218	5550218	+	4.0816e-197	4.95842e-193	7.1554	5.17509e-191	cg03586879	6068831	518613	0.03	1.63	6.54e-05	0.0163	A2BP1	Delgado-Calle et al
chr3	138739434	138739434	+	3.27576e-11	1.64604e-08	7.82398	4.14475e-05	cg12497564	139258295	518861	0.07	2.12	2.97e-05	0.0113	RBP1	Delgado-Calle et al
chr14	101713736	101713736	+	2.35512e-18	2.54241e-15	1.69617	2.98354e-12	cg09971646	101194145	-519591	0.09	1.46	0.000446	0.0456	DLK1	Delgado-Calle et al
chr17	42431168	42431168	+	6.33978e-09	1.45433e-06	-3.85559	0.00800816	cg10065416	41910894	-520274	0.03	1.58	3.81e-05	0.0126	MPP3	Delgado-Calle et al
chr17	42431173	42431173	+	6.25434e-11	2.65518e-08	-4.26155	7.91241e-05	cg10065416	41910894	-520279	0.03	1.58	3.81e-05	0.0126	MPP3	Delgado-Calle et al
chr17	42431176	42431176	+	6.20022e-09	1.43237e-06	-3.66174	0.00783199	cg10065416	41910894	-520282	0.03	1.58	3.81e-05	0.0126	MPP3	Delgado-Calle et al
chr17	42432179	42432179	+	1.02252e-08	2.15648e-06	-13.8475	0.012913	cg10065416	41910894	-521285	0.03	1.58	3.81e-05	0.0126	MPP3	Delgado-Calle et al
chr12	131173748	131173748	+	2.51119e-14	2.0895e-11	11.9471	3.1799e-08	cg23054883	130647580	-526168	0.09	2.51	5.83e-05	0.0155	FZD10	Delgado-Calle et al
chr11	2028142	2028142	+	1.8016e-15	1.60597e-12	10.392	2.28173e-09	cg16465939	2554410	526268	0.09	1.85	0.0001409	0.0245	KCNQ1	Delgado-Calle et al
chr21	47498572	47498572	+	3.58606e-08	4.05671e-06	-4.30458	0.0452512	cg07685786	48025691	527119	0.11	1.55	1.28e-05	0.0076	S100B	Delgado-Calle et al
chr3	71276004	71276004	+	5.66327e-24	1.05529e-20	-6.01365	7.17673e-18	cg13562542	71803339	527335	0.1	2.1	9.42e-05	0.0199	GPR27	Delgado-Calle et al
chr3	71275994	71275994	+	2.73883e-17	3.22329e-14	-4.56887	3.46935e-11	cg13562542	71803339	527345	0.1	2.1	9.42e-05	0.0199	GPR27	Delgado-Calle et al
chr3	71275962	71275962	+	9.41821e-14	8.09994e-11	-4.86007	1.19249e-07	cg13562542	71803339	527377	0.1	2.1	9.42e-05	0.0199	GPR27	Delgado-Calle et al
chr11	2025906	2025906	+	6.31364e-12	3.40931e-09	-2.03178	7.99059e-06	cg16465939	2554410	528504	0.09	1.85	0.0001409	0.0245	KCNQ1	Delgado-Calle et al
chr11	2025878	2025878	+	2.34747e-10	8.56051e-08	-2.05548	0.000296887	cg16465939	2554410	528532	0.09	1.85	0.0001409	0.0245	KCNQ1	Delgado-Calle et al
chr18	77269489	77269489	+	6.03431e-14	6.54996e-11	1.71247	7.64069e-08	cg15191648	76740262	-529227	0.12	1.91	2.75e-05	0.011	SALL3	Delgado-Calle et al
chr18	77269507	77269507	+	6.08241e-10	1.98632e-07	0.795403	0.000769034	cg15191648	76740262	-529245	0.12	1.91	2.75e-05	0.011	SALL3	Delgado-Calle et al
chr18	77269511	77269511	+	8.31847e-09	1.86475e-06	1.2557	0.0105061	cg15191648	76740262	-529249	0.12	1.91	2.75e-05	0.011	SALL3	Delgado-Calle et al
chr18	77269526	77269526	+	2.08478e-10	8.11239e-08	1.91192	0.000263674	cg15191648	76740262	-529264	0.12	1.91	2.75e-05	0.011	SALL3	Delgado-Calle et al
chr16	757843	757843	+	8.3421e-09	1.7353e-06	6.43995	0.0105359	cg10647513	227203	-530640	0.11	2.31	1e-06	0.00182	HBA1	Delgado-Calle et al
chr18	77272024	77272024	+	2.37007e-22	5.43106e-19	-4.66588	3.00325e-16	cg15191648	76740262	-531762	0.12	1.91	2.75e-05	0.011	SALL3	Delgado-Calle et al
chr1	160232300	160232300	+	2.40698e-10	7.4667e-08	0.405894	0.000304411	cg18920397	160765805	533505	-0.1	0.63	2.57e-05	0.011	LY9	Delgado-Calle et al
chr7	100852251	100852251	+	5.35682e-09	1.24103e-06	-2.11935	0.00676712	cg08575537	100318626	-533625	0.15	1.91	2.17e-05	0.0107	EPO	Delgado-Calle et al
chr1	160232121	160232121	+	1.93089e-10	6.17963e-08	1.93225	0.000244217	cg18920397	160765805	533684	-0.1	0.63	2.57e-05	0.011	LY9	Delgado-Calle et al
chr20	61875008	61875008	+	1.52972e-17	1.09488e-14	-4.86061	1.93779e-11	cg03567830	61339871	-535137	0.12	2.64	1e-07	1e-07	NTSR1	Delgado-Calle et al
chr11	14521205	14521205	+	2.88325e-09	7.7474e-07	3.74532	0.00364339	cg02994974	13984544	-536661	0.03	1.62	0.0002596	0.0359	SPON1	Delgado-Calle et al
chr21	35504717	35504717	+	3.93621e-08	4.34804e-06	-3.27962	0.0496661	cg18074297	36041612	536895	0.03	1.81	0.0003715	0.0429	CLIC6	Delgado-Calle et al
chr11	281691	281691	+	3.15444e-10	1.10719e-07	-2.11252	0.000398912	cg22016649	818917	537226	0.09	1.65	0.000372	0.0429	PNPLA2	Delgado-Calle et al
chr11	281682	281682	+	2.07791e-13	1.42309e-10	-2.12204	2.6308e-07	cg22016649	818917	537235	0.09	1.65	0.000372	0.0429	PNPLA2	Delgado-Calle et al
chr11	1357782	1357782	+	7.21201e-09	1.73828e-06	0.703553	0.00910934	cg22016649	818917	-538865	0.09	1.65	0.000372	0.0429	PNPLA2	Delgado-Calle et al
chr9	138076669	138076669	+	2.41148e-09	4.82974e-07	-5.16916	0.00304748	cg26024843	137533949	-542720	0.07	2.01	6e-06	0.00526	COL5A1	Delgado-Calle et al
chr19	15536517	15536517	+	1.58076e-11	6.91716e-09	1.01116	2.00036e-05	cg04645174	14993513	-543004	-0.07	0.7	0.0003717	0.0429	OR7A17	Delgado-Calle et al
chr18	77284149	77284149	+	2.52743e-08	4.654e-06	4.61036	0.0319008	cg15191648	76740262	-543887	0.12	1.91	2.75e-05	0.011	SALL3	Delgado-Calle et al
chr20	60794725	60794725	+	7.86241e-12	2.57705e-09	3.92844	9.95047e-06	cg03567830	61339871	545146	0.12	2.64	1e-07	1e-07	NTSR1	Delgado-Calle et al
chr18	77286514	77286514	+	7.70295e-09	1.76514e-06	-4.63507	0.00972915	cg15191648	76740262	-546252	0.12	1.91	2.75e-05	0.011	SALL3	Delgado-Calle et al
chr2	5284363	5284363	+	1.07816e-08	2.03802e-06	3.81105	0.0136153	cg08432727	5831722	547359	0.08	1.98	1.1e-06	0.00186	SOX11	Delgado-Calle et al
chr20	60791479	60791479	+	2.26714e-08	3.66411e-06	-3.11401	0.0286173	cg03567830	61339871	548392	0.12	2.64	1e-07	1e-07	NTSR1	Delgado-Calle et al
chr11	3457177	3457177	+	1.92288e-23	3.08534e-20	8.96794	2.43669e-17	cg23548479	2906679	-550498	0.04	1.53	0.0002423	0.035	CDKN1C	Delgado-Calle et al
chr11	268270	268270	+	1.20244e-28	2.41171e-25	-3.42969	1.524e-22	cg22016649	818917	550647	0.09	1.65	0.000372	0.0429	PNPLA2	Delgado-Calle et al
chr11	268233	268233	+	1.26269e-45	4.17125e-42	-3.75625	1.60069e-39	cg22016649	818917	550684	0.09	1.65	0.000372	0.0429	PNPLA2	Delgado-Calle et al
chr12	73218043	73218043	+	2.41059e-13	1.64111e-10	2.52815	3.05196e-07	cg13663218	72666976	-551067	0.08	1.77	0.0004502	0.0456	TRHDE	Delgado-Calle et al
chr3	195513158	195513158	+	7.22013e-23	1.19591e-19	-2.97504	9.14928e-17	cg05445326	196065569	552411	0.04	1.28	0.0004164	0.0454	TM4SF19	Delgado-Calle et al
chr3	195513131	195513131	+	2.05944e-28	5.41773e-25	-1.89845	2.61016e-22	cg05445326	196065569	552438	0.04	1.28	0.0004164	0.0454	TM4SF19	Delgado-Calle et al
chr3	195513110	195513110	+	1.71681e-44	8.53095e-41	-4.9371	2.17637e-38	cg05445326	196065569	552459	0.04	1.28	0.0004164	0.0454	TM4SF19	Delgado-Calle et al
chr20	57322423	57322423	+	4.11944e-13	1.71993e-10	-7.84884	5.21522e-07	cg04048259	57875346	552923	0.06	1.62	0.0003201	0.04	EDN3	Delgado-Calle et al
chr12	14922355	14922355	+	5.3074e-09	1.30351e-06	-1.18311	0.00670475	cg06357925	15475331	552976	0.06	1.84	0.0002087	0.0315	PTPRO	Delgado-Calle et al
chr12	14922349	14922349	+	1.76263e-23	3.29995e-20	-2.0691	2.23363e-17	cg06357925	15475331	552982	0.06	1.84	0.0002087	0.0315	PTPRO	Delgado-Calle et al
chr12	14922336	14922336	+	2.42333e-08	4.90476e-06	-0.997423	0.0305876	cg06357925	15475331	552995	0.06	1.84	0.0002087	0.0315	PTPRO	Delgado-Calle et al
chr22	20067546	20067546	+	1.71269e-08	3.4691e-06	-0.790071	0.0216224	cg11450827	19513006	-554540	0.07	1.39	0.0004513	0.0456	CLDN5	Delgado-Calle et al
chr22	20067563	20067563	+	1.60168e-09	4.48251e-07	-0.620394	0.00202442	cg11450827	19513006	-554557	0.07	1.39	0.0004513	0.0456	CLDN5	Delgado-Calle et al
chr22	20067570	20067570	+	1.71463e-09	4.72646e-07	-0.71215	0.00216713	cg11450827	19513006	-554564	0.07	1.39	0.0004513	0.0456	CLDN5	Delgado-Calle et al
chr3	195507926	195507926	+	4.00606e-103	5.9719e-99	-3.75386	5.07918e-97	cg05445326	196065569	557643	0.04	1.28	0.0004164	0.0454	TM4SF19	Delgado-Calle et al
chr22	18955067	18955067	+	8.80154e-25	1.69833e-21	5.70425	1.1154e-18	cg11450827	19513006	557939	0.07	1.39	0.0004513	0.0456	CLDN5	Delgado-Calle et al
chr22	46374596	46374596	+	5.05379e-09	1.21589e-06	1.6995	0.00638452	cg06268694	46932642	558046	0.11	1.59	0.0001753	0.0282	CELSR1	Delgado-Calle et al
chr22	46374571	46374571	+	1.31654e-08	2.75811e-06	1.62575	0.0166237	cg06268694	46932642	558071	0.11	1.59	0.0001753	0.0282	CELSR1	Delgado-Calle et al
chr13	112161634	112161634	+	1.72463e-10	5.32494e-08	-1.57763	0.000218134	cg06675478	112721786	560152	0.11	1.74	0.0001483	0.0253	SOX1	Delgado-Calle et al
chr13	112161629	112161629	+	2.08787e-15	1.28929e-12	-5.21004	2.64426e-09	cg06675478	112721786	560157	0.11	1.74	0.0001483	0.0253	SOX1	Delgado-Calle et al
chr18	77444969	77444969	+	1.62049e-12	1.11402e-09	-9.50641	2.05127e-06	cg23922708	78005180	560211	0.05	1.9	0.0002504	0.0352	PARD6G	Delgado-Calle et al
chr18	28060764	28060764	+	1.18783e-08	2.63413e-06	-5.99489	0.0149995	cg15439862	28622593	561829	0.12	2.04	9.34e-05	0.0199	DSC3	Delgado-Calle et al
chr19	1271689	1271689	+	6.84532e-10	1.9382e-07	-1.8657	0.000865464	cg19912436	708918	-562771	0.12	2.26	0.0004431	0.0456	PALM	Delgado-Calle et al
chr8	41733602	41733602	+	2.2537e-08	4.17411e-06	3.17943	0.0284478	cg22418909	41166738	-566864	0.1	1.87	0.0004268	0.0454	SFRP1	Delgado-Calle et al
chr16	23197815	23197815	+	1.96833e-08	3.69008e-06	-3.3979	0.0248475	cg15309006	23766116	568301	0.07	1.77	0.0001224	0.0226	CHP2	Delgado-Calle et al
chr20	1306281	1306281	+	1.7962e-09	3.91273e-07	0.0444379	0.00227018	cg18952560	1875040	568759	0.03	1.71	0.0003253	0.0403	SIRPA	Delgado-Calle et al
chr11	1985287	1985287	+	4.9898e-39	1.40111e-35	11.9257	6.32508e-33	cg16465939	2554410	569123	0.09	1.85	0.0001409	0.0245	KCNQ1	Delgado-Calle et al
chr21	28515883	28515883	+	2.01839e-08	2.52684e-06	-1.70337	0.0254792	cg10238818	27945554	-570329	0.07	1.67	3.23e-05	0.0121	CYYR1	Delgado-Calle et al
chr21	28515911	28515911	+	1.00027e-25	8.16684e-23	-10.8238	1.26767e-19	cg10238818	27945554	-570357	0.07	1.67	3.23e-05	0.0121	CYYR1	Delgado-Calle et al
chr6	36927139	36927139	+	3.67355e-10	1.303e-07	-7.76034	0.000464537	cg05216141	36354960	-572179	0.05	1.92	0.0001039	0.021	ETV7	Delgado-Calle et al
chr19	15568110	15568110	+	8.86797e-10	2.43506e-07	-2.80812	0.00112109	cg04645174	14993513	-574597	-0.07	0.7	0.0003717	0.0429	OR7A17	Delgado-Calle et al
chr1	26947070	26947070	+	1.43361e-08	2.70337e-06	1.22417	0.0181009	cg05674944	26372290	-574780	0.09	1.86	6.04e-05	0.0156	SLC30A2	Delgado-Calle et al
chr20	61915451	61915451	+	2.52827e-08	3.97621e-06	-1.72397	0.0319114	cg03567830	61339871	-575580	0.12	2.64	1e-07	1e-07	NTSR1	Delgado-Calle et al
chr12	7069653	7069653	+	1.14485e-10	4.6343e-08	2.23997	0.000144817	cg15784615	6493767	-575886	0.12	1.73	1.02e-05	0.0071	LTBR	Delgado-Calle et al
chr22	47508573	47508573	+	1.50379e-43	1.3783e-39	-4.29887	1.90629e-37	cg06268694	46932642	-575931	0.11	1.59	0.0001753	0.0282	CELSR1	Delgado-Calle et al
chr16	29244746	29244746	+	3.34411e-24	3.98285e-21	-7.8215	4.23783e-18	cg19769182	29823868	579122	0.1	1.77	0.0001832	0.0289	PRRT2	Delgado-Calle et al
chr2	132593489	132593489	+	3.25792e-08	5.25818e-06	-1.40241	0.0411134	cg24659201	133173718	580229	0.06	1.64	0.0002719	0.0366	GPR39	Delgado-Calle et al
chr7	151078722	151078722	+	1.08501e-08	2.30348e-06	-1.00863	0.0137017	cg02244695	150497346	-581376	0.05	1.71	2.22e-05	0.0107	TMEM176A	Delgado-Calle et al
chr15	73079207	73079207	+	6.90726e-20	9.41661e-17	-3.92351	8.75142e-14	cg24396745	73660614	581407	0.14	2.05	0.0003971	0.0443	HCN4	Delgado-Calle et al
chr2	108086160	108086160	+	3.28491e-08	5.28946e-06	-1.0705	0.0414536	cg04434339	107503547	-582613	0.05	1.71	0.0002054	0.0313	ST6GAL2	Delgado-Calle et al
chr2	132589637	132589637	+	6.02369e-09	1.2397e-06	4.13724	0.00760913	cg24659201	133173718	584081	0.06	1.64	0.0002719	0.0366	GPR39	Delgado-Calle et al
chr16	30409316	30409316	+	2.17192e-10	7.13109e-08	-3.15777	0.000274693	cg19769182	29823868	-585448	0.1	1.77	0.0001832	0.0289	PRRT2	Delgado-Calle et al
chr16	30409331	30409331	+	6.84935e-10	2.05959e-07	-3.29967	0.000865972	cg19769182	29823868	-585463	0.1	1.77	0.0001832	0.0289	PRRT2	Delgado-Calle et al
chr16	30409334	30409334	+	1.14163e-10	3.99201e-08	-3.29228	0.000144409	cg19769182	29823868	-585466	0.1	1.77	0.0001832	0.0289	PRRT2	Delgado-Calle et al
chr13	79078611	79078611	+	2.34256e-15	1.4085e-12	3.83234	2.96682e-09	cg15836660	78493128	-585483	0.05	1.6	0.0004587	0.0459	EDNRB	Delgado-Calle et al
chr20	61925421	61925421	+	8.86039e-11	2.39034e-08	3.5026	0.000112086	cg03567830	61339871	-585550	0.12	2.64	1e-07	1e-07	NTSR1	Delgado-Calle et al
chr19	1294524	1294524	+	4.64818e-11	1.77734e-08	-1.47598	5.8808e-05	cg19912436	708918	-585606	0.12	2.26	0.0004431	0.0456	PALM	Delgado-Calle et al
chr5	148620244	148620244	+	1.51699e-08	3.14013e-06	-4.52707	0.019153	cg07102705	148033896	-586348	0.09	2.68	6e-07	0.00118	HTR4	Delgado-Calle et al
chr2	132587234	132587234	+	9.93794e-12	4.0192e-09	1.9916	1.25767e-05	cg24659201	133173718	586484	0.06	1.64	0.0002719	0.0366	GPR39	Delgado-Calle et al
chr2	132587194	132587194	+	1.10176e-08	2.07565e-06	2.71193	0.013913	cg24659201	133173718	586524	0.06	1.64	0.0002719	0.0366	GPR39	Delgado-Calle et al
chr20	57288744	57288744	+	1.14851e-08	2.0241e-06	2.0175	0.0145032	cg04048259	57875346	586602	0.06	1.62	0.0003201	0.04	EDN3	Delgado-Calle et al
chr12	72079976	72079976	+	1.0499e-12	6.37493e-10	-0.864145	1.32905e-06	cg13663218	72666976	587000	0.08	1.77	0.0004502	0.0456	TRHDE	Delgado-Calle et al
chr19	15580601	15580601	+	3.58416e-10	1.11941e-07	-1.81178	0.000453238	cg04645174	14993513	-587088	-0.07	0.7	0.0003717	0.0429	OR7A17	Delgado-Calle et al
chr20	1287251	1287251	+	1.28795e-11	4.06937e-09	0.578675	1.62988e-05	cg18952560	1875040	587789	0.03	1.71	0.0003253	0.0403	SIRPA	Delgado-Calle et al
chr9	114389461	114389461	+	1.0507e-10	3.03697e-08	-2.28834	0.000132911	cg14563260	113801320	-588141	0.05	1.89	8.46e-05	0.0196	LPAR1	Delgado-Calle et al
chr19	15582864	15582864	+	7.31495e-17	6.80191e-14	10.1936	9.26569e-11	cg04645174	14993513	-589351	-0.07	0.7	0.0003717	0.0429	OR7A17	Delgado-Calle et al
chr16	816874	816874	+	2.35271e-13	1.26466e-10	-3.25276	2.97868e-07	cg10647513	227203	-589671	0.11	2.31	1e-06	0.00182	HBA1	Delgado-Calle et al
chr18	77331307	77331307	+	1.04581e-10	4.31369e-08	11.0295	0.000132293	cg15191648	76740262	-591045	0.12	1.91	2.75e-05	0.011	SALL3	Delgado-Calle et al
chr13	77901359	77901359	+	1.19608e-09	3.00311e-07	4.99492	0.00151195	cg23316360	78492916	591557	0.08	1.75	0.0002885	0.0377	EDNRB	Delgado-Calle et al
chr16	69363951	69363951	+	2.51335e-11	1.01102e-08	0.468216	3.18023e-05	cg20716119	68771763	-592188	0.07	1.93	1.4e-06	0.00221	CDH1	Delgado-Calle et al
chr16	69363966	69363966	+	2.18117e-12	1.01135e-09	0.610868	2.7609e-06	cg20716119	68771763	-592203	0.07	1.93	1.4e-06	0.00221	CDH1	Delgado-Calle et al
chr16	69363983	69363983	+	9.7268e-12	4.16068e-09	0.598322	1.23096e-05	cg20716119	68771763	-592220	0.07	1.93	1.4e-06	0.00221	CDH1	Delgado-Calle et al
chr22	20105464	20105464	+	2.5048e-08	4.93716e-06	8.47552	0.0316154	cg11450827	19513006	-592458	0.07	1.39	0.0004513	0.0456	CLDN5	Delgado-Calle et al
chr5	79354703	79354703	+	2.57753e-63	2.36893e-59	-11.8364	3.26781e-57	cg08244028	79949339	594636	-0.07	0.71	0.0003777	0.043	MSH3	Delgado-Calle et al
chr11	224195	224195	+	3.65595e-10	1.2596e-07	-5.94591	0.000462312	cg22016649	818917	594722	0.09	1.65	0.000372	0.0429	PNPLA2	Delgado-Calle et al
chr18	77410227	77410227	+	3.23196e-16	5.55456e-13	-4.14425	4.09359e-10	cg23922708	78005180	594953	0.05	1.9	0.0002504	0.0352	PARD6G	Delgado-Calle et al
chr20	10414854	10414854	+	1.4534e-12	5.30962e-10	0.509784	1.83977e-06	cg12388309	9819805	-595049	0.05	1.61	0.0003632	0.0429	PAK7	Delgado-Calle et al
chr1	228346053	228346053	+	2.15054e-08	3.77347e-06	0.630412	0.0271467	cg26683023	227750892	-595161	0.04	1.28	0.0002691	0.0366	ZNF678	Delgado-Calle et al
chr21	47430338	47430338	+	2.55335e-09	4.16944e-07	1.76475	0.00322668	cg07685786	48025691	595353	0.11	1.55	1.28e-05	0.0076	S100B	Delgado-Calle et al
chr1	228346413	228346413	+	3.28224e-08	5.3947e-06	0.594287	0.04142	cg26683023	227750892	-595521	0.04	1.28	0.0002691	0.0366	ZNF678	Delgado-Calle et al
chr1	19030039	19030039	+	9.99039e-28	1.81608e-24	-3.76967	1.26617e-21	cg17945001	18434118	-595921	0.07	2.05	3.7e-06	0.00391	IGSF21	Delgado-Calle et al
chr18	77336717	77336717	+	1.43211e-09	4.21933e-07	8.36491	0.00181018	cg15191648	76740262	-596455	0.12	1.91	2.75e-05	0.011	SALL3	Delgado-Calle et al
chr22	32600024	32600024	+	6.98093e-10	2.20634e-07	-5.77638	0.000882602	cg22578204	33197952	597928	0.09	2.08	2.1e-06	0.00274	TIMP3	Delgado-Calle et al
chr12	131245943	131245943	+	4.27761e-11	1.94144e-08	6.60122	5.41204e-05	cg23054883	130647580	-598363	0.09	2.51	5.83e-05	0.0155	FZD10	Delgado-Calle et al
chr9	138134376	138134376	+	3.86176e-08	5.59696e-06	3.57397	0.0487274	cg26024843	137533949	-600427	0.07	2.01	6e-06	0.00526	COL5A1	Delgado-Calle et al
chr3	138656357	138656357	+	3.09522e-08	6.68711e-06	4.91283	0.0390619	cg12497564	139258295	601938	0.07	2.12	2.97e-05	0.0113	RBP1	Delgado-Calle et al
chr22	20114964	20114964	+	7.69317e-11	3.03277e-08	-1.91336	9.73231e-05	cg11450827	19513006	-601958	0.07	1.39	0.0004513	0.0456	CLDN5	Delgado-Calle et al
chr1	228353165	228353165	+	1.88869e-08	3.36599e-06	5.99386	0.0238427	cg26683023	227750892	-602273	0.04	1.28	0.0002691	0.0366	ZNF678	Delgado-Calle et al
chr1	228353198	228353198	+	1.58628e-08	2.901e-06	6.33998	0.0200272	cg26683023	227750892	-602306	0.04	1.28	0.0002691	0.0366	ZNF678	Delgado-Calle et al
chr3	138655277	138655277	+	1.29929e-09	4.24134e-07	0.999603	0.00164235	cg12497564	139258295	603018	0.07	2.12	2.97e-05	0.0113	RBP1	Delgado-Calle et al
chr3	138655275	138655275	+	2.44789e-13	1.85548e-10	1.39203	3.09918e-07	cg12497564	139258295	603020	0.07	2.12	2.97e-05	0.0113	RBP1	Delgado-Calle et al
chr3	138655267	138655267	+	2.27388e-11	1.19637e-08	1.11682	2.87726e-05	cg12497564	139258295	603028	0.07	2.12	2.97e-05	0.0113	RBP1	Delgado-Calle et al
chr3	138655261	138655261	+	3.88717e-13	2.89734e-10	1.26743	4.9212e-07	cg12497564	139258295	603034	0.07	2.12	2.97e-05	0.0113	RBP1	Delgado-Calle et al
chr3	138655258	138655258	+	2.59366e-10	1.074e-07	1.1919	0.000328013	cg12497564	139258295	603037	0.07	2.12	2.97e-05	0.0113	RBP1	Delgado-Calle et al
chr3	138655254	138655254	+	4.31557e-17	4.9487e-14	1.36755	5.46654e-11	cg12497564	139258295	603041	0.07	2.12	2.97e-05	0.0113	RBP1	Delgado-Calle et al
chr1	227146133	227146133	+	1.68287e-23	2.50751e-20	-0.464991	2.13256e-17	cg26683023	227750892	604759	0.04	1.28	0.0002691	0.0366	ZNF678	Delgado-Calle et al
chr11	1948234	1948234	+	1.6783e-17	1.68307e-14	-8.46866	2.12599e-11	cg16465939	2554410	606176	0.09	1.85	0.0001409	0.0245	KCNQ1	Delgado-Calle et al
chr10	73039772	73039772	+	3.11522e-08	6.02183e-06	4.44793	0.039314	cg02503850	72432552	-607220	0.07	1.67	0.0001404	0.0245	ADAMTS14	Delgado-Calle et al
chr20	23637119	23637119	+	1.29736e-12	4.78948e-10	-3.02191	1.64227e-06	cg24562819	23029806	-607313	0.06	1.92	0.0002126	0.0318	THBD	Delgado-Calle et al
chr16	834785	834785	+	1.35943e-10	4.66515e-08	-0.534288	0.000171952	cg10647513	227203	-607582	0.11	2.31	1e-06	0.00182	HBA1	Delgado-Calle et al
chr5	134263455	134263455	+	3.19796e-11	1.27789e-08	-0.894172	4.04633e-05	cg04897683	134871462	608007	0.1	1.78	1.81e-05	0.00931	NEUROG1	Delgado-Calle et al
chr13	98796404	98796404	+	2.27468e-12	9.80607e-10	3.69087	2.87924e-06	cg10694152	99404506	608102	0.08	1.77	0.0002452	0.035	SLC15A1	Delgado-Calle et al
chr13	98796369	98796369	+	1.9922e-14	1.13795e-11	4.00474	2.52277e-08	cg10694152	99404506	608137	0.08	1.77	0.0002452	0.035	SLC15A1	Delgado-Calle et al
chr3	195456375	195456375	+	5.97573e-12	3.38283e-09	0.0935151	7.56299e-06	cg05445326	196065569	609194	0.04	1.28	0.0004164	0.0454	TM4SF19	Delgado-Calle et al
chr5	1273578	1273578	+	8.64742e-102	1.98689e-97	5.26197	1.09638e-95	cg03963198	1882871	609293	0.11	1.84	2.75e-05	0.011	IRX4	Delgado-Calle et al
chr11	1943119	1943119	+	1.27185e-09	3.68173e-07	-10.5956	0.00160767	cg16465939	2554410	611291	0.09	1.85	0.0001409	0.0245	KCNQ1	Delgado-Calle et al
chr11	1430774	1430774	+	5.24875e-11	2.26742e-08	-2.58431	6.64046e-05	cg22016649	818917	-611857	0.09	1.65	0.000372	0.0429	PNPLA2	Delgado-Calle et al
chr22	47544611	47544611	+	3.7071e-12	1.72038e-09	2.38531	4.69205e-06	cg06268694	46932642	-611969	0.11	1.59	0.0001753	0.0282	CELSR1	Delgado-Calle et al
chr22	47544627	47544627	+	1.56695e-19	1.74084e-16	3.27628	1.98525e-13	cg06268694	46932642	-611985	0.11	1.59	0.0001753	0.0282	CELSR1	Delgado-Calle et al
chr5	1270883	1270883	+	4.7446e-10	1.5141e-07	-4.98799	0.000599931	cg03963198	1882871	611988	0.11	1.84	2.75e-05	0.011	IRX4	Delgado-Calle et al
chr2	132559240	132559240	+	1.56431e-19	1.6741e-16	5.9049	1.9819e-13	cg24659201	133173718	614478	0.06	1.64	0.0002719	0.0366	GPR39	Delgado-Calle et al
chr16	30440564	30440564	+	3.20492e-09	7.63413e-07	-2.11765	0.00404965	cg19769182	29823868	-616696	0.1	1.77	0.0001832	0.0289	PRRT2	Delgado-Calle et al
chr3	138639616	138639616	+	8.92552e-09	2.36191e-06	3.84685	0.0112724	cg12497564	139258295	618679	0.07	2.12	2.97e-05	0.0113	RBP1	Delgado-Calle et al
chr10	73051440	73051440	+	9.48689e-09	2.15894e-06	0.452614	0.011981	cg02503850	72432552	-618888	0.07	1.67	0.0001404	0.0245	ADAMTS14	Delgado-Calle et al
chr22	18893849	18893849	+	1.76326e-10	6.40049e-08	1.88296	0.00022302	cg11450827	19513006	619157	0.07	1.39	0.0004513	0.0456	CLDN5	Delgado-Calle et al
chr22	18893819	18893819	+	1.77697e-11	7.66442e-09	1.72747	2.2486e-05	cg11450827	19513006	619187	0.07	1.39	0.0004513	0.0456	CLDN5	Delgado-Calle et al
chr22	47552474	47552474	+	3.10725e-11	1.29452e-08	-4.51157	3.93157e-05	cg06268694	46932642	-619832	0.11	1.59	0.0001753	0.0282	CELSR1	Delgado-Calle et al
chr17	17597556	17597556	+	7.7973e-09	1.72805e-06	0.983053	0.00984824	cg24001070	18217642	620086	0	0.96	0.0003211	0.04	SMCR8	Delgado-Calle et al
chr10	105156105	105156105	+	2.35663e-15	1.42152e-12	0.769843	2.98464e-09	cg15227982	104535854	-620251	0.08	1.69	6.6e-05	0.0163	C10orf26	Delgado-Calle et al
chr12	102224501	102224501	+	1.92896e-12	1.12562e-09	0.945352	2.44168e-06	cg20740029	101603835	-620666	0.06	1.82	4.77e-05	0.0139	SLC5A8	Delgado-Calle et al
chr6	32164125	32164125	+	5.9871e-09	1.55815e-06	1.58879	0.00756295	cg17709873	31540456	-623669	-0.12	0.53	5.2e-06	0.00473	LTA	Delgado-Calle et al
chr11	31824833	31824833	+	4.36422e-10	1.45887e-07	-19.6545	0.000551845	cg22533573	32452771	627938	0.05	1.61	0.0001834	0.0289	WT1	Delgado-Calle et al
chr3	195437340	195437340	+	2.85502e-43	1.27681e-39	-0.10666	3.61919e-37	cg05445326	196065569	628229	0.04	1.28	0.0004164	0.0454	TM4SF19	Delgado-Calle et al
chr22	46302923	46302923	+	6.5782e-11	2.67967e-08	3.72441	8.32203e-05	cg06268694	46932642	629719	0.11	1.59	0.0001753	0.0282	CELSR1	Delgado-Calle et al
chr11	68958876	68958876	+	2.69401e-08	5.14602e-06	-2.59259	0.0340017	cg19831575	69590090	631214	0.1	1.88	2.4e-05	0.011	FGF4	Delgado-Calle et al
chr19	44371160	44371160	+	1.79509e-20	2.6707e-17	-1.64374	2.27444e-14	cg15540054	45004280	633120	-0.03	0.63	0.0002441	0.035	ZNF180	Delgado-Calle et al
chr19	44371143	44371143	+	3.53502e-28	9.0395e-25	-2.37093	4.48029e-22	cg15540054	45004280	633137	-0.03	0.63	0.0002441	0.035	ZNF180	Delgado-Calle et al
chr6	166711565	166711565	+	3.11708e-09	9.00969e-07	5.43093	0.00393876	cg24133115	166075520	-636045	0.1	1.91	8e-05	0.0187	PDE10A	Delgado-Calle et al
chr10	128898666	128898666	+	2.1566e-12	9.30791e-10	5.77531	2.7298e-06	cg13929328	129535898	637232	0.13	2.24	1.7e-06	0.00237	FOXI2	Delgado-Calle et al
chr17	18855540	18855540	+	2.46219e-10	8.99294e-08	-0.980791	0.000311389	cg24001070	18217642	-637898	0	0.96	0.0003211	0.04	SMCR8	Delgado-Calle et al
chr17	7318397	7318397	+	5.89958e-10	1.87235e-07	1.03308	0.000745926	cg20723355	6679597	-638800	0.1	1.76	7.66e-05	0.0181	FBXO39	Delgado-Calle et al
chr11	57834432	57834432	+	3.2796e-10	1.14397e-07	-2.60755	0.000414736	cg23547429	57195025	-639407	0.07	1.6	0.0001264	0.023	SLC43A3	Delgado-Calle et al
chr7	128521073	128521073	+	1.69241e-47	1.14576e-43	5.85721	2.14547e-41	cg19594666	127881280	-639793	0.13	1.7	0.0001349	0.024	LEP	Delgado-Calle et al
chr16	867101	867101	+	1.01613e-09	2.93909e-07	-1.67958	0.00128454	cg10647513	227203	-639898	0.11	2.31	1e-06	0.00182	HBA1	Delgado-Calle et al
chr20	61981104	61981104	+	6.12955e-09	1.14958e-06	-1.38983	0.00774278	cg03567830	61339871	-641233	0.12	2.64	1e-07	1e-07	NTSR1	Delgado-Calle et al
chr19	45648269	45648269	+	1.07977e-09	2.93539e-07	-1.48308	0.00136497	cg15540054	45004280	-643989	-0.03	0.63	0.0002441	0.035	ZNF180	Delgado-Calle et al
chr1	161410435	161410435	+	8.71523e-11	3.0943e-08	-0.170757	0.00011025	cg18920397	160765805	-644630	-0.1	0.63	2.57e-05	0.011	LY9	Delgado-Calle et al
chr1	161410442	161410442	+	5.50196e-21	7.69356e-18	-0.404911	6.97138e-15	cg18920397	160765805	-644637	-0.1	0.63	2.57e-05	0.011	LY9	Delgado-Calle et al
chr1	161410453	161410453	+	1.6834e-15	1.33049e-12	-0.620212	2.13204e-09	cg18920397	160765805	-644648	-0.1	0.63	2.57e-05	0.011	LY9	Delgado-Calle et al
chr1	161410455	161410455	+	1.24329e-17	1.2989e-14	-0.563385	1.57495e-11	cg18920397	160765805	-644650	-0.1	0.63	2.57e-05	0.011	LY9	Delgado-Calle et al
chr1	161410459	161410459	+	1.9519e-25	3.28539e-22	-0.279358	2.47366e-19	cg18920397	160765805	-644654	-0.1	0.63	2.57e-05	0.011	LY9	Delgado-Calle et al
chr6	166720545	166720545	+	2.92237e-08	6.00621e-06	-7.7053	0.036882	cg24133115	166075520	-645025	0.1	1.91	8e-05	0.0187	PDE10A	Delgado-Calle et al
chr11	33097877	33097877	+	1.71934e-60	1.37938e-56	4.81132	2.17976e-54	cg22533573	32452771	-645106	0.05	1.61	0.0001834	0.0289	WT1	Delgado-Calle et al
chr22	46285898	46285898	+	1.03889e-08	2.26714e-06	2.348	0.0131197	cg06268694	46932642	646744	0.11	1.59	0.0001753	0.0282	CELSR1	Delgado-Calle et al
chr17	36734750	36734750	+	8.72768e-09	1.88941e-06	1.12066	0.0110227	cg21309147	37382234	647484	0.06	1.98	5.33e-05	0.0145	STAC2	Delgado-Calle et al
chr10	130184643	130184643	+	4.85743e-11	1.70063e-08	-18.9776	6.14551e-05	cg19884262	129535968	-648675	0.09	2.1	1.3e-05	0.0076	FOXI2	Delgado-Calle et al
chr1	27022887	27022887	+	1.98817e-09	4.78061e-07	0.256652	0.0025127	cg05674944	26372290	-650597	0.09	1.86	6.04e-05	0.0156	SLC30A2	Delgado-Calle et al
chr6	737003	737003	+	2.63525e-10	9.73989e-08	5.25068	0.00033327	cg08045570	1390502	653499	0.05	1.98	1.21e-05	0.0076	FOXF2	Delgado-Calle et al
chr22	20167782	20167782	+	1.6385e-08	3.35591e-06	-4.36334	0.0206862	cg11450827	19513006	-654776	0.07	1.39	0.0004513	0.0456	CLDN5	Delgado-Calle et al
chr3	196721173	196721173	+	1.45726e-08	3.54191e-06	-3.91957	0.0183994	cg05445326	196065569	-655604	0.04	1.28	0.0004164	0.0454	TM4SF19	Delgado-Calle et al
chr22	20169421	20169421	+	3.35619e-20	4.55722e-17	20.2252	4.25234e-14	cg11450827	19513006	-656415	0.07	1.39	0.0004513	0.0456	CLDN5	Delgado-Calle et al
chr20	20837083	20837083	+	2.65071e-75	2.32409e-71	3.41351	3.36065e-69	cg17029168	21494547	657464	0.05	1.51	0.0003671	0.0429	NKX2-2	Delgado-Calle et al
chr20	20837042	20837042	+	2.029e-53	8.89493e-50	4.58837	2.57226e-47	cg17029168	21494547	657505	0.05	1.51	0.0003671	0.0429	NKX2-2	Delgado-Calle et al
chr6	30882767	30882767	+	4.88859e-11	2.0875e-08	-8.1287	6.18491e-05	cg17709873	31540456	657689	-0.12	0.53	5.2e-06	0.00473	LTA	Delgado-Calle et al
chr6	30882761	30882761	+	2.8426e-08	5.8697e-06	-8.87128	0.035876	cg17709873	31540456	657695	-0.12	0.53	5.2e-06	0.00473	LTA	Delgado-Calle et al
chr5	1225121	1225121	+	3.39068e-08	6.25757e-06	6.50879	0.0427878	cg03963198	1882871	657750	0.11	1.84	2.75e-05	0.011	IRX4	Delgado-Calle et al
chr10	130194517	130194517	+	2.43613e-12	1.02493e-09	-2.7272	3.08356e-06	cg19884262	129535968	-658549	0.09	2.1	1.3e-05	0.0076	FOXI2	Delgado-Calle et al
chr11	1893060	1893060	+	6.22909e-09	1.55475e-06	-1.55406	0.00786843	cg16465939	2554410	661350	0.09	1.85	0.0001409	0.0245	KCNQ1	Delgado-Calle et al
chr19	54158358	54158358	+	8.71052e-124	1.78191e-119	-4.24455	1.1044e-117	cg02440177	53496695	-661663	0.08	2.11	0.0001209	0.0226	ZNF702P	Delgado-Calle et al
chr20	62001745	62001745	+	2.06499e-17	1.34114e-14	-4.30335	2.61581e-11	cg03567830	61339871	-661874	0.12	2.64	1e-07	1e-07	NTSR1	Delgado-Calle et al
chr13	113384654	113384654	+	7.49176e-41	1.31671e-37	-8.15955	9.49675e-35	cg06675478	112721786	-662868	0.11	1.74	0.0001483	0.0253	SOX1	Delgado-Calle et al
chr17	38519697	38519697	+	3.51604e-08	6.55674e-06	0.891978	0.0443684	cg26111030	37856378	-663319	0.07	2.13	1.35e-05	0.0076	ERBB2	Delgado-Calle et al
chr22	46264106	46264106	+	7.18441e-09	1.65658e-06	-1.24775	0.00907449	cg06268694	46932642	668536	0.11	1.59	0.0001753	0.0282	CELSR1	Delgado-Calle et al
chr3	196735687	196735687	+	2.47346e-24	4.80943e-21	-2.18166	3.13451e-18	cg05445326	196065569	-670118	0.04	1.28	0.0004164	0.0454	TM4SF19	Delgado-Calle et al
chr14	101864614	101864614	+	1.39183e-16	1.25886e-13	-6.60058	1.76294e-10	cg09971646	101194145	-670469	0.09	1.46	0.000446	0.0456	DLK1	Delgado-Calle et al
chr2	236531240	236531240	+	1.403e-23	2.43989e-20	9.95164	1.77791e-17	cg14061619	235860118	-671122	0.04	1.66	4.9e-06	0.00473	SH3BP4	Delgado-Calle et al
chr5	1207526	1207526	+	1.11483e-26	2.1346e-23	-0.0135288	1.41289e-20	cg03963198	1882871	675345	0.11	1.84	2.75e-05	0.011	IRX4	Delgado-Calle et al
chr1	19110747	19110747	+	1.401e-09	3.59715e-07	-8.91261	0.00177088	cg17945001	18434118	-676629	0.07	2.05	3.7e-06	0.00391	IGSF21	Delgado-Calle et al
chr1	19110758	19110758	+	3.02308e-11	1.18439e-08	-9.08234	3.82509e-05	cg17945001	18434118	-676640	0.07	2.05	3.7e-06	0.00391	IGSF21	Delgado-Calle et al
chr1	19110766	19110766	+	2.18636e-12	1.10401e-09	-10.0328	2.76745e-06	cg17945001	18434118	-676648	0.07	2.05	3.7e-06	0.00391	IGSF21	Delgado-Calle et al
chr1	19110768	19110768	+	3.07296e-16	2.68563e-13	-12.2553	3.89221e-10	cg17945001	18434118	-676650	0.07	2.05	3.7e-06	0.00391	IGSF21	Delgado-Calle et al
chr1	19110774	19110774	+	1.45409e-10	4.85825e-08	-9.74624	0.000183924	cg17945001	18434118	-676656	0.07	2.05	3.7e-06	0.00391	IGSF21	Delgado-Calle et al
chr6	39874329	39874329	+	1.90992e-20	3.23088e-17	-2.3426	2.41993e-14	cg02128567	39196998	-677331	0.06	1.79	0.0004141	0.0454	KCNK5	Delgado-Calle et al
chr11	1876718	1876718	+	4.75713e-14	3.56208e-11	-4.51561	6.02365e-08	cg16465939	2554410	677692	0.09	1.85	0.0001409	0.0245	KCNQ1	Delgado-Calle et al
chr7	87257577	87257577	+	5.16221e-12	2.3649e-09	0.864468	6.53349e-06	cg11271605	87936282	678705	0.03	1.45	0.0002015	0.0312	STEAP4	Delgado-Calle et al
chr2	102118850	102118850	+	2.77091e-08	4.56753e-06	-3.33308	0.0349717	cg14383135	101436923	-681927	0.07	2.06	0.000225	0.0331	NPAS2	Delgado-Calle et al
chr6	32222711	32222711	+	9.52418e-17	8.54892e-14	-3.77042	1.20639e-10	cg17709873	31540456	-682255	-0.12	0.53	5.2e-06	0.00473	LTA	Delgado-Calle et al
chr11	129636188	129636188	+	1.67291e-33	3.91455e-30	-7.73624	2.12047e-27	cg02564733	130319074	682886	0.07	1.71	4.73e-05	0.0139	ADAMTS15	Delgado-Calle et al
chr8	131370280	131370280	+	3.16277e-09	7.61516e-07	2.49744	0.00399643	cg13912117	132054555	684275	0.06	1.81	2.86e-05	0.0111	ADCY8	Delgado-Calle et al
chr8	131370275	131370275	+	3.88672e-09	9.10532e-07	2.4871	0.00491073	cg13912117	132054555	684280	0.06	1.81	2.86e-05	0.0111	ADCY8	Delgado-Calle et al
chr8	131370255	131370255	+	2.09698e-09	5.50801e-07	3.15378	0.00265018	cg13912117	132054555	684300	0.06	1.81	2.86e-05	0.0111	ADCY8	Delgado-Calle et al
chr16	23079500	23079500	+	1.62071e-37	3.39461e-34	10.9254	2.05438e-31	cg15309006	23766116	686616	0.07	1.77	0.0001224	0.0226	CHP2	Delgado-Calle et al
chr2	85142426	85142426	+	6.19976e-74	1.43756e-69	-1.64033	7.86024e-68	cg22321558	85829320	686894	0.02	1.54	0.0005001	0.0491	TMEM150A	Delgado-Calle et al
chr13	98716716	98716716	+	1.82057e-46	3.7815e-43	-3.63241	2.30792e-40	cg10694152	99404506	687790	0.08	1.77	0.0002452	0.035	SLC15A1	Delgado-Calle et al
chr16	56377843	56377843	+	2.41272e-10	7.75404e-08	-1.91151	0.000305136	cg10362591	55689865	-687978	0.13	2.05	0.0003932	0.0441	SLC6A2	Delgado-Calle et al
chr11	1508650	1508650	+	8.81457e-10	2.69031e-07	-10.7908	0.00111435	cg22016649	818917	-689733	0.09	1.65	0.000372	0.0429	PNPLA2	Delgado-Calle et al
chr5	175561671	175561671	+	1.56264e-08	3.20574e-06	-3.82578	0.019729	cg17307280	174871636	-690035	0.05	1.77	6.79e-05	0.0165	DRD1	Delgado-Calle et al
chr5	175561697	175561697	+	1.34509e-09	3.90997e-07	-4.54391	0.00170022	cg17307280	174871636	-690061	0.05	1.77	6.79e-05	0.0165	DRD1	Delgado-Calle et al
chr21	47334415	47334415	+	3.13229e-08	3.63088e-06	-5.54029	0.0395292	cg07685786	48025691	691276	0.11	1.55	1.28e-05	0.0076	S100B	Delgado-Calle et al
chr20	62032107	62032107	+	1.97496e-08	3.28267e-06	-3.13271	0.0249312	cg03567830	61339871	-692236	0.12	2.64	1e-07	1e-07	NTSR1	Delgado-Calle et al
chr20	62032671	62032671	+	2.0999e-12	7.22019e-10	-9.19084	2.65803e-06	cg03567830	61339871	-692800	0.12	2.64	1e-07	1e-07	NTSR1	Delgado-Calle et al
chr16	920709	920709	+	8.25489e-12	3.55611e-09	2.13732	1.04471e-05	cg10647513	227203	-693506	0.11	2.31	1e-06	0.00182	HBA1	Delgado-Calle et al
chr20	62033587	62033587	+	2.8269e-20	2.41812e-17	-5.55654	3.58174e-14	cg03567830	61339871	-693716	0.12	2.64	1e-07	1e-07	NTSR1	Delgado-Calle et al
chr11	1858713	1858713	+	2.36676e-11	1.11693e-08	-2.08683	2.99477e-05	cg16465939	2554410	695697	0.09	1.85	0.0001409	0.0245	KCNQ1	Delgado-Calle et al
chr5	139029353	139029353	+	1.78193e-10	6.34773e-08	11.1177	0.000225379	cg01599709	139725677	696324	0.1	1.8	0.0001727	0.028	HBEGF	Delgado-Calle et al
chr5	139029349	139029349	+	5.27719e-10	1.66099e-07	10.6101	0.000667254	cg01599709	139725677	696328	0.1	1.8	0.0001727	0.028	HBEGF	Delgado-Calle et al
chr5	139029334	139029334	+	9.2683e-11	3.49107e-08	12.2942	0.000117245	cg01599709	139725677	696343	0.1	1.8	0.0001727	0.028	HBEGF	Delgado-Calle et al
chr2	85132832	85132832	+	1.41544e-09	3.45477e-07	2.62485	0.00178913	cg22321558	85829320	696488	0.02	1.54	0.0005001	0.0491	TMEM150A	Delgado-Calle et al
chr1	160068270	160068270	+	1.01809e-08	1.9943e-06	10.4224	0.012857	cg18920397	160765805	697535	-0.1	0.63	2.57e-05	0.011	LY9	Delgado-Calle et al
chr1	160068257	160068257	+	1.55113e-08	2.87137e-06	9.77907	0.0195838	cg18920397	160765805	697548	-0.1	0.63	2.57e-05	0.011	LY9	Delgado-Calle et al
chr1	160068243	160068243	+	1.45727e-08	2.73664e-06	9.79451	0.0183995	cg18920397	160765805	697562	-0.1	0.63	2.57e-05	0.011	LY9	Delgado-Calle et al
chr9	109553407	109553407	+	1.58805e-09	3.27071e-07	-4.14064	0.00200721	cg07309102	110251826	698419	0.05	2.07	3.37e-05	0.0121	KLF4	Delgado-Calle et al
chr6	35655944	35655944	+	4.05687e-11	1.76664e-08	0.38618	5.13282e-05	cg05216141	36354960	699016	0.05	1.92	0.0001039	0.021	ETV7	Delgado-Calle et al
chr14	100437810	100437810	+	3.72673e-08	6.74138e-06	0.718723	0.047025	cg02452985	99737548	-700262	0.04	1.9	3.67e-05	0.0126	BCL11B	Delgado-Calle et al
chr14	100437821	100437821	+	1.83456e-11	8.89765e-09	0.70714	2.32145e-05	cg02452985	99737548	-700273	0.04	1.9	3.67e-05	0.0126	BCL11B	Delgado-Calle et al
chr13	29067973	29067973	+	8.15212e-11	2.73913e-08	3.85853	0.000103128	cg26609631	28366814	-701159	0.11	1.88	1.13e-05	0.0076	GSX1	Delgado-Calle et al
chr16	929428	929428	+	2.24302e-14	1.36243e-11	-1.44484	2.84035e-08	cg10647513	227203	-702225	0.11	2.31	1e-06	0.00182	HBA1	Delgado-Calle et al
chr5	179070899	179070899	+	1.84875e-08	3.74258e-06	-1.60828	0.0233389	cg23037403	178368183	-702716	0.09	1.72	0.0004224	0.0454	ZNF454	Delgado-Calle et al
chr1	15382607	15382607	+	9.586e-23	1.38299e-19	6.44252	1.21472e-16	cg23002761	16085642	703035	0.06	1.81	0.0001729	0.028	FBLIM1	Delgado-Calle et al
chr20	62043277	62043277	+	6.42077e-11	1.78718e-08	-3.7872	8.12291e-05	cg03567830	61339871	-703406	0.12	2.64	1e-07	1e-07	NTSR1	Delgado-Calle et al
chr17	5973122	5973122	+	2.42802e-10	8.91796e-08	-1.81529	0.00030707	cg20723355	6679597	706475	0.1	1.76	7.66e-05	0.0181	FBXO39	Delgado-Calle et al
chr2	242465782	242465782	+	3.81033e-08	5.91639e-06	-4.33654	0.048079	cg14662379	241759279	-706503	0.06	1.62	0.0002638	0.0361	KIF1A	Delgado-Calle et al
chr17	5972936	5972936	+	2.00604e-08	3.93848e-06	0.828061	0.0253233	cg20723355	6679597	706661	0.1	1.76	7.66e-05	0.0181	FBXO39	Delgado-Calle et al
chr20	62046572	62046572	+	8.31185e-12	2.69914e-09	-3.07023	1.05192e-05	cg03567830	61339871	-706701	0.12	2.64	1e-07	1e-07	NTSR1	Delgado-Calle et al
chr9	136825333	136825333	+	6.83706e-30	8.4832e-27	7.20703	8.66559e-24	cg26024843	137533949	708616	0.07	2.01	6e-06	0.00526	COL5A1	Delgado-Calle et al
chr11	68881385	68881385	+	1.52325e-30	3.16831e-27	6.94733	1.93067e-24	cg19831575	69590090	708705	0.1	1.88	2.4e-05	0.011	FGF4	Delgado-Calle et al
chr6	30831195	30831195	+	3.90753e-08	7.70686e-06	9.71635	0.0493045	cg17709873	31540456	709261	-0.12	0.53	5.2e-06	0.00473	LTA	Delgado-Calle et al
chr9	103791233	103791233	+	2.54619e-08	3.85501e-06	0.441888	0.0321374	cg08997253	104500729	709496	0.05	1.86	1.55e-05	0.00834	GRIN3A	Delgado-Calle et al
chr2	241048794	241048794	+	1.38791e-11	5.42391e-09	-2.98312	1.75635e-05	cg14662379	241759279	710485	0.06	1.62	0.0002638	0.0361	KIF1A	Delgado-Calle et al
chr16	939004	939004	+	7.69257e-12	3.36155e-09	8.74963	9.73553e-06	cg10647513	227203	-711801	0.11	2.31	1e-06	0.00182	HBA1	Delgado-Calle et al
chr16	942758	942758	+	1.4493e-08	2.80926e-06	-4.51803	0.018299	cg10647513	227203	-715555	0.11	2.31	1e-06	0.00182	HBA1	Delgado-Calle et al
chr17	14221653	14221653	+	5.71246e-34	1.55613e-30	-9.06947	7.24074e-28	cg07480567	13505174	-716479	0.06	1.94	5.14e-05	0.0145	HS3ST3A1	Delgado-Calle et al
chr11	70306745	70306745	+	5.43236e-35	1.38671e-31	11.3575	6.88579e-29	cg19831575	69590090	-716655	0.1	1.88	2.4e-05	0.011	FGF4	Delgado-Calle et al
chr11	70306747	70306747	+	1.93592e-13	1.34222e-10	-2.1213	2.45106e-07	cg19831575	69590090	-716657	0.1	1.88	2.4e-05	0.011	FGF4	Delgado-Calle et al
chr20	62059422	62059422	+	5.02714e-13	2.02653e-10	5.07724	6.36423e-07	cg03567830	61339871	-719551	0.12	2.64	1e-07	1e-07	NTSR1	Delgado-Calle et al
chr11	8705126	8705126	+	1.73892e-08	3.64388e-06	1.2473	0.0219532	cg18484189	7984973	-720153	-0.09	0.7	0.0001878	0.0294	NLRP10	Delgado-Calle et al
chr9	110972885	110972885	+	1.07102e-10	3.0782e-08	7.2673	0.00013548	cg07309102	110251826	-721059	0.05	2.07	3.37e-05	0.0121	KLF4	Delgado-Calle et al
chr19	1433066	1433066	+	8.582e-09	1.84802e-06	-1.28142	0.0108388	cg19912436	708918	-724148	0.12	2.26	0.0004431	0.0456	PALM	Delgado-Calle et al
chr2	241035073	241035073	+	3.27881e-09	7.42852e-07	1.53873	0.00414297	cg14662379	241759279	724206	0.06	1.62	0.0002638	0.0361	KIF1A	Delgado-Calle et al
chr3	46709398	46709398	+	1.40388e-13	1.1846e-10	-0.961487	1.77748e-07	cg25226014	45984942	-724456	-0.08	0.69	0.0004491	0.0456	CXCR6	Delgado-Calle et al
chr11	129594021	129594021	+	9.74368e-32	2.1046e-28	-4.76454	1.23501e-25	cg02564733	130319074	725053	0.07	1.71	4.73e-05	0.0139	ADAMTS15	Delgado-Calle et al
chr2	241031521	241031521	+	1.28039e-43	6.85127e-40	-13.0492	1.62311e-37	cg14662379	241759279	727758	0.06	1.62	0.0002638	0.0361	KIF1A	Delgado-Calle et al
chr18	76011434	76011434	+	1.1283e-25	4.65393e-22	-3.24752	1.42992e-19	cg15191648	76740262	728828	0.12	1.91	2.75e-05	0.011	SALL3	Delgado-Calle et al
chr5	33441238	33441238	+	8.80395e-13	4.59741e-10	2.19512	1.1145e-06	cg05839235	32712237	-729001	0.07	1.99	3e-07	0.00071	NPR3	Delgado-Calle et al
chr1	19164994	19164994	+	7.09337e-32	1.84208e-28	-4.99922	8.99084e-26	cg17945001	18434118	-730876	0.07	2.05	3.7e-06	0.00391	IGSF21	Delgado-Calle et al
chr5	179344323	179344323	+	5.05427e-09	1.2289e-06	-3.16144	0.00638512	cg00489401	180075875	731552	0.1	1.8	0.0003774	0.043	FLT4	Delgado-Calle et al
chr11	3638280	3638280	+	1.18956e-19	1.42138e-16	-7.56137	1.50713e-13	cg23548479	2906679	-731601	0.04	1.53	0.0002423	0.035	CDKN1C	Delgado-Calle et al
chr3	46718167	46718167	+	1.01824e-09	3.55762e-07	-1.20613	0.00128722	cg25226014	45984942	-733225	-0.08	0.69	0.0004491	0.0456	CXCR6	Delgado-Calle et al
chr11	68853504	68853504	+	1.44956e-19	1.69596e-16	-5.19235	1.83653e-13	cg19831575	69590090	736586	0.1	1.88	2.4e-05	0.011	FGF4	Delgado-Calle et al
chr1	16825180	16825180	+	1.45922e-10	4.85825e-08	1.91574	0.000184571	cg23002761	16085642	-739538	0.06	1.81	0.0001729	0.028	FBLIM1	Delgado-Calle et al
chr10	103795585	103795585	+	2.70903e-13	1.27952e-10	3.61883	3.42978e-07	cg15227982	104535854	740269	0.08	1.69	6.6e-05	0.0163	C10orf26	Delgado-Calle et al
chr19	1450278	1450278	+	1.5831e-10	5.37519e-08	0.643088	0.000200238	cg19912436	708918	-741360	0.12	2.26	0.0004431	0.0456	PALM	Delgado-Calle et al
chr5	1140976	1140976	+	1.24255e-16	1.00175e-13	-2.37256	1.57388e-10	cg03963198	1882871	741895	0.11	1.84	2.75e-05	0.011	IRX4	Delgado-Calle et al
chr21	27200858	27200858	+	2.20169e-22	1.29203e-19	1.90484	2.78989e-16	cg10238818	27945554	744696	0.07	1.67	3.23e-05	0.0121	CYYR1	Delgado-Calle et al
chr16	972946	972946	+	1.42511e-20	1.41907e-17	-4.60689	1.80568e-14	cg10647513	227203	-745743	0.11	2.31	1e-06	0.00182	HBA1	Delgado-Calle et al
chr19	14247762	14247762	+	1.50263e-08	3.00629e-06	0.344598	0.0189719	cg04645174	14993513	745751	-0.07	0.7	0.0003717	0.0429	OR7A17	Delgado-Calle et al
chr18	75990496	75990496	+	1.85977e-13	1.53738e-10	4.49323	2.35465e-07	cg15191648	76740262	749766	0.12	1.91	2.75e-05	0.011	SALL3	Delgado-Calle et al
chr9	36400747	36400747	+	6.3143e-09	1.10765e-06	12.7209	0.00797599	cg15518883	35650561	-750186	-0.1	0.56	4e-07	0.00086	SIT1	Delgado-Calle et al
chr20	62090177	62090177	+	4.42838e-09	8.53344e-07	1.01144	0.00559475	cg03567830	61339871	-750306	0.12	2.64	1e-07	1e-07	NTSR1	Delgado-Calle et al
chr9	136783028	136783028	+	1.93386e-11	7.07759e-09	-1.01432	2.44709e-05	cg26024843	137533949	750921	0.07	2.01	6e-06	0.00526	COL5A1	Delgado-Calle et al
chr20	60588861	60588861	+	1.95596e-09	4.1828e-07	1.24339	0.00247201	cg03567830	61339871	751010	0.12	2.64	1e-07	1e-07	NTSR1	Delgado-Calle et al
chr22	20264100	20264100	+	1.47245e-21	2.45377e-18	-16.2789	1.86575e-15	cg11450827	19513006	-751094	0.07	1.39	0.0004513	0.0456	CLDN5	Delgado-Calle et al
chr6	30784068	30784068	+	7.4088e-25	2.17238e-21	5.62861	9.38903e-19	cg17709873	31540456	756388	-0.12	0.53	5.2e-06	0.00473	LTA	Delgado-Calle et al
chr11	68832847	68832847	+	2.26437e-90	2.5433e-86	-11.1889	2.8709e-84	cg19831575	69590090	757243	0.1	1.88	2.4e-05	0.011	FGF4	Delgado-Calle et al
chr20	62097471	62097471	+	3.19158e-13	1.36503e-10	6.90012	4.04065e-07	cg03567830	61339871	-757600	0.12	2.64	1e-07	1e-07	NTSR1	Delgado-Calle et al
chr9	136772470	136772470	+	2.89796e-09	5.64841e-07	1.54124	0.00366198	cg26024843	137533949	761479	0.07	2.01	6e-06	0.00526	COL5A1	Delgado-Calle et al
chr19	14231243	14231243	+	2.93811e-08	5.21518e-06	3.73577	0.0370805	cg04645174	14993513	762270	-0.07	0.7	0.0003717	0.0429	OR7A17	Delgado-Calle et al
chr16	989633	989633	+	4.63054e-09	1.04223e-06	-8.08943	0.00585006	cg10647513	227203	-762430	0.11	2.31	1e-06	0.00182	HBA1	Delgado-Calle et al
chr4	187219419	187219419	+	5.75859e-09	1.09876e-06	-3.15222	0.00727445	cg10000775	186456556	-762863	0.06	1.59	0.0002977	0.0383	PDLIM3	Delgado-Calle et al
chr16	24534215	24534215	+	2.63904e-09	6.65139e-07	-3.15476	0.00333492	cg15309006	23766116	-768099	0.07	1.77	0.0001224	0.0226	CHP2	Delgado-Calle et al
chr11	68821861	68821861	+	2.15288e-08	4.33822e-06	-8.49872	0.0271762	cg19831575	69590090	768229	0.1	1.88	2.4e-05	0.011	FGF4	Delgado-Calle et al
chr6	166845455	166845455	+	2.83534e-08	5.8697e-06	-3.41807	0.0357845	cg24133115	166075520	-769935	0.1	1.91	8e-05	0.0187	PDE10A	Delgado-Calle et al
chr2	242530337	242530337	+	2.02992e-193	1.41205e-188	-12.7333	2.57375e-187	cg14662379	241759279	-771058	0.06	1.62	0.0002638	0.0361	KIF1A	Delgado-Calle et al
chr11	1591878	1591878	+	1.77851e-08	3.6856e-06	-3.31781	0.0224527	cg22016649	818917	-772961	0.09	1.65	0.000372	0.0429	PNPLA2	Delgado-Calle et al
chr5	148807226	148807226	+	2.73741e-17	2.37346e-14	-8.61295	3.46755e-11	cg07102705	148033896	-773330	0.09	2.68	6e-07	0.00118	HTR4	Delgado-Calle et al
chr1	27146374	27146374	+	7.15016e-10	1.96341e-07	5.78928	0.000903989	cg05674944	26372290	-774084	0.09	1.86	6.04e-05	0.0156	SLC30A2	Delgado-Calle et al
chr3	46759494	46759494	+	1.26748e-09	4.16791e-07	6.19052	0.00160215	cg25226014	45984942	-774552	-0.08	0.69	0.0004491	0.0456	CXCR6	Delgado-Calle et al
chr22	20287597	20287597	+	2.40108e-09	6.24009e-07	-11.4312	0.00303433	cg11450827	19513006	-774591	0.07	1.39	0.0004513	0.0456	CLDN5	Delgado-Calle et al
chr22	20287609	20287609	+	1.24542e-11	5.50118e-09	-8.42254	1.57607e-05	cg11450827	19513006	-774603	0.07	1.39	0.0004513	0.0456	CLDN5	Delgado-Calle et al
chr22	20287622	20287622	+	3.26449e-10	1.09801e-07	-5.55812	0.000412825	cg11450827	19513006	-774616	0.07	1.39	0.0004513	0.0456	CLDN5	Delgado-Calle et al
chr22	20287629	20287629	+	3.5375e-10	1.17902e-07	-9.68068	0.000447339	cg11450827	19513006	-774623	0.07	1.39	0.0004513	0.0456	CLDN5	Delgado-Calle et al
chr11	1778322	1778322	+	2.18225e-09	6.03711e-07	4.32026	0.00275791	cg16465939	2554410	776088	0.09	1.85	0.0001409	0.0245	KCNQ1	Delgado-Calle et al
chr20	60562394	60562394	+	9.61759e-29	1.24926e-25	-6.73158	1.21895e-22	cg03567830	61339871	777477	0.12	2.64	1e-07	1e-07	NTSR1	Delgado-Calle et al
chr1	25594555	25594555	+	1.13313e-09	2.96807e-07	9.96036	0.00143241	cg05674944	26372290	777735	0.09	1.86	6.04e-05	0.0156	SLC30A2	Delgado-Calle et al
chr1	25594523	25594523	+	1.20994e-08	2.32012e-06	9.33294	0.0152784	cg05674944	26372290	777767	0.09	1.86	6.04e-05	0.0156	SLC30A2	Delgado-Calle et al
chr9	136755504	136755504	+	1.48581e-11	5.55773e-09	2.06549	1.88021e-05	cg26024843	137533949	778445	0.07	2.01	6e-06	0.00526	COL5A1	Delgado-Calle et al
chr9	136755346	136755346	+	4.15402e-10	9.87482e-08	-2.2569	0.000525275	cg26024843	137533949	778603	0.07	2.01	6e-06	0.00526	COL5A1	Delgado-Calle et al
chr19	1490314	1490314	+	1.17267e-09	3.14614e-07	3.43619	0.00148237	cg19912436	708918	-781396	0.12	2.26	0.0004431	0.0456	PALM	Delgado-Calle et al
chr19	1490325	1490325	+	9.97219e-16	8.50005e-13	4.08719	1.26301e-09	cg19912436	708918	-781407	0.12	2.26	0.0004431	0.0456	PALM	Delgado-Calle et al
chr19	54278259	54278259	+	2.20343e-13	1.44242e-10	13.0907	2.7897e-07	cg02440177	53496695	-781564	0.08	2.11	0.0001209	0.0226	ZNF702P	Delgado-Calle et al
chr11	70372973	70372973	+	1.28629e-11	6.44972e-09	3.95017	1.62778e-05	cg19831575	69590090	-782883	0.1	1.88	2.4e-05	0.011	FGF4	Delgado-Calle et al
chr15	99977071	99977071	+	3.76886e-10	1.41297e-07	-5.50223	0.000476586	cg22375192	99193466	-783605	0.11	2.46	1e-07	0.00047	IGF1R	Delgado-Calle et al
chr20	57090368	57090368	+	1.10854e-13	5.04907e-11	4.4844	1.40357e-07	cg04048259	57875346	784978	0.06	1.62	0.0003201	0.04	EDN3	Delgado-Calle et al
chr13	111935671	111935671	+	2.65826e-08	5.1039e-06	1.4082	0.033551	cg06675478	112721786	786115	0.11	1.74	0.0001483	0.0253	SOX1	Delgado-Calle et al
chr1	15294192	15294192	+	4.7123e-36	1.78462e-32	10.9169	5.97317e-30	cg23002761	16085642	791450	0.06	1.81	0.0001729	0.028	FBLIM1	Delgado-Calle et al
chr5	73653819	73653819	+	1.08153e-12	5.58428e-10	1.76787	1.36909e-06	cg10237911	72861638	-792181	-0.03	0.82	0.0003176	0.04	ANKRA2	Delgado-Calle et al
chr10	71640255	71640255	+	2.2531e-10	7.20541e-08	3.53286	0.000284956	cg02503850	72432552	792297	0.07	1.67	0.0001404	0.0245	ADAMTS14	Delgado-Calle et al
chr17	42706755	42706755	+	2.33579e-16	2.21319e-13	1.12895	2.95854e-10	cg10065416	41910894	-795861	0.03	1.58	3.81e-05	0.0126	MPP3	Delgado-Calle et al
chr5	1085734	1085734	+	5.38634e-31	1.30274e-27	-0.745996	6.82702e-25	cg03963198	1882871	797137	0.11	1.84	2.75e-05	0.011	IRX4	Delgado-Calle et al
chr1	25574278	25574278	+	5.69744e-09	1.20711e-06	1.56466	0.00719725	cg05674944	26372290	798012	0.09	1.86	6.04e-05	0.0156	SLC30A2	Delgado-Calle et al
chr1	228549843	228549843	+	1.95209e-10	6.22556e-08	-3.43157	0.000246897	cg26683023	227750892	-798951	0.04	1.28	0.0002691	0.0366	ZNF678	Delgado-Calle et al
chr15	83315280	83315280	+	1.76652e-08	4.07556e-06	7.43026	0.0223014	cg22946150	84116107	800827	0.08	2.6	2.6e-06	0.00293	SH3GL3	Delgado-Calle et al
chr15	83315274	83315274	+	4.08302e-09	1.16628e-06	7.32683	0.00515864	cg22946150	84116107	800833	0.08	2.6	2.6e-06	0.00293	SH3GL3	Delgado-Calle et al
chr1	17632227	17632227	+	2.56695e-09	6.06009e-07	4.82233	0.00324386	cg17945001	18434118	801891	0.07	2.05	3.7e-06	0.00391	IGSF21	Delgado-Calle et al
chr9	138336002	138336002	+	3.71218e-12	1.58692e-09	-2.33499	4.69848e-06	cg26024843	137533949	-802053	0.07	2.01	6e-06	0.00526	COL5A1	Delgado-Calle et al
chr9	138336026	138336026	+	2.71009e-10	6.92796e-08	-2.07166	0.000342731	cg26024843	137533949	-802077	0.07	2.01	6e-06	0.00526	COL5A1	Delgado-Calle et al
chr9	138336429	138336429	+	1.30129e-14	7.3554e-12	-17.9511	1.6479e-08	cg26024843	137533949	-802480	0.07	2.01	6e-06	0.00526	COL5A1	Delgado-Calle et al
chr12	14672276	14672276	+	2.19042e-13	1.55913e-10	9.82706	2.77325e-07	cg06357925	15475331	803055	0.06	1.84	0.0002087	0.0315	PTPRO	Delgado-Calle et al
chr10	26045989	26045989	+	1.72127e-13	8.44865e-11	-19.7166	2.1793e-07	cg09072120	25242031	-803958	0.03	1.85	0.000173	0.028	PRTFDC1	Delgado-Calle et al
chr11	119561900	119561900	+	5.06972e-09	1.28248e-06	-2.20147	0.00640463	cg25087423	118754535	-807365	-0.07	0.58	2.65e-05	0.011	CXCR5	Delgado-Calle et al
chr17	36102394	36102394	+	8.93789e-11	3.67512e-08	6.66916	0.000113066	cg22660578	35294029	-808365	0.1	1.98	2.58e-05	0.011	LHX1	Delgado-Calle et al
chr17	36102396	36102396	+	6.25081e-11	2.65518e-08	7.41916	7.90796e-05	cg22660578	35294029	-808367	0.1	1.98	2.58e-05	0.011	LHX1	Delgado-Calle et al
chr17	36102420	36102420	+	8.60121e-09	1.86822e-06	8.87165	0.010863	cg22660578	35294029	-808391	0.1	1.98	2.58e-05	0.011	LHX1	Delgado-Calle et al
chr7	98468057	98468057	+	3.20266e-09	7.96479e-07	6.52985	0.0040468	cg16879596	99277978	809921	-0.08	0.68	0.0001399	0.0245	CYP3A5	Delgado-Calle et al
chr7	98468047	98468047	+	6.30612e-09	1.44993e-06	5.61798	0.00796567	cg16879596	99277978	809931	-0.08	0.68	0.0001399	0.0245	CYP3A5	Delgado-Calle et al
chr7	98468026	98468026	+	2.14569e-08	4.02267e-06	5.79439	0.0270855	cg16879596	99277978	809952	-0.08	0.68	0.0001399	0.0245	CYP3A5	Delgado-Calle et al
chr6	43739403	43739403	+	2.52473e-08	5.3131e-06	0.892743	0.0318667	cg27588902	42928151	-811252	0.07	1.7	3.64e-05	0.0126	GNMT	Delgado-Calle et al
chr11	119566185	119566185	+	1.25313e-130	7.03743e-126	-13.2145	1.58883e-124	cg25087423	118754535	-811650	-0.07	0.58	2.65e-05	0.011	CXCR5	Delgado-Calle et al
chr11	119566200	119566200	+	1.27559e-11	6.44972e-09	-1.83784	1.61424e-05	cg25087423	118754535	-811665	-0.07	0.58	2.65e-05	0.011	CXCR5	Delgado-Calle et al
chr19	54928078	54928078	+	7.65072e-09	1.6784e-06	-4.72128	0.00966319	cg26457013	55740188	812110	-0.09	0.53	0.0002199	0.0325	TMEM86B	Delgado-Calle et al
chr22	34010630	34010630	+	1.25503e-08	2.64436e-06	12.2984	0.0158474	cg22578204	33197952	-812678	0.09	2.08	2.1e-06	0.00274	TIMP3	Delgado-Calle et al
chr13	100219014	100219014	+	3.71931e-10	1.07569e-07	1.77339	0.000470322	cg10694152	99404506	-814508	0.08	1.77	0.0002452	0.035	SLC15A1	Delgado-Calle et al
chr13	100219040	100219040	+	1.69136e-12	7.43161e-10	2.17546	2.14096e-06	cg10694152	99404506	-814534	0.08	1.77	0.0002452	0.035	SLC15A1	Delgado-Calle et al
chr13	100219057	100219057	+	4.39859e-10	1.25624e-07	2.26933	0.000556191	cg10694152	99404506	-814551	0.08	1.77	0.0002452	0.035	SLC15A1	Delgado-Calle et al
chr13	100219063	100219063	+	1.33636e-08	2.72619e-06	1.67502	0.0168739	cg10694152	99404506	-814557	0.08	1.77	0.0002452	0.035	SLC15A1	Delgado-Calle et al
chr1	228566312	228566312	+	2.28118e-08	3.95687e-06	0.278326	0.0287945	cg26683023	227750892	-815420	0.04	1.28	0.0002691	0.0366	ZNF678	Delgado-Calle et al
chr5	1061689	1061689	+	9.17081e-56	6.02043e-52	-7.94634	1.16264e-49	cg03963198	1882871	821182	0.11	1.84	2.75e-05	0.011	IRX4	Delgado-Calle et al
chr10	87904478	87904478	+	1.47794e-19	1.25414e-16	-3.43283	1.87248e-13	cg09715672	88728278	823800	0.1	2.39	3e-07	0.00071	C10orf116	Delgado-Calle et al
chr15	60696637	60696637	+	5.24255e-19	6.04758e-16	27.2978	6.64178e-13	cg13301933	61521439	824802	0.03	1.49	0.0001437	0.0248	RORA	Delgado-Calle et al
chr19	14168509	14168509	+	2.29459e-10	7.48056e-08	0.184188	0.000290201	cg04645174	14993513	825004	-0.07	0.7	0.0003717	0.0429	OR7A17	Delgado-Calle et al
chr16	1052905	1052905	+	4.60163e-09	1.04223e-06	2.84616	0.00581355	cg10647513	227203	-825702	0.11	2.31	1e-06	0.00182	HBA1	Delgado-Calle et al
chr16	1052942	1052942	+	4.13256e-09	9.50821e-07	9.30108	0.00522121	cg10647513	227203	-825739	0.11	2.31	1e-06	0.00182	HBA1	Delgado-Calle et al
chr1	226923973	226923973	+	1.69303e-09	4.22354e-07	-4.14676	0.00213985	cg26683023	227750892	826919	0.04	1.28	0.0002691	0.0366	ZNF678	Delgado-Calle et al
chr10	105366645	105366645	+	3.68559e-18	2.71355e-15	10.4117	4.66895e-12	cg15227982	104535854	-830791	0.08	1.69	6.6e-05	0.0163	C10orf26	Delgado-Calle et al
chr7	87104952	87104952	+	3.86206e-08	6.55472e-06	6.36646	0.0487312	cg11271605	87936282	831330	0.03	1.45	0.0002015	0.0312	STEAP4	Delgado-Calle et al
chr20	62172639	62172639	+	2.0913e-08	3.4434e-06	2.18602	0.0263991	cg03567830	61339871	-832768	0.12	2.64	1e-07	1e-07	NTSR1	Delgado-Calle et al
chr14	102026994	102026994	+	3.86726e-11	1.79748e-08	-0.691741	4.89298e-05	cg09971646	101194145	-832849	0.09	1.46	0.000446	0.0456	DLK1	Delgado-Calle et al
chr16	5235589	5235589	+	4.63279e-09	1.04223e-06	-1.9733	0.0058529	cg03586879	6068831	833242	0.03	1.63	6.54e-05	0.0163	A2BP1	Delgado-Calle et al
chr16	5235558	5235558	+	2.25101e-10	7.35101e-08	2.52083	0.000284692	cg03586879	6068831	833273	0.03	1.63	6.54e-05	0.0163	A2BP1	Delgado-Calle et al
chr20	10653303	10653303	+	1.98541e-10	5.04572e-08	0.829914	0.00025111	cg12388309	9819805	-833498	0.05	1.61	0.0003632	0.0429	PAK7	Delgado-Calle et al
chr17	73263216	73263216	+	2.23579e-09	6.09052e-07	3.73736	0.00282555	cg07789083	72427563	-835653	0.05	1.85	1.99e-05	0.01	GPRC5C	Delgado-Calle et al
chr6	43770342	43770342	+	9.8407e-10	3.32937e-07	-1.39733	0.00124403	cg27588902	42928151	-842191	0.07	1.7	3.64e-05	0.0126	GNMT	Delgado-Calle et al
chr12	131490712	131490712	+	4.20208e-09	1.10414e-06	4.4276	0.005309	cg23054883	130647580	-843132	0.09	2.51	5.83e-05	0.0155	FZD10	Delgado-Calle et al
chr5	1036323	1036323	+	3.53153e-08	6.46057e-06	-2.65535	0.0445635	cg03963198	1882871	846548	0.11	1.84	2.75e-05	0.011	IRX4	Delgado-Calle et al
chr16	1075241	1075241	+	9.53391e-10	2.77082e-07	7.74999	0.00120525	cg10647513	227203	-848038	0.11	2.31	1e-06	0.00182	HBA1	Delgado-Calle et al
chr16	1075426	1075426	+	1.36341e-36	2.76051e-33	-1.17429	1.72823e-30	cg10647513	227203	-848223	0.11	2.31	1e-06	0.00182	HBA1	Delgado-Calle et al
chr11	1705651	1705651	+	1.50763e-12	9.00712e-10	-8.64146	1.90841e-06	cg16465939	2554410	848759	0.09	1.85	0.0001409	0.0245	KCNQ1	Delgado-Calle et al
chr11	56345863	56345863	+	5.74572e-20	7.01465e-17	-8.40425	7.27982e-14	cg23547429	57195025	849162	0.07	1.6	0.0001264	0.023	SLC43A3	Delgado-Calle et al
chr5	179225812	179225812	+	1.45028e-14	1.02531e-11	2.36895	1.83656e-08	cg00489401	180075875	850063	0.1	1.8	0.0003774	0.043	FLT4	Delgado-Calle et al
chr16	53468717	53468717	+	1.71681e-08	3.26901e-06	0.875	0.0216744	cg17745122	54320230	851513	0.06	2.3	2.56e-05	0.011	IRX3	Delgado-Calle et al
chr16	24618763	24618763	+	5.31369e-12	2.35591e-09	0.58992	6.72516e-06	cg15309006	23766116	-852647	0.07	1.77	0.0001224	0.0226	CHP2	Delgado-Calle et al
chr20	62192969	62192969	+	7.02016e-15	3.67471e-12	-4.59859	8.8904e-09	cg03567830	61339871	-853098	0.12	2.64	1e-07	1e-07	NTSR1	Delgado-Calle et al
chr1	16939649	16939649	+	7.45479e-10	2.03476e-07	0.693002	0.000942491	cg23002761	16085642	-854007	0.06	1.81	0.0001729	0.028	FBLIM1	Delgado-Calle et al
chr1	16939666	16939666	+	3.54768e-09	8.02124e-07	0.662518	0.00448255	cg23002761	16085642	-854024	0.06	1.81	0.0001729	0.028	FBLIM1	Delgado-Calle et al
chr1	16939678	16939678	+	2.07057e-11	8.43934e-09	0.748576	2.62005e-05	cg23002761	16085642	-854036	0.06	1.81	0.0001729	0.028	FBLIM1	Delgado-Calle et al
chr1	16939680	16939680	+	3.22686e-09	7.40641e-07	0.785873	0.00407736	cg23002761	16085642	-854038	0.06	1.81	0.0001729	0.028	FBLIM1	Delgado-Calle et al
chr5	1028812	1028812	+	1.46795e-09	4.16404e-07	-2.09412	0.00185547	cg03963198	1882871	854059	0.11	1.84	2.75e-05	0.011	IRX4	Delgado-Calle et al
chr1	16939899	16939899	+	1.59663e-08	2.91405e-06	0.623674	0.0201578	cg23002761	16085642	-854257	0.06	1.81	0.0001729	0.028	FBLIM1	Delgado-Calle et al
chr13	100258770	100258770	+	2.65695e-10	7.88394e-08	0.44821	0.000336013	cg10694152	99404506	-854264	0.08	1.77	0.0002452	0.035	SLC15A1	Delgado-Calle et al
chr16	1081790	1081790	+	5.23933e-15	3.53603e-12	14.4502	6.63528e-09	cg10647513	227203	-854587	0.11	2.31	1e-06	0.00182	HBA1	Delgado-Calle et al
chr6	30685087	30685087	+	2.03227e-08	4.42496e-06	11.3577	0.0256543	cg17709873	31540456	855369	-0.12	0.53	5.2e-06	0.00473	LTA	Delgado-Calle et al
chr6	30685080	30685080	+	2.03227e-08	4.42496e-06	11.3577	0.0256543	cg17709873	31540456	855376	-0.12	0.53	5.2e-06	0.00473	LTA	Delgado-Calle et al
chr6	30685074	30685074	+	4.73642e-09	1.27024e-06	12.0442	0.00598373	cg17709873	31540456	855382	-0.12	0.53	5.2e-06	0.00473	LTA	Delgado-Calle et al
chr16	24621720	24621720	+	6.63839e-09	1.42987e-06	2.41358	0.00838514	cg15309006	23766116	-855604	0.07	1.77	0.0001224	0.0226	CHP2	Delgado-Calle et al
chr2	242615471	242615471	+	2.77885e-08	4.5698e-06	1.22159	0.0350718	cg14662379	241759279	-856192	0.06	1.62	0.0002638	0.0361	KIF1A	Delgado-Calle et al
chr9	100850170	100850170	+	6.40193e-11	1.97379e-08	-4.52695	8.09909e-05	cg19461644	101706617	856447	0.05	1.7	0.0001068	0.0214	COL15A1	Delgado-Calle et al
chr9	100850165	100850165	+	3.04852e-08	4.5239e-06	-2.43052	0.0384729	cg19461644	101706617	856452	0.05	1.7	0.0001068	0.0214	COL15A1	Delgado-Calle et al
chr9	100850162	100850162	+	1.37625e-11	5.18606e-09	-5.10697	1.7416e-05	cg19461644	101706617	856455	0.05	1.7	0.0001068	0.0214	COL15A1	Delgado-Calle et al
chr9	100850160	100850160	+	4.09759e-13	1.98524e-10	-6.20157	5.18756e-07	cg19461644	101706617	856457	0.05	1.7	0.0001068	0.0214	COL15A1	Delgado-Calle et al
chr9	100850129	100850129	+	2.17196e-08	3.32803e-06	-3.20552	0.0274168	cg19461644	101706617	856488	0.05	1.7	0.0001068	0.0214	COL15A1	Delgado-Calle et al
chr9	131768786	131768786	+	1.79006e-10	4.79278e-08	-1.70323	0.000226407	cg01871963	130910995	-857791	-0.08	0.58	0.0004324	0.0455	LCN2	Delgado-Calle et al
chr9	138392481	138392481	+	9.49449e-09	1.61538e-06	0.244721	0.0119906	cg26024843	137533949	-858532	0.07	2.01	6e-06	0.00526	COL5A1	Delgado-Calle et al
chr9	138392649	138392649	+	2.79579e-10	7.11129e-08	3.8619	0.000353566	cg26024843	137533949	-858700	0.07	2.01	6e-06	0.00526	COL5A1	Delgado-Calle et al
chr9	138392657	138392657	+	3.8912e-08	5.60768e-06	2.96868	0.0490986	cg26024843	137533949	-858708	0.07	2.01	6e-06	0.00526	COL5A1	Delgado-Calle et al
chr9	138392659	138392659	+	1.46703e-09	3.09667e-07	3.48551	0.0018543	cg26024843	137533949	-858710	0.07	2.01	6e-06	0.00526	COL5A1	Delgado-Calle et al
chr9	138392667	138392667	+	5.02698e-12	2.0791e-09	3.89119	6.36237e-06	cg26024843	137533949	-858718	0.07	2.01	6e-06	0.00526	COL5A1	Delgado-Calle et al
chr9	138392675	138392675	+	1.03124e-08	1.73138e-06	3.72692	0.0130231	cg26024843	137533949	-858726	0.07	2.01	6e-06	0.00526	COL5A1	Delgado-Calle et al
chr9	138392678	138392678	+	1.28435e-10	3.57031e-08	3.39706	0.000162458	cg26024843	137533949	-858729	0.07	2.01	6e-06	0.00526	COL5A1	Delgado-Calle et al
chr10	71573822	71573822	+	3.8014e-08	7.10147e-06	-6.45389	0.0479664	cg02503850	72432552	858730	0.07	1.67	0.0001404	0.0245	ADAMTS14	Delgado-Calle et al
chr2	230231632	230231632	+	1.18709e-09	2.95973e-07	-2.03117	0.00150058	cg05564251	231090640	859008	-0.08	0.59	9.4e-06	0.0071	SP140	Delgado-Calle et al
chr19	1568526	1568526	+	2.27722e-08	4.26409e-06	2.96619	0.0287446	cg19912436	708918	-859608	0.12	2.26	0.0004431	0.0456	PALM	Delgado-Calle et al
chr19	1568530	1568530	+	2.37359e-08	4.42429e-06	3.16136	0.0299602	cg19912436	708918	-859612	0.12	2.26	0.0004431	0.0456	PALM	Delgado-Calle et al
chr19	1568534	1568534	+	2.6848e-08	4.87122e-06	3.58078	0.0338856	cg19912436	708918	-859616	0.12	2.26	0.0004431	0.0456	PALM	Delgado-Calle et al
chr9	138395625	138395625	+	3.6857e-12	1.58692e-09	4.60955	4.66497e-06	cg26024843	137533949	-861676	0.07	2.01	6e-06	0.00526	COL5A1	Delgado-Calle et al
chr16	1092676	1092676	+	3.14398e-58	1.19356e-54	18.265	3.98587e-52	cg10647513	227203	-865473	0.11	2.31	1e-06	0.00182	HBA1	Delgado-Calle et al
chr3	48488174	48488174	+	1.39162e-08	3.43842e-06	1.04923	0.0175711	cg15988232	47621127	-867047	0.13	1.69	0.0003881	0.0439	CSPG5	Delgado-Calle et al
chr7	32981984	32981984	+	1.18823e-08	2.49254e-06	2.67076	0.0150045	cg00546491	32111062	-870922	0.08	1.5	0.0004198	0.0454	PDE1C	Delgado-Calle et al
chr12	131519661	131519661	+	2.46493e-98	3.69183e-94	-23.8721	3.12521e-92	cg23054883	130647580	-872081	0.09	2.51	5.83e-05	0.0155	FZD10	Delgado-Calle et al
chr20	62212656	62212656	+	2.46517e-08	3.92984e-06	-3.36413	0.0311154	cg03567830	61339871	-872785	0.12	2.64	1e-07	1e-07	NTSR1	Delgado-Calle et al
chr19	57922905	57922905	+	1.47106e-08	2.95034e-06	-2.11102	0.0185735	cg23850212	57049857	-873048	0.06	1.9	0.0001324	0.0237	ZFP28	Delgado-Calle et al
chr7	26331626	26331626	+	6.71722e-09	1.52283e-06	-1.67015	0.00848464	cg27009703	27204894	873268	0.11	2.2	2.6e-06	0.00293	HOXA9	Delgado-Calle et al
chr11	7111286	7111286	+	8.63017e-09	1.99842e-06	-0.724127	0.0108996	cg18484189	7984973	873687	-0.09	0.7	0.0001878	0.0294	NLRP10	Delgado-Calle et al
chr14	102068638	102068638	+	2.53122e-08	4.75886e-06	-1.36287	0.0319485	cg09971646	101194145	-874493	0.09	1.46	0.000446	0.0456	DLK1	Delgado-Calle et al
chr16	28948412	28948412	+	5.19014e-11	1.94602e-08	-1.04038	6.56634e-05	cg19769182	29823868	875456	0.1	1.77	0.0001832	0.0289	PRRT2	Delgado-Calle et al
chr8	42046089	42046089	+	4.40608e-15	2.8082e-12	-1.18313	5.58007e-09	cg22418909	41166738	-879351	0.1	1.87	0.0004268	0.0454	SFRP1	Delgado-Calle et al
chr5	171615757	171615757	+	3.49201e-08	6.41879e-06	0.881691	0.0440654	cg25720804	170736389	-879368	0.12	2.2	1.35e-05	0.0076	TLX3	Delgado-Calle et al
chr20	60457820	60457820	+	5.66269e-10	1.34187e-07	-4.38888	0.000715981	cg03567830	61339871	882051	0.12	2.64	1e-07	1e-07	NTSR1	Delgado-Calle et al
chr16	1111940	1111940	+	2.60251e-09	6.58666e-07	3.06148	0.00328878	cg10647513	227203	-884737	0.11	2.31	1e-06	0.00182	HBA1	Delgado-Calle et al
chr4	185570816	185570816	+	3.3377e-09	6.97342e-07	0.343692	0.00421735	cg10000775	186456556	885740	0.06	1.59	0.0002977	0.0383	PDLIM3	Delgado-Calle et al
chr4	185570666	185570666	+	2.64266e-08	4.19871e-06	1.52355	0.0333542	cg10000775	186456556	885890	0.06	1.59	0.0002977	0.0383	PDLIM3	Delgado-Calle et al
chr4	185570653	185570653	+	1.11231e-10	3.16183e-08	1.84262	0.000140702	cg10000775	186456556	885903	0.06	1.59	0.0002977	0.0383	PDLIM3	Delgado-Calle et al
chr20	62226858	62226858	+	3.86287e-26	4.51585e-23	12.5865	4.89559e-20	cg03567830	61339871	-886987	0.12	2.64	1e-07	1e-07	NTSR1	Delgado-Calle et al
chr2	132285433	132285433	+	1.474e-08	2.65633e-06	-3.94011	0.0186106	cg24659201	133173718	888285	0.06	1.64	0.0002719	0.0366	GPR39	Delgado-Calle et al
chr20	60449897	60449897	+	3.41279e-22	3.32474e-19	-4.17115	4.32449e-16	cg03567830	61339871	889974	0.12	2.64	1e-07	1e-07	NTSR1	Delgado-Calle et al
chr2	240868313	240868313	+	1.86084e-54	1.61805e-50	-1.58677	2.3591e-48	cg14662379	241759279	890966	0.06	1.62	0.0002638	0.0361	KIF1A	Delgado-Calle et al
chr7	151393354	151393354	+	1.62154e-21	2.3115e-18	8.64413	2.05467e-15	cg02244695	150497346	-896008	0.05	1.71	2.22e-05	0.0107	TMEM176A	Delgado-Calle et al
chr2	132277687	132277687	+	2.78645e-12	1.23459e-09	-6.17798	3.52691e-06	cg24659201	133173718	896031	0.06	1.64	0.0002719	0.0366	GPR39	Delgado-Calle et al
chr4	43553416	43553416	+	2.74412e-20	2.2933e-17	-3.73335	3.47685e-14	cg12300353	44450358	896942	0.04	1.78	0.0002047	0.0313	KCTD8	Delgado-Calle et al
chr2	132274474	132274474	+	5.52528e-17	4.63072e-14	-14.3527	6.9988e-11	cg24659201	133173718	899244	0.06	1.64	0.0002719	0.0366	GPR39	Delgado-Calle et al
chr2	4930996	4930996	+	6.08187e-18	5.49437e-15	-14.5084	7.70448e-12	cg08432727	5831722	900726	0.08	1.98	1.1e-06	0.00186	SOX11	Delgado-Calle et al
chr9	131812439	131812439	+	1.2626e-09	2.7332e-07	-6.73836	0.00159599	cg01871963	130910995	-901444	-0.08	0.58	0.0004324	0.0455	LCN2	Delgado-Calle et al
chr19	44100601	44100601	+	1.835e-08	3.54139e-06	0.580826	0.0231654	cg15540054	45004280	903679	-0.03	0.63	0.0002441	0.035	ZNF180	Delgado-Calle et al
chr2	132269487	132269487	+	4.28965e-09	9.3249e-07	1.29064	0.00541959	cg24659201	133173718	904231	0.06	1.64	0.0002719	0.0366	GPR39	Delgado-Calle et al
chr17	71022181	71022181	+	7.13815e-09	1.60924e-06	-2.98801	0.00901607	cg06391468	70117530	-904651	0.07	1.62	0.0004582	0.0459	SOX9	Delgado-Calle et al
chr8	31497670	31497670	+	4.76228e-09	1.0806e-06	0.71202	0.00601639	cg19162158	32405427	907757	0.03	1.69	0.0004451	0.0456	NRG1	Delgado-Calle et al
chr8	31497668	31497668	+	2.59235e-11	9.8871e-09	0.61591	3.28018e-05	cg19162158	32405427	907759	0.03	1.69	0.0004451	0.0456	NRG1	Delgado-Calle et al
chr8	31496865	31496865	+	1.03951e-10	3.51966e-08	1.24854	0.000131495	cg19162158	32405427	908562	0.03	1.69	0.0004451	0.0456	NRG1	Delgado-Calle et al
chr13	113637884	113637884	+	8.84295e-11	2.88636e-08	9.14956	0.000111865	cg06675478	112721786	-916098	0.11	1.74	0.0001483	0.0253	SOX1	Delgado-Calle et al
chr13	113639174	113639174	+	4.06388e-11	1.42849e-08	2.51567	5.14168e-05	cg06675478	112721786	-917388	0.11	1.74	0.0001483	0.0253	SOX1	Delgado-Calle et al
chr12	5576225	5576225	+	2.26178e-13	1.56349e-10	-5.65518	2.86357e-07	cg15784615	6493767	917542	0.12	1.73	1.02e-05	0.0071	LTBR	Delgado-Calle et al
chr20	60422231	60422231	+	6.13788e-88	7.17543e-84	-7.19875	7.78194e-82	cg03567830	61339871	917640	0.12	2.64	1e-07	1e-07	NTSR1	Delgado-Calle et al
chr17	19141211	19141211	+	3.70752e-08	6.86661e-06	0.851497	0.0467828	cg24001070	18217642	-923569	0	0.96	0.0003211	0.04	SMCR8	Delgado-Calle et al
chr12	129462910	129462910	+	5.58886e-09	1.3574e-06	-4.97183	0.00706012	cg03469054	130387861	924951	0.08	1.82	8.58e-05	0.0197	TMEM132D	Delgado-Calle et al
chr7	101243670	101243670	+	8.77847e-10	2.547e-07	18.1042	0.00110978	cg08575537	100318626	-925044	0.15	1.91	2.17e-05	0.0107	EPO	Delgado-Calle et al
chr17	71502223	71502223	+	5.12781e-14	3.94409e-11	4.39605	6.49298e-08	cg07789083	72427563	925340	0.05	1.85	1.99e-05	0.01	GPRC5C	Delgado-Calle et al
chr13	113647320	113647320	+	1.43258e-34	1.9254e-31	2.30238	1.81587e-28	cg06675478	112721786	-925534	0.11	1.74	0.0001483	0.0253	SOX1	Delgado-Calle et al
chr16	81735011	81735011	+	5.39567e-18	4.48958e-15	-14.6093	6.83523e-12	cg13759328	82661521	926510	0.07	1.89	6.07e-05	0.0156	CDH13	Delgado-Calle et al
chr7	97580955	97580955	+	2.50536e-09	6.4139e-07	6.25686	0.00316605	cg13344740	96654132	-926823	0.08	1.77	0.0002979	0.0383	DLX5	Delgado-Calle et al
chr20	2802042	2802042	+	7.57405e-14	3.51774e-11	3.77752	9.59016e-08	cg18952560	1875040	-927002	0.03	1.71	0.0003253	0.0403	SIRPA	Delgado-Calle et al
chr13	113649028	113649028	+	6.59775e-10	1.83837e-07	-4.68267	0.000834171	cg06675478	112721786	-927242	0.11	1.74	0.0001483	0.0253	SOX1	Delgado-Calle et al
chr7	151425066	151425066	+	5.04359e-09	1.17741e-06	-1.8485	0.00637164	cg02244695	150497346	-927720	0.05	1.71	2.22e-05	0.0107	TMEM176A	Delgado-Calle et al
chr4	94750047	94750047	+	1.9006e-08	3.10228e-06	2.88356	0.0239931	cg09156233	95679705	929658	0.1	2.37	5.2e-06	0.00473	BMPR1B	Delgado-Calle et al
chr16	1157224	1157224	+	2.55145e-30	4.30495e-27	4.22805	3.23386e-24	cg10647513	227203	-930021	0.11	2.31	1e-06	0.00182	HBA1	Delgado-Calle et al
chr3	138327617	138327617	+	3.65448e-08	7.60158e-06	2.55447	0.046114	cg12497564	139258295	930678	0.07	2.12	2.97e-05	0.0113	RBP1	Delgado-Calle et al
chr9	131841887	131841887	+	2.99214e-17	1.97681e-14	12.1636	3.79022e-11	cg01871963	130910995	-930892	-0.08	0.58	0.0004324	0.0455	LCN2	Delgado-Calle et al
chr12	129455153	129455153	+	4.3866e-09	1.14278e-06	-2.17867	0.005542	cg03469054	130387861	932708	0.08	1.82	8.58e-05	0.0197	TMEM132D	Delgado-Calle et al
chr1	17018684	17018684	+	1.40003e-14	9.22104e-12	-6.03752	1.77293e-08	cg23002761	16085642	-933042	0.06	1.81	0.0001729	0.028	FBLIM1	Delgado-Calle et al
chr1	17018694	17018694	+	2.11941e-13	1.18911e-10	-5.24578	2.68335e-07	cg23002761	16085642	-933052	0.06	1.81	0.0001729	0.028	FBLIM1	Delgado-Calle et al
chr1	17018895	17018895	+	7.83389e-21	1.07884e-17	-5.24786	9.926e-15	cg23002761	16085642	-933253	0.06	1.81	0.0001729	0.028	FBLIM1	Delgado-Calle et al
chr1	17018898	17018898	+	4.08158e-16	3.49982e-13	-4.41392	5.16968e-10	cg23002761	16085642	-933256	0.06	1.81	0.0001729	0.028	FBLIM1	Delgado-Calle et al
chr1	17018907	17018907	+	1.25305e-20	1.69987e-17	-5.24365	1.58767e-14	cg23002761	16085642	-933265	0.06	1.81	0.0001729	0.028	FBLIM1	Delgado-Calle et al
chr1	17018914	17018914	+	5.27307e-14	3.19518e-11	-5.07237	6.67689e-08	cg23002761	16085642	-933272	0.06	1.81	0.0001729	0.028	FBLIM1	Delgado-Calle et al
chr12	131582096	131582096	+	2.03866e-09	5.87187e-07	2.48393	0.00257649	cg23054883	130647580	-934516	0.09	2.51	5.83e-05	0.0155	FZD10	Delgado-Calle et al
chr10	105472074	105472074	+	6.21299e-12	2.43013e-09	2.98559	7.86322e-06	cg15227982	104535854	-936220	0.08	1.69	6.6e-05	0.0163	C10orf26	Delgado-Calle et al
chr19	1646222	1646222	+	9.26873e-59	5.05628e-55	0.0408417	1.17507e-52	cg19912436	708918	-937304	0.12	2.26	0.0004431	0.0456	PALM	Delgado-Calle et al
chr1	203619472	203619472	+	2.66875e-10	8.08554e-08	-2.11995	0.000337505	cg05715649	202680562	-938910	0.05	1.26	0.0002517	0.0352	SYT2	Delgado-Calle et al
chr1	203619509	203619509	+	2.49719e-10	7.69402e-08	-1.39481	0.000315816	cg05715649	202680562	-938947	0.05	1.26	0.0002517	0.0352	SYT2	Delgado-Calle et al
chr1	17494586	17494586	+	3.07804e-44	1.86512e-40	-6.17172	3.90195e-38	cg17945001	18434118	939532	0.07	2.05	3.7e-06	0.00391	IGSF21	Delgado-Calle et al
chr16	22825100	22825100	+	1.36644e-08	2.70355e-06	1.70771	0.0172534	cg15309006	23766116	941016	0.07	1.77	0.0001224	0.0226	CHP2	Delgado-Calle et al
chr6	448952	448952	+	1.50039e-08	3.43701e-06	14.414	0.0189435	cg08045570	1390502	941550	0.05	1.98	1.21e-05	0.0076	FOXF2	Delgado-Calle et al
chr17	42853133	42853133	+	1.59122e-09	4.44579e-07	-23.5689	0.00201121	cg10065416	41910894	-942239	0.03	1.58	3.81e-05	0.0126	MPP3	Delgado-Calle et al
chr17	42853142	42853142	+	2.76299e-14	2.17638e-11	-26.4803	3.49874e-08	cg10065416	41910894	-942248	0.03	1.58	3.81e-05	0.0126	MPP3	Delgado-Calle et al
chr20	62283792	62283792	+	1.68121e-08	2.86223e-06	3.79747	0.0212251	cg03567830	61339871	-943921	0.12	2.64	1e-07	1e-07	NTSR1	Delgado-Calle et al
chr20	62283809	62283809	+	3.57909e-08	5.356e-06	3.40426	0.0451634	cg03567830	61339871	-943938	0.12	2.64	1e-07	1e-07	NTSR1	Delgado-Calle et al
chr16	5121898	5121898	+	2.5689e-08	4.69994e-06	1.47283	0.0324238	cg03586879	6068831	946933	0.03	1.63	6.54e-05	0.0163	A2BP1	Delgado-Calle et al
chr19	15947522	15947522	+	1.30858e-08	2.65703e-06	-3.0562	0.0165232	cg04645174	14993513	-954009	-0.07	0.7	0.0003717	0.0429	OR7A17	Delgado-Calle et al
chr19	15947534	15947534	+	1.30858e-08	2.65703e-06	-3.0562	0.0165232	cg04645174	14993513	-954021	-0.07	0.7	0.0003717	0.0429	OR7A17	Delgado-Calle et al
chr20	62294015	62294015	+	1.65911e-12	5.99867e-10	13.9841	2.10015e-06	cg03567830	61339871	-954144	0.12	2.64	1e-07	1e-07	NTSR1	Delgado-Calle et al
chr2	15731865	15731865	+	3.5909e-11	1.31469e-08	1.50624	4.5434e-05	cg14225485	14772568	-959297	0.06	1.67	0.0001671	0.0278	FAM84A	Delgado-Calle et al
chr2	15731872	15731872	+	9.56416e-10	2.437e-07	1.50235	0.00120908	cg14225485	14772568	-959304	0.06	1.67	0.0001671	0.0278	FAM84A	Delgado-Calle et al
chr2	15731879	15731879	+	1.09355e-09	2.76616e-07	1.21584	0.00138239	cg14225485	14772568	-959311	0.06	1.67	0.0001671	0.0278	FAM84A	Delgado-Calle et al
chr8	38614589	38614589	+	2.15933e-08	4.05127e-06	4.74995	0.0272575	cg20011352	37655269	-959320	0.04	1.63	0.0004347	0.0455	GPR124	Delgado-Calle et al
chr9	136574473	136574473	+	9.28081e-10	2.0617e-07	1.42992	0.00117327	cg26024843	137533949	959476	0.07	2.01	6e-06	0.00526	COL5A1	Delgado-Calle et al
chr1	85086507	85086507	+	5.16281e-10	1.46185e-07	0.992657	0.000652797	cg04453065	86046661	960154	0.05	1.81	0.0002887	0.0377	CYR61	Delgado-Calle et al
chr21	47063357	47063357	+	2.68214e-08	3.14794e-06	4.82384	0.0338521	cg07685786	48025691	962334	0.11	1.55	1.28e-05	0.0076	S100B	Delgado-Calle et al
chr20	60373972	60373972	+	1.97872e-10	5.04572e-08	-1.50676	0.000250264	cg03567830	61339871	965899	0.12	2.64	1e-07	1e-07	NTSR1	Delgado-Calle et al
chr20	60373818	60373818	+	1.27825e-109	4.48296e-105	-6.82672	1.62067e-103	cg03567830	61339871	966053	0.12	2.64	1e-07	1e-07	NTSR1	Delgado-Calle et al
chr4	24065209	24065209	+	2.17689e-18	1.54175e-15	-5.81921	2.75775e-12	cg13359415	25032564	967355	0.08	2.35	1e-07	0.00047	LGI2	Delgado-Calle et al
chr1	15118246	15118246	+	1.84059e-34	5.97479e-31	7.4271	2.33303e-28	cg23002761	16085642	967396	0.06	1.81	0.0001729	0.028	FBLIM1	Delgado-Calle et al
chr22	20480563	20480563	+	4.77256e-66	5.8324e-62	-5.61326	6.05071e-60	cg11450827	19513006	-967557	0.07	1.39	0.0004513	0.0456	CLDN5	Delgado-Calle et al
chr21	47053056	47053056	+	1.79479e-20	9.91286e-18	4.03723	2.27406e-14	cg07685786	48025691	972635	0.11	1.55	1.28e-05	0.0076	S100B	Delgado-Calle et al
chr7	98304412	98304412	+	1.78999e-15	1.33004e-12	6.79207	2.26703e-09	cg16879596	99277978	973566	-0.08	0.68	0.0001399	0.0245	CYP3A5	Delgado-Calle et al
chr7	98304383	98304383	+	2.29088e-08	4.24265e-06	-2.41073	0.0289168	cg16879596	99277978	973595	-0.08	0.68	0.0001399	0.0245	CYP3A5	Delgado-Calle et al
chr7	98304067	98304067	+	8.10949e-12	3.66007e-09	5.30713	1.02631e-05	cg16879596	99277978	973911	-0.08	0.68	0.0001399	0.0245	CYP3A5	Delgado-Calle et al
chr12	131622585	131622585	+	8.62839e-10	2.73023e-07	-3.40612	0.00109082	cg23054883	130647580	-975005	0.09	2.51	5.83e-05	0.0155	FZD10	Delgado-Calle et al
chr12	131622599	131622599	+	3.30506e-10	1.19761e-07	-2.86692	0.000417953	cg23054883	130647580	-975019	0.09	2.51	5.83e-05	0.0155	FZD10	Delgado-Calle et al
chr9	138509633	138509633	+	1.35821e-09	2.89096e-07	-2.18565	0.0017168	cg26024843	137533949	-975684	0.07	2.01	6e-06	0.00526	COL5A1	Delgado-Calle et al
chr20	62315593	62315593	+	5.99704e-13	2.33693e-10	6.98457	7.59191e-07	cg03567830	61339871	-975722	0.12	2.64	1e-07	1e-07	NTSR1	Delgado-Calle et al
chr2	106525755	106525755	+	2.39726e-08	4.07722e-06	2.84244	0.0302587	cg04434339	107503547	977792	0.05	1.71	0.0002054	0.0313	ST6GAL2	Delgado-Calle et al
chr16	1207147	1207147	+	4.7793e-19	4.20725e-16	5.18443	6.05489e-13	cg10647513	227203	-979944	0.11	2.31	1e-06	0.00182	HBA1	Delgado-Calle et al
chr20	60358839	60358839	+	8.06058e-16	4.48721e-13	-3.22417	1.02091e-09	cg03567830	61339871	981032	0.12	2.64	1e-07	1e-07	NTSR1	Delgado-Calle et al
chr16	1209318	1209318	+	3.11708e-13	1.64639e-10	1.56671	3.94635e-07	cg10647513	227203	-982115	0.11	2.31	1e-06	0.00182	HBA1	Delgado-Calle et al
chr14	23821237	23821237	+	1.92681e-09	5.20009e-07	2.30585	0.00243519	cg16761581	24803807	982570	0.03	2.02	3.34e-05	0.0121	ADCY4	Delgado-Calle et al
chr7	151480120	151480120	+	2.41777e-08	4.42386e-06	6.36864	0.0305175	cg02244695	150497346	-982774	0.05	1.71	2.22e-05	0.0107	TMEM176A	Delgado-Calle et al
chr13	113705142	113705142	+	2.01301e-53	6.57051e-50	-6.97309	2.55199e-47	cg06675478	112721786	-983356	0.11	1.74	0.0001483	0.0253	SOX1	Delgado-Calle et al
chr7	128864650	128864650	+	1.20151e-09	3.34281e-07	10.4364	0.0015188	cg19594666	127881280	-983370	0.13	1.7	0.0001349	0.024	LEP	Delgado-Calle et al
chr7	128864667	128864667	+	1.2133e-09	3.36028e-07	9.67273	0.00153371	cg19594666	127881280	-983387	0.13	1.7	0.0001349	0.024	LEP	Delgado-Calle et al
chr7	128864676	128864676	+	1.76783e-10	6.22621e-08	10.7627	0.000223596	cg19594666	127881280	-983396	0.13	1.7	0.0001349	0.024	LEP	Delgado-Calle et al
chr7	128864679	128864679	+	2.11167e-09	5.49845e-07	9.89011	0.00266874	cg19594666	127881280	-983399	0.13	1.7	0.0001349	0.024	LEP	Delgado-Calle et al
chr7	128864681	128864681	+	2.89134e-10	9.89711e-08	10.1305	0.000365646	cg19594666	127881280	-983401	0.13	1.7	0.0001349	0.024	LEP	Delgado-Calle et al
chr7	128864685	128864685	+	1.35026e-09	3.70591e-07	9.82906	0.00170676	cg19594666	127881280	-983405	0.13	1.7	0.0001349	0.024	LEP	Delgado-Calle et al
chr9	136549044	136549044	+	3.24654e-08	4.74587e-06	2.10613	0.0409699	cg26024843	137533949	984905	0.07	2.01	6e-06	0.00526	COL5A1	Delgado-Calle et al
chr16	1215171	1215171	+	2.39176e-09	6.23511e-07	2.10695	0.00302256	cg10647513	227203	-987968	0.11	2.31	1e-06	0.00182	HBA1	Delgado-Calle et al
chr9	136545908	136545908	+	3.9887e-11	1.29243e-08	4.30254	5.0466e-05	cg26024843	137533949	988041	0.07	2.01	6e-06	0.00526	COL5A1	Delgado-Calle et al
chr20	62328428	62328428	+	4.42873e-14	2.12768e-11	-10.1935	5.60785e-08	cg03567830	61339871	-988557	0.12	2.64	1e-07	1e-07	NTSR1	Delgado-Calle et al
chr20	62328439	62328439	+	2.21081e-09	4.67084e-07	-9.51652	0.00279399	cg03567830	61339871	-988568	0.12	2.64	1e-07	1e-07	NTSR1	Delgado-Calle et al
chr20	62328452	62328452	+	1.93062e-12	6.8393e-10	-10.325	2.44378e-06	cg03567830	61339871	-988581	0.12	2.64	1e-07	1e-07	NTSR1	Delgado-Calle et al
chr8	10572791	10572791	+	4.76399e-19	5.4334e-16	-6.08607	6.03551e-13	cg14900471	11561620	988829	0.06	1.77	0.0003389	0.0413	GATA4	Delgado-Calle et al
chr5	893180	893180	+	4.1908e-10	1.35621e-07	0.38029	0.000529924	cg03963198	1882871	989691	0.11	1.84	2.75e-05	0.011	IRX4	Delgado-Calle et al
chr21	33784897	33784897	+	6.52468e-09	9.49804e-07	0.609727	0.00824157	cg17356733	34774627	989730	0.11	1.56	6.2e-05	0.0158	IFNGR2	Delgado-Calle et al
chr8	38645345	38645345	+	2.89224e-08	5.17968e-06	1.07212	0.0365021	cg20011352	37655269	-990076	0.04	1.63	0.0004347	0.0455	GPR124	Delgado-Calle et al
chr8	38645372	38645372	+	2.87909e-08	5.17752e-06	1.74588	0.0363362	cg20011352	37655269	-990103	0.04	1.63	0.0004347	0.0455	GPR124	Delgado-Calle et al
chr2	242750663	242750663	+	2.85205e-11	1.06093e-08	-4.99397	3.60873e-05	cg14662379	241759279	-991384	0.06	1.62	0.0002638	0.0361	KIF1A	Delgado-Calle et al
chr19	45996306	45996306	+	3.24901e-11	1.30966e-08	2.83146	4.1109e-05	cg15540054	45004280	-992026	-0.03	0.63	0.0002441	0.035	ZNF180	Delgado-Calle et al
chr19	45996311	45996311	+	4.52888e-10	1.37766e-07	2.47547	0.000572662	cg15540054	45004280	-992031	-0.03	0.63	0.0002441	0.035	ZNF180	Delgado-Calle et al
chr1	228744048	228744048	+	1.82494e-09	4.4589e-07	-3.17204	0.00230648	cg26683023	227750892	-993156	0.04	1.28	0.0002691	0.0366	ZNF678	Delgado-Calle et al
chr2	100443054	100443054	+	3.38478e-08	5.36337e-06	-3.71954	0.0427134	cg14383135	101436923	993869	0.07	2.06	0.000225	0.0331	NPAS2	Delgado-Calle et al
chr6	167070326	167070326	+	3.47984e-08	6.95691e-06	-3.57472	0.0439121	cg24133115	166075520	-994806	0.1	1.91	8e-05	0.0187	PDE10A	Delgado-Calle et al
chr2	242755965	242755965	+	2.93217e-12	1.29094e-09	7.54186	3.71135e-06	cg14662379	241759279	-996686	0.06	1.62	0.0002638	0.0361	KIF1A	Delgado-Calle et al
chr1	246277931	246277931	+	2.8657e-13	1.57859e-10	-6.88708	3.62812e-07	cg23695504	247275344	997413	0.14	2.07	0.0001034	0.021	C1orf229	Delgado-Calle et al
chr1	246277899	246277899	+	2.50787e-10	7.70081e-08	-6.07567	0.000317165	cg23695504	247275344	997445	0.14	2.07	0.0001034	0.021	C1orf229	Delgado-Calle et al
chr13	113720477	113720477	+	2.596e-13	1.31808e-10	-4.44943	3.28668e-07	cg06675478	112721786	-998691	0.11	1.74	0.0001483	0.0253	SOX1	Delgado-Calle et al
chr11	70588881	70588881	+	1.20754e-08	2.63972e-06	-5.55851	0.0152482	cg19831575	69590090	-998791	0.1	1.88	2.4e-05	0.011	FGF4	Delgado-Calle et al
chr11	70588891	70588891	+	3.67673e-14	2.7903e-11	-5.51519	4.65569e-08	cg19831575	69590090	-998801	0.1	1.88	2.4e-05	0.011	FGF4	Delgado-Calle et al
chr11	70589212	70589212	+	3.29067e-13	2.20001e-10	-6.27295	4.16608e-07	cg19831575	69590090	-999122	0.1	1.88	2.4e-05	0.011	FGF4	Delgado-Calle et al
chr20	62339084	62339084	+	1.74512e-08	2.9284e-06	2.11671	0.0220314	cg03567830	61339871	-999213	0.12	2.64	1e-07	1e-07	NTSR1	Delgado-Calle et al
chr9	136534607	136534607	+	2.53968e-09	5.06656e-07	-5.52552	0.00320942	cg26024843	137533949	999342	0.07	2.01	6e-06	0.00526	COL5A1	Delgado-Calle et al
chr11	70589924	70589924	+	4.12457e-16	3.92597e-13	-6.20247	5.22412e-10	cg19831575	69590090	-999834	0.1	1.88	2.4e-05	0.011	FGF4	Delgado-Calle et al
chr12	65218362	65218362	+	7.16698e-12	3.78856e-09	1.03133	9.07043e-06	cg03251079	66218285	999923	0.05	1.71	3.97e-05	0.0126	HMGA2	Delgado-Calle et al
chr2	242764280	242764280	+	1.11495e-55	1.29263e-51	10.2562	1.41349e-49	cg14662379	241759279	-1005001	0.06	1.62	0.0002638	0.0361	KIF1A	Delgado-Calle et al
chr20	60333233	60333233	+	2.60096e-29	3.50842e-26	-2.70493	3.29655e-23	cg03567830	61339871	1006638	0.12	2.64	1e-07	1e-07	NTSR1	Delgado-Calle et al
chr20	60332857	60332857	+	3.92661e-10	9.49731e-08	-1.64372	0.000496527	cg03567830	61339871	1007014	0.12	2.64	1e-07	1e-07	NTSR1	Delgado-Calle et al
chr16	1234351	1234351	+	1.94965e-10	6.43608e-08	4.81931	0.000246588	cg10647513	227203	-1007148	0.11	2.31	1e-06	0.00182	HBA1	Delgado-Calle et al
chr9	92987118	92987118	+	8.42741e-12	3.34933e-09	-3.05135	1.06654e-05	cg10645113	91979776	-1007342	-0.03	0.67	3.9e-05	0.0126	SEMA4D	Delgado-Calle et al
chr9	92987124	92987124	+	5.58803e-13	2.63214e-10	2.27185	7.07423e-07	cg10645113	91979776	-1007348	-0.03	0.67	3.9e-05	0.0126	SEMA4D	Delgado-Calle et al
chr11	33461109	33461109	+	2.30253e-10	8.45148e-08	4.66506	0.000291204	cg22533573	32452771	-1008338	0.05	1.61	0.0001834	0.0289	WT1	Delgado-Calle et al
chr5	133862477	133862477	+	2.46702e-09	6.55307e-07	4.65116	0.00311763	cg04897683	134871462	1008985	0.1	1.78	1.81e-05	0.00931	NEUROG1	Delgado-Calle et al
chr4	54982705	54982705	+	9.9854e-09	1.79849e-06	-6.00359	0.0126103	cg14323109	55991943	1009238	0.04	1.62	3.86e-05	0.0126	KDR	Delgado-Calle et al
chr16	81650606	81650606	+	6.45179e-09	1.39753e-06	-4.42096	0.0081496	cg13759328	82661521	1010915	0.07	1.89	6.07e-05	0.0156	CDH13	Delgado-Calle et al
chr5	71404325	71404325	+	7.2655e-09	1.66937e-06	5.01916	0.00917687	cg25177452	72416677	1012352	0.04	1.65	0.0003402	0.0413	TMEM171	Delgado-Calle et al
chr17	73440116	73440116	+	5.54408e-11	2.41642e-08	-0.42342	7.01407e-05	cg07789083	72427563	-1012553	0.05	1.85	1.99e-05	0.01	GPRC5C	Delgado-Calle et al
chr7	149484788	149484788	+	2.45977e-08	4.47922e-06	6.01518	0.0310473	cg02244695	150497346	1012558	0.05	1.71	2.22e-05	0.0107	TMEM176A	Delgado-Calle et al
chr1	228763950	228763950	+	3.70165e-09	8.26655e-07	2.59277	0.00467703	cg26683023	227750892	-1013058	0.04	1.28	0.0002691	0.0366	ZNF678	Delgado-Calle et al
chr16	59020445	59020445	+	9.97587e-32	1.78219e-28	22.4589	1.26443e-25	cg10624445	58006124	-1014321	-0.1	0.63	4.63e-05	0.0139	CNGB1	Delgado-Calle et al
chr13	113739125	113739125	+	1.59453e-51	4.048e-48	-6.11162	2.02144e-45	cg06675478	112721786	-1017339	0.11	1.74	0.0001483	0.0253	SOX1	Delgado-Calle et al
chr7	151518113	151518113	+	2.22114e-11	9.17951e-09	-13.5758	2.81055e-05	cg02244695	150497346	-1020767	0.05	1.71	2.22e-05	0.0107	TMEM176A	Delgado-Calle et al
chr1	226728103	226728103	+	1.12579e-15	9.13615e-13	-6.10882	1.42585e-09	cg26683023	227750892	1022789	0.04	1.28	0.0002691	0.0366	ZNF678	Delgado-Calle et al
chr1	17407553	17407553	+	1.6652e-09	4.18102e-07	6.09233	0.00210468	cg17945001	18434118	1026565	0.07	2.05	3.7e-06	0.00391	IGSF21	Delgado-Calle et al
chr15	85143277	85143277	+	3.42467e-08	7.23339e-06	-7.886	0.0432165	cg22946150	84116107	-1027170	0.08	2.6	2.6e-06	0.00293	SH3GL3	Delgado-Calle et al
chr15	85144270	85144270	+	2.51906e-08	5.43546e-06	-1.15942	0.0317953	cg22946150	84116107	-1028163	0.08	2.6	2.6e-06	0.00293	SH3GL3	Delgado-Calle et al
chr14	38080696	38080696	+	1.1421e-08	2.41903e-06	-19.1176	0.0144223	cg17685628	37051693	-1029003	0.1	2.05	6.5e-05	0.0163	NKX2-8	Delgado-Calle et al
chr16	1257730	1257730	+	2.71859e-19	2.46463e-16	-3.50388	3.44425e-13	cg10647513	227203	-1030527	0.11	2.31	1e-06	0.00182	HBA1	Delgado-Calle et al
chr8	131023442	131023442	+	1.70021e-10	5.6249e-08	16.2626	0.000215047	cg13912117	132054555	1031113	0.06	1.81	2.86e-05	0.0111	ADCY8	Delgado-Calle et al
chr20	60308458	60308458	+	2.0127e-16	1.1964e-13	-0.99126	2.54933e-10	cg03567830	61339871	1031413	0.12	2.64	1e-07	1e-07	NTSR1	Delgado-Calle et al
chr14	23771410	23771410	+	1.60622e-08	3.19954e-06	4.71901	0.0202788	cg16761581	24803807	1032397	0.03	2.02	3.34e-05	0.0121	ADCY4	Delgado-Calle et al
chr20	62372706	62372706	+	6.27412e-12	2.07586e-09	3.58454	7.94057e-06	cg03567830	61339871	-1032835	0.12	2.64	1e-07	1e-07	NTSR1	Delgado-Calle et al
chr2	242792871	242792871	+	9.58036e-13	4.59606e-10	-1.69741	1.21277e-06	cg14662379	241759279	-1033592	0.06	1.62	0.0002638	0.0361	KIF1A	Delgado-Calle et al
chr2	242793912	242793912	+	1.37929e-25	3.09504e-22	11.1343	1.748e-19	cg14662379	241759279	-1034633	0.06	1.62	0.0002638	0.0361	KIF1A	Delgado-Calle et al
chr7	149462641	149462641	+	1.08569e-20	1.40746e-17	3.82714	1.37562e-14	cg02244695	150497346	1034705	0.05	1.71	2.22e-05	0.0107	TMEM176A	Delgado-Calle et al
chr7	149462524	149462524	+	3.85259e-26	8.38349e-23	11.9734	4.88256e-20	cg02244695	150497346	1034822	0.05	1.71	2.22e-05	0.0107	TMEM176A	Delgado-Calle et al
chr2	242794941	242794941	+	6.84319e-12	2.85046e-09	-3.08831	8.6607e-06	cg14662379	241759279	-1035662	0.06	1.62	0.0002638	0.0361	KIF1A	Delgado-Calle et al
chr9	136494550	136494550	+	3.30399e-35	6.72315e-32	-7.18751	4.18799e-29	cg26024843	137533949	1039399	0.07	2.01	6e-06	0.00526	COL5A1	Delgado-Calle et al
chr9	138573474	138573474	+	6.53578e-10	1.50446e-07	-1.29754	0.000826341	cg26024843	137533949	-1039525	0.07	2.01	6e-06	0.00526	COL5A1	Delgado-Calle et al
chr10	73472895	73472895	+	1.64863e-20	1.61842e-17	-7.15095	2.08888e-14	cg02503850	72432552	-1040343	0.07	1.67	0.0001404	0.0245	ADAMTS14	Delgado-Calle et al
chr16	1268231	1268231	+	1.80709e-09	4.90021e-07	-6.85961	0.00228393	cg10647513	227203	-1041028	0.11	2.31	1e-06	0.00182	HBA1	Delgado-Calle et al
chr19	13950666	13950666	+	3.34478e-12	1.76579e-09	0.38432	4.23353e-06	cg04645174	14993513	1042847	-0.07	0.7	0.0003717	0.0429	OR7A17	Delgado-Calle et al
chr13	113765288	113765288	+	8.52628e-09	1.78724e-06	1.37899	0.0107684	cg06675478	112721786	-1043502	0.11	1.74	0.0001483	0.0253	SOX1	Delgado-Calle et al
chr2	230045526	230045526	+	6.76547e-09	1.36808e-06	-3.41407	0.00854554	cg05564251	231090640	1045114	-0.08	0.59	9.4e-06	0.0071	SP140	Delgado-Calle et al
chr2	230045512	230045512	+	2.46128e-10	7.16366e-08	-3.60825	0.000311275	cg05564251	231090640	1045128	-0.08	0.59	9.4e-06	0.0071	SP140	Delgado-Calle et al
chr2	230045506	230045506	+	1.15722e-11	4.59993e-09	-3.29357	1.46446e-05	cg05564251	231090640	1045134	-0.08	0.59	9.4e-06	0.0071	SP140	Delgado-Calle et al
chr19	1754422	1754422	+	9.92222e-13	5.92639e-10	-1.36365	1.25604e-06	cg19912436	708918	-1045504	0.12	2.26	0.0004431	0.0456	PALM	Delgado-Calle et al
chr19	1754426	1754426	+	1.6054e-09	4.14406e-07	-0.870067	0.00202912	cg19912436	708918	-1045508	0.12	2.26	0.0004431	0.0456	PALM	Delgado-Calle et al
chr19	1754433	1754433	+	1.2892e-11	5.76463e-09	-1.06737	1.63146e-05	cg19912436	708918	-1045515	0.12	2.26	0.0004431	0.0456	PALM	Delgado-Calle et al
chr19	54545186	54545186	+	3.271e-22	6.22465e-19	14.4223	4.14484e-16	cg02440177	53496695	-1048491	0.08	2.11	0.0001209	0.0226	ZNF702P	Delgado-Calle et al
chr20	825821	825821	+	3.04204e-09	6.23907e-07	-2.92219	0.00384397	cg18952560	1875040	1049219	0.03	1.71	0.0003253	0.0403	SIRPA	Delgado-Calle et al
chr18	29673122	29673122	+	3.2842e-09	8.91212e-07	-3.42306	0.00414978	cg15439862	28622593	-1050529	0.12	2.04	9.34e-05	0.0199	DSC3	Delgado-Calle et al
chr9	138585378	138585378	+	5.86392e-15	3.42205e-12	-1.77034	7.42624e-09	cg26024843	137533949	-1051429	0.07	2.01	6e-06	0.00526	COL5A1	Delgado-Calle et al
chr9	138585380	138585380	+	2.08909e-11	7.59107e-09	-1.43445	2.64348e-05	cg26024843	137533949	-1051431	0.07	2.01	6e-06	0.00526	COL5A1	Delgado-Calle et al
chr9	138585395	138585395	+	1.24933e-13	6.35554e-11	-1.6739	1.58182e-07	cg26024843	137533949	-1051446	0.07	2.01	6e-06	0.00526	COL5A1	Delgado-Calle et al
chr15	85168291	85168291	+	3.7611e-09	1.08466e-06	-3.02168	0.00475211	cg22946150	84116107	-1052184	0.08	2.6	2.6e-06	0.00293	SH3GL3	Delgado-Calle et al
chr9	138586198	138586198	+	7.66706e-10	1.71821e-07	-3.72934	0.000969319	cg26024843	137533949	-1052249	0.07	2.01	6e-06	0.00526	COL5A1	Delgado-Calle et al
chr10	29088588	29088588	+	4.67825e-13	2.1488e-10	-9.59341	5.92262e-07	cg14614211	28034247	-1054341	0.08	1.72	0.0001811	0.0289	MKX	Delgado-Calle et al
chr22	23438117	23438117	+	4.60217e-29	1.68725e-25	1.89736	5.83292e-23	cg00013618	22380839	-1057278	-0.07	0.68	0.0001017	0.0209		Delgado-Calle et al
chr2	240700421	240700421	+	2.48462e-08	4.17476e-06	3.16667	0.0313607	cg14662379	241759279	1058858	0.06	1.62	0.0002638	0.0361	KIF1A	Delgado-Calle et al
chr1	201619295	201619295	+	3.84978e-12	1.84164e-09	-5.88235	4.8726e-06	cg05715649	202680562	1061267	0.05	1.26	0.0002517	0.0352	SYT2	Delgado-Calle et al
chr1	201618222	201618222	+	4.77985e-10	1.3619e-07	-5.40878	0.000604386	cg05715649	202680562	1062340	0.05	1.26	0.0002517	0.0352	SYT2	Delgado-Calle et al
chr6	38134375	38134375	+	1.48103e-11	6.92973e-09	-1.99886	1.87418e-05	cg02128567	39196998	1062623	0.06	1.79	0.0004141	0.0454	KCNK5	Delgado-Calle et al
chr16	30886666	30886666	+	3.72055e-12	1.6865e-09	0.746399	4.70906e-06	cg19769182	29823868	-1062798	0.1	1.77	0.0001832	0.0289	PRRT2	Delgado-Calle et al
chr2	132110125	132110125	+	3.66895e-08	5.7224e-06	-2.5717	0.0462965	cg24659201	133173718	1063593	0.06	1.64	0.0002719	0.0366	GPR39	Delgado-Calle et al
chr9	36714310	36714310	+	2.19505e-08	3.35332e-06	-1.19032	0.027708	cg15518883	35650561	-1063749	-0.1	0.56	4e-07	0.00086	SIT1	Delgado-Calle et al
chr1	226685978	226685978	+	3.11807e-09	7.24824e-07	-2.08498	0.00394	cg26683023	227750892	1064914	0.04	1.28	0.0002691	0.0366	ZNF678	Delgado-Calle et al
chr20	62406631	62406631	+	4.29142e-11	1.23365e-08	-6.13267	5.42951e-05	cg03567830	61339871	-1066760	0.12	2.64	1e-07	1e-07	NTSR1	Delgado-Calle et al
chr20	62406633	62406633	+	4.5375e-13	1.87218e-10	-6.22119	5.74444e-07	cg03567830	61339871	-1066762	0.12	2.64	1e-07	1e-07	NTSR1	Delgado-Calle et al
chr20	62406638	62406638	+	3.54963e-12	1.18562e-09	-7.53453	4.49276e-06	cg03567830	61339871	-1066767	0.12	2.64	1e-07	1e-07	NTSR1	Delgado-Calle et al
chr5	133802546	133802546	+	9.59257e-09	2.10915e-06	7.52618	0.0121144	cg04897683	134871462	1068916	0.1	1.78	1.81e-05	0.00931	NEUROG1	Delgado-Calle et al
chr5	176944035	176944035	+	4.67819e-10	1.50335e-07	0.283989	0.000591537	cg10730712	178017827	1073792	0.04	1.46	0.0003713	0.0429	COL23A1	Delgado-Calle et al
chr5	176944023	176944023	+	7.15884e-10	2.19316e-07	0.305884	0.000905086	cg10730712	178017827	1073804	0.04	1.46	0.0003713	0.0429	COL23A1	Delgado-Calle et al
chr17	40835977	40835977	+	9.52205e-09	2.0376e-06	-5.78152	0.0120254	cg10065416	41910894	1074917	0.03	1.58	3.81e-05	0.0126	MPP3	Delgado-Calle et al
chr17	40831899	40831899	+	1.72365e-08	3.43285e-06	2.05358	0.0217606	cg10065416	41910894	1078995	0.03	1.58	3.81e-05	0.0126	MPP3	Delgado-Calle et al
chr12	129308195	129308195	+	6.85117e-09	1.60287e-06	0.559213	0.00865372	cg03469054	130387861	1079666	0.08	1.82	8.58e-05	0.0197	TMEM132D	Delgado-Calle et al
chr16	1307017	1307017	+	1.3385e-08	2.6744e-06	6.3748	0.0169008	cg10647513	227203	-1079814	0.11	2.31	1e-06	0.00182	HBA1	Delgado-Calle et al
chr3	48700999	48700999	+	2.34185e-08	5.37082e-06	8.54098	0.0295596	cg15988232	47621127	-1079872	0.13	1.69	0.0003881	0.0439	CSPG5	Delgado-Calle et al
chr3	48701002	48701002	+	7.84673e-10	2.80734e-07	7.99504	0.000992027	cg15988232	47621127	-1079875	0.13	1.69	0.0003881	0.0439	CSPG5	Delgado-Calle et al
chr3	48701033	48701033	+	3.26805e-08	6.99294e-06	6.76388	0.0412411	cg15988232	47621127	-1079906	0.13	1.69	0.0003881	0.0439	CSPG5	Delgado-Calle et al
chr3	48701048	48701048	+	3.03937e-08	6.59832e-06	7.23117	0.0383575	cg15988232	47621127	-1079921	0.13	1.69	0.0003881	0.0439	CSPG5	Delgado-Calle et al
chr9	138614348	138614348	+	4.43526e-12	1.84941e-09	-1.722	5.61356e-06	cg26024843	137533949	-1080399	0.07	2.01	6e-06	0.00526	COL5A1	Delgado-Calle et al
chr9	138615279	138615279	+	1.37584e-13	6.86185e-11	-2.11592	1.74198e-07	cg26024843	137533949	-1081330	0.07	2.01	6e-06	0.00526	COL5A1	Delgado-Calle et al
chr8	42249200	42249200	+	1.08996e-08	2.19713e-06	0.479023	0.0137641	cg22418909	41166738	-1082462	0.1	1.87	0.0004268	0.0454	SFRP1	Delgado-Calle et al
chr12	110095118	110095118	+	8.50091e-12	4.34051e-09	-2.41443	1.07584e-05	cg04375036	111181819	1086701	0.06	1.36	0.0002619	0.036	PPP1CC	Delgado-Calle et al
chr4	144480376	144480376	+	8.64571e-10	2.05266e-07	6.1984	0.001093	cg14580567	145567271	1086895	0.06	1.74	0.0002725	0.0366	HHIP	Delgado-Calle et al
chr12	131735155	131735155	+	2.89809e-19	3.51939e-16	1.09953	3.67166e-13	cg23054883	130647580	-1087575	0.09	2.51	5.83e-05	0.0155	FZD10	Delgado-Calle et al
chr22	27108156	27108156	+	7.89957e-19	8.51807e-16	-1.33153	1.00078e-12	cg27269921	28197091	1088935	0.12	2.62	2e-07	0.00068	MN1	Delgado-Calle et al
chr22	27108141	27108141	+	4.35454e-10	1.40041e-07	-1.05202	0.000550622	cg27269921	28197091	1088950	0.12	2.62	2e-07	0.00068	MN1	Delgado-Calle et al
chr17	71338404	71338404	+	2.57954e-10	9.26626e-08	-5.1307	0.000326227	cg07789083	72427563	1089159	0.05	1.85	1.99e-05	0.01	GPRC5C	Delgado-Calle et al
chr17	71338371	71338371	+	1.37069e-29	3.20048e-26	-6.61524	1.73726e-23	cg07789083	72427563	1089192	0.05	1.85	1.99e-05	0.01	GPRC5C	Delgado-Calle et al
chr15	70094318	70094318	+	3.86628e-41	1.44949e-37	-4.22703	4.90102e-35	cg05764376	71184590	1090272	0.06	1.92	0.0002493	0.0352	THAP10	Delgado-Calle et al
chr9	136442682	136442682	+	3.35751e-43	9.48897e-40	-13.4105	4.25617e-37	cg26024843	137533949	1091267	0.07	2.01	6e-06	0.00526	COL5A1	Delgado-Calle et al
chr9	136442538	136442538	+	4.11447e-17	2.64948e-14	-2.66593	5.21184e-11	cg26024843	137533949	1091411	0.07	2.01	6e-06	0.00526	COL5A1	Delgado-Calle et al
chr6	32632683	32632683	+	5.67134e-11	2.37561e-08	-2.52502	7.17503e-05	cg17709873	31540456	-1092227	-0.12	0.53	5.2e-06	0.00473	LTA	Delgado-Calle et al
chr6	32632728	32632728	+	6.3488e-09	1.6048e-06	8.05056	0.00801955	cg17709873	31540456	-1092272	-0.12	0.53	5.2e-06	0.00473	LTA	Delgado-Calle et al
chr6	32632731	32632731	+	3.30916e-10	1.20663e-07	8.46999	0.000418471	cg17709873	31540456	-1092275	-0.12	0.53	5.2e-06	0.00473	LTA	Delgado-Calle et al
chr6	32632737	32632737	+	2.16335e-08	4.63971e-06	8.20586	0.0273082	cg17709873	31540456	-1092281	-0.12	0.53	5.2e-06	0.00473	LTA	Delgado-Calle et al
chr8	10469339	10469339	+	1.26794e-08	2.49781e-06	6.48499	0.0160104	cg14900471	11561620	1092281	0.06	1.77	0.0003389	0.0413	GATA4	Delgado-Calle et al
chr6	32632744	32632744	+	7.85589e-09	1.91956e-06	8.44377	0.00992219	cg17709873	31540456	-1092288	-0.12	0.53	5.2e-06	0.00473	LTA	Delgado-Calle et al
chr6	32632746	32632746	+	2.17309e-08	4.63971e-06	8.17161	0.0274311	cg17709873	31540456	-1092290	-0.12	0.53	5.2e-06	0.00473	LTA	Delgado-Calle et al
chr21	46932328	46932328	+	1.26315e-12	3.48827e-10	0.618821	1.59896e-06	cg07685786	48025691	1093363	0.11	1.55	1.28e-05	0.0076	S100B	Delgado-Calle et al
chr9	136440144	136440144	+	2.12882e-104	3.60988e-100	-17.357	2.69909e-98	cg26024843	137533949	1093805	0.07	2.01	6e-06	0.00526	COL5A1	Delgado-Calle et al
chr22	48027258	48027258	+	1.97506e-09	5.40371e-07	-5.03674	0.00249613	cg06268694	46932642	-1094616	0.11	1.59	0.0001753	0.0282	CELSR1	Delgado-Calle et al
chr12	112279801	112279801	+	1.04365e-13	7.81561e-11	0.496025	1.32142e-07	cg04375036	111181819	-1097982	0.06	1.36	0.0002619	0.036	PPP1CC	Delgado-Calle et al
chr19	1807387	1807387	+	9.15934e-09	1.95689e-06	4.50655	0.0115676	cg19912436	708918	-1098469	0.12	2.26	0.0004431	0.0456	PALM	Delgado-Calle et al
chr5	784119	784119	+	5.91438e-09	1.39982e-06	4.74499	0.00747117	cg03963198	1882871	1098752	0.11	1.84	2.75e-05	0.011	IRX4	Delgado-Calle et al
chr16	1327963	1327963	+	2.24207e-09	5.87009e-07	4.2411	0.00283348	cg10647513	227203	-1100760	0.11	2.31	1e-06	0.00182	HBA1	Delgado-Calle et al
chr10	73534164	73534164	+	8.85642e-10	2.49102e-07	2.57521	0.00111964	cg02503850	72432552	-1101612	0.07	1.67	0.0001404	0.0245	ADAMTS14	Delgado-Calle et al
chr10	73534191	73534191	+	8.66232e-11	2.87208e-08	2.878	0.000109581	cg02503850	72432552	-1101639	0.07	1.67	0.0001404	0.0245	ADAMTS14	Delgado-Calle et al
chr19	54598906	54598906	+	3.5169e-08	6.02052e-06	-2.07248	0.0443792	cg02440177	53496695	-1102211	0.08	2.11	0.0001209	0.0226	ZNF702P	Delgado-Calle et al
chr5	3854742	3854742	+	2.7035e-08	5.13368e-06	-1.87416	0.0341214	cg15433631	2751541	-1103201	0.15	2.02	0.0001082	0.0215	IRX2	Delgado-Calle et al
chr11	129214350	129214350	+	3.36432e-10	1.16628e-07	-5.30046	0.000425444	cg02564733	130319074	1104724	0.07	1.71	4.73e-05	0.0139	ADAMTS15	Delgado-Calle et al
chr3	138153071	138153071	+	4.51294e-11	2.19376e-08	-3.16922	5.70972e-05	cg12497564	139258295	1105224	0.07	2.12	2.97e-05	0.0113	RBP1	Delgado-Calle et al
chr22	45827019	45827019	+	1.48496e-39	9.07362e-36	10.8619	1.88235e-33	cg06268694	46932642	1105623	0.11	1.59	0.0001753	0.0282	CELSR1	Delgado-Calle et al
chr5	175977461	175977461	+	7.62619e-12	3.36971e-09	2.42671	9.65154e-06	cg17307280	174871636	-1105825	0.05	1.77	6.79e-05	0.0165	DRD1	Delgado-Calle et al
chr12	71560155	71560155	+	7.72314e-11	3.30493e-08	8.12298	9.77021e-05	cg13663218	72666976	1106821	0.08	1.77	0.0004502	0.0456	TRHDE	Delgado-Calle et al
chr17	17109604	17109604	+	1.29829e-08	2.66919e-06	2.36847	0.0163935	cg24001070	18217642	1108038	0	0.96	0.0003211	0.04	SMCR8	Delgado-Calle et al
chr17	17109594	17109594	+	3.41723e-10	1.17586e-07	2.6968	0.000432133	cg24001070	18217642	1108048	0	0.96	0.0003211	0.04	SMCR8	Delgado-Calle et al
chr17	17109575	17109575	+	3.85476e-09	9.61899e-07	2.79181	0.00487037	cg24001070	18217642	1108067	0	0.96	0.0003211	0.04	SMCR8	Delgado-Calle et al
chr17	17109569	17109569	+	2.75613e-08	5.27558e-06	2.31926	0.0347853	cg24001070	18217642	1108073	0	0.96	0.0003211	0.04	SMCR8	Delgado-Calle et al
chr17	17109566	17109566	+	3.76059e-08	6.92567e-06	2.51815	0.0474519	cg24001070	18217642	1108076	0	0.96	0.0003211	0.04	SMCR8	Delgado-Calle et al
chr13	113830107	113830107	+	1.24738e-39	2.03573e-36	5.46696	1.58119e-33	cg06675478	112721786	-1108321	0.11	1.74	0.0001483	0.0253	SOX1	Delgado-Calle et al
chr17	17109199	17109199	+	5.98934e-09	1.3935e-06	3.59286	0.00756577	cg24001070	18217642	1108443	0	0.96	0.0003211	0.04	SMCR8	Delgado-Calle et al
chr17	71228155	71228155	+	1.47044e-11	7.17423e-09	3.02548	1.86077e-05	cg06391468	70117530	-1110625	0.07	1.62	0.0004582	0.0459	SOX9	Delgado-Calle et al
chr17	71228157	71228157	+	4.39188e-11	1.98023e-08	3.3503	5.55658e-05	cg06391468	70117530	-1110627	0.07	1.62	0.0004582	0.0459	SOX9	Delgado-Calle et al
chr17	71228159	71228159	+	4.69281e-12	2.47426e-09	3.18336	5.93948e-06	cg06391468	70117530	-1110629	0.07	1.62	0.0004582	0.0459	SOX9	Delgado-Calle et al
chr17	71228167	71228167	+	4.86775e-12	2.54596e-09	3.17999	6.16088e-06	cg06391468	70117530	-1110637	0.07	1.62	0.0004582	0.0459	SOX9	Delgado-Calle et al
chr21	46913660	46913660	+	1.43242e-09	2.63716e-07	-2.91377	0.00181058	cg07685786	48025691	1112031	0.11	1.55	1.28e-05	0.0076	S100B	Delgado-Calle et al
chr8	10448874	10448874	+	3.13957e-27	9.71911e-24	0.733899	3.97903e-21	cg14900471	11561620	1112746	0.06	1.77	0.0003389	0.0413	GATA4	Delgado-Calle et al
chr7	101433725	101433725	+	1.43933e-16	1.20134e-13	-3.14055	1.82311e-10	cg08575537	100318626	-1115099	0.15	1.91	2.17e-05	0.0107	EPO	Delgado-Calle et al
chr2	132057833	132057833	+	1.17784e-22	1.86211e-19	-6.05485	1.49252e-16	cg24659201	133173718	1115885	0.06	1.64	0.0002719	0.0366	GPR39	Delgado-Calle et al
chr5	138609481	138609481	+	3.92332e-10	1.27865e-07	0.982458	0.000496111	cg01599709	139725677	1116196	0.1	1.8	0.0001727	0.028	HBEGF	Delgado-Calle et al
chr5	138609466	138609466	+	4.60309e-09	1.13725e-06	0.611421	0.00581539	cg01599709	139725677	1116211	0.1	1.8	0.0001727	0.028	HBEGF	Delgado-Calle et al
chr5	766424	766424	+	3.29041e-12	1.54292e-09	-3.9472	4.16473e-06	cg03963198	1882871	1116447	0.11	1.84	2.75e-05	0.011	IRX4	Delgado-Calle et al
chr22	27078817	27078817	+	3.9141e-10	1.28124e-07	-0.496562	0.000494947	cg27269921	28197091	1118274	0.12	2.62	2e-07	0.00068	MN1	Delgado-Calle et al
chr1	249142169	249142169	+	3.33874e-62	4.33519e-58	2.9252	4.23285e-56	cg07533148	248020812	-1121357	0.06	1.97	0.000113	0.0219	TRIM58	Delgado-Calle et al
chr2	242884355	242884355	+	3.54323e-08	5.56374e-06	-16.1902	0.0447111	cg14662379	241759279	-1125076	0.06	1.62	0.0002638	0.0361	KIF1A	Delgado-Calle et al
chr16	4942099	4942099	+	7.17952e-09	1.5248e-06	0.0013	0.00906831	cg03586879	6068831	1126732	0.03	1.63	6.54e-05	0.0163	A2BP1	Delgado-Calle et al
chr2	234732311	234732311	+	2.88705e-33	1.05699e-29	3.42096	3.65941e-27	cg14061619	235860118	1127807	0.04	1.66	4.9e-06	0.00473	SH3BP4	Delgado-Calle et al
chr16	81531551	81531551	+	1.11201e-18	9.64924e-16	1.87576	1.40876e-12	cg13759328	82661521	1129970	0.07	1.89	6.07e-05	0.0156	CDH13	Delgado-Calle et al
chr1	27503545	27503545	+	1.12548e-13	6.55745e-11	-17.8151	1.42502e-07	cg05674944	26372290	-1131255	0.09	1.86	6.04e-05	0.0156	SLC30A2	Delgado-Calle et al
chr13	111588934	111588934	+	5.23678e-09	1.15049e-06	1.7219	0.00661558	cg06675478	112721786	1132852	0.11	1.74	0.0001483	0.0253	SOX1	Delgado-Calle et al
chr3	72937278	72937278	+	1.40474e-08	3.45177e-06	-1.2167	0.0177367	cg13562542	71803339	-1133939	0.1	2.1	9.42e-05	0.0199	GPR27	Delgado-Calle et al
chr3	72937295	72937295	+	2.58483e-08	5.89784e-06	-0.918426	0.0326248	cg13562542	71803339	-1133956	0.1	2.1	9.42e-05	0.0199	GPR27	Delgado-Calle et al
chr3	72937300	72937300	+	4.31931e-10	1.66523e-07	-1.10033	0.000546169	cg13562542	71803339	-1133961	0.1	2.1	9.42e-05	0.0199	GPR27	Delgado-Calle et al
chr3	72937502	72937502	+	9.55311e-13	6.37657e-10	-0.292467	1.20932e-06	cg13562542	71803339	-1134163	0.1	2.1	9.42e-05	0.0199	GPR27	Delgado-Calle et al
chr3	72937504	72937504	+	2.50183e-09	7.66341e-07	-0.533932	0.0031616	cg13562542	71803339	-1134165	0.1	2.1	9.42e-05	0.0199	GPR27	Delgado-Calle et al
chr3	72937508	72937508	+	5.23229e-10	1.98302e-07	-0.782197	0.000661579	cg13562542	71803339	-1134169	0.1	2.1	9.42e-05	0.0199	GPR27	Delgado-Calle et al
chr3	72937513	72937513	+	9.40551e-13	6.37317e-10	-1.03584	1.19064e-06	cg13562542	71803339	-1134174	0.1	2.1	9.42e-05	0.0199	GPR27	Delgado-Calle et al
chr3	72937518	72937518	+	1.65466e-16	1.80485e-13	-1.29126	2.09584e-10	cg13562542	71803339	-1134179	0.1	2.1	9.42e-05	0.0199	GPR27	Delgado-Calle et al
chr3	72937526	72937526	+	4.91092e-10	1.87713e-07	-0.676296	0.000620957	cg13562542	71803339	-1134187	0.1	2.1	9.42e-05	0.0199	GPR27	Delgado-Calle et al
chr3	72937528	72937528	+	3.61674e-11	1.79718e-08	-1.36953	4.57609e-05	cg13562542	71803339	-1134189	0.1	2.1	9.42e-05	0.0199	GPR27	Delgado-Calle et al
chr3	72937538	72937538	+	2.74934e-16	2.85942e-13	-2.01415	3.48234e-10	cg13562542	71803339	-1134199	0.1	2.1	9.42e-05	0.0199	GPR27	Delgado-Calle et al
chr3	72937540	72937540	+	1.27367e-18	1.58223e-15	-2.0931	1.61356e-12	cg13562542	71803339	-1134201	0.1	2.1	9.42e-05	0.0199	GPR27	Delgado-Calle et al
chr3	72937542	72937542	+	3.82456e-20	5.34501e-17	-2.42659	4.84576e-14	cg13562542	71803339	-1134203	0.1	2.1	9.42e-05	0.0199	GPR27	Delgado-Calle et al
chr9	136399369	136399369	+	3.58653e-10	8.71308e-08	-3.82648	0.000453537	cg26024843	137533949	1134580	0.07	2.01	6e-06	0.00526	COL5A1	Delgado-Calle et al
chr19	1843576	1843576	+	1.92038e-17	1.89326e-14	-1.38947	2.43263e-11	cg19912436	708918	-1134658	0.12	2.26	0.0004431	0.0456	PALM	Delgado-Calle et al
chr1	54129591	54129591	+	3.7107e-16	3.21211e-13	-6.15329	4.69994e-10	cg24697184	55266578	1136987	0.07	1.86	2.83e-05	0.0111	TTC22	Delgado-Calle et al
chr16	1364219	1364219	+	6.09286e-09	1.34228e-06	-7.4532	0.00769648	cg10647513	227203	-1137016	0.11	2.31	1e-06	0.00182	HBA1	Delgado-Calle et al
chr12	129250477	129250477	+	1.35444e-08	2.94e-06	-2.31171	0.0171021	cg03469054	130387861	1137384	0.08	1.82	8.58e-05	0.0197	TMEM132D	Delgado-Calle et al
chr9	136395974	136395974	+	1.88804e-08	2.96442e-06	-3.92218	0.0238345	cg26024843	137533949	1137975	0.07	2.01	6e-06	0.00526	COL5A1	Delgado-Calle et al
chr2	232234493	232234493	+	3.30298e-08	5.30357e-06	2.89674	0.0416816	cg05564251	231090640	-1143853	-0.08	0.59	9.4e-06	0.0071	SP140	Delgado-Calle et al
chr19	43858434	43858434	+	8.71328e-20	1.22929e-16	-3.2176	1.10395e-13	cg15540054	45004280	1145846	-0.03	0.63	0.0002441	0.035	ZNF180	Delgado-Calle et al
chr19	43858421	43858421	+	1.6583e-29	4.37727e-26	-3.90751	2.10179e-23	cg15540054	45004280	1145859	-0.03	0.63	0.0002441	0.035	ZNF180	Delgado-Calle et al
chr19	43858419	43858419	+	3.00785e-22	5.86015e-19	-3.61134	3.81139e-16	cg15540054	45004280	1145861	-0.03	0.63	0.0002441	0.035	ZNF180	Delgado-Calle et al
chr19	43858396	43858396	+	9.17875e-12	4.24338e-09	-2.44956	1.1616e-05	cg15540054	45004280	1145884	-0.03	0.63	0.0002441	0.035	ZNF180	Delgado-Calle et al
chr5	176024109	176024109	+	3.96328e-09	1.00622e-06	0.54138	0.00500741	cg17307280	174871636	-1152473	0.05	1.77	6.79e-05	0.0165	DRD1	Delgado-Calle et al
chr5	176024183	176024183	+	3.33625e-10	1.1273e-07	-1.81341	0.000421896	cg17307280	174871636	-1152547	0.05	1.77	6.79e-05	0.0165	DRD1	Delgado-Calle et al
chr5	176024187	176024187	+	4.29522e-24	7.89521e-21	-3.0098	5.44309e-18	cg17307280	174871636	-1152551	0.05	1.77	6.79e-05	0.0165	DRD1	Delgado-Calle et al
chr5	176024431	176024431	+	2.21412e-08	4.36681e-06	-6.95894	0.0279486	cg17307280	174871636	-1152795	0.05	1.77	6.79e-05	0.0165	DRD1	Delgado-Calle et al
chr5	176024440	176024440	+	7.80548e-09	1.78452e-06	-5.27121	0.00985853	cg17307280	174871636	-1152804	0.05	1.77	6.79e-05	0.0165	DRD1	Delgado-Calle et al
chr5	176024443	176024443	+	5.56631e-12	2.48341e-09	-7.45563	7.04485e-06	cg17307280	174871636	-1152807	0.05	1.77	6.79e-05	0.0165	DRD1	Delgado-Calle et al
chr5	176024463	176024463	+	3.73397e-10	1.24451e-07	-7.52667	0.000472175	cg17307280	174871636	-1152827	0.05	1.77	6.79e-05	0.0165	DRD1	Delgado-Calle et al
chr5	176024471	176024471	+	4.97631e-09	1.21638e-06	-8.6882	0.00628667	cg17307280	174871636	-1152835	0.05	1.77	6.79e-05	0.0165	DRD1	Delgado-Calle et al
chr7	56243279	56243279	+	5.4614e-10	1.70647e-07	-2.96542	0.000690537	cg14094960	55086890	-1156389	0.07	1.85	0.0002971	0.0383	EGFR	Delgado-Calle et al
chr16	4909785	4909785	+	1.8894e-10	6.27127e-08	-1.03122	0.00023897	cg03586879	6068831	1159046	0.03	1.63	6.54e-05	0.0163	A2BP1	Delgado-Calle et al
chr21	46859735	46859735	+	6.79883e-10	1.41859e-07	-2.66463	0.000859589	cg07685786	48025691	1165956	0.11	1.55	1.28e-05	0.0076	S100B	Delgado-Calle et al
chr7	30944898	30944898	+	1.23403e-08	2.54879e-06	7.50436	0.0155824	cg00546491	32111062	1166164	0.08	1.5	0.0004198	0.0454	PDE1C	Delgado-Calle et al
chr21	46859488	46859488	+	1.50251e-08	1.95938e-06	3.44086	0.0189703	cg07685786	48025691	1166203	0.11	1.55	1.28e-05	0.0076	S100B	Delgado-Calle et al
chr9	34482760	34482760	+	3.02694e-08	4.51568e-06	1.80693	0.0382008	cg15518883	35650561	1167801	-0.1	0.56	4e-07	0.00086	SIT1	Delgado-Calle et al
chr1	17265917	17265917	+	2.58426e-47	1.95739e-43	-2.16993	3.27606e-41	cg17945001	18434118	1168201	0.07	2.05	3.7e-06	0.00391	IGSF21	Delgado-Calle et al
chr5	53945302	53945302	+	4.1096e-12	1.87292e-09	-3.55549	5.20142e-06	cg07499072	52776694	-1168608	0.07	1.92	9.23e-05	0.0199	FST	Delgado-Calle et al
chr2	237028990	237028990	+	9.65519e-16	7.14505e-13	-1.79635	1.22287e-09	cg14061619	235860118	-1168872	0.04	1.66	4.9e-06	0.00473	SH3BP4	Delgado-Calle et al
chr9	136365074	136365074	+	6.94215e-11	2.12745e-08	-19.0142	8.78237e-05	cg26024843	137533949	1168875	0.07	2.01	6e-06	0.00526	COL5A1	Delgado-Calle et al
chr2	237028995	237028995	+	4.12151e-18	3.82268e-15	-2.56134	5.22115e-12	cg14061619	235860118	-1168877	0.04	1.66	4.9e-06	0.00473	SH3BP4	Delgado-Calle et al
chr2	237029004	237029004	+	5.52183e-19	5.40999e-16	-2.16036	6.99556e-13	cg14061619	235860118	-1168886	0.04	1.66	4.9e-06	0.00473	SH3BP4	Delgado-Calle et al
chr2	237029013	237029013	+	2.9291e-14	1.78732e-11	-1.43872	3.70905e-08	cg14061619	235860118	-1168895	0.04	1.66	4.9e-06	0.00473	SH3BP4	Delgado-Calle et al
chr2	237029029	237029029	+	1.93076e-19	2.00459e-16	-2.15485	2.44616e-13	cg14061619	235860118	-1168911	0.04	1.66	4.9e-06	0.00473	SH3BP4	Delgado-Calle et al
chr2	237029033	237029033	+	3.05454e-15	2.14626e-12	-1.11469	3.86849e-09	cg14061619	235860118	-1168915	0.04	1.66	4.9e-06	0.00473	SH3BP4	Delgado-Calle et al
chr2	237029036	237029036	+	1.17239e-14	7.76704e-12	-1.56048	1.48468e-08	cg14061619	235860118	-1168918	0.04	1.66	4.9e-06	0.00473	SH3BP4	Delgado-Calle et al
chr21	46854891	46854891	+	7.77133e-09	1.08907e-06	-4.41064	0.00981546	cg07685786	48025691	1170800	0.11	1.55	1.28e-05	0.0076	S100B	Delgado-Calle et al
chr22	32026873	32026873	+	1.34515e-10	4.98141e-08	4.48881	0.000170147	cg22578204	33197952	1171079	0.09	2.08	2.1e-06	0.00274	TIMP3	Delgado-Calle et al
chr22	32026866	32026866	+	9.68573e-10	2.98403e-07	3.95645	0.00122444	cg22578204	33197952	1171086	0.09	2.08	2.1e-06	0.00274	TIMP3	Delgado-Calle et al
chr22	32026858	32026858	+	2.96638e-09	7.60516e-07	3.18268	0.0037484	cg22578204	33197952	1171094	0.09	2.08	2.1e-06	0.00274	TIMP3	Delgado-Calle et al
chr16	30995130	30995130	+	1.50227e-08	2.89682e-06	-3.5223	0.0189673	cg19769182	29823868	-1171262	0.1	1.77	0.0001832	0.0289	PRRT2	Delgado-Calle et al
chr9	136357486	136357486	+	9.24916e-10	2.0617e-07	4.40594	0.00116927	cg26024843	137533949	1176463	0.07	2.01	6e-06	0.00526	COL5A1	Delgado-Calle et al
chr11	68412797	68412797	+	2.19664e-14	1.68988e-11	1.47719	2.78163e-08	cg19831575	69590090	1177293	0.1	1.88	2.4e-05	0.011	FGF4	Delgado-Calle et al
chr5	149211868	149211868	+	1.25049e-19	1.47344e-16	-6.50072	1.58432e-13	cg07102705	148033896	-1177972	0.09	2.68	6e-07	0.00118	HTR4	Delgado-Calle et al
chr2	46415883	46415883	+	2.82976e-08	4.64254e-06	-4.24628	0.035714	cg03310469	45236672	-1179211	0.04	1.7	0.0004652	0.0463	SIX2	Delgado-Calle et al
chr22	48112045	48112045	+	2.17925e-12	1.07967e-09	-6.42031	2.75846e-06	cg06268694	46932642	-1179403	0.11	1.59	0.0001753	0.0282	CELSR1	Delgado-Calle et al
chr14	23623663	23623663	+	2.11677e-10	7.7844e-08	-4.12403	0.000267719	cg16761581	24803807	1180144	0.03	2.02	3.34e-05	0.0121	ADCY4	Delgado-Calle et al
chr14	23623645	23623645	+	7.43056e-09	1.68017e-06	-3.72111	0.0093852	cg16761581	24803807	1180162	0.03	2.02	3.34e-05	0.0121	ADCY4	Delgado-Calle et al
chr11	58376323	58376323	+	3.65396e-08	6.7024e-06	-3.39159	0.0461075	cg23547429	57195025	-1181298	0.07	1.6	0.0001264	0.023	SLC43A3	Delgado-Calle et al
chr12	109996689	109996689	+	3.17682e-49	1.58602e-45	-11.0348	4.02732e-43	cg04375036	111181819	1185130	0.06	1.36	0.0002619	0.036	PPP1CC	Delgado-Calle et al
chr13	100590356	100590356	+	9.12231e-10	2.42358e-07	5.16701	0.00115324	cg10694152	99404506	-1185850	0.08	1.77	0.0002452	0.035	SLC15A1	Delgado-Calle et al
chr21	46838701	46838701	+	3.61455e-70	3.39382e-66	6.76555	4.58259e-64	cg07685786	48025691	1186990	0.11	1.55	1.28e-05	0.0076	S100B	Delgado-Calle et al
chr13	113910551	113910551	+	1.05596e-10	3.39812e-08	-1.0625	0.000133575	cg06675478	112721786	-1188765	0.11	1.74	0.0001483	0.0253	SOX1	Delgado-Calle et al
chr5	693828	693828	+	2.23234e-08	4.38392e-06	-3.41035	0.0281784	cg03963198	1882871	1189043	0.11	1.84	2.75e-05	0.011	IRX4	Delgado-Calle et al
chr4	187645706	187645706	+	3.11301e-08	4.78543e-06	7.11705	0.0392862	cg10000775	186456556	-1189150	0.06	1.59	0.0002977	0.0383	PDLIM3	Delgado-Calle et al
chr9	132100201	132100201	+	7.59904e-10	1.7105e-07	-4.6853	0.000960722	cg01871963	130910995	-1189206	-0.08	0.58	0.0004324	0.0455	LCN2	Delgado-Calle et al
chr5	176827672	176827672	+	8.94416e-18	8.2203e-15	-5.2908	1.13303e-11	cg10730712	178017827	1190155	0.04	1.46	0.0003713	0.0429	COL23A1	Delgado-Calle et al
chr5	176827511	176827511	+	5.87617e-11	2.23165e-08	-2.60625	7.43409e-05	cg10730712	178017827	1190316	0.04	1.46	0.0003713	0.0429	COL23A1	Delgado-Calle et al
chr5	176827487	176827487	+	1.4537e-13	8.67563e-11	-2.89467	1.84055e-07	cg10730712	178017827	1190340	0.04	1.46	0.0003713	0.0429	COL23A1	Delgado-Calle et al
chr5	176827474	176827474	+	1.9264e-11	7.90399e-09	-2.32884	2.43765e-05	cg10730712	178017827	1190353	0.04	1.46	0.0003713	0.0429	COL23A1	Delgado-Calle et al
chr5	176827469	176827469	+	2.2049e-19	2.53307e-16	-3.64406	2.79346e-13	cg10730712	178017827	1190358	0.04	1.46	0.0003713	0.0429	COL23A1	Delgado-Calle et al
chr5	176827417	176827417	+	2.54308e-14	1.71858e-11	-5.45855	3.22028e-08	cg10730712	178017827	1190410	0.04	1.46	0.0003713	0.0429	COL23A1	Delgado-Calle et al
chr5	176827393	176827393	+	1.49666e-08	3.12622e-06	-3.28485	0.0188966	cg10730712	178017827	1190434	0.04	1.46	0.0003713	0.0429	COL23A1	Delgado-Calle et al
chr5	176827383	176827383	+	4.12308e-11	1.57892e-08	-2.68832	5.21657e-05	cg10730712	178017827	1190444	0.04	1.46	0.0003713	0.0429	COL23A1	Delgado-Calle et al
chr5	176827373	176827373	+	3.3994e-16	2.60357e-13	-5.24452	4.30566e-10	cg10730712	178017827	1190454	0.04	1.46	0.0003713	0.0429	COL23A1	Delgado-Calle et al
chr5	176827161	176827161	+	3.13161e-09	8.03957e-07	-2.45907	0.0039571	cg10730712	178017827	1190666	0.04	1.46	0.0003713	0.0429	COL23A1	Delgado-Calle et al
chr22	32007153	32007153	+	1.12997e-10	4.27082e-08	-4.15212	0.000142934	cg22578204	33197952	1190799	0.09	2.08	2.1e-06	0.00274	TIMP3	Delgado-Calle et al
chr19	46195929	46195929	+	2.64132e-08	4.82442e-06	4.86258	0.0333373	cg15540054	45004280	-1191649	-0.03	0.63	0.0002441	0.035	ZNF180	Delgado-Calle et al
chr7	97847040	97847040	+	1.68453e-28	4.27658e-25	6.40939	2.13499e-22	cg13344740	96654132	-1192908	0.08	1.77	0.0002979	0.0383	DLX5	Delgado-Calle et al
chr17	39049790	39049790	+	5.20763e-25	1.03172e-21	-4.64292	6.59959e-19	cg26111030	37856378	-1193412	0.07	2.13	1.35e-05	0.0076	ERBB2	Delgado-Calle et al
chr20	62536345	62536345	+	3.74246e-09	7.4154e-07	-1.56044	0.00472857	cg03567830	61339871	-1196474	0.12	2.64	1e-07	1e-07	NTSR1	Delgado-Calle et al
chr8	68543035	68543035	+	2.65235e-09	6.56865e-07	-4.14387	0.00335173	cg01988129	67344936	-1198099	0.12	1.93	3.87e-05	0.0126	ADHFE1	Delgado-Calle et al
chr7	101517729	101517729	+	3.07313e-14	1.93036e-11	-1.27347	3.89142e-08	cg08575537	100318626	-1199103	0.15	1.91	2.17e-05	0.0107	EPO	Delgado-Calle et al
chr2	232290892	232290892	+	4.33466e-09	9.3642e-07	-7.58925	0.00547641	cg05564251	231090640	-1200252	-0.08	0.59	9.4e-06	0.0071	SP140	Delgado-Calle et al
chr17	34091080	34091080	+	2.88936e-11	1.3493e-08	0.941891	3.65593e-05	cg22660578	35294029	1202949	0.1	1.98	2.58e-05	0.011	LHX1	Delgado-Calle et al
chr2	242962884	242962884	+	1.99294e-19	2.03872e-16	3.17032	2.52493e-13	cg14662379	241759279	-1203605	0.06	1.62	0.0002638	0.0361	KIF1A	Delgado-Calle et al
chr1	19638512	19638512	+	2.62593e-10	8.00921e-08	1.18115	0.000332093	cg17945001	18434118	-1204394	0.07	2.05	3.7e-06	0.00391	IGSF21	Delgado-Calle et al
chr1	201476162	201476162	+	4.6538e-11	1.76246e-08	0.743494	5.8879e-05	cg05715649	202680562	1204400	0.05	1.26	0.0002517	0.0352	SYT2	Delgado-Calle et al
chr2	131967721	131967721	+	2.83601e-22	4.10997e-19	-1.77897	3.59366e-16	cg24659201	133173718	1205997	0.06	1.64	0.0002719	0.0366	GPR39	Delgado-Calle et al
chr5	676593	676593	+	3.19691e-08	5.92375e-06	3.63476	0.0403442	cg03963198	1882871	1206278	0.11	1.84	2.75e-05	0.011	IRX4	Delgado-Calle et al
chr13	98197821	98197821	+	1.41384e-09	3.43656e-07	-1.87213	0.00178711	cg10694152	99404506	1206685	0.08	1.77	0.0002452	0.035	SLC15A1	Delgado-Calle et al
chr9	136325124	136325124	+	1.0764e-08	1.79534e-06	-16.2125	0.013593	cg26024843	137533949	1208825	0.07	2.01	6e-06	0.00526	COL5A1	Delgado-Calle et al
chr3	197274686	197274686	+	1.57693e-50	8.81532e-47	1.52247	1.99911e-44	cg05445326	196065569	-1209117	0.04	1.28	0.0004164	0.0454	TM4SF19	Delgado-Calle et al
chr16	1438136	1438136	+	3.23002e-27	4.78525e-24	-1.23098	4.09366e-21	cg10647513	227203	-1210933	0.11	2.31	1e-06	0.00182	HBA1	Delgado-Calle et al
chr21	26734379	26734379	+	2.98684e-14	1.0198e-11	-5.73672	3.78216e-08	cg10238818	27945554	1211175	0.07	1.67	3.23e-05	0.0121	CYYR1	Delgado-Calle et al
chr14	35839240	35839240	+	1.44249e-15	1.27034e-12	6.92754	1.82693e-09	cg17685628	37051693	1212453	0.1	2.05	6.5e-05	0.0163	NKX2-8	Delgado-Calle et al
chr14	35839225	35839225	+	1.81198e-20	2.33224e-17	9.02366	2.29584e-14	cg17685628	37051693	1212468	0.1	2.05	6.5e-05	0.0163	NKX2-8	Delgado-Calle et al
chr14	35839199	35839199	+	1.63004e-08	3.21767e-06	6.36062	0.0205795	cg17685628	37051693	1212494	0.1	2.05	6.5e-05	0.0163	NKX2-8	Delgado-Calle et al
chr14	35839021	35839021	+	1.2109e-09	3.61343e-07	13.536	0.00153067	cg17685628	37051693	1212672	0.1	2.05	6.5e-05	0.0163	NKX2-8	Delgado-Calle et al
chr11	119973515	119973515	+	2.29201e-08	4.54831e-06	-1.8812	0.0289311	cg25087423	118754535	-1218980	-0.07	0.58	2.65e-05	0.011	CXCR5	Delgado-Calle et al
chr5	176798011	176798011	+	1.25297e-12	6.39758e-10	-8.45664	1.58608e-06	cg10730712	178017827	1219816	0.04	1.46	0.0003713	0.0429	COL23A1	Delgado-Calle et al
chr5	176798000	176798000	+	8.2161e-13	4.37696e-10	-7.77491	1.04009e-06	cg10730712	178017827	1219827	0.04	1.46	0.0003713	0.0429	COL23A1	Delgado-Calle et al
chr5	176797920	176797920	+	4.08198e-18	3.90794e-15	-10.8919	5.17108e-12	cg10730712	178017827	1219907	0.04	1.46	0.0003713	0.0429	COL23A1	Delgado-Calle et al
chr5	176797917	176797917	+	5.3822e-19	5.88882e-16	-11.8526	6.81868e-13	cg10730712	178017827	1219910	0.04	1.46	0.0003713	0.0429	COL23A1	Delgado-Calle et al
chr5	176797901	176797901	+	1.38774e-18	1.44935e-15	-9.97969	1.75806e-12	cg10730712	178017827	1219926	0.04	1.46	0.0003713	0.0429	COL23A1	Delgado-Calle et al
chr5	176797890	176797890	+	8.42069e-21	1.13812e-17	-10.2133	1.06695e-14	cg10730712	178017827	1219937	0.04	1.46	0.0003713	0.0429	COL23A1	Delgado-Calle et al
chr5	176797875	176797875	+	2.037e-13	1.17009e-10	-8.37392	2.57902e-07	cg10730712	178017827	1219952	0.04	1.46	0.0003713	0.0429	COL23A1	Delgado-Calle et al
chr22	26975391	26975391	+	7.35386e-09	1.68505e-06	-12.0445	0.00928839	cg27269921	28197091	1221700	0.12	2.62	2e-07	0.00068	MN1	Delgado-Calle et al
chr16	4846855	4846855	+	5.83747e-56	1.96986e-52	14.842	7.40055e-50	cg03586879	6068831	1221976	0.03	1.63	6.54e-05	0.0163	A2BP1	Delgado-Calle et al
chr9	112578943	112578943	+	1.47732e-09	3.10551e-07	-7.81844	0.00186731	cg14563260	113801320	1222377	0.05	1.89	8.46e-05	0.0196	LPAR1	Delgado-Calle et al
chr15	60297870	60297870	+	2.41018e-08	5.27644e-06	7.05521	0.0304218	cg13301933	61521439	1223569	0.03	1.49	0.0001437	0.0248	RORA	Delgado-Calle et al
chr22	20737902	20737902	+	4.66543e-09	1.16357e-06	-5.33395	0.00589411	cg11450827	19513006	-1224896	0.07	1.39	0.0004513	0.0456	CLDN5	Delgado-Calle et al
chr5	33938956	33938956	+	9.78113e-11	3.65428e-08	1.97541	0.000123731	cg05839235	32712237	-1226719	0.07	1.99	3e-07	0.00071	NPR3	Delgado-Calle et al
chr13	100633652	100633652	+	8.40918e-10	2.2604e-07	0.799519	0.00106312	cg10694152	99404506	-1229146	0.08	1.77	0.0002452	0.035	SLC15A1	Delgado-Calle et al
chr1	201451097	201451097	+	7.95521e-09	1.59264e-06	3.95436	0.0100476	cg05715649	202680562	1229465	0.05	1.26	0.0002517	0.0352	SYT2	Delgado-Calle et al
chr2	242997429	242997429	+	2.27814e-12	1.03571e-09	-15.0055	2.88362e-06	cg14662379	241759279	-1238150	0.06	1.62	0.0002638	0.0361	KIF1A	Delgado-Calle et al
chr21	46786494	46786494	+	4.77127e-12	1.26195e-09	-2.98787	6.03878e-06	cg07685786	48025691	1239197	0.11	1.55	1.28e-05	0.0076	S100B	Delgado-Calle et al
chr9	136294742	136294742	+	3.87807e-08	5.60464e-06	-13.9327	0.0489331	cg26024843	137533949	1239207	0.07	2.01	6e-06	0.00526	COL5A1	Delgado-Calle et al
chr12	131887519	131887519	+	2.65322e-13	1.77933e-10	-3.05109	3.35912e-07	cg23054883	130647580	-1239939	0.09	2.51	5.83e-05	0.0155	FZD10	Delgado-Calle et al
chr7	101559512	101559512	+	7.03116e-14	4.1193e-11	6.74415	8.9028e-08	cg08575537	100318626	-1240886	0.15	1.91	2.17e-05	0.0107	EPO	Delgado-Calle et al
chr2	16013580	16013580	+	6.59227e-10	1.73701e-07	2.34398	0.00083348	cg14225485	14772568	-1241012	0.06	1.67	0.0001671	0.0278	FAM84A	Delgado-Calle et al
chr1	19676679	19676679	+	4.43761e-19	5.37787e-16	0.742678	5.62202e-13	cg17945001	18434118	-1242561	0.07	2.05	3.7e-06	0.00391	IGSF21	Delgado-Calle et al
chr1	201437812	201437812	+	8.61822e-10	2.3244e-07	1.05144	0.00108953	cg05715649	202680562	1242750	0.05	1.26	0.0002517	0.0352	SYT2	Delgado-Calle et al
chr8	12809813	12809813	+	5.80497e-09	1.28038e-06	4.69549	0.007333	cg11981599	11566526	-1243287	0.07	1.53	0.0001634	0.0276	GATA4	Delgado-Calle et al
chr8	12809815	12809815	+	5.13672e-09	1.15349e-06	4.70925	0.00648923	cg11981599	11566526	-1243289	0.07	1.53	0.0001634	0.0276	GATA4	Delgado-Calle et al
chr8	12809823	12809823	+	2.04764e-08	3.85841e-06	4.39429	0.0258482	cg11981599	11566526	-1243297	0.07	1.53	0.0001634	0.0276	GATA4	Delgado-Calle et al
chr7	101562447	101562447	+	3.14194e-45	1.59532e-41	-3.79446	3.98299e-39	cg08575537	100318626	-1243821	0.15	1.91	2.17e-05	0.0107	EPO	Delgado-Calle et al
chr9	100459588	100459588	+	5.71136e-09	1.01589e-06	0.760346	0.00721482	cg19461644	101706617	1247029	0.05	1.7	0.0001068	0.0214	COL15A1	Delgado-Calle et al
chr2	240509117	240509117	+	6.15652e-11	2.1201e-08	-2.92831	7.78869e-05	cg14662379	241759279	1250162	0.06	1.62	0.0002638	0.0361	KIF1A	Delgado-Calle et al
chr16	1478302	1478302	+	3.41392e-08	6.0106e-06	4.15379	0.0430809	cg10647513	227203	-1251099	0.11	2.31	1e-06	0.00182	HBA1	Delgado-Calle et al
chr9	136279116	136279116	+	5.91963e-15	3.42205e-12	19.4064	7.49678e-09	cg26024843	137533949	1254833	0.07	2.01	6e-06	0.00526	COL5A1	Delgado-Calle et al
chr2	232348052	232348052	+	7.76769e-10	2.00868e-07	6.41791	0.000982038	cg05564251	231090640	-1257412	-0.08	0.59	9.4e-06	0.0071	SP140	Delgado-Calle et al
chr3	147139184	147139184	+	2.16613e-08	5.0193e-06	11.8228	0.0273432	cg25250358	145879084	-1260100	0.11	1.93	3.85e-05	0.0126	PLOD2	Delgado-Calle et al
chr20	56614782	56614782	+	2.43637e-08	3.90166e-06	-3.12671	0.0307521	cg04048259	57875346	1260564	0.06	1.62	0.0003201	0.04	EDN3	Delgado-Calle et al
chr19	1969881	1969881	+	1.45782e-12	8.46035e-10	-2.32844	1.84537e-06	cg19912436	708918	-1260963	0.12	2.26	0.0004431	0.0456	PALM	Delgado-Calle et al
chr10	128274857	128274857	+	8.82527e-09	2.04557e-06	3.60912	0.0111458	cg13929328	129535898	1261041	0.13	2.24	1.7e-06	0.00237	FOXI2	Delgado-Calle et al
chr3	197329509	197329509	+	5.49616e-27	1.29367e-23	10.4467	6.96567e-21	cg05445326	196065569	-1263940	0.04	1.28	0.0004164	0.0454	TM4SF19	Delgado-Calle et al
chr10	26506090	26506090	+	1.29214e-08	2.85436e-06	4.95335	0.0163158	cg09072120	25242031	-1264059	0.03	1.85	0.000173	0.028	PRTFDC1	Delgado-Calle et al
chr7	131287490	131287490	+	6.41803e-15	4.60058e-12	-6.19925	8.12789e-09	cg14761227	130021088	-1266402	-0.07	0.67	0.0004086	0.0454	CPA1	Delgado-Calle et al
chr22	45665163	45665163	+	1.07182e-08	2.27155e-06	1.4742	0.0135352	cg06268694	46932642	1267479	0.11	1.59	0.0001753	0.0282	CELSR1	Delgado-Calle et al
chr22	45665151	45665151	+	1.07162e-08	2.27155e-06	1.47059	0.0135327	cg06268694	46932642	1267491	0.11	1.59	0.0001753	0.0282	CELSR1	Delgado-Calle et al
chr19	46272235	46272235	+	3.58535e-08	6.12489e-06	1.90771	0.0452423	cg15540054	45004280	-1267955	-0.03	0.63	0.0002441	0.035	ZNF180	Delgado-Calle et al
chr19	46274188	46274188	+	3.04874e-10	9.63214e-08	3.32557	0.000385548	cg15540054	45004280	-1269908	-0.03	0.63	0.0002441	0.035	ZNF180	Delgado-Calle et al
chr19	46274428	46274428	+	1.76704e-08	3.42639e-06	-2.40788	0.022308	cg15540054	45004280	-1270148	-0.03	0.63	0.0002441	0.035	ZNF180	Delgado-Calle et al
chr19	46274453	46274453	+	3.02776e-49	1.37642e-45	-5.72813	3.83835e-43	cg15540054	45004280	-1270173	-0.03	0.63	0.0002441	0.035	ZNF180	Delgado-Calle et al
chr2	243030655	243030655	+	9.32701e-09	1.8123e-06	3.12634	0.0117792	cg14662379	241759279	-1271376	0.06	1.62	0.0002638	0.0361	KIF1A	Delgado-Calle et al
chr15	75932422	75932422	+	7.91052e-09	2.05925e-06	1.4098	0.00999115	cg06285340	74659901	-1272521	-0.08	0.53	5.97e-05	0.0156	CYP11A1	Delgado-Calle et al
chr6	28522126	28522126	+	2.05344e-08	4.43583e-06	-3.46601	0.0259214	cg21529533	29796015	1273889	0.04	2.27	3.26e-05	0.0121	HLA-G	Delgado-Calle et al
chr14	23525675	23525675	+	6.28582e-09	1.45073e-06	-26.7012	0.00794006	cg16761581	24803807	1278132	0.03	2.02	3.34e-05	0.0121	ADCY4	Delgado-Calle et al
chr16	28545586	28545586	+	2.98628e-09	7.2556e-07	-1.4418	0.00377353	cg19769182	29823868	1278282	0.1	1.77	0.0001832	0.0289	PRRT2	Delgado-Calle et al
chr9	34371288	34371288	+	6.10165e-10	1.41091e-07	-2.30338	0.000771466	cg15518883	35650561	1279273	-0.1	0.56	4e-07	0.00086	SIT1	Delgado-Calle et al
chr16	1507843	1507843	+	4.07657e-09	9.41503e-07	6.97217	0.00515049	cg10647513	227203	-1280640	0.11	2.31	1e-06	0.00182	HBA1	Delgado-Calle et al
chr12	64936991	64936991	+	3.45092e-08	6.6835e-06	5.36424	0.0435475	cg03251079	66218285	1281294	0.05	1.71	3.97e-05	0.0126	HMGA2	Delgado-Calle et al
chr12	64936808	64936808	+	1.25205e-21	1.98552e-18	-0.848845	1.58649e-15	cg03251079	66218285	1281477	0.05	1.71	3.97e-05	0.0126	HMGA2	Delgado-Calle et al
chr12	64936787	64936787	+	1.83634e-09	5.39286e-07	-1.01978	0.00232088	cg03251079	66218285	1281498	0.05	1.71	3.97e-05	0.0126	HMGA2	Delgado-Calle et al
chr3	194783925	194783925	+	1.68629e-08	3.99014e-06	-2.75812	0.0212892	cg05445326	196065569	1281644	0.04	1.28	0.0004164	0.0454	TM4SF19	Delgado-Calle et al
chr18	44780840	44780840	+	1.49289e-08	3.10999e-06	7.49492	0.018849	cg18530324	46064992	1284152	0.09	1.46	0.0001186	0.0225	KIAA0427	Delgado-Calle et al
chr18	44780834	44780834	+	1.27347e-08	2.73578e-06	7.90142	0.0160801	cg18530324	46064992	1284158	0.09	1.46	0.0001186	0.0225	KIAA0427	Delgado-Calle et al
chr19	46289059	46289059	+	3.3415e-12	1.76579e-09	-3.96678	4.22938e-06	cg15540054	45004280	-1284779	-0.03	0.63	0.0002441	0.035	ZNF180	Delgado-Calle et al
chr2	237146475	237146475	+	1.04123e-15	7.6242e-13	5.14304	1.31875e-09	cg14061619	235860118	-1286357	0.04	1.66	4.9e-06	0.00473	SH3BP4	Delgado-Calle et al
chr12	7781021	7781021	+	2.74119e-08	5.47411e-06	-7.16702	0.0345969	cg15784615	6493767	-1287254	0.12	1.73	1.02e-05	0.0071	LTBR	Delgado-Calle et al
chr9	138821252	138821252	+	3.56574e-09	6.636e-07	0.625485	0.00450536	cg26024843	137533949	-1287303	0.07	2.01	6e-06	0.00526	COL5A1	Delgado-Calle et al
chr17	7967573	7967573	+	7.27636e-09	1.63476e-06	-1.46637	0.00919056	cg20723355	6679597	-1287976	0.1	1.76	7.66e-05	0.0181	FBXO39	Delgado-Calle et al
chr9	132199192	132199192	+	1.84028e-08	2.90738e-06	0.325768	0.023232	cg01871963	130910995	-1288197	-0.08	0.58	0.0004324	0.0455	LCN2	Delgado-Calle et al
chr9	132199198	132199198	+	1.50742e-10	4.10079e-08	0.540509	0.000190668	cg01871963	130910995	-1288203	-0.08	0.58	0.0004324	0.0455	LCN2	Delgado-Calle et al
chr8	42455217	42455217	+	2.73591e-19	3.2937e-16	2.88792	3.46619e-13	cg22418909	41166738	-1288479	0.1	1.87	0.0004268	0.0454	SFRP1	Delgado-Calle et al
chr16	1516177	1516177	+	1.52579e-26	2.15531e-23	-21.4106	1.93372e-20	cg10647513	227203	-1288974	0.11	2.31	1e-06	0.00182	HBA1	Delgado-Calle et al
chr2	46525960	46525960	+	3.92658e-13	2.00839e-10	2.50991	4.9711e-07	cg03310469	45236672	-1289288	0.04	1.7	0.0004652	0.0463	SIX2	Delgado-Calle et al
chr2	46525971	46525971	+	8.71091e-09	1.7069e-06	2.34624	0.0110015	cg03310469	45236672	-1289299	0.04	1.7	0.0004652	0.0463	SIX2	Delgado-Calle et al
chr2	46525977	46525977	+	9.3984e-10	2.41244e-07	2.98359	0.00118813	cg03310469	45236672	-1289305	0.04	1.7	0.0004652	0.0463	SIX2	Delgado-Calle et al
chr2	46525979	46525979	+	2.164e-10	6.48845e-08	3.02567	0.000273691	cg03310469	45236672	-1289307	0.04	1.7	0.0004652	0.0463	SIX2	Delgado-Calle et al
chr1	27662234	27662234	+	4.5654e-28	8.64491e-25	-14.751	5.78618e-22	cg05674944	26372290	-1289944	0.09	1.86	6.04e-05	0.0156	SLC30A2	Delgado-Calle et al
chr18	44774316	44774316	+	1.20258e-08	2.63845e-06	14.233	0.0151855	cg18530324	46064992	1290676	0.09	1.46	0.0001186	0.0225	KIAA0427	Delgado-Calle et al
chr18	44773223	44773223	+	5.31843e-09	1.29042e-06	2.68627	0.00671867	cg18530324	46064992	1291769	0.09	1.46	0.0001186	0.0225	KIAA0427	Delgado-Calle et al
chr17	43205059	43205059	+	2.13684e-08	4.18273e-06	-2.25295	0.0269738	cg10065416	41910894	-1294165	0.03	1.58	3.81e-05	0.0126	MPP3	Delgado-Calle et al
chr12	131944518	131944518	+	1.04738e-10	4.27826e-08	1.63744	0.00013249	cg23054883	130647580	-1296938	0.09	2.51	5.83e-05	0.0155	FZD10	Delgado-Calle et al
chr16	1525389	1525389	+	1.42412e-08	2.78674e-06	0.534775	0.0179813	cg10647513	227203	-1298186	0.11	2.31	1e-06	0.00182	HBA1	Delgado-Calle et al
chr5	149334075	149334075	+	2.17176e-09	5.87059e-07	8.47125	0.00274466	cg07102705	148033896	-1300179	0.09	2.68	6e-07	0.00118	HTR4	Delgado-Calle et al
chr19	2015455	2015455	+	2.42646e-09	6.03277e-07	4.85093	0.0030664	cg19912436	708918	-1306537	0.12	2.26	0.0004431	0.0456	PALM	Delgado-Calle et al
chr9	138841610	138841610	+	1.85624e-08	2.92352e-06	4.28637	0.0234334	cg26024843	137533949	-1307661	0.07	2.01	6e-06	0.00526	COL5A1	Delgado-Calle et al
chr16	83970456	83970456	+	6.96055e-16	5.156e-13	1.60371	8.81592e-10	cg13759328	82661521	-1308935	0.07	1.89	6.07e-05	0.0156	CDH13	Delgado-Calle et al
chr15	75969335	75969335	+	6.50772e-12	4.0663e-09	-11.8395	8.2362e-06	cg06285340	74659901	-1309434	-0.08	0.53	5.97e-05	0.0156	CYP11A1	Delgado-Calle et al
chr9	136223497	136223497	+	2.01337e-08	3.12266e-06	0.408697	0.0254159	cg26024843	137533949	1310452	0.07	2.01	6e-06	0.00526	COL5A1	Delgado-Calle et al
chr9	136223493	136223493	+	3.67755e-08	5.3452e-06	0.32714	0.0464049	cg26024843	137533949	1310456	0.07	2.01	6e-06	0.00526	COL5A1	Delgado-Calle et al
chr16	81349484	81349484	+	1.60432e-09	4.40941e-07	8.51322	0.00202775	cg13759328	82661521	1312037	0.07	1.89	6.07e-05	0.0156	CDH13	Delgado-Calle et al
chr16	81349459	81349459	+	2.78698e-09	6.89347e-07	8.27359	0.0035218	cg13759328	82661521	1312062	0.07	1.89	6.07e-05	0.0156	CDH13	Delgado-Calle et al
chr21	29257820	29257820	+	9.70447e-20	5.03522e-17	-8.87235	1.22953e-13	cg10238818	27945554	-1312266	0.07	1.67	3.23e-05	0.0121	CYYR1	Delgado-Calle et al
chr8	56685913	56685913	+	1.39855e-10	4.66249e-08	1.72891	0.0001769	cg02919422	55370544	-1315369	0.09	1.67	0.0003105	0.0395	SOX17	Delgado-Calle et al
chr6	41612024	41612024	+	8.29916e-16	6.2934e-13	-4.61003	1.05112e-09	cg27588902	42928151	1316127	0.07	1.7	3.64e-05	0.0126	GNMT	Delgado-Calle et al
chr3	197382687	197382687	+	1.93392e-09	6.0481e-07	-2.16207	0.00244416	cg05445326	196065569	-1317118	0.04	1.28	0.0004164	0.0454	TM4SF19	Delgado-Calle et al
chr3	197382694	197382694	+	4.1333e-09	1.18492e-06	-2.38401	0.00522214	cg05445326	196065569	-1317125	0.04	1.28	0.0004164	0.0454	TM4SF19	Delgado-Calle et al
chr3	197382700	197382700	+	1.58856e-09	5.0385e-07	-2.41586	0.00200785	cg05445326	196065569	-1317131	0.04	1.28	0.0004164	0.0454	TM4SF19	Delgado-Calle et al
chr3	197382721	197382721	+	8.05947e-10	2.86057e-07	-1.81316	0.00101891	cg05445326	196065569	-1317152	0.04	1.28	0.0004164	0.0454	TM4SF19	Delgado-Calle et al
chr13	98087045	98087045	+	3.50964e-08	6.41509e-06	0.382582	0.0442877	cg10694152	99404506	1317461	0.08	1.77	0.0002452	0.035	SLC15A1	Delgado-Calle et al
chr13	98086312	98086312	+	9.21852e-09	1.91478e-06	-0.532724	0.0116423	cg10694152	99404506	1318194	0.08	1.77	0.0002452	0.035	SLC15A1	Delgado-Calle et al
chr13	98085204	98085204	+	3.79715e-08	6.8285e-06	-1.12046	0.0479128	cg10694152	99404506	1319302	0.08	1.77	0.0002452	0.035	SLC15A1	Delgado-Calle et al
chr17	73748351	73748351	+	6.68277e-09	1.52765e-06	-7.21202	0.00844117	cg07789083	72427563	-1320788	0.05	1.85	1.99e-05	0.01	GPRC5C	Delgado-Calle et al
chr11	120078765	120078765	+	2.03185e-08	4.14477e-06	1.7735	0.0256491	cg25087423	118754535	-1324230	-0.07	0.58	2.65e-05	0.011	CXCR5	Delgado-Calle et al
chr6	44254012	44254012	+	2.51776e-18	2.83942e-15	-1.98503	3.18957e-12	cg27588902	42928151	-1325861	0.07	1.7	3.64e-05	0.0126	GNMT	Delgado-Calle et al
chr17	73753662	73753662	+	4.08352e-10	1.36909e-07	-15.2872	0.000516363	cg07789083	72427563	-1326099	0.05	1.85	1.99e-05	0.01	GPRC5C	Delgado-Calle et al
chr16	31150868	31150868	+	7.70711e-11	2.82011e-08	1.00222	9.74994e-05	cg19769182	29823868	-1327000	0.1	1.77	0.0001832	0.0289	PRRT2	Delgado-Calle et al
chr10	29361379	29361379	+	1.58077e-08	3.36776e-06	6.43374	0.0199578	cg14614211	28034247	-1327132	0.08	1.72	0.0001811	0.0289	MKX	Delgado-Calle et al
chr1	53936383	53936383	+	2.10917e-154	9.58526e-150	4.4745	2.67421e-148	cg24697184	55266578	1330195	0.07	1.86	2.83e-05	0.0111	TTC22	Delgado-Calle et al
chr16	31154113	31154113	+	9.68272e-09	1.98696e-06	-2.43976	0.0122282	cg19769182	29823868	-1330245	0.1	1.77	0.0001832	0.0289	PRRT2	Delgado-Calle et al
chr17	73757836	73757836	+	7.31123e-10	2.25559e-07	-0.81933	0.000924347	cg07789083	72427563	-1330273	0.05	1.85	1.99e-05	0.01	GPRC5C	Delgado-Calle et al
chr16	1560041	1560041	+	8.79406e-11	3.17953e-08	-4.28131	0.000111247	cg10647513	227203	-1332838	0.11	2.31	1e-06	0.00182	HBA1	Delgado-Calle et al
chr11	6651504	6651504	+	3.51691e-08	6.50749e-06	-1.75144	0.0443793	cg18484189	7984973	1333469	-0.09	0.7	0.0001878	0.0294	NLRP10	Delgado-Calle et al
chr13	114056468	114056468	+	2.60879e-12	1.10382e-09	-3.96243	3.30207e-06	cg06675478	112721786	-1334682	0.11	1.74	0.0001483	0.0253	SOX1	Delgado-Calle et al
chr3	48956724	48956724	+	3.54042e-08	7.50394e-06	1.09238	0.0446757	cg15988232	47621127	-1335597	0.13	1.69	0.0003881	0.0439	CSPG5	Delgado-Calle et al
chr21	46689974	46689974	+	1.35418e-22	8.20313e-20	-1.47565	1.71597e-16	cg07685786	48025691	1335717	0.11	1.55	1.28e-05	0.0076	S100B	Delgado-Calle et al
chr6	167412718	167412718	+	7.257e-09	1.81353e-06	0.859214	0.00916614	cg24133115	166075520	-1337198	0.1	1.91	8e-05	0.0187	PDE10A	Delgado-Calle et al
chr16	83998897	83998897	+	1.42764e-12	6.82807e-10	1.36852	1.80717e-06	cg13759328	82661521	-1337376	0.07	1.89	6.07e-05	0.0156	CDH13	Delgado-Calle et al
chr7	30773526	30773526	+	2.09966e-09	5.49063e-07	-3.38976	0.00265356	cg00546491	32111062	1337536	0.08	1.5	0.0004198	0.0454	PDE1C	Delgado-Calle et al
chr13	114062061	114062061	+	4.77499e-10	1.34691e-07	-4.18875	0.000603772	cg06675478	112721786	-1340275	0.11	1.74	0.0001483	0.0253	SOX1	Delgado-Calle et al
chr13	114062064	114062064	+	7.92557e-16	5.17384e-13	-2.97752	1.00381e-09	cg06675478	112721786	-1340278	0.11	1.74	0.0001483	0.0253	SOX1	Delgado-Calle et al
chr13	114062094	114062094	+	3.10239e-18	2.36279e-15	-3.81584	3.93017e-12	cg06675478	112721786	-1340308	0.11	1.74	0.0001483	0.0253	SOX1	Delgado-Calle et al
chr19	16335293	16335293	+	1.23318e-12	7.25961e-10	-11.3134	1.56103e-06	cg04645174	14993513	-1341780	-0.07	0.7	0.0003717	0.0429	OR7A17	Delgado-Calle et al
chr16	1570079	1570079	+	1.48633e-13	8.28271e-11	4.12413	1.88187e-07	cg10647513	227203	-1342876	0.11	2.31	1e-06	0.00182	HBA1	Delgado-Calle et al
chr20	3219371	3219371	+	1.70823e-09	3.76791e-07	1.55844	0.00215904	cg18952560	1875040	-1344331	0.03	1.71	0.0003253	0.0403	SIRPA	Delgado-Calle et al
chr5	537796	537796	+	1.82119e-08	3.7031e-06	-3.67735	0.0229912	cg03963198	1882871	1345075	0.11	1.84	2.75e-05	0.011	IRX4	Delgado-Calle et al
chr19	16339716	16339716	+	3.74957e-24	8.29242e-21	-8.21831	4.75163e-18	cg04645174	14993513	-1346203	-0.07	0.7	0.0003717	0.0429	OR7A17	Delgado-Calle et al
chr1	27718513	27718513	+	4.65546e-16	3.95459e-13	2.59737	5.8965e-10	cg05674944	26372290	-1346223	0.09	1.86	6.04e-05	0.0156	SLC30A2	Delgado-Calle et al
chr16	84008609	84008609	+	3.0641e-12	1.39938e-09	0.607424	3.87831e-06	cg13759328	82661521	-1347088	0.07	1.89	6.07e-05	0.0156	CDH13	Delgado-Calle et al
chr21	46677414	46677414	+	1.52915e-09	2.76913e-07	-2.36948	0.00193281	cg07685786	48025691	1348277	0.11	1.55	1.28e-05	0.0076	S100B	Delgado-Calle et al
chr7	56435427	56435427	+	8.39587e-47	4.65053e-43	-11.1865	1.06434e-40	cg14094960	55086890	-1348537	0.07	1.85	0.0002971	0.0383	EGFR	Delgado-Calle et al
chr7	56435445	56435445	+	4.72236e-17	4.23136e-14	-5.2903	5.98181e-11	cg14094960	55086890	-1348555	0.07	1.85	0.0002971	0.0383	EGFR	Delgado-Calle et al
chr11	6633328	6633328	+	2.73831e-08	5.19531e-06	8.32933	0.0345606	cg18484189	7984973	1351645	-0.09	0.7	0.0001878	0.0294	NLRP10	Delgado-Calle et al
chr14	23451757	23451757	+	5.71228e-09	1.3368e-06	0.350263	0.00721597	cg16761581	24803807	1352050	0.03	2.02	3.34e-05	0.0121	ADCY4	Delgado-Calle et al
chr19	16347249	16347249	+	5.97534e-14	4.28904e-11	-8.51161	7.56604e-08	cg04645174	14993513	-1353736	-0.07	0.7	0.0003717	0.0429	OR7A17	Delgado-Calle et al
chr9	136179737	136179737	+	3.46414e-09	6.5028e-07	1.57352	0.00437703	cg26024843	137533949	1354212	0.07	2.01	6e-06	0.00526	COL5A1	Delgado-Calle et al
chr7	56442611	56442611	+	9.99667e-11	3.83079e-08	-3.094	0.000126457	cg14094960	55086890	-1355721	0.07	1.85	0.0002971	0.0383	EGFR	Delgado-Calle et al
chr6	37712545	37712545	+	1.5726e-09	5.0121e-07	11.5588	0.00198769	cg05216141	36354960	-1357585	0.05	1.92	0.0001039	0.021	ETV7	Delgado-Calle et al
chr6	40555598	40555598	+	1.45916e-09	4.70757e-07	1.25568	0.00184437	cg02128567	39196998	-1358600	0.06	1.79	0.0004141	0.0454	KCNK5	Delgado-Calle et al
chr6	40555604	40555604	+	6.84861e-10	2.39062e-07	1.29506	0.000865878	cg02128567	39196998	-1358606	0.06	1.79	0.0004141	0.0454	KCNK5	Delgado-Calle et al
chr6	40555625	40555625	+	4.10353e-15	2.86481e-12	1.6033	5.19694e-09	cg02128567	39196998	-1358627	0.06	1.79	0.0004141	0.0454	KCNK5	Delgado-Calle et al
chr6	40555627	40555627	+	2.05743e-08	4.43583e-06	1.20332	0.0259718	cg02128567	39196998	-1358629	0.06	1.79	0.0004141	0.0454	KCNK5	Delgado-Calle et al
chr3	197427515	197427515	+	2.60328e-08	5.90979e-06	4.15152	0.0328575	cg05445326	196065569	-1361946	0.04	1.28	0.0004164	0.0454	TM4SF19	Delgado-Calle et al
chr22	48298059	48298059	+	8.26233e-14	4.73304e-11	17.2396	1.04615e-07	cg06268694	46932642	-1365417	0.11	1.59	0.0001753	0.0282	CELSR1	Delgado-Calle et al
chr17	8046067	8046067	+	8.60764e-10	2.61746e-07	-3.28338	0.0010882	cg20723355	6679597	-1366470	0.1	1.76	7.66e-05	0.0181	FBXO39	Delgado-Calle et al
chr5	176239599	176239599	+	5.6104e-10	1.75386e-07	-2.13062	0.000709371	cg17307280	174871636	-1367963	0.05	1.77	6.79e-05	0.0165	DRD1	Delgado-Calle et al
chr17	40540775	40540775	+	1.71403e-08	3.42693e-06	0.974273	0.0216393	cg10065416	41910894	1370119	0.03	1.58	3.81e-05	0.0126	MPP3	Delgado-Calle et al
chr21	46654419	46654419	+	2.17386e-10	4.80261e-08	-7.79989	0.000274938	cg07685786	48025691	1371272	0.11	1.55	1.28e-05	0.0076	S100B	Delgado-Calle et al
chr18	48494537	48494537	+	3.75481e-09	9.92793e-07	11.081	0.00474417	cg04272086	49867359	1372822	0.07	1.79	2.56e-05	0.011	DCC	Delgado-Calle et al
chr18	48494530	48494530	+	1.80897e-08	3.58727e-06	10.712	0.0228371	cg04272086	49867359	1372829	0.07	1.79	2.56e-05	0.011	DCC	Delgado-Calle et al
chr18	48494522	48494522	+	1.80897e-08	3.58727e-06	10.712	0.0228371	cg04272086	49867359	1372837	0.07	1.79	2.56e-05	0.011	DCC	Delgado-Calle et al
chr18	48494516	48494516	+	5.99201e-09	1.42043e-06	11.081	0.00756914	cg04272086	49867359	1372843	0.07	1.79	2.56e-05	0.011	DCC	Delgado-Calle et al
chr5	34244917	34244917	+	1.03734e-09	3.07544e-07	-1.60866	0.00131135	cg15128898	35618029	1373112	0.02	1.48	0.0003727	0.0429	SPEF2	Delgado-Calle et al
chr19	13616693	13616693	+	4.95169e-12	2.51669e-09	-4.83036	6.26709e-06	cg04645174	14993513	1376820	-0.07	0.7	0.0003717	0.0429	OR7A17	Delgado-Calle et al
chr19	2085791	2085791	+	3.83876e-08	6.46334e-06	-5.72896	0.0484375	cg19912436	708918	-1376873	0.12	2.26	0.0004431	0.0456	PALM	Delgado-Calle et al
chr22	23757786	23757786	+	4.33651e-16	3.38267e-13	10.3874	5.49253e-10	cg00013618	22380839	-1376947	-0.07	0.68	0.0001017	0.0209		Delgado-Calle et al
chr14	23426104	23426104	+	1.25483e-08	2.60826e-06	6.61814	0.0158449	cg16761581	24803807	1377703	0.03	2.02	3.34e-05	0.0121	ADCY4	Delgado-Calle et al
chr1	204058695	204058695	+	1.56603e-10	5.1572e-08	-1.91433	0.000198079	cg05715649	202680562	-1378133	0.05	1.26	0.0002517	0.0352	SYT2	Delgado-Calle et al
chr16	22385543	22385543	+	6.73315e-10	2.03472e-07	5.08547	0.000851286	cg15309006	23766116	1380573	0.07	1.77	0.0001224	0.0226	CHP2	Delgado-Calle et al
chr16	22385537	22385537	+	2.08716e-09	5.53611e-07	5.43744	0.00263778	cg15309006	23766116	1380579	0.07	1.77	0.0001224	0.0226	CHP2	Delgado-Calle et al
chr16	22385530	22385530	+	2.58481e-09	6.57821e-07	5.01282	0.00326643	cg15309006	23766116	1380586	0.07	1.77	0.0001224	0.0226	CHP2	Delgado-Calle et al
chr16	22385526	22385526	+	8.00628e-09	1.67117e-06	4.58547	0.010112	cg15309006	23766116	1380590	0.07	1.77	0.0001224	0.0226	CHP2	Delgado-Calle et al
chr16	22385522	22385522	+	1.9258e-09	5.19892e-07	5.51282	0.00243392	cg15309006	23766116	1380594	0.07	1.77	0.0001224	0.0226	CHP2	Delgado-Calle et al
chr16	22385519	22385519	+	8.47377e-10	2.4865e-07	6.79487	0.00107128	cg15309006	23766116	1380597	0.07	1.77	0.0001224	0.0226	CHP2	Delgado-Calle et al
chr6	167458791	167458791	+	2.11502e-09	6.37149e-07	6.88068	0.00267297	cg24133115	166075520	-1383271	0.1	1.91	8e-05	0.0187	PDE10A	Delgado-Calle et al
chr9	136150033	136150033	+	3.26982e-28	3.78047e-25	-5.61465	4.14419e-22	cg26024843	137533949	1383916	0.07	2.01	6e-06	0.00526	COL5A1	Delgado-Calle et al
chr16	4684447	4684447	+	2.12861e-16	1.65762e-13	-9.68094	2.69615e-10	cg03586879	6068831	1384384	0.03	1.63	6.54e-05	0.0163	A2BP1	Delgado-Calle et al
chr6	21225576	21225576	+	1.03161e-14	6.87463e-12	-3.923	1.30641e-08	cg00468146	19838211	-1387365	0.07	1.7	0.0001476	0.0253	ID4	Delgado-Calle et al
chr1	204071553	204071553	+	5.41071e-10	1.51878e-07	-20.2245	0.00068413	cg05715649	202680562	-1390991	0.05	1.26	0.0002517	0.0352	SYT2	Delgado-Calle et al
chr1	204071570	204071570	+	6.31097e-11	2.33176e-08	-20.0595	7.98404e-05	cg05715649	202680562	-1391008	0.05	1.26	0.0002517	0.0352	SYT2	Delgado-Calle et al
chr1	204071589	204071589	+	1.63388e-11	6.78107e-09	-20.2059	2.06755e-05	cg05715649	202680562	-1391027	0.05	1.26	0.0002517	0.0352	SYT2	Delgado-Calle et al
chr1	204071595	204071595	+	1.69608e-09	4.22354e-07	-17.3671	0.0021437	cg05715649	202680562	-1391033	0.05	1.26	0.0002517	0.0352	SYT2	Delgado-Calle et al
chr1	204071600	204071600	+	5.99059e-12	2.79227e-09	-20.3549	7.58179e-06	cg05715649	202680562	-1391038	0.05	1.26	0.0002517	0.0352	SYT2	Delgado-Calle et al
chr9	112403165	112403165	+	1.57369e-09	3.2543e-07	0.956031	0.00198906	cg14563260	113801320	1398155	0.05	1.89	8.46e-05	0.0196	LPAR1	Delgado-Calle et al
chr9	112403140	112403140	+	9.66998e-12	3.78405e-09	0.5979	1.22377e-05	cg14563260	113801320	1398180	0.05	1.89	8.46e-05	0.0196	LPAR1	Delgado-Calle et al
chr16	81261004	81261004	+	2.69461e-09	6.73555e-07	-4.51189	0.00340512	cg13759328	82661521	1400517	0.07	1.89	6.07e-05	0.0156	CDH13	Delgado-Calle et al
chr5	482189	482189	+	3.7514e-10	1.24451e-07	-2.12698	0.000474379	cg03963198	1882871	1400682	0.11	1.84	2.75e-05	0.011	IRX4	Delgado-Calle et al
chr5	482185	482185	+	1.91197e-09	5.19891e-07	-1.57904	0.00241644	cg03963198	1882871	1400686	0.11	1.84	2.75e-05	0.011	IRX4	Delgado-Calle et al
chr9	136131620	136131620	+	5.61878e-11	1.76442e-08	-1.03752	7.10854e-05	cg26024843	137533949	1402329	0.07	2.01	6e-06	0.00526	COL5A1	Delgado-Calle et al
chr9	136131437	136131437	+	1.23111e-08	2.01378e-06	-5.4765	0.0155456	cg26024843	137533949	1402512	0.07	2.01	6e-06	0.00526	COL5A1	Delgado-Calle et al
chr16	4666203	4666203	+	1.21926e-08	2.46045e-06	0.149135	0.0153961	cg03586879	6068831	1402628	0.03	1.63	6.54e-05	0.0163	A2BP1	Delgado-Calle et al
chr14	23398365	23398365	+	3.27087e-08	6.04753e-06	10.4379	0.0412767	cg16761581	24803807	1405442	0.03	2.02	3.34e-05	0.0121	ADCY4	Delgado-Calle et al
chr16	81248716	81248716	+	1.37212e-29	2.25254e-26	-10.1548	1.73908e-23	cg13759328	82661521	1412805	0.07	1.89	6.07e-05	0.0156	CDH13	Delgado-Calle et al
chr2	237274075	237274075	+	3.25656e-12	1.41583e-09	7.02303	4.12188e-06	cg14061619	235860118	-1413957	0.04	1.66	4.9e-06	0.00473	SH3BP4	Delgado-Calle et al
chr6	41514150	41514150	+	1.52069e-11	7.04038e-09	2.78638	1.92435e-05	cg27588902	42928151	1414001	0.07	1.7	3.64e-05	0.0126	GNMT	Delgado-Calle et al
chr6	41514140	41514140	+	5.65928e-17	5.53132e-14	2.53618	7.16853e-11	cg27588902	42928151	1414011	0.07	1.7	3.64e-05	0.0126	GNMT	Delgado-Calle et al
chr6	41514123	41514123	+	3.51926e-11	1.56349e-08	2.68298	4.45278e-05	cg27588902	42928151	1414028	0.07	1.7	3.64e-05	0.0126	GNMT	Delgado-Calle et al
chr6	41514113	41514113	+	5.63516e-14	3.26283e-11	2.59713	7.13534e-08	cg27588902	42928151	1414038	0.07	1.7	3.64e-05	0.0126	GNMT	Delgado-Calle et al
chr6	41514109	41514109	+	1.99128e-12	1.04264e-09	2.43254	2.52055e-06	cg27588902	42928151	1414042	0.07	1.7	3.64e-05	0.0126	GNMT	Delgado-Calle et al
chr13	111305788	111305788	+	2.4446e-14	1.3623e-11	9.75759	3.09559e-08	cg06675478	112721786	1415998	0.11	1.74	0.0001483	0.0253	SOX1	Delgado-Calle et al
chr20	24450233	24450233	+	3.8665e-08	5.67375e-06	0.543056	0.0487871	cg24562819	23029806	-1420427	0.06	1.92	0.0002126	0.0318	THBD	Delgado-Calle et al
chr19	2131566	2131566	+	1.13006e-19	1.54117e-16	5.25405	1.43174e-13	cg19912436	708918	-1422648	0.12	2.26	0.0004431	0.0456	PALM	Delgado-Calle et al
chr19	2131579	2131579	+	3.3045e-18	3.60535e-15	5.81705	4.18619e-12	cg19912436	708918	-1422661	0.12	2.26	0.0004431	0.0456	PALM	Delgado-Calle et al
chr19	2131669	2131669	+	1.73429e-14	1.3263e-11	-5.87745	2.19619e-08	cg19912436	708918	-1422751	0.12	2.26	0.0004431	0.0456	PALM	Delgado-Calle et al
chr16	84084598	84084598	+	2.83293e-11	1.11737e-08	-5.44218	3.58454e-05	cg13759328	82661521	-1423077	0.07	1.89	6.07e-05	0.0156	CDH13	Delgado-Calle et al
chr20	37894040	37894040	+	1.19107e-08	2.08861e-06	-14.5034	0.0150404	cg02497758	39317194	1423154	0.12	2.11	2.2e-06	0.00274	MAFB	Delgado-Calle et al
chr1	245851779	245851779	+	2.85018e-08	4.80624e-06	-3.14112	0.0359715	cg23695504	247275344	1423565	0.14	2.07	0.0001034	0.021	C1orf229	Delgado-Calle et al
chr11	68166034	68166034	+	2.43191e-10	8.81122e-08	6.26535	0.000307562	cg19831575	69590090	1424056	0.1	1.88	2.4e-05	0.011	FGF4	Delgado-Calle et al
chr11	68166025	68166025	+	4.58272e-12	2.57361e-09	5.98376	5.80017e-06	cg19831575	69590090	1424065	0.1	1.88	2.4e-05	0.011	FGF4	Delgado-Calle et al
chr11	68165853	68165853	+	3.12464e-28	6.05093e-25	-2.61948	3.96019e-22	cg19831575	69590090	1424237	0.1	1.88	2.4e-05	0.011	FGF4	Delgado-Calle et al
chr5	138299630	138299630	+	7.76969e-27	1.55236e-23	9.64957	9.84703e-21	cg01599709	139725677	1426047	0.1	1.8	0.0001727	0.028	HBEGF	Delgado-Calle et al
chr17	19648340	19648340	+	7.38038e-09	1.65245e-06	0.774772	0.00932187	cg24001070	18217642	-1430698	0	0.96	0.0003211	0.04	SMCR8	Delgado-Calle et al
chr17	19648348	19648348	+	1.14795e-08	2.39016e-06	0.500325	0.0144961	cg24001070	18217642	-1430706	0	0.96	0.0003211	0.04	SMCR8	Delgado-Calle et al
chr18	5685009	5685009	+	2.1885e-08	4.14082e-06	4.32191	0.0276254	cg07846220	7117680	1432671	0.15	2.44	1.02e-05	0.0071	LAMA1	Delgado-Calle et al
chr9	138967116	138967116	+	1.12409e-22	9.37441e-20	21.5592	1.42441e-16	cg26024843	137533949	-1433167	0.07	2.01	6e-06	0.00526	COL5A1	Delgado-Calle et al
chr17	19651611	19651611	+	9.02783e-11	3.6889e-08	-1.04749	0.000114204	cg24001070	18217642	-1433969	0	0.96	0.0003211	0.04	SMCR8	Delgado-Calle et al
chr11	68153267	68153267	+	7.79875e-23	1.21658e-19	0.638378	9.88248e-17	cg19831575	69590090	1436823	0.1	1.88	2.4e-05	0.011	FGF4	Delgado-Calle et al
chr8	133493200	133493200	+	1.33003e-09	3.64829e-07	8.66588	0.0016812	cg13912117	132054555	-1438645	0.06	1.81	2.86e-05	0.0111	ADCY8	Delgado-Calle et al
chr8	133493208	133493208	+	6.2283e-09	1.3261e-06	8.64837	0.00786745	cg13912117	132054555	-1438653	0.06	1.81	2.86e-05	0.0111	ADCY8	Delgado-Calle et al
chr8	133493223	133493223	+	2.35867e-09	6.02122e-07	8.38312	0.00298077	cg13912117	132054555	-1438668	0.06	1.81	2.86e-05	0.0111	ADCY8	Delgado-Calle et al
chr8	133493225	133493225	+	4.33945e-09	9.95077e-07	8.64058	0.00548245	cg13912117	132054555	-1438670	0.06	1.81	2.86e-05	0.0111	ADCY8	Delgado-Calle et al
chr8	133493228	133493228	+	4.01449e-09	9.35409e-07	8.64837	0.00507209	cg13912117	132054555	-1438673	0.06	1.81	2.86e-05	0.0111	ADCY8	Delgado-Calle et al
chr8	133493231	133493231	+	2.98209e-10	9.23158e-08	9.4904	0.00037712	cg13912117	132054555	-1438676	0.06	1.81	2.86e-05	0.0111	ADCY8	Delgado-Calle et al
chr8	133493237	133493237	+	7.85781e-09	1.62168e-06	9.4904	0.00992459	cg13912117	132054555	-1438682	0.06	1.81	2.86e-05	0.0111	ADCY8	Delgado-Calle et al
chr8	133493547	133493547	+	1.56064e-11	6.44166e-09	1.46082	1.9749e-05	cg13912117	132054555	-1438992	0.06	1.81	2.86e-05	0.0111	ADCY8	Delgado-Calle et al
chr7	28678256	28678256	+	7.8686e-14	4.52295e-11	-7.71907	9.96305e-08	cg10883303	27239024	-1439232	0.08	1.96	0.0001679	0.0278	HOXA13	Delgado-Calle et al
chr15	69745086	69745086	+	1.91709e-08	4.38918e-06	2.56174	0.0242011	cg05764376	71184590	1439504	0.06	1.92	0.0002493	0.0352	THAP10	Delgado-Calle et al
chr17	16777618	16777618	+	1.70588e-12	9.79398e-10	8.63063	2.15933e-06	cg24001070	18217642	1440024	0	0.96	0.0003211	0.04	SMCR8	Delgado-Calle et al
chr9	138974173	138974173	+	5.68499e-25	5.25825e-22	10.385	7.20454e-19	cg26024843	137533949	-1440224	0.07	2.01	6e-06	0.00526	COL5A1	Delgado-Calle et al
chr11	117313772	117313772	+	1.16901e-10	4.68932e-08	-1.79223	0.000147872	cg25087423	118754535	1440763	-0.07	0.58	2.65e-05	0.011	CXCR5	Delgado-Calle et al
chr19	16437305	16437305	+	1.85149e-17	1.84761e-14	-4.43014	2.34537e-11	cg04645174	14993513	-1443792	-0.07	0.7	0.0003717	0.0429	OR7A17	Delgado-Calle et al
chr22	29642491	29642491	+	8.83998e-13	4.50128e-10	1.60448	1.11906e-06	cg27269921	28197091	-1445400	0.12	2.62	2e-07	0.00068	MN1	Delgado-Calle et al
chr2	232538257	232538257	+	6.7043e-14	3.85425e-11	-1.0801	8.48899e-08	cg05564251	231090640	-1447617	-0.08	0.59	9.4e-06	0.0071	SP140	Delgado-Calle et al
chr2	232538287	232538287	+	8.35909e-09	1.64724e-06	-2.20118	0.0105574	cg05564251	231090640	-1447647	-0.08	0.59	9.4e-06	0.0071	SP140	Delgado-Calle et al
chr11	133231596	133231596	+	2.223e-09	6.08983e-07	-2.01794	0.00280938	cg11965370	131780946	-1450650	0.12	1.81	0.0002825	0.0376	NTM	Delgado-Calle et al
chr13	29820126	29820126	+	8.79354e-19	6.92814e-16	3.19101	1.11403e-12	cg26609631	28366814	-1453312	0.11	1.88	1.13e-05	0.0076	GSX1	Delgado-Calle et al
chr5	427609	427609	+	1.16118e-40	5.33601e-37	-10.3946	1.47193e-34	cg03963198	1882871	1455262	0.11	1.84	2.75e-05	0.011	IRX4	Delgado-Calle et al
chr10	105992511	105992511	+	6.59635e-10	1.94265e-07	1.04766	0.000833996	cg15227982	104535854	-1456657	0.08	1.69	6.6e-05	0.0163	C10orf26	Delgado-Calle et al
chr5	421338	421338	+	5.24682e-10	1.66099e-07	-5.00213	0.000663415	cg03963198	1882871	1461533	0.11	1.84	2.75e-05	0.011	IRX4	Delgado-Calle et al
chr5	421317	421317	+	5.59451e-09	1.339e-06	-3.66567	0.00706725	cg03963198	1882871	1461554	0.11	1.84	2.75e-05	0.011	IRX4	Delgado-Calle et al
chr5	421300	421300	+	1.3651e-08	2.90422e-06	-4.92582	0.0172366	cg03963198	1882871	1461571	0.11	1.84	2.75e-05	0.011	IRX4	Delgado-Calle et al
chr19	2171708	2171708	+	1.09636e-09	2.97063e-07	-2.25346	0.00138594	cg19912436	708918	-1462790	0.12	2.26	0.0004431	0.0456	PALM	Delgado-Calle et al
chr19	2171740	2171740	+	3.4567e-12	1.81317e-09	-2.72453	4.37517e-06	cg19912436	708918	-1462822	0.12	2.26	0.0004431	0.0456	PALM	Delgado-Calle et al
chr2	234394487	234394487	+	3.17191e-142	1.10322e-137	-12.0689	4.02166e-136	cg14061619	235860118	1465631	0.04	1.66	4.9e-06	0.00473	SH3BP4	Delgado-Calle et al
chr21	46554263	46554263	+	1.84176e-18	8.43557e-16	-1.79943	2.33322e-12	cg07685786	48025691	1471428	0.11	1.55	1.28e-05	0.0076	S100B	Delgado-Calle et al
chr21	46553792	46553792	+	1.37003e-24	9.18833e-22	-1.83078	1.7362e-18	cg07685786	48025691	1471899	0.11	1.55	1.28e-05	0.0076	S100B	Delgado-Calle et al
chr19	46476628	46476628	+	3.20859e-11	1.29976e-08	-0.780971	4.05976e-05	cg15540054	45004280	-1472348	-0.03	0.63	0.0002441	0.035	ZNF180	Delgado-Calle et al
chr17	8152585	8152585	+	1.8814e-09	5.14657e-07	0.358944	0.00237782	cg20723355	6679597	-1472988	0.1	1.76	7.66e-05	0.0181	FBXO39	Delgado-Calle et al
chr17	8152592	8152592	+	2.49959e-10	9.02867e-08	0.825536	0.000316118	cg20723355	6679597	-1472995	0.1	1.76	7.66e-05	0.0181	FBXO39	Delgado-Calle et al
chr7	30634486	30634486	+	2.96277e-10	1.0085e-07	3.95604	0.000374678	cg00546491	32111062	1476576	0.08	1.5	0.0004198	0.0454	PDE1C	Delgado-Calle et al
chr2	234382229	234382229	+	5.54246e-10	1.48859e-07	-5.57247	0.000700783	cg14061619	235860118	1477889	0.04	1.66	4.9e-06	0.00473	SH3BP4	Delgado-Calle et al
chr8	21276784	21276784	+	5.54712e-11	1.98954e-08	-3.96235	7.01791e-05	cg08918749	19797445	-1479339	0.07	1.78	4.19e-05	0.013	LPL	Delgado-Calle et al
chr16	84150636	84150636	+	1.21256e-09	3.44169e-07	0.339066	0.00153277	cg13759328	82661521	-1489115	0.07	1.89	6.07e-05	0.0156	CDH13	Delgado-Calle et al
chr19	2198845	2198845	+	2.49691e-249	2.04317e-244	5.80662	3.16585e-243	cg19912436	708918	-1489927	0.12	2.26	0.0004431	0.0456	PALM	Delgado-Calle et al
chr2	232582237	232582237	+	6.62949e-09	1.34449e-06	-5.75088	0.00837392	cg05564251	231090640	-1491597	-0.08	0.59	9.4e-06	0.0071	SP140	Delgado-Calle et al
chr5	389307	389307	+	3.02958e-09	7.8655e-07	1.2184	0.00382822	cg03963198	1882871	1493564	0.11	1.84	2.75e-05	0.011	IRX4	Delgado-Calle et al
chr22	23874732	23874732	+	1.59504e-17	1.46194e-14	-11.3637	2.02053e-11	cg00013618	22380839	-1493893	-0.07	0.68	0.0001017	0.0209		Delgado-Calle et al
chr17	5185615	5185615	+	3.13196e-09	8.0299e-07	1.97046	0.00395754	cg20723355	6679597	1493982	0.1	1.76	7.66e-05	0.0181	FBXO39	Delgado-Calle et al
chr19	58549328	58549328	+	3.02012e-17	2.87361e-14	-1.20378	3.82565e-11	cg23850212	57049857	-1499471	0.06	1.9	0.0001324	0.0237	ZFP28	Delgado-Calle et al
chr19	58549350	58549350	+	1.51266e-18	1.79388e-15	-1.10309	1.91631e-12	cg23850212	57049857	-1499493	0.06	1.9	0.0001324	0.0237	ZFP28	Delgado-Calle et al
chr19	58549354	58549354	+	1.25018e-65	9.29995e-62	-3.90222	1.58499e-59	cg23850212	57049857	-1499497	0.06	1.9	0.0001324	0.0237	ZFP28	Delgado-Calle et al
chr19	58549359	58549359	+	3.24217e-18	3.58514e-15	-0.732329	4.10724e-12	cg23850212	57049857	-1499502	0.06	1.9	0.0001324	0.0237	ZFP28	Delgado-Calle et al
chr19	58549368	58549368	+	2.2016e-19	2.85957e-16	-0.952445	2.78928e-13	cg23850212	57049857	-1499511	0.06	1.9	0.0001324	0.0237	ZFP28	Delgado-Calle et al
chr2	240259445	240259445	+	2.97334e-09	6.80366e-07	-2.42906	0.00375718	cg14662379	241759279	1499834	0.06	1.62	0.0002638	0.0361	KIF1A	Delgado-Calle et al
chr16	1728067	1728067	+	1.20263e-10	4.17424e-08	0.731863	0.000152124	cg10647513	227203	-1500864	0.11	2.31	1e-06	0.00182	HBA1	Delgado-Calle et al
chr16	1728079	1728079	+	3.32855e-09	7.89765e-07	0.540422	0.00420579	cg10647513	227203	-1500876	0.11	2.31	1e-06	0.00182	HBA1	Delgado-Calle et al
chr1	27876725	27876725	+	5.12272e-09	1.10074e-06	-0.507323	0.00647156	cg05674944	26372290	-1504435	0.09	1.86	6.04e-05	0.0156	SLC30A2	Delgado-Calle et al
chr5	149539339	149539339	+	4.56579e-09	1.13413e-06	-5.34638	0.00576828	cg07102705	148033896	-1505443	0.09	2.68	6e-07	0.00118	HTR4	Delgado-Calle et al
chr1	27878162	27878162	+	4.6867e-10	1.34147e-07	-5.31196	0.000592611	cg05674944	26372290	-1505872	0.09	1.86	6.04e-05	0.0156	SLC30A2	Delgado-Calle et al
chr9	136024991	136024991	+	5.93518e-10	1.37868e-07	0.47537	0.000750425	cg26024843	137533949	1508958	0.07	2.01	6e-06	0.00526	COL5A1	Delgado-Calle et al
chr19	2219569	2219569	+	6.2311e-12	3.05316e-09	-1.4933	7.88614e-06	cg19912436	708918	-1510651	0.12	2.26	0.0004431	0.0456	PALM	Delgado-Calle et al
chr22	29709358	29709358	+	2.17522e-08	4.31071e-06	-0.907888	0.0274579	cg27269921	28197091	-1512267	0.12	2.62	2e-07	0.00068	MN1	Delgado-Calle et al
chr5	149547982	149547982	+	6.11717e-15	4.53395e-12	2.18691	7.7469e-09	cg07102705	148033896	-1514086	0.09	2.68	6e-07	0.00118	HTR4	Delgado-Calle et al
chr16	70285926	70285926	+	6.18487e-09	1.35623e-06	0.611241	0.00781261	cg20716119	68771763	-1514163	0.07	1.93	1.4e-06	0.00221	CDH1	Delgado-Calle et al
chr19	58565432	58565432	+	2.82981e-55	1.44723e-51	-7.38394	3.58752e-49	cg23850212	57049857	-1515575	0.06	1.9	0.0001324	0.0237	ZFP28	Delgado-Calle et al
chr17	39373160	39373160	+	4.99909e-10	1.62603e-07	6.29105	0.000632101	cg26111030	37856378	-1516782	0.07	2.13	1.35e-05	0.0076	ERBB2	Delgado-Calle et al
chr21	37558998	37558998	+	3.33042e-19	1.60361e-16	-6.11911	4.21936e-13	cg18074297	36041612	-1517386	0.03	1.81	0.0003715	0.0429	CLIC6	Delgado-Calle et al
chr17	33776115	33776115	+	3.72937e-11	1.69319e-08	2.89358	4.71855e-05	cg22660578	35294029	1517914	0.1	1.98	2.58e-05	0.011	LHX1	Delgado-Calle et al
chr8	68864569	68864569	+	5.21543e-15	3.27586e-12	0.71687	6.60502e-09	cg01988129	67344936	-1519633	0.12	1.93	3.87e-05	0.0126	ADHFE1	Delgado-Calle et al
chr8	68864575	68864575	+	1.82369e-08	3.45142e-06	0.450365	0.0230226	cg01988129	67344936	-1519639	0.12	1.93	3.87e-05	0.0126	ADHFE1	Delgado-Calle et al
chr8	68864594	68864594	+	6.96031e-10	1.99772e-07	0.574811	0.000879996	cg01988129	67344936	-1519658	0.12	1.93	3.87e-05	0.0126	ADHFE1	Delgado-Calle et al
chr19	2229865	2229865	+	2.93898e-12	1.59266e-09	5.13897	3.71997e-06	cg19912436	708918	-1520947	0.12	2.26	0.0004431	0.0456	PALM	Delgado-Calle et al
chr9	132440868	132440868	+	1.15658e-11	4.39081e-09	-4.36552	1.46365e-05	cg01871963	130910995	-1529873	-0.08	0.58	0.0004324	0.0455	LCN2	Delgado-Calle et al
chr9	132440899	132440899	+	2.67427e-10	6.87092e-08	-3.38304	0.000338203	cg01871963	130910995	-1529904	-0.08	0.58	0.0004324	0.0455	LCN2	Delgado-Calle et al
chr12	132177731	132177731	+	9.21314e-11	3.90534e-08	-7.62474	0.000116547	cg23054883	130647580	-1530151	0.09	2.51	5.83e-05	0.0155	FZD10	Delgado-Calle et al
chr3	49157916	49157916	+	2.79702e-09	8.45183e-07	16.5663	0.00353447	cg15988232	47621127	-1536789	0.13	1.69	0.0003881	0.0439	CSPG5	Delgado-Calle et al
chr3	49157927	49157927	+	3.62652e-08	7.57867e-06	8.7198	0.0457614	cg15988232	47621127	-1536800	0.13	1.69	0.0003881	0.0439	CSPG5	Delgado-Calle et al
chr3	49157952	49157952	+	1.07708e-08	2.81468e-06	9.02192	0.0136016	cg15988232	47621127	-1536825	0.13	1.69	0.0003881	0.0439	CSPG5	Delgado-Calle et al
chr3	49157958	49157958	+	3.17269e-09	9.39654e-07	9.68675	0.00400895	cg15988232	47621127	-1536831	0.13	1.69	0.0003881	0.0439	CSPG5	Delgado-Calle et al
chr19	2246961	2246961	+	1.77268e-14	1.3431e-11	-3.65285	2.24479e-08	cg19912436	708918	-1538043	0.12	2.26	0.0004431	0.0456	PALM	Delgado-Calle et al
chr9	93520340	93520340	+	1.0259e-17	6.86695e-15	14.0314	1.29958e-11	cg10645113	91979776	-1540564	-0.03	0.67	3.9e-05	0.0126	SEMA4D	Delgado-Calle et al
chr9	93520354	93520354	+	4.02491e-26	3.93756e-23	6.87618	5.10093e-20	cg10645113	91979776	-1540578	-0.03	0.67	3.9e-05	0.0126	SEMA4D	Delgado-Calle et al
chr19	2252335	2252335	+	5.19315e-10	1.53966e-07	14.3434	0.000656631	cg19912436	708918	-1543417	0.12	2.26	0.0004431	0.0456	PALM	Delgado-Calle et al
chr19	2252348	2252348	+	3.1258e-11	1.27253e-08	9.94709	3.95504e-05	cg19912436	708918	-1543430	0.12	2.26	0.0004431	0.0456	PALM	Delgado-Calle et al
chr19	2252350	2252350	+	2.02824e-12	1.13676e-09	13.0511	2.56734e-06	cg19912436	708918	-1543432	0.12	2.26	0.0004431	0.0456	PALM	Delgado-Calle et al
chr19	2252362	2252362	+	2.46468e-10	7.94015e-08	10.1489	0.000311704	cg19912436	708918	-1543444	0.12	2.26	0.0004431	0.0456	PALM	Delgado-Calle et al
chr22	48477410	48477410	+	1.26748e-09	3.74746e-07	-4.41009	0.00160216	cg06268694	46932642	-1544768	0.11	1.59	0.0001753	0.0282	CELSR1	Delgado-Calle et al
chr20	62886905	62886905	+	3.80844e-08	5.61204e-06	3.125	0.0480552	cg03567830	61339871	-1547034	0.12	2.64	1e-07	1e-07	NTSR1	Delgado-Calle et al
chr20	62886920	62886920	+	2.85114e-08	4.42447e-06	3.33333	0.0359837	cg03567830	61339871	-1547049	0.12	2.64	1e-07	1e-07	NTSR1	Delgado-Calle et al
chr7	36406817	36406817	+	1.4141e-08	2.83423e-06	0.689362	0.0178547	cg08261094	37956276	1549459	0.05	1.68	0.0003734	0.0429	SFRP4	Delgado-Calle et al
chr14	23254215	23254215	+	3.40291e-27	1.03527e-23	-3.41852	4.31277e-21	cg16761581	24803807	1549592	0.03	2.02	3.34e-05	0.0121	ADCY4	Delgado-Calle et al
chr16	1779592	1779592	+	1.66417e-11	6.87644e-09	0.550546	2.10588e-05	cg10647513	227203	-1552389	0.11	2.31	1e-06	0.00182	HBA1	Delgado-Calle et al
chr16	84217086	84217086	+	3.05472e-08	5.45538e-06	-0.411442	0.038551	cg13759328	82661521	-1555565	0.07	1.89	6.07e-05	0.0156	CDH13	Delgado-Calle et al
chr6	18277963	18277963	+	2.25008e-08	4.78088e-06	0.404865	0.0284021	cg17252960	19837350	1559387	0.09	1.89	5.16e-05	0.0145	ID4	Delgado-Calle et al
chr9	135973679	135973679	+	3.94039e-08	5.66252e-06	-19.8853	0.0497187	cg26024843	137533949	1560270	0.07	2.01	6e-06	0.00526	COL5A1	Delgado-Calle et al
chr7	148936732	148936732	+	3.42608e-14	2.11116e-11	0.62083	4.33832e-08	cg02244695	150497346	1560614	0.05	1.71	2.22e-05	0.0107	TMEM176A	Delgado-Calle et al
chr7	25642968	25642968	+	1.4022e-08	2.81965e-06	1.77333	0.0177046	cg27009703	27204894	1561926	0.11	2.2	2.6e-06	0.00293	HOXA9	Delgado-Calle et al
chr7	25642958	25642958	+	6.93118e-09	1.54694e-06	2.24776	0.00875475	cg27009703	27204894	1561936	0.11	2.2	2.6e-06	0.00293	HOXA9	Delgado-Calle et al
chr5	320809	320809	+	1.25601e-09	3.67629e-07	7.46919	0.00158767	cg03963198	1882871	1562062	0.11	1.84	2.75e-05	0.011	IRX4	Delgado-Calle et al
chr1	53704240	53704240	+	4.4366e-11	1.68723e-08	0.89813	5.61315e-05	cg24697184	55266578	1562338	0.07	1.86	2.83e-05	0.0111	TTC22	Delgado-Calle et al
chr9	89025183	89025183	+	2.37884e-32	3.78173e-29	-7.41035	3.01522e-26	cg16357921	90589634	1564451	0.06	2.21	1e-07	0.00047	CDK20	Delgado-Calle et al
chr13	111156410	111156410	+	1.16282e-14	6.81238e-12	-2.30562	1.47256e-08	cg06675478	112721786	1565376	0.11	1.74	0.0001483	0.0253	SOX1	Delgado-Calle et al
chr7	30544626	30544626	+	1.68324e-08	3.2574e-06	1.45486	0.0212507	cg00546491	32111062	1566436	0.08	1.5	0.0004198	0.0454	PDE1C	Delgado-Calle et al
chr19	51930207	51930207	+	1.55467e-09	4.0644e-07	-9.0409	0.00196504	cg02440177	53496695	1566488	0.08	2.11	0.0001209	0.0226	ZNF702P	Delgado-Calle et al
chr1	216294003	216294003	+	2.06989e-08	3.63897e-06	-2.08382	0.0261289	cg16608348	214724481	-1569522	0.04	1.74	5.4e-05	0.0145	PTPN14	Delgado-Calle et al
chr9	139108358	139108358	+	3.86185e-53	1.51121e-49	-7.41929	4.89584e-47	cg26024843	137533949	-1574409	0.07	2.01	6e-06	0.00526	COL5A1	Delgado-Calle et al
chr19	16569843	16569843	+	7.39404e-18	7.75692e-15	-4.14906	9.36668e-12	cg04645174	14993513	-1576330	-0.07	0.7	0.0003717	0.0429	OR7A17	Delgado-Calle et al
chr20	62917443	62917443	+	9.90479e-10	2.27041e-07	1.99195	0.00125213	cg03567830	61339871	-1577572	0.12	2.64	1e-07	1e-07	NTSR1	Delgado-Calle et al
chr20	62917730	62917730	+	1.05807e-08	1.88365e-06	-13.129	0.0133617	cg03567830	61339871	-1577859	0.12	2.64	1e-07	1e-07	NTSR1	Delgado-Calle et al
chr19	16572845	16572845	+	1.27109e-08	2.61334e-06	-7.72141	0.0160502	cg04645174	14993513	-1579332	-0.07	0.7	0.0003717	0.0429	OR7A17	Delgado-Calle et al
chr9	139113581	139113581	+	4.53744e-14	2.35537e-11	-2.51604	5.7455e-08	cg26024843	137533949	-1579632	0.07	2.01	6e-06	0.00526	COL5A1	Delgado-Calle et al
chr20	56292879	56292879	+	4.37665e-45	8.07866e-42	-13.7345	5.54821e-39	cg04048259	57875346	1582467	0.06	1.62	0.0003201	0.04	EDN3	Delgado-Calle et al
chr19	2295091	2295091	+	1.44848e-14	1.11817e-11	-1.36345	1.83429e-08	cg19912436	708918	-1586173	0.12	2.26	0.0004431	0.0456	PALM	Delgado-Calle et al
chr19	2295093	2295093	+	1.53019e-08	3.04653e-06	-0.838749	0.0193196	cg19912436	708918	-1586175	0.12	2.26	0.0004431	0.0456	PALM	Delgado-Calle et al
chr19	2295100	2295100	+	5.29511e-09	1.20693e-06	-2.85553	0.00668922	cg19912436	708918	-1586182	0.12	2.26	0.0004431	0.0456	PALM	Delgado-Calle et al
chr13	114309402	114309402	+	7.38334e-10	2.00828e-07	1.01244	0.00093346	cg06675478	112721786	-1587616	0.11	1.74	0.0001483	0.0253	SOX1	Delgado-Calle et al
chr20	56286441	56286441	+	3.39125e-09	6.7963e-07	-6.08456	0.00428498	cg04048259	57875346	1588905	0.06	1.62	0.0003201	0.04	EDN3	Delgado-Calle et al
chr18	8707090	8707090	+	6.16401e-10	1.98632e-07	3.20908	0.000779349	cg07846220	7117680	-1589410	0.15	2.44	1.02e-05	0.0071	LAMA1	Delgado-Calle et al
chr19	43411676	43411676	+	2.12399e-13	1.40163e-10	3.48417	2.68915e-07	cg15540054	45004280	1592604	-0.03	0.63	0.0002441	0.035	ZNF180	Delgado-Calle et al
chr21	37635104	37635104	+	2.35875e-42	4.92158e-39	-8.00177	2.99005e-36	cg18074297	36041612	-1593492	0.03	1.81	0.0003715	0.0429	CLIC6	Delgado-Calle et al
chr16	1823554	1823554	+	1.63328e-08	3.12957e-06	0.923171	0.0206204	cg10647513	227203	-1596351	0.11	2.31	1e-06	0.00182	HBA1	Delgado-Calle et al
chr20	56278110	56278110	+	2.52642e-09	5.27407e-07	3.97165	0.00319266	cg04048259	57875346	1597236	0.06	1.62	0.0003201	0.04	EDN3	Delgado-Calle et al
chr5	169137784	169137784	+	6.46161e-15	4.71323e-12	-12.2072	8.18308e-09	cg25720804	170736389	1598605	0.12	2.2	1.35e-05	0.0076	TLX3	Delgado-Calle et al
chr5	283711	283711	+	1.51072e-16	1.19694e-13	2.22374	1.91352e-10	cg03963198	1882871	1599160	0.11	1.84	2.75e-05	0.011	IRX4	Delgado-Calle et al
chr16	1827002	1827002	+	3.62902e-08	6.33422e-06	-8.92375	0.045793	cg10647513	227203	-1599799	0.11	2.31	1e-06	0.00182	HBA1	Delgado-Calle et al
chr17	8280010	8280010	+	1.81077e-08	3.57659e-06	4.16043	0.0228597	cg20723355	6679597	-1600413	0.1	1.76	7.66e-05	0.0181	FBXO39	Delgado-Calle et al
chr10	74033485	74033485	+	1.66459e-09	4.39506e-07	3.72156	0.0021039	cg02503850	72432552	-1600933	0.07	1.67	0.0001404	0.0245	ADAMTS14	Delgado-Calle et al
chr10	74033491	74033491	+	6.10899e-09	1.47043e-06	3.58476	0.00771683	cg02503850	72432552	-1600939	0.07	1.67	0.0001404	0.0245	ADAMTS14	Delgado-Calle et al
chr8	26372484	26372484	+	1.02337e-09	2.88002e-07	5.805	0.00129369	cg18267374	24771273	-1601211	0.06	1.76	8.73e-05	0.0199	NEFM	Delgado-Calle et al
chr8	26372503	26372503	+	1.54916e-08	2.99731e-06	6.04148	0.019559	cg18267374	24771273	-1601230	0.06	1.76	8.73e-05	0.0199	NEFM	Delgado-Calle et al
chr7	28844112	28844112	+	5.6874e-16	4.33165e-13	-1.24608	7.20348e-10	cg10883303	27239024	-1605088	0.08	1.96	0.0001679	0.0278	HOXA13	Delgado-Calle et al
chr16	1836392	1836392	+	1.62845e-09	4.43559e-07	-6.14435	0.00205824	cg10647513	227203	-1609189	0.11	2.31	1e-06	0.00182	HBA1	Delgado-Calle et al
chr20	24639226	24639226	+	9.47439e-09	1.71277e-06	1.14286	0.0119653	cg24562819	23029806	-1609420	0.06	1.92	0.0002126	0.0318	THBD	Delgado-Calle et al
chr7	36346426	36346426	+	1.17548e-10	4.38071e-08	-2.49936	0.000148691	cg08261094	37956276	1609850	0.05	1.68	0.0003734	0.0429	SFRP4	Delgado-Calle et al
chr11	67979889	67979889	+	3.93616e-10	1.3397e-07	-19.6231	0.000497734	cg19831575	69590090	1610201	0.1	1.88	2.4e-05	0.011	FGF4	Delgado-Calle et al
chr11	9595497	9595497	+	1.97091e-12	1.1651e-09	0.718096	2.49477e-06	cg18484189	7984973	-1610524	-0.09	0.7	0.0001878	0.0294	NLRP10	Delgado-Calle et al
chr11	9595518	9595518	+	5.87901e-09	1.47393e-06	0.699226	0.00742649	cg18484189	7984973	-1610545	-0.09	0.7	0.0001878	0.0294	NLRP10	Delgado-Calle et al
chr11	9595523	9595523	+	2.75815e-11	1.25931e-08	0.97764	3.48994e-05	cg18484189	7984973	-1610550	-0.09	0.7	0.0001878	0.0294	NLRP10	Delgado-Calle et al
chr22	45321950	45321950	+	1.04667e-15	7.83125e-13	2.84756	1.32564e-09	cg06268694	46932642	1610692	0.11	1.59	0.0001753	0.0282	CELSR1	Delgado-Calle et al
chr11	9596161	9596161	+	2.98852e-08	5.61313e-06	8.93484	0.0377163	cg18484189	7984973	-1611188	-0.09	0.7	0.0001878	0.0294	NLRP10	Delgado-Calle et al
chr11	9596171	9596171	+	2.21631e-08	4.42488e-06	9.10138	0.0279762	cg18484189	7984973	-1611198	-0.09	0.7	0.0001878	0.0294	NLRP10	Delgado-Calle et al
chr11	9596174	9596174	+	2.84405e-08	5.35971e-06	8.68292	0.0358943	cg18484189	7984973	-1611201	-0.09	0.7	0.0001878	0.0294	NLRP10	Delgado-Calle et al
chr7	101932535	101932535	+	1.39318e-08	2.8108e-06	-13.471	0.0175908	cg08575537	100318626	-1613909	0.15	1.91	2.17e-05	0.0107	EPO	Delgado-Calle et al
chr22	29811343	29811343	+	2.39002e-12	1.15294e-09	-5.50663	3.02521e-06	cg27269921	28197091	-1614252	0.12	2.62	2e-07	0.00068	MN1	Delgado-Calle et al
chr16	4452583	4452583	+	5.26415e-16	3.94754e-13	11.8738	6.66742e-10	cg03586879	6068831	1616248	0.03	1.63	6.54e-05	0.0163	A2BP1	Delgado-Calle et al
chr16	1844874	1844874	+	3.76597e-11	1.43868e-08	-10.1323	4.76485e-05	cg10647513	227203	-1617671	0.11	2.31	1e-06	0.00182	HBA1	Delgado-Calle et al
chr16	81041643	81041643	+	5.62486e-09	1.24694e-06	-1.22724	0.00710557	cg13759328	82661521	1619878	0.07	1.89	6.07e-05	0.0156	CDH13	Delgado-Calle et al
chr11	133402223	133402223	+	2.52771e-08	4.89495e-06	19.0811	0.0319043	cg11965370	131780946	-1621277	0.12	1.81	0.0002825	0.0376	NTM	Delgado-Calle et al
chr19	2330451	2330451	+	4.48743e-10	1.37014e-07	-2.95289	0.000567421	cg19912436	708918	-1621533	0.12	2.26	0.0004431	0.0456	PALM	Delgado-Calle et al
chr19	2330456	2330456	+	2.94967e-11	1.21289e-08	-4.0388	3.73224e-05	cg19912436	708918	-1621538	0.12	2.26	0.0004431	0.0456	PALM	Delgado-Calle et al
chr19	2330632	2330632	+	1.36535e-16	1.25532e-13	-3.52065	1.72941e-10	cg19912436	708918	-1621714	0.12	2.26	0.0004431	0.0456	PALM	Delgado-Calle et al
chr19	2330644	2330644	+	1.28264e-18	1.59024e-15	-5.61954	1.62492e-12	cg19912436	708918	-1621726	0.12	2.26	0.0004431	0.0456	PALM	Delgado-Calle et al
chr2	237482268	237482268	+	1.75854e-11	6.72131e-09	-6.44306	2.22528e-05	cg14061619	235860118	-1622150	0.04	1.66	4.9e-06	0.00473	SH3BP4	Delgado-Calle et al
chr8	56994860	56994860	+	1.1417e-08	2.29078e-06	1.66414	0.0144172	cg02919422	55370544	-1624316	0.09	1.67	0.0003105	0.0395	SOX17	Delgado-Calle et al
chr11	128694687	128694687	+	3.2251e-08	6.03729e-06	-0.212569	0.0406996	cg02564733	130319074	1624387	0.07	1.71	4.73e-05	0.0139	ADAMTS15	Delgado-Calle et al
chr11	128694685	128694685	+	1.96043e-15	1.72025e-12	-0.822584	2.48288e-09	cg02564733	130319074	1624389	0.07	1.71	4.73e-05	0.0139	ADAMTS15	Delgado-Calle et al
chr11	128694665	128694665	+	1.84069e-08	3.77626e-06	-0.317874	0.0232372	cg02564733	130319074	1624409	0.07	1.71	4.73e-05	0.0139	ADAMTS15	Delgado-Calle et al
chr16	84285937	84285937	+	3.43043e-17	2.74169e-14	-2.91879	4.34538e-11	cg13759328	82661521	-1624416	0.07	1.89	6.07e-05	0.0156	CDH13	Delgado-Calle et al
chr18	24127913	24127913	+	4.6812e-10	1.58268e-07	2.09779	0.000591917	cg09313439	25757211	1629298	0.06	2	2.63e-05	0.011	CDH2	Delgado-Calle et al
chr18	24127883	24127883	+	1.16621e-09	3.48572e-07	1.86111	0.0014742	cg09313439	25757211	1629328	0.06	2	2.63e-05	0.011	CDH2	Delgado-Calle et al
chr3	73433510	73433510	+	4.3301e-09	1.22259e-06	-0.332251	0.00547066	cg13562542	71803339	-1630171	0.1	2.1	9.42e-05	0.0199	GPR27	Delgado-Calle et al
chr3	73433514	73433514	+	3.56264e-12	2.15307e-09	-1.15208	4.50923e-06	cg13562542	71803339	-1630175	0.1	2.1	9.42e-05	0.0199	GPR27	Delgado-Calle et al
chr11	120387329	120387329	+	1.10729e-10	4.4737e-08	-4.32271	0.000140067	cg25087423	118754535	-1632794	-0.07	0.58	2.65e-05	0.011	CXCR5	Delgado-Calle et al
chr11	120388491	120388491	+	8.13682e-15	6.62255e-12	-9.61267	1.03045e-08	cg25087423	118754535	-1633956	-0.07	0.58	2.65e-05	0.011	CXCR5	Delgado-Calle et al
chr19	2344742	2344742	+	1.87657e-09	4.75684e-07	-0.889517	0.00237172	cg19912436	708918	-1635824	0.12	2.26	0.0004431	0.0456	PALM	Delgado-Calle et al
chr10	106174620	106174620	+	2.44701e-20	2.35598e-17	2.71396	3.10043e-14	cg15227982	104535854	-1638766	0.08	1.69	6.6e-05	0.0163	C10orf26	Delgado-Calle et al
chr9	129269629	129269629	+	5.91685e-15	3.42205e-12	-7.85352	7.49326e-09	cg01871963	130910995	1641366	-0.08	0.58	0.0004324	0.0455	LCN2	Delgado-Calle et al
chr10	102894170	102894170	+	3.25601e-09	8.1507e-07	0.999173	0.00411418	cg15227982	104535854	1641684	0.08	1.69	6.6e-05	0.0163	C10orf26	Delgado-Calle et al
chr19	2351565	2351565	+	8.40143e-12	3.98118e-09	2.59919	1.06325e-05	cg19912436	708918	-1642647	0.12	2.26	0.0004431	0.0456	PALM	Delgado-Calle et al
chr19	2351576	2351576	+	7.23282e-20	1.03833e-16	-0.197001	9.16388e-14	cg19912436	708918	-1642658	0.12	2.26	0.0004431	0.0456	PALM	Delgado-Calle et al
chr7	101962014	101962014	+	9.07395e-10	2.60789e-07	-4.44865	0.00114713	cg08575537	100318626	-1643388	0.15	1.91	2.17e-05	0.0107	EPO	Delgado-Calle et al
chr19	2352757	2352757	+	9.18554e-14	6.42423e-11	-8.60991	1.16304e-07	cg19912436	708918	-1643839	0.12	2.26	0.0004431	0.0456	PALM	Delgado-Calle et al
chr2	109147812	109147812	+	1.0398e-08	1.97625e-06	-8.76084	0.0131311	cg04434339	107503547	-1644265	0.05	1.71	0.0002054	0.0313	ST6GAL2	Delgado-Calle et al
chr2	109147854	109147854	+	1.12444e-09	2.83399e-07	-10.5568	0.00142142	cg04434339	107503547	-1644307	0.05	1.71	0.0002054	0.0313	ST6GAL2	Delgado-Calle et al
chr17	74072320	74072320	+	2.42591e-09	6.44725e-07	1.48569	0.00306571	cg07789083	72427563	-1644757	0.05	1.85	1.99e-05	0.01	GPRC5C	Delgado-Calle et al
chr7	39606022	39606022	+	1.99522e-09	5.24002e-07	0.266359	0.00252161	cg08261094	37956276	-1649746	0.05	1.68	0.0003734	0.0429	SFRP4	Delgado-Calle et al
chr21	46374220	46374220	+	5.77727e-11	1.32304e-08	-1.3502	7.30901e-05	cg07685786	48025691	1651471	0.11	1.55	1.28e-05	0.0076	S100B	Delgado-Calle et al
chr16	31477693	31477693	+	3.81597e-43	9.27146e-40	-8.23843	4.83734e-37	cg19769182	29823868	-1653825	0.1	1.77	0.0001832	0.0289	PRRT2	Delgado-Calle et al
chr16	31477697	31477697	+	1.69173e-43	4.46773e-40	-6.41007	2.14455e-37	cg19769182	29823868	-1653829	0.1	1.77	0.0001832	0.0289	PRRT2	Delgado-Calle et al
chr16	31477710	31477710	+	1.26393e-57	4.51605e-54	-7.20861	1.60238e-51	cg19769182	29823868	-1653842	0.1	1.77	0.0001832	0.0289	PRRT2	Delgado-Calle et al
chr16	31477725	31477725	+	1.36e-25	1.75761e-22	-5.7676	1.72355e-19	cg19769182	29823868	-1653857	0.1	1.77	0.0001832	0.0289	PRRT2	Delgado-Calle et al
chr16	31477726	31477726	+	5.3415e-42	1.24788e-38	-6.22227	6.77109e-36	cg19769182	29823868	-1653858	0.1	1.77	0.0001832	0.0289	PRRT2	Delgado-Calle et al
chr7	28893639	28893639	+	6.22078e-13	3.13249e-10	-1.33333	7.87514e-07	cg10883303	27239024	-1654615	0.08	1.96	0.0001679	0.0278	HOXA13	Delgado-Calle et al
chr2	234205173	234205173	+	2.48023e-09	5.84846e-07	-2.22664	0.00313431	cg14061619	235860118	1654945	0.04	1.66	4.9e-06	0.00473	SH3BP4	Delgado-Calle et al
chr19	13337161	13337161	+	2.35406e-14	1.75117e-11	-4.84776	2.98096e-08	cg04645174	14993513	1656352	-0.07	0.7	0.0003717	0.0429	OR7A17	Delgado-Calle et al
chr2	234201710	234201710	+	1.2335e-10	3.95414e-08	-2.84698	0.000156028	cg14061619	235860118	1658408	0.04	1.66	4.9e-06	0.00473	SH3BP4	Delgado-Calle et al
chr4	160790365	160790365	+	3.84725e-09	7.76622e-07	-5.20277	0.0048609	cg19843036	159131516	-1658849	0.1	2.33	2e-07	0.00068	TMEM144	Delgado-Calle et al
chr8	57030487	57030487	+	2.9519e-08	5.24319e-06	-2.43474	0.0372544	cg02919422	55370544	-1659943	0.09	1.67	0.0003105	0.0395	SOX17	Delgado-Calle et al
chr17	5019638	5019638	+	2.66736e-08	5.14417e-06	-1.95134	0.0336656	cg20723355	6679597	1659959	0.1	1.76	7.66e-05	0.0181	FBXO39	Delgado-Calle et al
chr22	48594685	48594685	+	1.51992e-09	4.41828e-07	6.25144	0.00192115	cg06268694	46932642	-1662043	0.11	1.59	0.0001753	0.0282	CELSR1	Delgado-Calle et al
chr16	79133270	79133270	+	1.57445e-14	9.75853e-12	-5.20839	1.99379e-08	cg03238797	77468893	-1664377	0.06	1.85	0.0004592	0.0459	ADAMTS18	Delgado-Calle et al
chr12	132316570	132316570	+	1.39752e-08	3.01893e-06	-2.68302	0.0176456	cg23054883	130647580	-1668990	0.09	2.51	5.83e-05	0.0155	FZD10	Delgado-Calle et al
chr12	132316598	132316598	+	4.72661e-10	1.59682e-07	-2.13707	0.000597656	cg23054883	130647580	-1669018	0.09	2.51	5.83e-05	0.0155	FZD10	Delgado-Calle et al
chr11	124736399	124736399	+	4.16364e-09	1.08253e-06	3.82846	0.00526046	cg19096475	123066529	-1669870	0.06	1.49	0.0003542	0.0426	ASAM	Delgado-Calle et al
chr10	127863802	127863802	+	2.29185e-08	4.61596e-06	2.4875	0.0289291	cg13929328	129535898	1672096	0.13	2.24	1.7e-06	0.00237	FOXI2	Delgado-Calle et al
chr2	240085404	240085404	+	3.19598e-12	1.39823e-09	10.7821	4.04521e-06	cg14662379	241759279	1673875	0.06	1.62	0.0002638	0.0361	KIF1A	Delgado-Calle et al
chr9	132585642	132585642	+	8.87262e-12	3.49894e-09	0.657411	1.12287e-05	cg01871963	130910995	-1674647	-0.08	0.58	0.0004324	0.0455	LCN2	Delgado-Calle et al
chr8	103803478	103803478	+	4.19061e-10	1.24397e-07	2.06024	0.0005299	cg10303487	105479058	1675580	0.15	2.69	1e-07	1e-07	DPYS	Delgado-Calle et al
chr5	138048647	138048647	+	1.43858e-31	3.88869e-28	4.17795	1.82338e-25	cg01599709	139725677	1677030	0.1	1.8	0.0001727	0.028	HBEGF	Delgado-Calle et al
chr21	46347885	46347885	+	1.79634e-09	3.15261e-07	8.14056	0.00227035	cg07685786	48025691	1677806	0.11	1.55	1.28e-05	0.0076	S100B	Delgado-Calle et al
chr18	8801662	8801662	+	9.81799e-15	1.1249e-11	-6.52257	1.24334e-08	cg07846220	7117680	-1683982	0.15	2.44	1.02e-05	0.0071	LAMA1	Delgado-Calle et al
chr12	132331774	132331774	+	6.7345e-10	2.19272e-07	5.46642	0.000851456	cg23054883	130647580	-1684194	0.09	2.51	5.83e-05	0.0155	FZD10	Delgado-Calle et al
chr1	53580452	53580452	+	3.19612e-08	5.28182e-06	-2.43202	0.0403342	cg24697184	55266578	1686126	0.07	1.86	2.83e-05	0.0111	TTC22	Delgado-Calle et al
chr19	2396064	2396064	+	1.62678e-39	5.5465e-36	-12.8441	2.06211e-33	cg19912436	708918	-1687146	0.12	2.26	0.0004431	0.0456	PALM	Delgado-Calle et al
chr3	113001481	113001481	+	3.91324e-12	2.33342e-09	1.46597	4.95291e-06	cg24323726	111314186	-1687295	-0.08	0.62	0.0003336	0.0411	ZBED2	Delgado-Calle et al
chr19	2396611	2396611	+	2.81992e-09	6.82689e-07	9.2682	0.0035634	cg19912436	708918	-1687693	0.12	2.26	0.0004431	0.0456	PALM	Delgado-Calle et al
chr12	132335890	132335890	+	6.04688e-11	2.63786e-08	-4.72796	7.65002e-05	cg23054883	130647580	-1688310	0.09	2.51	5.83e-05	0.0155	FZD10	Delgado-Calle et al
[truncated: 4,151 more rows]
