# Supplementary material for: Mendelian Randomization Identifies CpG Methylation Sites With Mediation Effects for Genetic Influences on BMD in Peripheral Blood Monocytes
Source: Front Genet. 2020 Feb 28;11:60. doi: 10.3389/fgene.2020.00060 (PMC7059767; doi:10.3389/fgene.2020.00060)
Supplement: Supplementary file 1 [file DataSheet_1.zip › New folder/Supplement_Table06_rep.xlsx]

## Sheet: dmc_replicationInfo_study1and2_
Table S6. Comparison of identified DMCs with the those in the study by Morris et al and the study by Reppe et al.
chr	start	end	strand	pvalue	qvalue	meth.diff	p_bonf	nearestProb	nearestPos	minDist	diff_osteoporosis_vs_health	change_percent	p_value	p_value_FDR_corrected	gene_symbol	study
chr13	92000925	92000925	+	4.33061e-09	9.70063e-07	1.09034	0.00547131	cg07641807	92001959	1034	2.61	41.9	0.00169	0.0885	MIR17HG**	Reppe et al
chr13	92000915	92000915	+	5.38642e-16	3.6197e-13	1.2073	6.82229e-10	cg07641807	92001959	1044	2.61	41.9	0.00169	0.0885	MIR17HG**	Reppe et al
chr16	23079500	23079500	+	1.62071e-37	3.39461e-34	10.9254	2.05438e-31	cg01279843	23080567	1067	1.21	1.3	0.000554	0.0753	USP31	Reppe et al
chr6	32632683	32632683	+	5.67134e-11	2.37561e-08	-2.52502	7.17503e-05	cg23214071	32627784	-4899	2.1	NA	1.05e-07	0.0426		Morris et al
chr6	32632728	32632728	+	6.3488e-09	1.6048e-06	8.05056	0.00801955	cg23214071	32627784	-4944	2.1	NA	1.05e-07	0.0426		Morris et al
chr6	32632731	32632731	+	3.30916e-10	1.20663e-07	8.46999	0.000418471	cg23214071	32627784	-4947	2.1	NA	1.05e-07	0.0426		Morris et al
chr6	32632737	32632737	+	2.16335e-08	4.63971e-06	8.20586	0.0273082	cg23214071	32627784	-4953	2.1	NA	1.05e-07	0.0426		Morris et al
chr6	32632744	32632744	+	7.85589e-09	1.91956e-06	8.44377	0.00992219	cg23214071	32627784	-4960	2.1	NA	1.05e-07	0.0426		Morris et al
chr6	32632746	32632746	+	2.17309e-08	4.63971e-06	8.17161	0.0274311	cg23214071	32627784	-4962	2.1	NA	1.05e-07	0.0426		Morris et al
chr7	75703715	75703715	+	4.09357e-09	9.7812e-07	-2.5103	0.00517197	cg04348080	75695661	-8054	2.3	2.5	0.000457	0.0743	MDH2	Reppe et al
chr1	10698454	10698454	+	7.62396e-09	1.5399e-06	-0.911098	0.00962941	cg14170597	10687618	-10836	3.78	4.4	2.35e-05	0.0316	PEX14	Reppe et al
chr1	10698456	10698456	+	1.41369e-08	2.67135e-06	-0.387332	0.0178496	cg14170597	10687618	-10838	3.78	4.4	2.35e-05	0.0316	PEX14	Reppe et al
chr1	10699074	10699074	+	4.14825e-09	9.17374e-07	-2.94082	0.00524102	cg14170597	10687618	-11456	3.78	4.4	2.35e-05	0.0316	PEX14	Reppe et al
chr1	10699080	10699080	+	8.07396e-09	1.61287e-06	-3.63802	0.0101974	cg14170597	10687618	-11462	3.78	4.4	2.35e-05	0.0316	PEX14	Reppe et al
chr1	10699176	10699176	+	2.59125e-11	1.03754e-08	-3.78739	3.27879e-05	cg14170597	10687618	-11558	3.78	4.4	2.35e-05	0.0316	PEX14	Reppe et al
chr1	10699191	10699191	+	2.39419e-11	9.62883e-09	-3.59831	3.02948e-05	cg14170597	10687618	-11573	3.78	4.4	2.35e-05	0.0316	PEX14	Reppe et al
chr1	10699203	10699203	+	2.92412e-08	4.91271e-06	-2.93194	0.0369041	cg14170597	10687618	-11585	3.78	4.4	2.35e-05	0.0316	PEX14	Reppe et al
chr19	49513294	49513294	+	1.12141e-14	8.73929e-12	-1.76703	1.42012e-08	cg05253005	49496560	-16734	-0.35	-16.6	0.0023	0.0971	GYS1	Reppe et al
chr19	49513332	49513332	+	7.5579e-16	6.50998e-13	-5.88864	9.57246e-10	cg05253005	49496560	-16772	-0.35	-16.6	0.0023	0.0971	GYS1	Reppe et al
chr14	105886074	105886074	+	2.0569e-09	5.46305e-07	-2.80071	0.00259953	cg12158535	105857250	-28824	3.67	5.6	0.00165	0.0885	PACS2	Reppe et al
chr14	105886076	105886076	+	8.04736e-11	3.43651e-08	-1.73949	0.000101803	cg12158535	105857250	-28826	3.67	5.6	0.00165	0.0885	PACS2	Reppe et al
chr14	105886081	105886081	+	1.29303e-10	5.09076e-08	-0.809408	0.000163556	cg12158535	105857250	-28831	3.67	5.6	0.00165	0.0885	PACS2	Reppe et al
chr14	105886083	105886083	+	2.08829e-10	7.765e-08	-1.38869	0.000264118	cg12158535	105857250	-28833	3.67	5.6	0.00165	0.0885	PACS2	Reppe et al
chr14	105886087	105886087	+	7.71492e-09	1.69856e-06	-0.301688	0.00974425	cg12158535	105857250	-28837	3.67	5.6	0.00165	0.0885	PACS2	Reppe et al
chr14	105886090	105886090	+	1.19658e-12	6.90411e-10	-1.79642	1.51471e-06	cg12158535	105857250	-28840	3.67	5.6	0.00165	0.0885	PACS2	Reppe et al
chr14	105886092	105886092	+	6.52562e-12	3.35971e-09	-0.717105	8.25884e-06	cg12158535	105857250	-28842	3.67	5.6	0.00165	0.0885	PACS2	Reppe et al
chr14	105886098	105886098	+	1.90668e-11	9.11533e-09	-1.64141	2.4127e-05	cg12158535	105857250	-28848	3.67	5.6	0.00165	0.0885	PACS2	Reppe et al
chr14	105886104	105886104	+	2.44668e-12	1.32062e-09	-1.48361	3.0969e-06	cg12158535	105857250	-28854	3.67	5.6	0.00165	0.0885	PACS2	Reppe et al
chr14	105886109	105886109	+	2.10032e-11	9.89965e-09	-0.926222	2.65769e-05	cg12158535	105857250	-28859	3.67	5.6	0.00165	0.0885	PACS2	Reppe et al
chr13	91972432	91972432	+	1.517e-12	6.79622e-10	-1.02359	1.92028e-06	cg07641807	92001959	29527	2.61	41.9	0.00169	0.0885	MIR17HG**	Reppe et al
chr7	5633497	5633497	+	4.72669e-14	2.85145e-11	0.921639	5.98511e-08	cg10793101	5665002	31505	2.24	2.4	0.000974	0.0826	RNF216	Reppe et al
chr7	5633489	5633489	+	1.62993e-09	4.41383e-07	0.630141	0.00206011	cg10793101	5665002	31513	2.24	2.4	0.000974	0.0826	RNF216	Reppe et al
chr9	110010157	110010157	+	1.03792e-27	1.14784e-24	-3.02168	1.31546e-21	cg14919562	110045901	35744	-0.52	-15.7	2.5e-05	0.0316	RAD23B	Reppe et al
chr14	105766713	105766713	+	1.35236e-08	2.77651e-06	1.76382	0.0170758	cg08105005	105803303	36590	1.99	2.1	7.92e-05	0.04	PACS2	Reppe et al
chr14	105766676	105766676	+	8.48704e-10	2.59695e-07	0.610906	0.00107296	cg08105005	105803303	36627	1.99	2.1	7.92e-05	0.04	PACS2	Reppe et al
chr14	105766669	105766669	+	3.34103e-12	1.747e-09	0.76121	4.22879e-06	cg08105005	105803303	36634	1.99	2.1	7.92e-05	0.04	PACS2	Reppe et al
chr14	105899536	105899536	+	1.93262e-08	3.73847e-06	-10.7285	0.0243971	cg12158535	105857250	-42286	3.67	5.6	0.00165	0.0885	PACS2	Reppe et al
chr1	10732291	10732291	+	4.78493e-11	1.8046e-08	2.36417	6.05378e-05	cg14170597	10687618	-44673	3.78	4.4	2.35e-05	0.0316	PEX14	Reppe et al
chr8	42249200	42249200	+	1.08996e-08	2.19713e-06	0.479023	0.0137641	cg20370839	42295009	45809	1.25	1.3	0.00102	0.0826	SLC20A2	Reppe et al
chr1	10640438	10640438	+	4.07476e-30	8.81811e-27	8.00577	5.16456e-24	cg14170597	10687618	47180	3.78	4.4	2.35e-05	0.0316	PEX14	Reppe et al
chr19	3786520	3786520	+	1.56505e-09	4.07849e-07	5.90045	0.00197815	cg14793931	3834745	48225	3.71	NA	3.94e-07	0.0444		Morris et al
chr19	3786516	3786516	+	6.79477e-09	1.51088e-06	5.59276	0.00858253	cg14793931	3834745	48229	3.71	NA	3.94e-07	0.0444		Morris et al
chr19	3786492	3786492	+	2.76389e-08	4.97063e-06	5.00096	0.0348831	cg14793931	3834745	48253	3.71	NA	3.94e-07	0.0444		Morris et al
chr19	41986536	41986536	+	3.75112e-10	1.1671e-07	12.3617	0.000474344	cg20117260	41937434	-49102	2.59	4.9	0.000662	0.0826	ATP5SL	Reppe et al
chr19	1433066	1433066	+	8.582e-09	1.84802e-06	-1.28142	0.0108388	cg26871717	1377966	-55100	1.7	1.9	0.00101	0.0826	MUM1	Reppe et al
chr19	1294524	1294524	+	4.64818e-11	1.77734e-08	-1.47598	5.8808e-05	cg17690515	1360278	65754	1.61	1.7	0.0015	0.0885	MUM1	Reppe et al
chr1	10754959	10754959	+	3.71262e-08	6.01507e-06	-4.44851	0.0468471	cg14170597	10687618	-67341	3.78	4.4	2.35e-05	0.0316	PEX14	Reppe et al
chr1	10754961	10754961	+	1.10085e-08	2.12437e-06	-4.04805	0.0139016	cg14170597	10687618	-67343	3.78	4.4	2.35e-05	0.0316	PEX14	Reppe et al
chr1	10754963	10754963	+	1.74145e-08	3.15339e-06	-4.81715	0.0219852	cg14170597	10687618	-67345	3.78	4.4	2.35e-05	0.0316	PEX14	Reppe et al
chr19	1450278	1450278	+	1.5831e-10	5.37519e-08	0.643088	0.000200238	cg26871717	1377966	-72312	1.7	1.9	0.00101	0.0826	MUM1	Reppe et al
chr7	75619056	75619056	+	2.56056e-08	4.60455e-06	2.7383	0.0323186	cg04348080	75695661	76605	2.3	2.5	0.000457	0.0743	MDH2	Reppe et al
chr19	41860587	41860587	+	5.24624e-11	1.96061e-08	2.79541	6.63729e-05	cg20117260	41937434	76847	2.59	4.9	0.000662	0.0826	ATP5SL	Reppe et al
chr7	75614556	75614556	+	4.54331e-10	1.45696e-07	1.69787	0.000574486	cg04348080	75695661	81105	2.3	2.5	0.000457	0.0743	MDH2	Reppe et al
chr1	53704240	53704240	+	4.4366e-11	1.68723e-08	0.89813	5.61315e-05	cg04483460	53789964	85724	1.74	1.8	0.00138	0.0884	LRP8	Reppe et al
chr14	105944854	105944854	+	3.46412e-13	2.18731e-10	-7.98518	4.38566e-07	cg12158535	105857250	-87604	3.67	5.6	0.00165	0.0885	PACS2	Reppe et al
chr19	1271689	1271689	+	6.84532e-10	1.9382e-07	-1.8657	0.000865464	cg17690515	1360278	88589	1.61	1.7	0.0015	0.0885	MUM1	Reppe et al
chr17	41738644	41738644	+	1.79673e-08	3.55962e-06	-15.7869	0.0226826	cg14256699	41836026	97382	3.55	4.4	0.000982	0.0826	SOST	Reppe et al
chr17	41738602	41738602	+	1.33563e-09	3.79657e-07	-13.7958	0.00168827	cg14256699	41836026	97424	3.55	4.4	0.000982	0.0826	SOST	Reppe et al
chr6	32164125	32164125	+	5.9871e-09	1.55815e-06	1.58879	0.00756295	cg26266427	32063838	-100287	10.59	19.9	0.00153	0.0885	TNXB	Reppe et al
chr16	29973076	29973076	+	3.06264e-08	5.45538e-06	1.44076	0.0386509	cg00583733	30075102	102026	1.39	4.8	0.00211	0.0938	ALDOA	Reppe et al
chr19	49598604	49598604	+	4.95271e-10	1.48997e-07	-3.04818	0.00062624	cg05253005	49496560	-102044	-0.35	-16.6	0.0023	0.0971	GYS1	Reppe et al
chr6	31909340	31909340	+	1.90085e-12	1.00728e-09	-4.56092	2.40611e-06	cg22616343	32014381	105041	3.36	4.6	0.00226	0.0971	TNXB	Reppe et al
chr14	105695330	105695330	+	7.55302e-09	1.68941e-06	1.81967	0.00953982	cg08105005	105803303	107973	1.99	2.1	7.92e-05	0.04	PACS2	Reppe et al
chr19	1490314	1490314	+	1.17267e-09	3.14614e-07	3.43619	0.00148237	cg26871717	1377966	-112348	1.7	1.9	0.00101	0.0826	MUM1	Reppe et al
chr19	1490325	1490325	+	9.97219e-16	8.50005e-13	4.08719	1.26301e-09	cg26871717	1377966	-112359	1.7	1.9	0.00101	0.0826	MUM1	Reppe et al
chr16	23197815	23197815	+	1.96833e-08	3.69008e-06	-3.3979	0.0248475	cg16590552	23084180	-113635	1.62	1.7	0.00112	0.0857	USP31	Reppe et al
chr6	31502767	31502767	+	2.75457e-09	8.07686e-07	-0.946472	0.00348086	cg07625630	31382118	-120649	1.96	2.1	0.00181	0.0885	MICA	Reppe et al
chr14	105676085	105676085	+	8.07587e-15	6.43477e-12	1.62827	1.02273e-08	cg08105005	105803303	127218	1.99	2.1	7.92e-05	0.04	PACS2	Reppe et al
chr19	49623911	49623911	+	6.62977e-09	1.48224e-06	-1.03058	0.00837426	cg05253005	49496560	-127351	-0.35	-16.6	0.0023	0.0971	GYS1	Reppe et al
chr14	105674547	105674547	+	8.07305e-17	7.50461e-14	1.34135	1.02259e-10	cg08105005	105803303	128756	1.99	2.1	7.92e-05	0.04	PACS2	Reppe et al
chr19	49632157	49632157	+	1.08421e-11	4.90159e-09	-1.23186	1.37208e-05	cg05253005	49496560	-135597	-0.35	-16.6	0.0023	0.0971	GYS1	Reppe et al
chr19	49632165	49632165	+	4.84109e-13	3.07083e-10	-1.33939	6.12874e-07	cg05253005	49496560	-135605	-0.35	-16.6	0.0023	0.0971	GYS1	Reppe et al
chr19	49632175	49632175	+	5.49067e-19	6.91217e-16	-3.27276	6.9561e-13	cg05253005	49496560	-135615	-0.35	-16.6	0.0023	0.0971	GYS1	Reppe et al
chr19	49632191	49632191	+	3.63795e-22	6.61525e-19	-2.81922	4.60979e-16	cg05253005	49496560	-135631	-0.35	-16.6	0.0023	0.0971	GYS1	Reppe et al
chr3	148859191	148859191	+	2.31864e-09	7.20092e-07	3.71086	0.0029302	cg24054898	148721868	-137323	-4.61	-5.6	0.00103	0.0826	GYG1	Reppe et al
chr19	1222011	1222011	+	5.29786e-36	1.66736e-32	-7.45725	6.7154e-30	cg17690515	1360278	138267	1.61	1.7	0.0015	0.0885	MUM1	Reppe et al
chr14	105995892	105995892	+	4.1874e-10	1.45971e-07	-1.20337	0.000529494	cg12158535	105857250	-138642	3.67	5.6	0.00165	0.0885	PACS2	Reppe et al
chr14	105995901	105995901	+	1.72467e-17	1.74898e-14	-1.96789	2.18472e-11	cg12158535	105857250	-138651	3.67	5.6	0.00165	0.0885	PACS2	Reppe et al
chr14	105995908	105995908	+	1.14309e-23	2.01336e-20	-1.51588	1.44856e-17	cg12158535	105857250	-138658	3.67	5.6	0.00165	0.0885	PACS2	Reppe et al
chr14	105995918	105995918	+	2.71591e-24	5.68053e-21	-1.83559	3.44176e-18	cg12158535	105857250	-138668	3.67	5.6	0.00165	0.0885	PACS2	Reppe et al
chr14	105995921	105995921	+	1.00908e-20	1.35077e-17	-1.39182	1.27856e-14	cg12158535	105857250	-138671	3.67	5.6	0.00165	0.0885	PACS2	Reppe et al
chr14	105995930	105995930	+	5.24908e-18	5.48942e-15	-0.892137	6.64953e-12	cg12158535	105857250	-138680	3.67	5.6	0.00165	0.0885	PACS2	Reppe et al
chr14	105995938	105995938	+	5.76979e-20	7.15137e-17	-1.51693	7.31031e-14	cg12158535	105857250	-138688	3.67	5.6	0.00165	0.0885	PACS2	Reppe et al
chr14	105996140	105996140	+	3.56089e-67	2.97915e-63	-1.65052	4.51455e-61	cg12158535	105857250	-138890	3.67	5.6	0.00165	0.0885	PACS2	Reppe et al
chr14	105996142	105996142	+	3.90998e-38	1.86926e-34	-1.17507	4.95626e-32	cg12158535	105857250	-138892	3.67	5.6	0.00165	0.0885	PACS2	Reppe et al
chr14	105996144	105996144	+	9.40516e-67	6.29491e-63	-2.12394	1.1924e-60	cg12158535	105857250	-138894	3.67	5.6	0.00165	0.0885	PACS2	Reppe et al
chr14	105996151	105996151	+	2.27466e-68	2.5374e-64	-1.93763	2.88385e-62	cg12158535	105857250	-138901	3.67	5.6	0.00165	0.0885	PACS2	Reppe et al
chr14	105996156	105996156	+	5.13654e-83	8.59477e-79	-2.7547	6.51234e-77	cg12158535	105857250	-138906	3.67	5.6	0.00165	0.0885	PACS2	Reppe et al
chr14	105996167	105996167	+	1.67602e-91	5.60885e-87	-3.12364	2.12496e-85	cg12158535	105857250	-138917	3.67	5.6	0.00165	0.0885	PACS2	Reppe et al
chr14	105996178	105996178	+	8.17673e-27	2.2803e-23	-0.503318	1.03629e-20	cg12158535	105857250	-138928	3.67	5.6	0.00165	0.0885	PACS2	Reppe et al
chr14	105996455	105996455	+	2.4514e-09	6.21489e-07	-1.36312	0.0030979	cg12158535	105857250	-139205	3.67	5.6	0.00165	0.0885	PACS2	Reppe et al
chr1	53936383	53936383	+	2.10917e-154	9.58526e-150	4.4745	2.67421e-148	cg04997235	53790503	-145880	1.83	2.1	0.00139	0.0884	LRP8	Reppe et al
chr7	5510155	5510155	+	3.88517e-10	1.27958e-07	5.83328	0.000491288	cg10793101	5665002	154847	2.24	2.4	0.000974	0.0826	RNF216	Reppe et al
chr7	5820694	5820694	+	3.02348e-08	5.32683e-06	0.447385	0.0381572	cg10793101	5665002	-155692	2.24	2.4	0.000974	0.0826	RNF216	Reppe et al
chr14	105647594	105647594	+	5.70095e-10	1.90756e-07	-0.551919	0.000720818	cg08105005	105803303	155709	1.99	2.1	7.92e-05	0.04	PACS2	Reppe et al
chr6	32222711	32222711	+	9.52418e-17	8.54892e-14	-3.77042	1.20639e-10	cg26266427	32063838	-158873	10.59	19.9	0.00153	0.0885	TNXB	Reppe et al
chr8	42455217	42455217	+	2.73591e-19	3.2937e-16	2.88792	3.46619e-13	cg20370839	42295009	-160208	1.25	1.3	0.00102	0.0826	SLC20A2	Reppe et al
chr14	105640076	105640076	+	1.96127e-18	2.18781e-15	-9.18968	2.48461e-12	cg08105005	105803303	163227	1.99	2.1	7.92e-05	0.04	PACS2	Reppe et al
chr17	4046637	4046637	+	1.20841e-09	3.48035e-07	3.59403	0.00152753	cg23371655	4225165	178528	4.29	4.7	0.00101	0.0826	UBE2G1	Reppe et al
chr5	131746929	131746929	+	3.7644e-10	1.24451e-07	4.94186	0.000476022	cg24117468	131562848	-184081	1.46	NA	1.09e-08	0.0034		Morris et al
chr19	49285849	49285849	+	2.27164e-08	4.26338e-06	6.03344	0.0286741	cg22740866	49472646	186797	1.85	1.9	0.00177	0.0885	GYS1	Reppe et al
chr19	49285836	49285836	+	3.45758e-08	5.96893e-06	7.21024	0.0436316	cg22740866	49472646	186810	1.85	1.9	0.00177	0.0885	GYS1	Reppe et al
chr16	29888060	29888060	+	1.35041e-08	2.68936e-06	10.8286	0.0170512	cg00583733	30075102	187042	1.39	4.8	0.00211	0.0938	ALDOA	Reppe et al
chr19	1568526	1568526	+	2.27722e-08	4.26409e-06	2.96619	0.0287446	cg26871717	1377966	-190560	1.7	1.9	0.00101	0.0826	MUM1	Reppe et al
chr19	1568530	1568530	+	2.37359e-08	4.42429e-06	3.16136	0.0299602	cg26871717	1377966	-190564	1.7	1.9	0.00101	0.0826	MUM1	Reppe et al
chr19	1568534	1568534	+	2.6848e-08	4.87122e-06	3.58078	0.0338856	cg26871717	1377966	-190568	1.7	1.9	0.00101	0.0826	MUM1	Reppe et al
chr14	59104347	59104347	+	3.2105e-08	5.96888e-06	0.221399	0.0405155	cg24029028	59295237	190890	-3.49	NA	3.32e-07	0.0444		Morris et al
chr1	10491047	10491047	+	3.86841e-08	6.21211e-06	0.532714	0.0488113	cg14170597	10687618	196571	3.78	4.4	2.35e-05	0.0316	PEX14	Reppe et al
chr15	65611869	65611869	+	1.96566e-08	4.4327e-06	9.07248	0.0248138	cg09230442	65809997	198128	6.21	26.3	0.000351	0.0743	DPP8	Reppe et al
chr19	1157483	1157483	+	7.35488e-21	1.15738e-17	-5.68373	9.31908e-15	cg17690515	1360278	202795	1.61	1.7	0.0015	0.0885	MUM1	Reppe et al
chr19	49699745	49699745	+	2.50812e-08	4.62239e-06	-3.31269	0.0316573	cg05253005	49496560	-203185	-0.35	-16.6	0.0023	0.0971	GYS1	Reppe et al
chr9	110252600	110252600	+	3.59681e-10	8.71308e-08	0.668373	0.000454836	cg14919562	110045901	-206699	-0.52	-15.7	2.5e-05	0.0316	RAD23B	Reppe et al
chr19	4042858	4042858	+	1.40945e-18	1.72139e-15	3.10279	1.78557e-12	cg14793931	3834745	-208113	3.71	NA	3.94e-07	0.0444		Morris et al
chr1	53580452	53580452	+	3.19612e-08	5.28182e-06	-2.43202	0.0403342	cg04483460	53789964	209512	1.74	1.8	0.00138	0.0884	LRP8	Reppe et al
chr6	31165294	31165294	+	6.30044e-09	1.60312e-06	-0.860865	0.00795851	cg07625630	31382118	216824	1.96	2.1	0.00181	0.0885	MICA	Reppe et al
chr6	31165290	31165290	+	8.06687e-09	1.96023e-06	-0.638572	0.0101885	cg07625630	31382118	216828	1.96	2.1	0.00181	0.0885	MICA	Reppe et al
chr6	31165278	31165278	+	1.01782e-08	2.43294e-06	-0.141284	0.0128536	cg07625630	31382118	216840	1.96	2.1	0.00181	0.0885	MICA	Reppe et al
chr19	49713497	49713497	+	1.01725e-11	4.62443e-09	-5.21054	1.28735e-05	cg05253005	49496560	-216937	-0.35	-16.6	0.0023	0.0971	GYS1	Reppe et al
chr19	49713519	49713519	+	1.28446e-09	3.40166e-07	-7.46003	0.00162361	cg05253005	49496560	-216959	-0.35	-16.6	0.0023	0.0971	GYS1	Reppe et al
chr19	49252238	49252238	+	3.0239e-10	9.59068e-08	-12.245	0.000382407	cg22740866	49472646	220408	1.85	1.9	0.00177	0.0885	GYS1	Reppe et al
chr17	4448757	4448757	+	1.78764e-12	1.00753e-09	5.11394	2.26282e-06	cg23371655	4225165	-223592	4.29	4.7	0.00101	0.0826	UBE2G1	Reppe et al
chr19	4063487	4063487	+	2.07593e-09	5.21072e-07	-8.59256	0.00262359	cg14793931	3834745	-228742	3.71	NA	3.94e-07	0.0444		Morris et al
chr6	31778271	31778271	+	2.49467e-31	1.21913e-27	4.45807	3.16193e-25	cg22616343	32014381	236110	3.36	4.6	0.00226	0.0971	TNXB	Reppe et al
chr7	75937998	75937998	+	1.11081e-21	1.65077e-18	-1.39212	1.40753e-15	cg04348080	75695661	-242337	2.3	2.5	0.000457	0.0743	MDH2	Reppe et al
chr8	42046089	42046089	+	4.40608e-15	2.8082e-12	-1.18313	5.58007e-09	cg20370839	42295009	248920	1.25	1.3	0.00102	0.0826	SLC20A2	Reppe et al
chr16	22825100	22825100	+	1.36644e-08	2.70355e-06	1.70771	0.0172534	cg01279843	23080567	255467	1.21	1.3	0.000554	0.0753	USP31	Reppe et al
chr19	3577071	3577071	+	3.84908e-11	1.51424e-08	3.48312	4.86998e-05	cg14793931	3834745	257674	3.71	NA	3.94e-07	0.0444		Morris et al
chr19	3576916	3576916	+	5.63541e-15	4.56569e-12	1.9843	7.13686e-09	cg14793931	3834745	257829	3.71	NA	3.94e-07	0.0444		Morris et al
chr19	3576910	3576910	+	1.6233e-15	1.35542e-12	2.6763	2.05593e-09	cg14793931	3834745	257835	3.71	NA	3.94e-07	0.0444		Morris et al
chr19	3576907	3576907	+	2.15659e-19	2.84628e-16	2.92318	2.73226e-13	cg14793931	3834745	257838	3.71	NA	3.94e-07	0.0444		Morris et al
chr19	3576899	3576899	+	4.0445e-17	3.80406e-14	2.70116	5.1232e-11	cg14793931	3834745	257846	3.71	NA	3.94e-07	0.0444		Morris et al
chr19	3576892	3576892	+	1.45972e-16	1.32718e-13	2.5508	1.84893e-10	cg14793931	3834745	257853	3.71	NA	3.94e-07	0.0444		Morris et al
chr19	3576890	3576890	+	2.50545e-13	1.62711e-10	2.47245	3.17205e-07	cg14793931	3834745	257855	3.71	NA	3.94e-07	0.0444		Morris et al
chr19	3576885	3576885	+	1.80276e-14	1.35336e-11	2.2667	2.28289e-08	cg14793931	3834745	257860	3.71	NA	3.94e-07	0.0444		Morris et al
chr19	3573590	3573590	+	6.57495e-10	1.88117e-07	6.66667	0.000831293	cg14793931	3834745	261155	3.71	NA	3.94e-07	0.0444		Morris et al
chr19	3573574	3573574	+	4.29685e-09	9.93229e-07	6.66667	0.00542868	cg14793931	3834745	261171	3.71	NA	3.94e-07	0.0444		Morris et al
chr19	41672105	41672105	+	6.45528e-12	3.14418e-09	1.28681	8.16983e-06	cg20117260	41937434	265329	2.59	4.9	0.000662	0.0826	ATP5SL	Reppe et al
chr19	1646222	1646222	+	9.26873e-59	5.05628e-55	0.0408417	1.17507e-52	cg26871717	1377966	-268256	1.7	1.9	0.00101	0.0826	MUM1	Reppe et al
chr10	30994242	30994242	+	1.10158e-09	3.04703e-07	2.83019	0.00139254	cg04081651	30722660	-271582	3.69	NA	4.38e-07	0.0444		Morris et al
chr14	106129713	106129713	+	8.9401e-23	1.49591e-19	-2.67885	1.13288e-16	cg12158535	105857250	-272463	3.67	5.6	0.00165	0.0885	PACS2	Reppe et al
chr19	4107972	4107972	+	1.21362e-17	1.24136e-14	13.3238	1.53738e-11	cg14793931	3834745	-273227	3.71	NA	3.94e-07	0.0444		Morris et al
chr19	3544201	3544201	+	6.16693e-10	1.80224e-07	1.63897	0.000779717	cg14793931	3834745	290544	3.71	NA	3.94e-07	0.0444		Morris et al
chr19	41640983	41640983	+	3.24593e-09	7.65441e-07	-1.82109	0.00410145	cg20117260	41937434	296451	2.59	4.9	0.000662	0.0826	ATP5SL	Reppe et al
chr7	152549172	152549172	+	1.54604e-08	3.04854e-06	-1.5116	0.0195196	cg09832237	152241945	-307227	-3.77	NA	5.58e-08	0.0226		Morris et al
chr19	1049868	1049868	+	6.24936e-16	5.44013e-13	11.8506	7.91518e-10	cg17690515	1360278	310410	1.61	1.7	0.0015	0.0885	MUM1	Reppe et al
chr19	1045172	1045172	+	1.83274e-61	1.24975e-57	7.01176	2.32354e-55	cg17690515	1360278	315106	1.61	1.7	0.0015	0.0885	MUM1	Reppe et al
chr17	4542589	4542589	+	6.79181e-09	1.54717e-06	-2.21902	0.00857879	cg23371655	4225165	-317424	4.29	4.7	0.00101	0.0826	UBE2G1	Reppe et al
chr17	4542770	4542770	+	7.42053e-09	1.65577e-06	3.04347	0.00937255	cg23371655	4225165	-317605	4.29	4.7	0.00101	0.0826	UBE2G1	Reppe et al
chr1	11005919	11005919	+	1.21429e-09	3.17151e-07	10.1486	0.00153495	cg14170597	10687618	-318301	3.78	4.4	2.35e-05	0.0316	PEX14	Reppe et al
chr19	1036571	1036571	+	2.34438e-10	7.61253e-08	2.21741	0.000296496	cg17690515	1360278	323707	1.61	1.7	0.0015	0.0885	MUM1	Reppe et al
chr19	1035222	1035222	+	1.86333e-44	8.02489e-41	-1.9885	2.3621e-38	cg17690515	1360278	325056	1.61	1.7	0.0015	0.0885	MUM1	Reppe et al
chr7	5338693	5338693	+	1.1954e-11	5.16563e-09	2.18955	1.51277e-05	cg10793101	5665002	326309	2.24	2.4	0.000974	0.0826	RNF216	Reppe et al
chr16	30409316	30409316	+	2.17192e-10	7.13109e-08	-3.15777	0.000274693	cg00583733	30075102	-334214	1.39	4.8	0.00211	0.0938	ALDOA	Reppe et al
chr16	30409331	30409331	+	6.84935e-10	2.05959e-07	-3.29967	0.000865972	cg00583733	30075102	-334229	1.39	4.8	0.00211	0.0938	ALDOA	Reppe et al
chr16	30409334	30409334	+	1.14163e-10	3.99201e-08	-3.29228	0.000144409	cg00583733	30075102	-334232	1.39	4.8	0.00211	0.0938	ALDOA	Reppe et al
chr17	4559795	4559795	+	3.96219e-10	1.34218e-07	-0.882193	0.000501025	cg23371655	4225165	-334630	4.29	4.7	0.00101	0.0826	UBE2G1	Reppe et al
chr1	54129591	54129591	+	3.7107e-16	3.21211e-13	-6.15329	4.69994e-10	cg04997235	53790503	-339088	1.83	2.1	0.00139	0.0884	LRP8	Reppe et al
chr19	1020667	1020667	+	2.31883e-08	4.33208e-06	0.0962161	0.0292694	cg17690515	1360278	339611	1.61	1.7	0.0015	0.0885	MUM1	Reppe et al
chr3	141378962	141378962	+	1.43783e-08	3.51376e-06	5.08308	0.0181542	cg21593986	141725341	346379	2.65	2.9	0.000566	0.0753	TFDP2	Reppe et al
chr19	1004871	1004871	+	9.75492e-12	4.47271e-09	1.9138	1.23451e-05	cg17690515	1360278	355407	1.61	1.7	0.0015	0.0885	MUM1	Reppe et al
chr14	59654989	59654989	+	2.62383e-09	6.60202e-07	2.26453	0.0033157	cg24029028	59295237	-359752	-3.49	NA	3.32e-07	0.0444		Morris et al
chr19	4200156	4200156	+	7.94836e-09	1.7344e-06	-11.8089	0.0100389	cg14793931	3834745	-365411	3.71	NA	3.94e-07	0.0444		Morris et al
chr16	30440564	30440564	+	3.20492e-09	7.63413e-07	-2.11765	0.00404965	cg00583733	30075102	-365462	1.39	4.8	0.00211	0.0938	ALDOA	Reppe et al
chr17	3858238	3858238	+	4.89535e-09	1.181e-06	-2.65478	0.00618443	cg23371655	4225165	366927	4.29	4.7	0.00101	0.0826	UBE2G1	Reppe et al
chr19	991297	991297	+	3.00865e-08	5.28309e-06	1.39282	0.0379701	cg17690515	1360278	368981	1.61	1.7	0.0015	0.0885	MUM1	Reppe et al
chr17	41466288	41466288	+	3.56562e-08	6.62256e-06	2.97176	0.0449935	cg14256699	41836026	369738	3.55	4.4	0.000982	0.0826	SOST	Reppe et al
chr19	986657	986657	+	1.23902e-19	1.66207e-16	-6.73102	1.56978e-13	cg17690515	1360278	373621	1.61	1.7	0.0015	0.0885	MUM1	Reppe et al
chr19	1754422	1754422	+	9.92222e-13	5.92639e-10	-1.36365	1.25604e-06	cg26871717	1377966	-376456	1.7	1.9	0.00101	0.0826	MUM1	Reppe et al
chr19	1754426	1754426	+	1.6054e-09	4.14406e-07	-0.870067	0.00202912	cg26871717	1377966	-376460	1.7	1.9	0.00101	0.0826	MUM1	Reppe et al
chr19	1754433	1754433	+	1.2892e-11	5.76463e-09	-1.06737	1.63146e-05	cg26871717	1377966	-376467	1.7	1.9	0.00101	0.0826	MUM1	Reppe et al
chr1	180220583	180220583	+	8.88608e-18	9.39149e-15	-2.51205	1.12567e-11	cg19763210	180600601	380018	1.48	1.5	0.00228	0.0971	XPR1	Reppe et al
chr1	180220323	180220323	+	1.38245e-10	4.71496e-08	5.90042	0.000174864	cg19763210	180600601	380278	1.48	1.5	0.00228	0.0971	XPR1	Reppe et al
chr7	5280987	5280987	+	3.79057e-10	1.26207e-07	-4.21732	0.00047933	cg10793101	5665002	384015	2.24	2.4	0.000974	0.0826	RNF216	Reppe et al
chr14	105417581	105417581	+	2.98342e-30	9.98407e-27	8.66731	3.78135e-24	cg08105005	105803303	385722	1.99	2.1	7.92e-05	0.04	PACS2	Reppe et al
chr19	3444023	3444023	+	6.04714e-15	4.85123e-12	9.34572	7.65823e-09	cg14793931	3834745	390722	3.71	NA	3.94e-07	0.0444		Morris et al
chr19	49076687	49076687	+	5.4286e-10	1.59788e-07	4.51834	0.000686391	cg22740866	49472646	395959	1.85	1.9	0.00177	0.0885	GYS1	Reppe et al
chr14	105400429	105400429	+	3.55993e-08	6.51004e-06	-13.7074	0.0449218	cg08105005	105803303	402874	1.99	2.1	7.92e-05	0.04	PACS2	Reppe et al
chr19	41533123	41533123	+	3.12989e-08	5.47249e-06	2.46189	0.0394989	cg20117260	41937434	404311	2.59	4.9	0.000662	0.0826	ATP5SL	Reppe et al
chr14	105398391	105398391	+	8.61177e-13	5.2399e-10	5.71155	1.09017e-06	cg08105005	105803303	404912	1.99	2.1	7.92e-05	0.04	PACS2	Reppe et al
chr8	23021328	23021328	+	1.20664e-08	2.39205e-06	0.338932	0.0152368	cg26617611	23429264	407936	1.31	1.3	5.42e-05	0.0378	SLC25A37	Reppe et al
chr17	42246289	42246289	+	2.64656e-21	3.68144e-18	19.3325	3.35343e-15	cg14256699	41836026	-410263	3.55	4.4	0.000982	0.0826	SOST	Reppe et al
chr19	1807387	1807387	+	9.15934e-09	1.95689e-06	4.50655	0.0115676	cg26871717	1377966	-429421	1.7	1.9	0.00101	0.0826	MUM1	Reppe et al
chr7	5233351	5233351	+	3.5965e-16	2.80941e-13	-5.6127	4.5553e-10	cg10793101	5665002	431651	2.24	2.4	0.000974	0.0826	RNF216	Reppe et al
chr4	88320700	88320700	+	6.07984e-10	1.52127e-07	-17.6929	0.000768711	cg07651189	88753434	432734	10.33	17.8	0.00247	0.0993	MEPE	Reppe et al
chr15	65370110	65370110	+	2.78432e-10	1.0988e-07	-11.6641	0.000352117	cg09230442	65809997	439887	6.21	26.3	0.000351	0.0743	DPP8	Reppe et al
chr19	4279115	4279115	+	2.65869e-08	4.83456e-06	5.97345	0.0335563	cg14793931	3834745	-444370	3.71	NA	3.94e-07	0.0444		Morris et al
chr14	105358349	105358349	+	4.49268e-26	1.15653e-22	-0.939079	5.69375e-20	cg08105005	105803303	444954	1.99	2.1	7.92e-05	0.04	PACS2	Reppe et al
chr7	5214258	5214258	+	2.22973e-11	9.17951e-09	-3.73935	2.8214e-05	cg10793101	5665002	450744	2.24	2.4	0.000974	0.0826	RNF216	Reppe et al
chr4	89205830	89205830	+	3.09725e-08	4.78543e-06	-15.562	0.0390875	cg07651189	88753434	-452396	10.33	17.8	0.00247	0.0993	MEPE	Reppe et al
chr4	89205853	89205853	+	3.09725e-08	4.78543e-06	-15.562	0.0390875	cg07651189	88753434	-452419	10.33	17.8	0.00247	0.0993	MEPE	Reppe et al
chr4	89205862	89205862	+	3.09725e-08	4.78543e-06	-15.562	0.0390875	cg07651189	88753434	-452428	10.33	17.8	0.00247	0.0993	MEPE	Reppe et al
chr19	49014613	49014613	+	3.45117e-08	5.96893e-06	6.52256	0.0435507	cg22740866	49472646	458033	1.85	1.9	0.00177	0.0885	GYS1	Reppe et al
chr14	105344823	105344823	+	9.48909e-09	2.04874e-06	3.34677	0.0119838	cg08105005	105803303	458480	1.99	2.1	7.92e-05	0.04	PACS2	Reppe et al
chr3	149181863	149181863	+	5.29807e-13	3.6452e-10	-2.74428	6.70718e-07	cg24054898	148721868	-459995	-4.61	-5.6	0.00103	0.0826	GYG1	Reppe et al
chr19	899444	899444	+	2.08094e-17	2.02713e-14	-2.51592	2.636e-11	cg17690515	1360278	460834	1.61	1.7	0.0015	0.0885	MUM1	Reppe et al
chr19	1843576	1843576	+	1.92038e-17	1.89326e-14	-1.38947	2.43263e-11	cg26871717	1377966	-465610	1.7	1.9	0.00101	0.0826	MUM1	Reppe et al
chr14	106324016	106324016	+	2.30844e-09	5.89713e-07	-6.75993	0.00291732	cg12158535	105857250	-466766	3.67	5.6	0.00165	0.0885	PACS2	Reppe et al
chr19	49002548	49002548	+	3.75128e-08	6.36846e-06	-3.30784	0.0473346	cg22740866	49472646	470098	1.85	1.9	0.00177	0.0885	GYS1	Reppe et al
chr14	105320563	105320563	+	2.14888e-10	7.81661e-08	-15.8044	0.00027178	cg08105005	105803303	482740	1.99	2.1	7.92e-05	0.04	PACS2	Reppe et al
chr19	872436	872436	+	4.09429e-10	1.2595e-07	-6.06146	0.000517724	cg17690515	1360278	487842	1.61	1.7	0.0015	0.0885	MUM1	Reppe et al
chr19	872418	872418	+	1.73138e-12	9.77074e-10	-6.72502	2.19161e-06	cg17690515	1360278	487860	1.61	1.7	0.0015	0.0885	MUM1	Reppe et al
chr19	48984233	48984233	+	3.47421e-08	5.985e-06	-23.2819	0.0438411	cg22740866	49472646	488413	1.85	1.9	0.00177	0.0885	GYS1	Reppe et al
chr19	48984227	48984227	+	1.05205e-08	2.21873e-06	-23.4967	0.0132857	cg22740866	49472646	488419	1.85	1.9	0.00177	0.0885	GYS1	Reppe et al
chr14	106345958	106345958	+	3.38629e-10	1.20556e-07	2.63987	0.000428222	cg12158535	105857250	-488708	3.67	5.6	0.00165	0.0885	PACS2	Reppe et al
chr9	109553407	109553407	+	1.58805e-09	3.27071e-07	-4.14064	0.00200721	cg14919562	110045901	492494	-0.52	-15.7	2.5e-05	0.0316	RAD23B	Reppe et al
chr14	106350592	106350592	+	3.6281e-09	8.9937e-07	10.0284	0.00458413	cg12158535	105857250	-493342	3.67	5.6	0.00165	0.0885	PACS2	Reppe et al
chr17	4722779	4722779	+	4.52604e-17	4.4834e-14	-1.47119	5.73313e-11	cg23371655	4225165	-497614	4.29	4.7	0.00101	0.0826	UBE2G1	Reppe et al
chr6	30882767	30882767	+	4.88859e-11	2.0875e-08	-8.1287	6.18491e-05	cg07625630	31382118	499351	1.96	2.1	0.00181	0.0885	MICA	Reppe et al
chr6	30882761	30882761	+	2.8426e-08	5.8697e-06	-8.87128	0.035876	cg07625630	31382118	499357	1.96	2.1	0.00181	0.0885	MICA	Reppe et al
chr19	42440209	42440209	+	1.73517e-08	3.37257e-06	-5.68495	0.0219059	cg20117260	41937434	-502775	2.59	4.9	0.000662	0.0826	ATP5SL	Reppe et al
chr19	4343369	4343369	+	3.93905e-09	9.16618e-07	3.53055	0.00497682	cg14793931	3834745	-508624	3.71	NA	3.94e-07	0.0444		Morris et al
chr17	4736900	4736900	+	1.66051e-09	4.61962e-07	0.380513	0.00209875	cg23371655	4225165	-511735	4.29	4.7	0.00101	0.0826	UBE2G1	Reppe et al
chr19	836772	836772	+	1.14095e-09	3.0711e-07	-3.55113	0.00144228	cg17690515	1360278	523506	1.61	1.7	0.0015	0.0885	MUM1	Reppe et al
chr4	89282117	89282117	+	1.49383e-18	1.07622e-15	3.25803	1.89246e-12	cg07651189	88753434	-528683	10.33	17.8	0.00247	0.0993	MEPE	Reppe et al
chr7	75166402	75166402	+	7.63664e-10	2.26975e-07	10.7149	0.000965474	cg04348080	75695661	529259	2.3	2.5	0.000457	0.0743	MDH2	Reppe et al
chr19	829824	829824	+	2.40226e-08	4.44733e-06	0.58349	0.0303218	cg17690515	1360278	530454	1.61	1.7	0.0015	0.0885	MUM1	Reppe et al
chr9	110580502	110580502	+	3.19179e-24	2.84861e-21	2.44096	4.04481e-18	cg14919562	110045901	-534601	-0.52	-15.7	2.5e-05	0.0316	RAD23B	Reppe et al
chr9	110580505	110580505	+	3.3931e-09	6.39304e-07	13.4127	0.00428731	cg14919562	110045901	-534604	-0.52	-15.7	2.5e-05	0.0316	RAD23B	Reppe et al
chr19	822582	822582	+	2.42149e-08	4.47281e-06	2.15543	0.0305643	cg17690515	1360278	537696	1.61	1.7	0.0015	0.0885	MUM1	Reppe et al
chr19	822568	822568	+	3.49151e-08	6.00217e-06	1.29291	0.0440592	cg17690515	1360278	537710	1.61	1.7	0.0015	0.0885	MUM1	Reppe et al
chr17	42374831	42374831	+	2.00029e-08	3.93848e-06	-2.04743	0.0252509	cg14256699	41836026	-538805	3.55	4.4	0.000982	0.0826	SOST	Reppe et al
chr5	132112808	132112808	+	8.6636e-12	3.73176e-09	2.81426	1.09642e-05	cg24117468	131562848	-549960	1.46	NA	1.09e-08	0.0034		Morris et al
chr6	30831195	30831195	+	3.90753e-08	7.70686e-06	9.71635	0.0493045	cg07625630	31382118	550923	1.96	2.1	0.00181	0.0885	MICA	Reppe et al
chr8	133493547	133493547	+	1.56064e-11	6.44166e-09	1.46082	1.9749e-05	cg02526790	134044590	551043	-0.25	NA	1.68e-08	0.0034		Morris et al
chr8	133493237	133493237	+	7.85781e-09	1.62168e-06	9.4904	0.00992459	cg02526790	134044590	551353	-0.25	NA	1.68e-08	0.0034		Morris et al
chr8	133493231	133493231	+	2.98209e-10	9.23158e-08	9.4904	0.00037712	cg02526790	134044590	551359	-0.25	NA	1.68e-08	0.0034		Morris et al
chr8	133493228	133493228	+	4.01449e-09	9.35409e-07	8.64837	0.00507209	cg02526790	134044590	551362	-0.25	NA	1.68e-08	0.0034		Morris et al
chr8	133493225	133493225	+	4.33945e-09	9.95077e-07	8.64058	0.00548245	cg02526790	134044590	551365	-0.25	NA	1.68e-08	0.0034		Morris et al
chr8	133493223	133493223	+	2.35867e-09	6.02122e-07	8.38312	0.00298077	cg02526790	134044590	551367	-0.25	NA	1.68e-08	0.0034		Morris et al
chr8	133493208	133493208	+	6.2283e-09	1.3261e-06	8.64837	0.00786745	cg02526790	134044590	551382	-0.25	NA	1.68e-08	0.0034		Morris et al
chr8	133493200	133493200	+	1.33003e-09	3.64829e-07	8.66588	0.0016812	cg02526790	134044590	551390	-0.25	NA	1.68e-08	0.0034		Morris et al
chr14	106408759	106408759	+	5.77032e-22	9.19547e-19	4.12036	7.31173e-16	cg12158535	105857250	-551509	3.67	5.6	0.00165	0.0885	PACS2	Reppe et al
chr19	804456	804456	+	1.03258e-74	8.4494e-71	8.16129	1.30914e-68	cg17690515	1360278	555822	1.61	1.7	0.0015	0.0885	MUM1	Reppe et al
chr8	41733602	41733602	+	2.2537e-08	4.17411e-06	3.17943	0.0284478	cg20370839	42295009	561407	1.25	1.3	0.00102	0.0826	SLC20A2	Reppe et al
chr19	4403214	4403214	+	2.46452e-11	1.02369e-08	1.85333	3.11845e-05	cg14793931	3834745	-568469	3.71	NA	3.94e-07	0.0444		Morris et al
chr19	4403220	4403220	+	2.37648e-12	1.32048e-09	2.13151	3.00807e-06	cg14793931	3834745	-568475	3.71	NA	3.94e-07	0.0444		Morris et al
chr19	4403233	4403233	+	1.37012e-10	4.67142e-08	2.27128	0.000173304	cg14793931	3834745	-568488	3.71	NA	3.94e-07	0.0444		Morris et al
chr19	4403239	4403239	+	4.98453e-10	1.49404e-07	2.13598	0.000630261	cg14793931	3834745	-568494	3.71	NA	3.94e-07	0.0444		Morris et al
chr19	48902944	48902944	+	1.0905e-83	1.11542e-79	-9.08104	1.38259e-77	cg22740866	49472646	569702	1.85	1.9	0.00177	0.0885	GYS1	Reppe et al
chr17	4804454	4804454	+	9.39162e-10	2.80369e-07	-2.25742	0.00118727	cg23371655	4225165	-579289	4.29	4.7	0.00101	0.0826	UBE2G1	Reppe et al
chr14	106437032	106437032	+	1.46363e-09	4.22247e-07	-0.531337	0.00185001	cg12158535	105857250	-579782	3.67	5.6	0.00165	0.0885	PACS2	Reppe et al
chr14	106437046	106437046	+	1.70488e-10	6.55795e-08	-0.556003	0.000215638	cg12158535	105857250	-579796	3.67	5.6	0.00165	0.0885	PACS2	Reppe et al
chr14	105218713	105218713	+	2.17677e-08	4.1156e-06	-3.11469	0.0274775	cg08105005	105803303	584590	1.99	2.1	7.92e-05	0.04	PACS2	Reppe et al
chr19	1969881	1969881	+	1.45782e-12	8.46035e-10	-2.32844	1.84537e-06	cg26871717	1377966	-591915	1.7	1.9	0.00101	0.0826	MUM1	Reppe et al
chr17	42431168	42431168	+	6.33978e-09	1.45433e-06	-3.85559	0.00800816	cg14256699	41836026	-595142	3.55	4.4	0.000982	0.0826	SOST	Reppe et al
chr17	42431173	42431173	+	6.25434e-11	2.65518e-08	-4.26155	7.91241e-05	cg14256699	41836026	-595147	3.55	4.4	0.000982	0.0826	SOST	Reppe et al
chr17	42431176	42431176	+	6.20022e-09	1.43237e-06	-3.66174	0.00783199	cg14256699	41836026	-595150	3.55	4.4	0.000982	0.0826	SOST	Reppe et al
chr17	42432179	42432179	+	1.02252e-08	2.15648e-06	-13.8475	0.012913	cg14256699	41836026	-596153	3.55	4.4	0.000982	0.0826	SOST	Reppe et al
chr6	30784068	30784068	+	7.4088e-25	2.17238e-21	5.62861	9.38903e-19	cg07625630	31382118	598050	1.96	2.1	0.00181	0.0885	MICA	Reppe et al
chr5	132175281	132175281	+	4.42661e-09	1.10553e-06	6.16483	0.00559253	cg24117468	131562848	-612433	1.46	NA	1.09e-08	0.0034		Morris et al
chr19	41317646	41317646	+	6.04164e-11	2.23699e-08	1.25114	7.6434e-05	cg20117260	41937434	619788	2.59	4.9	0.000662	0.0826	ATP5SL	Reppe et al
chr19	41317633	41317633	+	5.94822e-55	2.86313e-51	0.863726	7.54091e-49	cg20117260	41937434	619801	2.59	4.9	0.000662	0.0826	ATP5SL	Reppe et al
chr19	41317628	41317628	+	1.36368e-79	1.23986e-75	1.22148	1.72893e-73	cg20117260	41937434	619806	2.59	4.9	0.000662	0.0826	ATP5SL	Reppe et al
chr19	41317243	41317243	+	1.03544e-08	2.19503e-06	1.02577	0.0130761	cg20117260	41937434	620191	2.59	4.9	0.000662	0.0826	ATP5SL	Reppe et al
chr17	3599305	3599305	+	3.6642e-09	9.21382e-07	7.17844	0.00462973	cg23371655	4225165	625860	4.29	4.7	0.00101	0.0826	UBE2G1	Reppe et al
chr17	3599303	3599303	+	1.72749e-08	3.43285e-06	6.4637	0.0218091	cg23371655	4225165	625862	4.29	4.7	0.00101	0.0826	UBE2G1	Reppe et al
chr17	3599289	3599289	+	9.6208e-09	2.04883e-06	6.99478	0.0121501	cg23371655	4225165	625876	4.29	4.7	0.00101	0.0826	UBE2G1	Reppe et al
chr19	731384	731384	+	5.2251e-12	2.6314e-09	9.7969	6.61307e-06	cg17690515	1360278	628894	1.61	1.7	0.0015	0.0885	MUM1	Reppe et al
chr19	41306371	41306371	+	3.30001e-11	1.32369e-08	-3.50595	4.17542e-05	cg20117260	41937434	631063	2.59	4.9	0.000662	0.0826	ATP5SL	Reppe et al
chr19	41306362	41306362	+	1.76648e-10	5.92409e-08	0.762616	0.000223427	cg20117260	41937434	631072	2.59	4.9	0.000662	0.0826	ATP5SL	Reppe et al
chr14	59931402	59931402	+	2.00343e-10	7.53315e-08	0.402946	0.000253388	cg24029028	59295237	-636165	-3.49	NA	3.32e-07	0.0444		Morris et al
chr14	59931825	59931825	+	3.28175e-10	1.18091e-07	4.35011	0.000415007	cg24029028	59295237	-636588	-3.49	NA	3.32e-07	0.0444		Morris et al
chr14	59931829	59931829	+	5.44417e-13	3.37389e-10	4.4226	6.89212e-07	cg24029028	59295237	-636592	-3.49	NA	3.32e-07	0.0444		Morris et al
chr14	59931832	59931832	+	3.11694e-12	1.6557e-09	4.1769	3.94518e-06	cg24029028	59295237	-636595	-3.49	NA	3.32e-07	0.0444		Morris et al
chr14	59931838	59931838	+	4.01547e-11	1.8408e-08	3.57319	5.08045e-05	cg24029028	59295237	-636601	-3.49	NA	3.32e-07	0.0444		Morris et al
chr14	59931852	59931852	+	8.40996e-09	1.83948e-06	3.27646	0.0106216	cg24029028	59295237	-636615	-3.49	NA	3.32e-07	0.0444		Morris et al
chr19	4472145	4472145	+	4.73106e-09	1.08441e-06	-9.3407	0.00597697	cg14793931	3834745	-637400	3.71	NA	3.94e-07	0.0444		Morris et al
chr19	2015455	2015455	+	2.42646e-09	6.03277e-07	4.85093	0.0030664	cg26871717	1377966	-637489	1.7	1.9	0.00101	0.0826	MUM1	Reppe et al
chr19	719100	719100	+	3.15523e-18	3.53679e-15	-6.75728	3.9971e-12	cg17690515	1360278	641178	1.61	1.7	0.0015	0.0885	MUM1	Reppe et al
chr19	718664	718664	+	8.92008e-27	2.1468e-23	-7.88335	1.1305e-20	cg17690515	1360278	641614	1.61	1.7	0.0015	0.0885	MUM1	Reppe et al
chr19	718651	718651	+	4.94105e-12	2.51669e-09	-5.25154	6.25363e-06	cg17690515	1360278	641627	1.61	1.7	0.0015	0.0885	MUM1	Reppe et al
chr19	718644	718644	+	8.10282e-14	5.71584e-11	-5.7683	1.02596e-07	cg17690515	1360278	641634	1.61	1.7	0.0015	0.0885	MUM1	Reppe et al
chr19	718625	718625	+	1.87767e-09	4.75684e-07	-3.6569	0.0023731	cg17690515	1360278	641653	1.61	1.7	0.0015	0.0885	MUM1	Reppe et al
chr14	105160027	105160027	+	2.59335e-08	4.84843e-06	2.61137	0.0327323	cg08105005	105803303	643276	1.99	2.1	7.92e-05	0.04	PACS2	Reppe et al
chr17	4871826	4871826	+	1.47665e-12	8.6974e-10	-6.40689	1.86921e-06	cg23371655	4225165	-646661	4.29	4.7	0.00101	0.0826	UBE2G1	Reppe et al
chr3	149375532	149375532	+	1.57177e-08	3.75893e-06	0.559385	0.0198442	cg24054898	148721868	-653664	-4.61	-5.6	0.00103	0.0826	GYG1	Reppe et al
chr3	149375772	149375772	+	3.02295e-08	6.59468e-06	1.60948	0.0381505	cg24054898	148721868	-653904	-4.61	-5.6	0.00103	0.0826	GYG1	Reppe et al
chr3	149375792	149375792	+	1.40814e-11	7.67978e-09	1.50308	1.78194e-05	cg24054898	148721868	-653924	-4.61	-5.6	0.00103	0.0826	GYG1	Reppe et al
chr3	149375796	149375796	+	1.59811e-12	1.021e-09	1.49111	2.02294e-06	cg24054898	148721868	-653928	-4.61	-5.6	0.00103	0.0826	GYG1	Reppe et al
chr8	22769557	22769557	+	1.48965e-09	4.00999e-07	2.72203	0.0018829	cg26617611	23429264	659707	1.31	1.3	5.42e-05	0.0378	SLC25A37	Reppe et al
chr8	41631328	41631328	+	2.13256e-17	1.94797e-14	-3.37029	2.70139e-11	cg20370839	42295009	663681	1.25	1.3	0.00102	0.0826	SLC20A2	Reppe et al
chr19	48807402	48807402	+	7.05239e-59	4.12202e-55	-12.8491	8.94088e-53	cg22740866	49472646	665244	1.85	1.9	0.00177	0.0885	GYS1	Reppe et al
chr19	691139	691139	+	1.07656e-08	2.2588e-06	-0.158168	0.0135951	cg17690515	1360278	669139	1.61	1.7	0.0015	0.0885	MUM1	Reppe et al
chr14	105126665	105126665	+	2.15076e-09	5.66736e-07	1.23006	0.00271812	cg08105005	105803303	676638	1.99	2.1	7.92e-05	0.04	PACS2	Reppe et al
chr17	3542479	3542479	+	1.88641e-15	1.64441e-12	2.78009	2.38914e-09	cg23371655	4225165	682686	4.29	4.7	0.00101	0.0826	UBE2G1	Reppe et al
chr16	22385543	22385543	+	6.73315e-10	2.03472e-07	5.08547	0.000851286	cg01279843	23080567	695024	1.21	1.3	0.000554	0.0753	USP31	Reppe et al
chr16	22385537	22385537	+	2.08716e-09	5.53611e-07	5.43744	0.00263778	cg01279843	23080567	695030	1.21	1.3	0.000554	0.0753	USP31	Reppe et al
chr16	22385530	22385530	+	2.58481e-09	6.57821e-07	5.01282	0.00326643	cg01279843	23080567	695037	1.21	1.3	0.000554	0.0753	USP31	Reppe et al
chr16	22385526	22385526	+	8.00628e-09	1.67117e-06	4.58547	0.010112	cg01279843	23080567	695041	1.21	1.3	0.000554	0.0753	USP31	Reppe et al
chr16	22385522	22385522	+	1.9258e-09	5.19892e-07	5.51282	0.00243392	cg01279843	23080567	695045	1.21	1.3	0.000554	0.0753	USP31	Reppe et al
chr16	22385519	22385519	+	8.47377e-10	2.4865e-07	6.79487	0.00107128	cg01279843	23080567	695048	1.21	1.3	0.000554	0.0753	USP31	Reppe et al
chr6	30685087	30685087	+	2.03227e-08	4.42496e-06	11.3577	0.0256543	cg07625630	31382118	697031	1.96	2.1	0.00181	0.0885	MICA	Reppe et al
chr6	30685080	30685080	+	2.03227e-08	4.42496e-06	11.3577	0.0256543	cg07625630	31382118	697038	1.96	2.1	0.00181	0.0885	MICA	Reppe et al
chr6	30685074	30685074	+	4.73642e-09	1.27024e-06	12.0442	0.00598373	cg07625630	31382118	697044	1.96	2.1	0.00181	0.0885	MICA	Reppe et al
chr19	2085791	2085791	+	3.83876e-08	6.46334e-06	-5.72896	0.0484375	cg26871717	1377966	-707825	1.7	1.9	0.00101	0.0826	MUM1	Reppe et al
chr19	3126555	3126555	+	8.95976e-11	3.17385e-08	-1.45052	0.000113343	cg14793931	3834745	708190	3.71	NA	3.94e-07	0.0444		Morris et al
chr19	651754	651754	+	1.91393e-103	2.61022e-99	1.51521	2.42663e-97	cg17690515	1360278	708524	1.61	1.7	0.0015	0.0885	MUM1	Reppe et al
chr19	646854	646854	+	3.13725e-09	7.46265e-07	-1.11922	0.00396422	cg17690515	1360278	713424	1.61	1.7	0.0015	0.0885	MUM1	Reppe et al
chr19	4550699	4550699	+	6.4414e-41	2.29168e-37	10.813	8.1653e-35	cg14793931	3834745	-715954	3.71	NA	3.94e-07	0.0444		Morris et al
chr19	4558078	4558078	+	8.34744e-09	1.80226e-06	2.71196	0.0105427	cg14793931	3834745	-723333	3.71	NA	3.94e-07	0.0444		Morris et al
chr7	151518113	151518113	+	2.22114e-11	9.17951e-09	-13.5758	2.81055e-05	cg09832237	152241945	723832	-3.77	NA	5.58e-08	0.0226		Morris et al
chr13	49869577	49869577	+	5.20697e-09	1.15049e-06	0.871161	0.00657793	cg17948986	50594404	724827	4.82	5.3	0.000127	0.0536	KCNRG/DLEU2*	Reppe et al
chr3	141000153	141000153	+	6.6577e-11	3.15942e-08	-1.09085	8.42259e-05	cg21593986	141725341	725188	2.65	2.9	0.000566	0.0753	TFDP2	Reppe et al
chr19	41208899	41208899	+	8.27181e-09	1.79065e-06	-2.45614	0.0104472	cg20117260	41937434	728535	2.59	4.9	0.000662	0.0826	ATP5SL	Reppe et al
chr19	629527	629527	+	1.35026e-20	2.08471e-17	2.26464	1.71085e-14	cg17690515	1360278	730751	1.61	1.7	0.0015	0.0885	MUM1	Reppe et al
chr12	117850499	117850499	+	2.10898e-16	2.06002e-13	-8.62463	2.67128e-10	cg08946014	118583290	732791	-3.39	-6.7	0.00018	0.0652	PEBP1	Reppe et al
chr19	42681327	42681327	+	1.60933e-11	6.96765e-09	0.87657	2.0365e-05	cg20117260	41937434	-743893	2.59	4.9	0.000662	0.0826	ATP5SL	Reppe et al
chr14	105057949	105057949	+	1.63455e-08	3.21767e-06	-9.08184	0.0206363	cg08105005	105803303	745354	1.99	2.1	7.92e-05	0.04	PACS2	Reppe et al
chr6	33373337	33373337	+	1.27893e-08	2.97623e-06	-1.12945	0.0161491	cg23214071	32627784	-745553	2.1	NA	1.05e-07	0.0426		Morris et al
chr7	4918726	4918726	+	3.32049e-08	5.76402e-06	-10.4371	0.0419025	cg10793101	5665002	746276	2.24	2.4	0.000974	0.0826	RNF216	Reppe et al
chr19	613394	613394	+	1.11057e-08	2.31826e-06	-5.22433	0.0140243	cg17690515	1360278	746884	1.61	1.7	0.0015	0.0885	MUM1	Reppe et al
chr19	613363	613363	+	1.88845e-09	4.76938e-07	-4.2473	0.00238672	cg17690515	1360278	746915	1.61	1.7	0.0015	0.0885	MUM1	Reppe et al
chr19	2131566	2131566	+	1.13006e-19	1.54117e-16	5.25405	1.43174e-13	cg26871717	1377966	-753600	1.7	1.9	0.00101	0.0826	MUM1	Reppe et al
chr19	2131579	2131579	+	3.3045e-18	3.60535e-15	5.81705	4.18619e-12	cg26871717	1377966	-753613	1.7	1.9	0.00101	0.0826	MUM1	Reppe et al
chr19	2131669	2131669	+	1.73429e-14	1.3263e-11	-5.87745	2.19619e-08	cg26871717	1377966	-753703	1.7	1.9	0.00101	0.0826	MUM1	Reppe et al
chr1	9932091	9932091	+	3.90661e-12	1.85904e-09	1.31027	4.94453e-06	cg14170597	10687618	755527	3.78	4.4	2.35e-05	0.0316	PEX14	Reppe et al
chr19	600868	600868	+	1.22173e-09	3.25642e-07	3.05739	0.00154436	cg17690515	1360278	759410	1.61	1.7	0.0015	0.0885	MUM1	Reppe et al
chr7	151480120	151480120	+	2.41777e-08	4.42386e-06	6.36864	0.0305175	cg09832237	152241945	761825	-3.77	NA	5.58e-08	0.0226		Morris et al
chr6	33393376	33393376	+	1.97157e-08	4.34049e-06	0.406664	0.0248885	cg23214071	32627784	-765592	2.1	NA	1.05e-07	0.0426		Morris et al
chr17	3457893	3457893	+	3.08869e-08	5.83622e-06	1.96118	0.0389795	cg23371655	4225165	767272	4.29	4.7	0.00101	0.0826	UBE2G1	Reppe et al
chr19	50265288	50265288	+	8.51077e-10	2.36074e-07	-1.28452	0.00107595	cg05253005	49496560	-768728	-0.35	-16.6	0.0023	0.0971	GYS1	Reppe et al
chr19	582523	582523	+	3.76809e-08	6.38376e-06	-3.19683	0.0475465	cg17690515	1360278	777755	1.61	1.7	0.0015	0.0885	MUM1	Reppe et al
chr19	579035	579035	+	8.94805e-09	1.92179e-06	-8.56496	0.0113008	cg17690515	1360278	781243	1.61	1.7	0.0015	0.0885	MUM1	Reppe et al
chr4	87968581	87968581	+	3.51981e-11	1.12274e-08	-5.06586	4.45347e-05	cg07651189	88753434	784853	10.33	17.8	0.00247	0.0993	MEPE	Reppe et al
chr14	105013840	105013840	+	1.1814e-12	6.90411e-10	-0.749168	1.4955e-06	cg08105005	105803303	789463	1.99	2.1	7.92e-05	0.04	PACS2	Reppe et al
chr19	2171708	2171708	+	1.09636e-09	2.97063e-07	-2.25346	0.00138594	cg26871717	1377966	-793742	1.7	1.9	0.00101	0.0826	MUM1	Reppe et al
chr19	2171740	2171740	+	3.4567e-12	1.81317e-09	-2.72453	4.37517e-06	cg26871717	1377966	-793774	1.7	1.9	0.00101	0.0826	MUM1	Reppe et al
chr17	5019638	5019638	+	2.66736e-08	5.14417e-06	-1.95134	0.0336656	cg23371655	4225165	-794473	4.29	4.7	0.00101	0.0826	UBE2G1	Reppe et al
chr1	9889731	9889731	+	3.82966e-17	3.78351e-14	-3.64835	4.85107e-11	cg14170597	10687618	797887	3.78	4.4	2.35e-05	0.0316	PEX14	Reppe et al
chr8	43101981	43101981	+	3.60855e-13	1.93077e-10	-8.83463	4.56849e-07	cg20370839	42295009	-806972	1.25	1.3	0.00102	0.0826	SLC20A2	Reppe et al
chr8	43102116	43102116	+	5.24697e-17	4.21113e-14	-1.90509	6.64628e-11	cg20370839	42295009	-807107	1.25	1.3	0.00102	0.0826	SLC20A2	Reppe et al
chr8	43102125	43102125	+	1.10414e-14	6.8361e-12	-1.55541	1.39825e-08	cg20370839	42295009	-807116	1.25	1.3	0.00102	0.0826	SLC20A2	Reppe et al
chr8	43102143	43102143	+	1.51743e-14	9.26266e-12	-1.87764	1.9216e-08	cg20370839	42295009	-807134	1.25	1.3	0.00102	0.0826	SLC20A2	Reppe et al
chr8	43102149	43102149	+	2.897e-17	2.51109e-14	-2.08093	3.6697e-11	cg20370839	42295009	-807140	1.25	1.3	0.00102	0.0826	SLC20A2	Reppe et al
chr8	43102156	43102156	+	6.49098e-23	1.12526e-19	-1.81702	8.22532e-17	cg20370839	42295009	-807147	1.25	1.3	0.00102	0.0826	SLC20A2	Reppe et al
chr19	549063	549063	+	2.21056e-08	4.1622e-06	-4.59986	0.0279036	cg17690515	1360278	811215	1.61	1.7	0.0015	0.0885	MUM1	Reppe et al
chr16	30886666	30886666	+	3.72055e-12	1.6865e-09	0.746399	4.70906e-06	cg00583733	30075102	-811564	1.39	4.8	0.00211	0.0938	ALDOA	Reppe et al
chr1	179788079	179788079	+	1.07306e-08	2.09389e-06	-4.21597	0.0135509	cg19763210	180600601	812522	1.48	1.5	0.00228	0.0971	XPR1	Reppe et al
chr7	151425066	151425066	+	5.04359e-09	1.17741e-06	-1.8485	0.00637164	cg09832237	152241945	816879	-3.77	NA	5.58e-08	0.0226		Morris et al
chr14	104983537	104983537	+	8.01358e-15	6.43477e-12	6.538	1.01484e-08	cg08105005	105803303	819766	1.99	2.1	7.92e-05	0.04	PACS2	Reppe et al
chr19	2198845	2198845	+	2.49691e-249	2.04317e-244	5.80662	3.16585e-243	cg26871717	1377966	-820879	1.7	1.9	0.00101	0.0826	MUM1	Reppe et al
chr19	3012890	3012890	+	5.37306e-10	1.58724e-07	-6.36301	0.000679372	cg14793931	3834745	821855	3.71	NA	3.94e-07	0.0444		Morris et al
chr19	41113660	41113660	+	6.74461e-09	1.50381e-06	3.26377	0.00851924	cg20117260	41937434	823774	2.59	4.9	0.000662	0.0826	ATP5SL	Reppe et al
chr16	29244746	29244746	+	3.34411e-24	3.98285e-21	-7.8215	4.23783e-18	cg00583733	30075102	830356	1.39	4.8	0.00211	0.0938	ALDOA	Reppe et al
chr7	4826190	4826190	+	1.35599e-10	4.97714e-08	-1.60456	0.000171518	cg10793101	5665002	838812	2.24	2.4	0.000974	0.0826	RNF216	Reppe et al
chr7	4823972	4823972	+	2.00258e-08	3.78934e-06	5.00112	0.0252797	cg10793101	5665002	841030	2.24	2.4	0.000974	0.0826	RNF216	Reppe et al
chr19	2219569	2219569	+	6.2311e-12	3.05316e-09	-1.4933	7.88614e-06	cg26871717	1377966	-841603	1.7	1.9	0.00101	0.0826	MUM1	Reppe et al
chr2	27341650	27341650	+	6.34314e-11	2.1736e-08	3.50581	8.02473e-05	cg11906781	28183394	841744	-14.23	-51.3	0.000459	0.0743	BRE	Reppe et al
chr19	518396	518396	+	3.35721e-09	7.89407e-07	1.673	0.00424198	cg17690515	1360278	841882	1.61	1.7	0.0015	0.0885	MUM1	Reppe et al
chr19	4681152	4681152	+	1.26565e-11	5.69043e-09	3.064	1.60166e-05	cg14793931	3834745	-846407	3.71	NA	3.94e-07	0.0444		Morris et al
chr19	42784552	42784552	+	6.56802e-09	1.47315e-06	1.14851	0.00829629	cg20117260	41937434	-847118	2.59	4.9	0.000662	0.0826	ATP5SL	Reppe et al
chr7	151393354	151393354	+	1.62154e-21	2.3115e-18	8.64413	2.05467e-15	cg09832237	152241945	848591	-3.77	NA	5.58e-08	0.0226		Morris et al
chr19	2229865	2229865	+	2.93898e-12	1.59266e-09	5.13897	3.71997e-06	cg26871717	1377966	-851899	1.7	1.9	0.00101	0.0826	MUM1	Reppe et al
chr14	104939330	104939330	+	1.23403e-08	2.58106e-06	-2.05304	0.0155824	cg08105005	105803303	863973	1.99	2.1	7.92e-05	0.04	PACS2	Reppe et al
chr15	66678945	66678945	+	6.89568e-10	2.37722e-07	1.7446	0.000871827	cg09230442	65809997	-868948	6.21	26.3	0.000351	0.0743	DPP8	Reppe et al
chr19	2246961	2246961	+	1.77268e-14	1.3431e-11	-3.65285	2.24479e-08	cg26871717	1377966	-868995	1.7	1.9	0.00101	0.0826	MUM1	Reppe et al
chr8	41424936	41424936	+	6.78368e-09	1.42719e-06	1.5819	0.00856854	cg20370839	42295009	870073	1.25	1.3	0.00102	0.0826	SLC20A2	Reppe et al
chr17	42706755	42706755	+	2.33579e-16	2.21319e-13	1.12895	2.95854e-10	cg14256699	41836026	-870729	3.55	4.4	0.000982	0.0826	SOST	Reppe et al
chr19	2252335	2252335	+	5.19315e-10	1.53966e-07	14.3434	0.000656631	cg26871717	1377966	-874369	1.7	1.9	0.00101	0.0826	MUM1	Reppe et al
chr19	2252348	2252348	+	3.1258e-11	1.27253e-08	9.94709	3.95504e-05	cg26871717	1377966	-874382	1.7	1.9	0.00101	0.0826	MUM1	Reppe et al
chr19	2252350	2252350	+	2.02824e-12	1.13676e-09	13.0511	2.56734e-06	cg26871717	1377966	-874384	1.7	1.9	0.00101	0.0826	MUM1	Reppe et al
chr19	2252362	2252362	+	2.46468e-10	7.94015e-08	10.1489	0.000311704	cg26871717	1377966	-874396	1.7	1.9	0.00101	0.0826	MUM1	Reppe et al
chr19	480270	480270	+	1.70433e-11	7.26362e-09	4.4487	2.15668e-05	cg17690515	1360278	880008	1.61	1.7	0.0015	0.0885	MUM1	Reppe et al
chr7	4784770	4784770	+	5.498e-15	3.988e-12	4.64735	6.96285e-09	cg10793101	5665002	880232	2.24	2.4	0.000974	0.0826	RNF216	Reppe et al
chr2	27302057	27302057	+	1.72654e-08	3.04827e-06	-3.29755	0.0217971	cg11906781	28183394	881337	-14.23	-51.3	0.000459	0.0743	BRE	Reppe et al
chr2	27301895	27301895	+	1.07712e-10	3.51767e-08	-4.92557	0.000136251	cg11906781	28183394	881499	-14.23	-51.3	0.000459	0.0743	BRE	Reppe et al
chr2	27301881	27301881	+	5.81475e-10	1.54975e-07	-5.61484	0.000735201	cg11906781	28183394	881513	-14.23	-51.3	0.000459	0.0743	BRE	Reppe et al
chr2	27301585	27301585	+	1.257e-09	3.12282e-07	-3.38193	0.00158891	cg11906781	28183394	881809	-14.23	-51.3	0.000459	0.0743	BRE	Reppe et al
chr7	153128980	153128980	+	2.79492e-18	2.9361e-15	-6.29527	3.54067e-12	cg09832237	152241945	-887035	-3.77	NA	5.58e-08	0.0226		Morris et al
chr19	42828576	42828576	+	3.2418e-08	5.65608e-06	9.62829	0.0409101	cg20117260	41937434	-891142	2.59	4.9	0.000662	0.0826	ATP5SL	Reppe et al
chr19	42828595	42828595	+	2.92814e-08	5.20877e-06	9.67175	0.0369547	cg20117260	41937434	-891161	2.59	4.9	0.000662	0.0826	ATP5SL	Reppe et al
chr19	42828606	42828606	+	3.89431e-09	9.10469e-07	10.5381	0.00492033	cg20117260	41937434	-891172	2.59	4.9	0.000662	0.0826	ATP5SL	Reppe et al
chr1	11579469	11579469	+	4.77981e-19	5.71637e-16	-13.3064	6.05555e-13	cg14170597	10687618	-891851	3.78	4.4	2.35e-05	0.0316	PEX14	Reppe et al
chr8	41400912	41400912	+	5.35455e-21	8.00218e-18	-3.79909	6.78459e-15	cg20370839	42295009	894097	1.25	1.3	0.00102	0.0826	SLC20A2	Reppe et al
chr4	87856589	87856589	+	7.27884e-09	1.34888e-06	2.51434	0.00919369	cg07651189	88753434	896845	10.33	17.8	0.00247	0.0993	MEPE	Reppe et al
chr19	447182	447182	+	8.45777e-11	3.00905e-08	-2.22048	0.000106994	cg17690515	1360278	913096	1.61	1.7	0.0015	0.0885	MUM1	Reppe et al
chr19	2295091	2295091	+	1.44848e-14	1.11817e-11	-1.36345	1.83429e-08	cg26871717	1377966	-917125	1.7	1.9	0.00101	0.0826	MUM1	Reppe et al
chr19	2295093	2295093	+	1.53019e-08	3.04653e-06	-0.838749	0.0193196	cg26871717	1377966	-917127	1.7	1.9	0.00101	0.0826	MUM1	Reppe et al
chr19	2295100	2295100	+	5.29511e-09	1.20693e-06	-2.85553	0.00668922	cg26871717	1377966	-917134	1.7	1.9	0.00101	0.0826	MUM1	Reppe et al
chr19	41019186	41019186	+	6.61006e-12	3.20052e-09	2.99844	8.36568e-06	cg20117260	41937434	918248	2.59	4.9	0.000662	0.0826	ATP5SL	Reppe et al
chr7	4746746	4746746	+	7.11775e-15	5.04283e-12	-5.5647	9.01399e-09	cg10793101	5665002	918256	2.24	2.4	0.000974	0.0826	RNF216	Reppe et al
chr16	30995130	30995130	+	1.50227e-08	2.89682e-06	-3.5223	0.0189673	cg00583733	30075102	-920028	1.39	4.8	0.00211	0.0938	ALDOA	Reppe et al
chr9	110972885	110972885	+	1.07102e-10	3.0782e-08	7.2673	0.00013548	cg14919562	110045901	-926984	-0.52	-15.7	2.5e-05	0.0316	RAD23B	Reppe et al
chr19	2900935	2900935	+	8.47249e-12	3.98441e-09	0.666933	1.07224e-05	cg14793931	3834745	933810	3.71	NA	3.94e-07	0.0444		Morris et al
chr19	2900923	2900923	+	6.48097e-10	1.86477e-07	0.396642	0.000819414	cg14793931	3834745	933822	3.71	NA	3.94e-07	0.0444		Morris et al
chr19	2900918	2900918	+	1.53279e-09	4.03243e-07	0.439295	0.0019374	cg14793931	3834745	933827	3.71	NA	3.94e-07	0.0444		Morris et al
chr19	50432568	50432568	+	1.71545e-09	4.40037e-07	6.37824	0.00216816	cg05253005	49496560	-936008	-0.35	-16.6	0.0023	0.0971	GYS1	Reppe et al
chr19	50432574	50432574	+	7.08472e-09	1.56683e-06	6.05496	0.0089486	cg05253005	49496560	-936014	-0.35	-16.6	0.0023	0.0971	GYS1	Reppe et al
chr19	50432576	50432576	+	1.64174e-09	4.22454e-07	6.36749	0.00207504	cg05253005	49496560	-936016	-0.35	-16.6	0.0023	0.0971	GYS1	Reppe et al
chr19	4773480	4773480	+	6.57264e-11	2.41178e-08	3.85321	8.315e-05	cg14793931	3834745	-938735	3.71	NA	3.94e-07	0.0444		Morris et al
chr14	104862890	104862890	+	2.46186e-14	1.91597e-11	-2.64991	3.11745e-08	cg08105005	105803303	940413	1.99	2.1	7.92e-05	0.04	PACS2	Reppe et al
chr19	411093	411093	+	1.55789e-12	8.9146e-10	-0.755586	1.97202e-06	cg17690515	1360278	949185	1.61	1.7	0.0015	0.0885	MUM1	Reppe et al
chr19	2330451	2330451	+	4.48743e-10	1.37014e-07	-2.95289	0.000567421	cg26871717	1377966	-952485	1.7	1.9	0.00101	0.0826	MUM1	Reppe et al
chr19	2330456	2330456	+	2.94967e-11	1.21289e-08	-4.0388	3.73224e-05	cg26871717	1377966	-952490	1.7	1.9	0.00101	0.0826	MUM1	Reppe et al
chr19	2330632	2330632	+	1.36535e-16	1.25532e-13	-3.52065	1.72941e-10	cg26871717	1377966	-952666	1.7	1.9	0.00101	0.0826	MUM1	Reppe et al
chr19	2330644	2330644	+	1.28264e-18	1.59024e-15	-5.61954	1.62492e-12	cg26871717	1377966	-952678	1.7	1.9	0.00101	0.0826	MUM1	Reppe et al
chr17	5185615	5185615	+	3.13196e-09	8.0299e-07	1.97046	0.00395754	cg23371655	4225165	-960450	4.29	4.7	0.00101	0.0826	UBE2G1	Reppe et al
chr19	4800730	4800730	+	3.37782e-22	6.28182e-19	-2.14524	4.28018e-16	cg14793931	3834745	-965985	3.71	NA	3.94e-07	0.0444		Morris et al
chr19	2344742	2344742	+	1.87657e-09	4.75684e-07	-0.889517	0.00237172	cg26871717	1377966	-966776	1.7	1.9	0.00101	0.0826	MUM1	Reppe et al
chr19	40968349	40968349	+	2.56419e-10	8.22833e-08	3.12337	0.000324286	cg20117260	41937434	969085	2.59	4.9	0.000662	0.0826	ATP5SL	Reppe et al
chr19	2351565	2351565	+	8.40143e-12	3.98118e-09	2.59919	1.06325e-05	cg26871717	1377966	-973599	1.7	1.9	0.00101	0.0826	MUM1	Reppe et al
chr19	2351576	2351576	+	7.23282e-20	1.03833e-16	-0.197001	9.16388e-14	cg26871717	1377966	-973610	1.7	1.9	0.00101	0.0826	MUM1	Reppe et al
chr19	2352757	2352757	+	9.18554e-14	6.42423e-11	-8.60991	1.16304e-07	cg26871717	1377966	-974791	1.7	1.9	0.00101	0.0826	MUM1	Reppe et al
chr19	42914564	42914564	+	1.08665e-10	3.79994e-08	-1.86913	0.000137457	cg20117260	41937434	-977130	2.59	4.9	0.000662	0.0826	ATP5SL	Reppe et al
chr17	40835977	40835977	+	9.52205e-09	2.0376e-06	-5.78152	0.0120254	cg14256699	41836026	1000049	3.55	4.4	0.000982	0.0826	SOST	Reppe et al
chr13	91000920	91000920	+	3.22569e-09	7.44455e-07	7.50125	0.00407589	cg07641807	92001959	1001039	2.61	41.9	0.00169	0.0885	MIR17HG**	Reppe et al
chr13	91000912	91000912	+	1.2658e-11	4.82018e-09	-0.516933	1.60184e-05	cg07641807	92001959	1001047	2.61	41.9	0.00169	0.0885	MIR17HG**	Reppe et al
chr3	142728167	142728167	+	6.15062e-19	7.85901e-16	-3.92248	7.79214e-13	cg21593986	141725341	-1002826	2.65	2.9	0.000566	0.0753	TFDP2	Reppe et al
chr17	40831899	40831899	+	1.72365e-08	3.43285e-06	2.05358	0.0217606	cg14256699	41836026	1004127	3.55	4.4	0.000982	0.0826	SOST	Reppe et al
chr17	42853133	42853133	+	1.59122e-09	4.44579e-07	-23.5689	0.00201121	cg14256699	41836026	-1017107	3.55	4.4	0.000982	0.0826	SOST	Reppe et al
chr17	42853142	42853142	+	2.76299e-14	2.17638e-11	-26.4803	3.49874e-08	cg14256699	41836026	-1017116	3.55	4.4	0.000982	0.0826	SOST	Reppe et al
chr19	2396064	2396064	+	1.62678e-39	5.5465e-36	-12.8441	2.06211e-33	cg26871717	1377966	-1018098	1.7	1.9	0.00101	0.0826	MUM1	Reppe et al
chr19	2396611	2396611	+	2.81992e-09	6.82689e-07	9.2682	0.0035634	cg26871717	1377966	-1018645	1.7	1.9	0.00101	0.0826	MUM1	Reppe et al
chr19	335946	335946	+	2.74001e-21	4.48419e-18	9.02466	3.47184e-15	cg17690515	1360278	1024332	1.61	1.7	0.0015	0.0885	MUM1	Reppe et al
chr19	2810247	2810247	+	1.9685e-35	5.7528e-32	-6.37003	2.49519e-29	cg14793931	3834745	1024498	3.71	NA	3.94e-07	0.0444		Morris et al
chr7	6693628	6693628	+	3.82746e-09	9.36572e-07	-0.55325	0.00483592	cg10793101	5665002	-1028626	2.24	2.4	0.000974	0.0826	RNF216	Reppe et al
chr19	2409879	2409879	+	3.00178e-16	2.66989e-13	3.27825	3.80207e-10	cg26871717	1377966	-1031913	1.7	1.9	0.00101	0.0826	MUM1	Reppe et al
chr19	40904601	40904601	+	2.13049e-10	7.0296e-08	-4.56017	0.000269455	cg20117260	41937434	1032833	2.59	4.9	0.000662	0.0826	ATP5SL	Reppe et al
chr14	104767717	104767717	+	5.10561e-11	2.24816e-08	7.43162	6.45943e-05	cg08105005	105803303	1035586	1.99	2.1	7.92e-05	0.04	PACS2	Reppe et al
chr19	2790687	2790687	+	2.39044e-08	4.43548e-06	3.62703	0.0301727	cg14793931	3834745	1044058	3.71	NA	3.94e-07	0.0444		Morris et al
chr19	40888387	40888387	+	2.75696e-08	4.96908e-06	-2.27017	0.0347957	cg20117260	41937434	1049047	2.59	4.9	0.000662	0.0826	ATP5SL	Reppe et al
chr19	309276	309276	+	3.23265e-12	1.7289e-09	-2.17108	4.09162e-06	cg17690515	1360278	1051002	1.61	1.7	0.0015	0.0885	MUM1	Reppe et al
chr2	29240834	29240834	+	2.3977e-09	5.69246e-07	-2.84082	0.00303007	cg11906781	28183394	-1057440	-14.23	-51.3	0.000459	0.0743	BRE	Reppe et al
chr14	104744115	104744115	+	5.81414e-10	1.90756e-07	-3.83193	0.000735124	cg08105005	105803303	1059188	1.99	2.1	7.92e-05	0.04	PACS2	Reppe et al
chr5	130500654	130500654	+	1.3577e-10	4.99127e-08	2.3622	0.000171734	cg24117468	131562848	1062194	1.46	NA	1.09e-08	0.0034		Morris et al
chr5	130500639	130500639	+	2.5381e-08	4.88011e-06	2.3272	0.0320354	cg24117468	131562848	1062209	1.46	NA	1.09e-08	0.0034		Morris et al
chr19	50563266	50563266	+	1.29658e-08	2.65241e-06	4.09211	0.0163718	cg05253005	49496560	-1066706	-0.35	-16.6	0.0023	0.0971	GYS1	Reppe et al
chr6	33702080	33702080	+	3.51959e-19	4.3e-16	-5.21747	4.459e-13	cg23214071	32627784	-1074296	2.1	NA	1.05e-07	0.0426		Morris et al
chr16	31150868	31150868	+	7.70711e-11	2.82011e-08	1.00222	9.74994e-05	cg00583733	30075102	-1075766	1.39	4.8	0.00211	0.0938	ALDOA	Reppe et al
chr19	2756887	2756887	+	1.34e-12	7.83209e-10	-4.7218	1.69623e-06	cg14793931	3834745	1077858	3.71	NA	3.94e-07	0.0444		Morris et al
chr16	31154113	31154113	+	9.68272e-09	1.98696e-06	-2.43976	0.0122282	cg00583733	30075102	-1079011	1.39	4.8	0.00211	0.0938	ALDOA	Reppe et al
chr13	51749375	51749375	+	1.14662e-09	2.9436e-07	-5.06592	0.00144945	cg17004212	50656130	-1093245	8.82	51.5	0.00182	0.0885	DLEU2	Reppe et al
chr19	2731878	2731878	+	1.01013e-13	7.00484e-11	-11.3265	1.27898e-07	cg14793931	3834745	1102867	3.71	NA	3.94e-07	0.0444		Morris et al
chr2	27070897	27070897	+	2.97215e-08	4.8419e-06	8.11203	0.0375099	cg11906781	28183394	1112497	-14.23	-51.3	0.000459	0.0743	BRE	Reppe et al
chr2	27070863	27070863	+	9.37331e-09	1.81623e-06	9.5601	0.0118377	cg11906781	28183394	1112531	-14.23	-51.3	0.000459	0.0743	BRE	Reppe et al
chr19	247326	247326	+	2.40468e-12	1.32061e-09	7.24297	3.04376e-06	cg17690515	1360278	1112952	1.61	1.7	0.0015	0.0885	MUM1	Reppe et al
chr16	28948412	28948412	+	5.19014e-11	1.94602e-08	-1.04038	6.56634e-05	cg00583733	30075102	1126690	1.39	4.8	0.00211	0.0938	ALDOA	Reppe et al
chr2	43295592	43295592	+	9.23449e-20	1.02544e-16	-6.54475	1.16999e-13	cg20319604	44428936	1133344	-3.43	-3.8	0.00162	0.0885	PPM1B	Reppe et al
chr14	104658271	104658271	+	8.63772e-09	1.87703e-06	-1.8737	0.0109091	cg08105005	105803303	1145032	1.99	2.1	7.92e-05	0.04	PACS2	Reppe et al
chr12	117438102	117438102	+	3.65191e-10	1.29204e-07	-1.18749	0.000461802	cg08946014	118583290	1145188	-3.39	-6.7	0.00018	0.0652	PEBP1	Reppe et al
chr15	66961899	66961899	+	1.90454e-39	6.34688e-36	-10.0646	2.41421e-33	cg09230442	65809997	-1151902	6.21	26.3	0.000351	0.0743	DPP8	Reppe et al
chr19	2681562	2681562	+	8.23587e-09	1.79065e-06	-7.17789	0.0104018	cg14793931	3834745	1153183	3.71	NA	3.94e-07	0.0444		Morris et al
chr14	104646162	104646162	+	6.35996e-22	9.67441e-19	2.59136	8.05886e-16	cg08105005	105803303	1157141	1.99	2.1	7.92e-05	0.04	PACS2	Reppe et al
chr14	104643722	104643722	+	4.40401e-14	3.27514e-11	-21.326	5.57657e-08	cg08105005	105803303	1159581	1.99	2.1	7.92e-05	0.04	PACS2	Reppe et al
chr14	104641792	104641792	+	6.25269e-24	1.19916e-20	-11.7565	7.92363e-18	cg08105005	105803303	1161511	1.99	2.1	7.92e-05	0.04	PACS2	Reppe et al
chr7	151078722	151078722	+	1.08501e-08	2.30348e-06	-1.00863	0.0137017	cg09832237	152241945	1163223	-3.77	NA	5.58e-08	0.0226		Morris et al
chr5	132727824	132727824	+	8.87424e-09	1.97962e-06	-4.58226	0.0112076	cg24117468	131562848	-1164976	1.46	NA	1.09e-08	0.0034		Morris et al
chr14	104636583	104636583	+	6.70284e-21	9.34632e-18	-8.58663	8.49292e-15	cg08105005	105803303	1166720	1.99	2.1	7.92e-05	0.04	PACS2	Reppe et al
chr1	9482632	9482632	+	8.15369e-11	2.90628e-08	11.2471	0.000103148	cg14170597	10687618	1204986	3.78	4.4	2.35e-05	0.0316	PEX14	Reppe et al
chr19	40729253	40729253	+	1.07406e-08	2.2588e-06	9.33432	0.0135635	cg20117260	41937434	1208181	2.59	4.9	0.000662	0.0826	ATP5SL	Reppe et al
chr19	40728339	40728339	+	1.29364e-15	1.0913e-12	-2.42039	1.63842e-09	cg20117260	41937434	1209095	2.59	4.9	0.000662	0.0826	ATP5SL	Reppe et al
chr19	40728334	40728334	+	3.17074e-09	7.49871e-07	-1.53128	0.00400649	cg20117260	41937434	1209100	2.59	4.9	0.000662	0.0826	ATP5SL	Reppe et al
chr19	50713782	50713782	+	5.4105e-09	1.2264e-06	-1.36314	0.00683489	cg05253005	49496560	-1217222	-0.35	-16.6	0.0023	0.0971	GYS1	Reppe et al
chr19	50713825	50713825	+	2.55986e-08	4.70715e-06	-1.02031	0.0323099	cg05253005	49496560	-1217265	-0.35	-16.6	0.0023	0.0971	GYS1	Reppe et al
chr1	55008132	55008132	+	9.19497e-09	1.81289e-06	12.8253	0.0116126	cg04997235	53790503	-1217629	1.83	2.1	0.00139	0.0884	LRP8	Reppe et al
chr1	55008134	55008134	+	6.14542e-09	1.27818e-06	12.4061	0.00776281	cg04997235	53790503	-1217631	1.83	2.1	0.00139	0.0884	LRP8	Reppe et al
chr14	104574425	104574425	+	8.49223e-10	2.59695e-07	-2.83973	0.00107361	cg08105005	105803303	1228878	1.99	2.1	7.92e-05	0.04	PACS2	Reppe et al
chr4	89998520	89998520	+	1.16843e-08	2.03433e-06	-7.88186	0.0147546	cg07651189	88753434	-1245086	10.33	17.8	0.00247	0.0993	MEPE	Reppe et al
chr19	5081134	5081134	+	2.28058e-91	2.66593e-87	-6.3812	2.89145e-85	cg14793931	3834745	-1246389	3.71	NA	3.94e-07	0.0444		Morris et al
chr19	5090640	5090640	+	2.40194e-42	9.35932e-39	-4.90218	3.04479e-36	cg14793931	3834745	-1255895	3.71	NA	3.94e-07	0.0444		Morris et al
chr7	150972140	150972140	+	7.42484e-27	1.73998e-23	-5.66823	9.40999e-21	cg09832237	152241945	1269805	-3.77	NA	5.58e-08	0.0226		Morris et al
chr19	5105270	5105270	+	4.1724e-44	1.7071e-40	-5.72051	5.28923e-38	cg14793931	3834745	-1270525	3.71	NA	3.94e-07	0.0444		Morris et al
chr17	2938669	2938669	+	9.05524e-16	8.33826e-13	4.34615	1.14688e-09	cg23371655	4225165	1286496	4.29	4.7	0.00101	0.0826	UBE2G1	Reppe et al
chr19	5128634	5128634	+	1.67068e-11	7.16012e-09	-4.30471	2.11412e-05	cg14793931	3834745	-1293889	3.71	NA	3.94e-07	0.0444		Morris et al
chr17	40540775	40540775	+	1.71403e-08	3.42693e-06	0.974273	0.0216393	cg14256699	41836026	1295251	3.55	4.4	0.000982	0.0826	SOST	Reppe et al
chr17	2909029	2909029	+	1.7226e-09	4.77208e-07	1.44963	0.0021772	cg23371655	4225165	1316136	4.29	4.7	0.00101	0.0826	UBE2G1	Reppe et al
chr7	150924564	150924564	+	2.82703e-11	1.13323e-08	0.95999	3.57709e-05	cg09832237	152241945	1317381	-3.77	NA	5.58e-08	0.0226		Morris et al
chr7	150924532	150924532	+	1.76761e-08	3.3868e-06	0.883769	0.0223151	cg09832237	152241945	1317413	-3.77	NA	5.58e-08	0.0226		Morris et al
chr7	150924354	150924354	+	1.23217e-08	2.54879e-06	0.605836	0.015559	cg09832237	152241945	1317591	-3.77	NA	5.58e-08	0.0226		Morris et al
chr1	12024236	12024236	+	1.10578e-14	7.34707e-12	-6.65763	1.40033e-08	cg14170597	10687618	-1336618	3.78	4.4	2.35e-05	0.0316	PEX14	Reppe et al
chr1	179251873	179251873	+	3.15994e-09	7.28963e-07	-1.48643	0.00399285	cg19763210	180600601	1348728	1.48	1.5	0.00228	0.0971	XPR1	Reppe et al
chr7	77045349	77045349	+	1.58308e-08	3.08169e-06	4.72441	0.0199869	cg04348080	75695661	-1349688	2.3	2.5	0.000457	0.0743	MDH2	Reppe et al
chr7	77045352	77045352	+	1.58043e-08	3.08169e-06	4.74934	0.0199535	cg04348080	75695661	-1349691	2.3	2.5	0.000457	0.0743	MDH2	Reppe et al
chr10	29361379	29361379	+	1.58077e-08	3.36776e-06	6.43374	0.0199578	cg04081651	30722660	1361281	3.69	NA	4.38e-07	0.0444		Morris et al
chr17	43205059	43205059	+	2.13684e-08	4.18273e-06	-2.25295	0.0269738	cg14256699	41836026	-1369033	3.55	4.4	0.000982	0.0826	SOST	Reppe et al
chr7	150871500	150871500	+	7.27418e-09	1.61757e-06	-1.73323	0.00918782	cg09832237	152241945	1370445	-3.77	NA	5.58e-08	0.0226		Morris et al
chr7	150864171	150864171	+	6.74816e-09	1.52283e-06	4.86203	0.0085237	cg09832237	152241945	1377774	-3.77	NA	5.58e-08	0.0226		Morris et al
chr6	34006769	34006769	+	9.821e-13	5.34206e-10	-3.56231	1.24323e-06	cg23214071	32627784	-1378985	2.1	NA	1.05e-07	0.0426		Morris et al
chr8	24813430	24813430	+	1.19942e-08	2.39205e-06	1.18705	0.0151457	cg26617611	23429264	-1384166	1.31	1.3	5.42e-05	0.0378	SLC25A37	Reppe et al
chr8	24813436	24813436	+	3.21292e-09	7.67956e-07	1.17201	0.00405976	cg26617611	23429264	-1384172	1.31	1.3	5.42e-05	0.0378	SLC25A37	Reppe et al
chr2	43038542	43038542	+	1.16812e-09	2.93345e-07	3.9953	0.00147661	cg20319604	44428936	1390394	-3.43	-3.8	0.00162	0.0885	PPM1B	Reppe et al
chr19	50887898	50887898	+	2.8265e-08	5.07209e-06	-11.497	0.035673	cg05253005	49496560	-1391338	-0.35	-16.6	0.0023	0.0971	GYS1	Reppe et al
chr19	50887928	50887928	+	1.08143e-08	2.26321e-06	-7.11007	0.0136565	cg05253005	49496560	-1391368	-0.35	-16.6	0.0023	0.0971	GYS1	Reppe et al
chr19	50887932	50887932	+	1.55142e-08	3.06641e-06	-6.50763	0.0195874	cg05253005	49496560	-1391372	-0.35	-16.6	0.0023	0.0971	GYS1	Reppe et al
chr17	2824333	2824333	+	1.08832e-15	9.88232e-13	-13.0676	1.37839e-09	cg23371655	4225165	1400832	4.29	4.7	0.00101	0.0826	UBE2G1	Reppe et al
chr16	31477693	31477693	+	3.81597e-43	9.27146e-40	-8.23843	4.83734e-37	cg00583733	30075102	-1402591	1.39	4.8	0.00211	0.0938	ALDOA	Reppe et al
chr16	31477697	31477697	+	1.69173e-43	4.46773e-40	-6.41007	2.14455e-37	cg00583733	30075102	-1402595	1.39	4.8	0.00211	0.0938	ALDOA	Reppe et al
chr16	31477710	31477710	+	1.26393e-57	4.51605e-54	-7.20861	1.60238e-51	cg00583733	30075102	-1402608	1.39	4.8	0.00211	0.0938	ALDOA	Reppe et al
chr16	31477725	31477725	+	1.36e-25	1.75761e-22	-5.7676	1.72355e-19	cg00583733	30075102	-1402623	1.39	4.8	0.00211	0.0938	ALDOA	Reppe et al
chr16	31477726	31477726	+	5.3415e-42	1.24788e-38	-6.22227	6.77109e-36	cg00583733	30075102	-1402624	1.39	4.8	0.00211	0.0938	ALDOA	Reppe et al
chr8	135468389	135468389	+	2.05865e-09	5.4403e-07	3.86863	0.00260175	cg02526790	134044590	-1423799	-0.25	NA	1.68e-08	0.0034		Morris et al
chr12	117155472	117155472	+	2.41974e-14	2.0514e-11	-3.07204	3.06412e-08	cg08946014	118583290	1427818	-3.39	-6.7	0.00018	0.0652	PEBP1	Reppe et al
chr19	5263827	5263827	+	9.34673e-13	5.62371e-10	-2.46309	1.1832e-06	cg14793931	3834745	-1429082	3.71	NA	3.94e-07	0.0444		Morris et al
chr19	5263838	5263838	+	8.71191e-10	2.40837e-07	-1.57316	0.00110137	cg14793931	3834745	-1429093	3.71	NA	3.94e-07	0.0444		Morris et al
chr14	57857953	57857953	+	3.80757e-09	9.3692e-07	10.8119	0.0048108	cg24029028	59295237	1437284	-3.49	NA	3.32e-07	0.0444		Morris et al
chr14	57857946	57857946	+	1.37771e-08	2.8113e-06	10.576	0.0173957	cg24029028	59295237	1437291	-3.49	NA	3.32e-07	0.0444		Morris et al
chr14	57857931	57857931	+	1.22368e-09	3.61343e-07	12.1274	0.00154682	cg24029028	59295237	1437306	-3.49	NA	3.32e-07	0.0444		Morris et al
chr2	42990263	42990263	+	4.47443e-11	1.59616e-08	-3.99563	5.66101e-05	cg20319604	44428936	1438673	-3.43	-3.8	0.00162	0.0885	PPM1B	Reppe et al
chr14	104364086	104364086	+	1.97299e-34	8.25332e-31	-6.36198	2.50085e-28	cg08105005	105803303	1439217	1.99	2.1	7.92e-05	0.04	PACS2	Reppe et al
chr7	150798979	150798979	+	8.97965e-12	3.9647e-09	-1.67575	1.13641e-05	cg09832237	152241945	1442966	-3.77	NA	5.58e-08	0.0226		Morris et al
chr1	9243776	9243776	+	3.46766e-09	7.85985e-07	-2.64417	0.00438147	cg14170597	10687618	1443842	3.78	4.4	2.35e-05	0.0316	PEX14	Reppe et al
chr16	24534215	24534215	+	2.63904e-09	6.65139e-07	-3.15476	0.00333492	cg16590552	23084180	-1450035	1.62	1.7	0.00112	0.0857	USP31	Reppe et al
chr7	4211753	4211753	+	4.27409e-17	3.94575e-14	2.20999	5.414e-11	cg10793101	5665002	1453249	2.24	2.4	0.000974	0.0826	RNF216	Reppe et al
chr7	4209137	4209137	+	2.35836e-14	1.5619e-11	-3.59303	2.9864e-08	cg10793101	5665002	1455865	2.24	2.4	0.000974	0.0826	RNF216	Reppe et al
chr19	5293921	5293921	+	1.63131e-08	3.20882e-06	8.93106	0.0205955	cg14793931	3834745	-1459176	3.71	NA	3.94e-07	0.0444		Morris et al
chr11	14521205	14521205	+	2.88325e-09	7.7474e-07	3.74532	0.00364339	cg09749669	15990149	1468944	-4.09	-4.6	0.00102	0.0826	SOX6	Reppe et al
chr19	43411676	43411676	+	2.12399e-13	1.40163e-10	3.48417	2.68915e-07	cg20117260	41937434	-1474242	2.59	4.9	0.000662	0.0826	ATP5SL	Reppe et al
chr19	47991438	47991438	+	7.07009e-09	1.56683e-06	-4.10257	0.00893014	cg22740866	49472646	1481208	1.85	1.9	0.00177	0.0885	GYS1	Reppe et al
chr19	50984281	50984281	+	1.28454e-09	3.40166e-07	-1.21873	0.00162371	cg05253005	49496560	-1487721	-0.35	-16.6	0.0023	0.0971	GYS1	Reppe et al
chr19	50993124	50993124	+	4.91841e-11	1.87192e-08	2.4719	6.22262e-05	cg05253005	49496560	-1496564	-0.35	-16.6	0.0023	0.0971	GYS1	Reppe et al
chr7	150732813	150732813	+	1.70391e-08	3.2854e-06	-2.09744	0.0215115	cg09832237	152241945	1509132	-3.77	NA	5.58e-08	0.0226		Morris et al
chr16	21569394	21569394	+	3.73041e-36	7.08093e-33	6.15031	4.72856e-30	cg01279843	23080567	1511173	1.21	1.3	0.000554	0.0753	USP31	Reppe et al
chr8	21915546	21915546	+	2.32335e-09	5.99363e-07	4.42959	0.00293615	cg26617611	23429264	1513718	1.31	1.3	5.42e-05	0.0378	SLC25A37	Reppe et al
chr3	150238322	150238322	+	1.85096e-10	7.88359e-08	9.02306	0.000234108	cg24054898	148721868	-1516454	-4.61	-5.6	0.00103	0.0826	GYG1	Reppe et al
chr6	29855157	29855157	+	1.72776e-19	2.23504e-16	-16.1626	2.18898e-13	cg07625630	31382118	1526961	1.96	2.1	0.00181	0.0885	MICA	Reppe et al
chr16	28545586	28545586	+	2.98628e-09	7.2556e-07	-1.4418	0.00377353	cg00583733	30075102	1529516	1.39	4.8	0.00211	0.0938	ALDOA	Reppe et al
chr7	4131685	4131685	+	8.31905e-24	1.58399e-20	10.8853	1.05422e-17	cg10793101	5665002	1533317	2.24	2.4	0.000974	0.0826	RNF216	Reppe et al
chr16	24618763	24618763	+	5.31369e-12	2.35591e-09	0.58992	6.72516e-06	cg16590552	23084180	-1534583	1.62	1.7	0.00112	0.0857	USP31	Reppe et al
chr16	24621720	24621720	+	6.63839e-09	1.42987e-06	2.41358	0.00838514	cg16590552	23084180	-1537540	1.62	1.7	0.00112	0.0857	USP31	Reppe et al
chr7	4126083	4126083	+	7.66867e-13	3.82992e-10	-1.76301	9.70796e-07	cg10793101	5665002	1538919	2.24	2.4	0.000974	0.0826	RNF216	Reppe et al
chr15	67356387	67356387	+	9.82511e-11	4.39819e-08	-2.55236	0.000124287	cg09230442	65809997	-1546390	6.21	26.3	0.000351	0.0743	DPP8	Reppe et al
chr15	67357718	67357718	+	2.15841e-15	1.904e-12	0.695077	2.7336e-09	cg09230442	65809997	-1547721	6.21	26.3	0.000351	0.0743	DPP8	Reppe et al
chr7	4106413	4106413	+	2.02642e-08	3.82258e-06	-13.1245	0.0255806	cg10793101	5665002	1558589	2.24	2.4	0.000974	0.0826	RNF216	Reppe et al
chr1	55352578	55352578	+	1.48761e-10	4.93469e-08	3.68793	0.000188162	cg04997235	53790503	-1562075	1.83	2.1	0.00139	0.0884	LRP8	Reppe et al
chr1	55352582	55352582	+	6.77139e-11	2.46184e-08	4.25727	8.56637e-05	cg04997235	53790503	-1562079	1.83	2.1	0.00139	0.0884	LRP8	Reppe et al
chr1	55352584	55352584	+	3.13578e-09	7.2523e-07	3.56162	0.00396236	cg04997235	53790503	-1562081	1.83	2.1	0.00139	0.0884	LRP8	Reppe et al
chr1	55352591	55352591	+	1.52843e-09	3.90228e-07	3.69252	0.00193189	cg04997235	53790503	-1562088	1.83	2.1	0.00139	0.0884	LRP8	Reppe et al
chr1	55352855	55352855	+	1.4966e-08	2.79849e-06	2.07738	0.0188958	cg04997235	53790503	-1562352	1.83	2.1	0.00139	0.0884	LRP8	Reppe et al
chr17	2659300	2659300	+	2.79118e-09	7.24139e-07	1.75794	0.00352711	cg23371655	4225165	1565865	4.29	4.7	0.00101	0.0826	UBE2G1	Reppe et al
chr17	2659284	2659284	+	2.97753e-08	5.64249e-06	1.68356	0.0375777	cg23371655	4225165	1565881	4.29	4.7	0.00101	0.0826	UBE2G1	Reppe et al
chr7	150671841	150671841	+	2.3291e-08	4.28735e-06	0.264429	0.0293989	cg09832237	152241945	1570104	-3.77	NA	5.58e-08	0.0226		Morris et al
chr19	40366236	40366236	+	2.59275e-08	4.75693e-06	3.05586	0.0327246	cg20117260	41937434	1571198	2.59	4.9	0.000662	0.0826	ATP5SL	Reppe et al
chr3	147139184	147139184	+	2.16613e-08	5.0193e-06	11.8228	0.0273432	cg24054898	148721868	1582684	-4.61	-5.6	0.00103	0.0826	GYG1	Reppe et al
chr7	4080102	4080102	+	4.4691e-19	5.13776e-16	14.3825	5.66192e-13	cg10793101	5665002	1584900	2.24	2.4	0.000974	0.0826	RNF216	Reppe et al
chr19	47878858	47878858	+	2.37805e-21	3.97125e-18	-5.38165	3.01322e-15	cg22740866	49472646	1593788	1.85	1.9	0.00177	0.0885	GYS1	Reppe et al
chr8	40691178	40691178	+	2.59637e-09	6.49974e-07	2.20635	0.00328102	cg20370839	42295009	1603831	1.25	1.3	0.00102	0.0826	SLC20A2	Reppe et al
chr19	51109094	51109094	+	4.54559e-12	2.35415e-09	-2.65182	5.75318e-06	cg05253005	49496560	-1612534	-0.35	-16.6	0.0023	0.0971	GYS1	Reppe et al
chr19	5448605	5448605	+	3.98084e-11	1.55625e-08	4.55988	5.03666e-05	cg14793931	3834745	-1613860	3.71	NA	3.94e-07	0.0444		Morris et al
chr17	40221718	40221718	+	1.15827e-09	3.35069e-07	-12.6109	0.00146417	cg14256699	41836026	1614308	3.55	4.4	0.000982	0.0826	SOST	Reppe et al
chr2	65706758	65706758	+	4.11483e-09	8.97292e-07	-7.22722	0.00519882	cg12876517	64089585	-1617173	6.17	6.9	0.00189	0.0885	UGP2	Reppe et al
chr19	5455990	5455990	+	1.72406e-10	5.80561e-08	-0.614772	0.000218062	cg14793931	3834745	-1621245	3.71	NA	3.94e-07	0.0444		Morris et al
chr19	40315699	40315699	+	1.68166e-10	5.68623e-08	-2.82159	0.000212701	cg20117260	41937434	1621735	2.59	4.9	0.000662	0.0826	ATP5SL	Reppe et al
chr19	40315650	40315650	+	3.06335e-09	7.30811e-07	-1.66556	0.00387089	cg20117260	41937434	1621784	2.59	4.9	0.000662	0.0826	ATP5SL	Reppe et al
chr1	12315255	12315255	+	3.31657e-09	7.59315e-07	-4.47118	0.00419066	cg14170597	10687618	-1627637	3.78	4.4	2.35e-05	0.0316	PEX14	Reppe et al
chr2	62457661	62457661	+	8.165e-09	1.61356e-06	1.69268	0.0103124	cg00074365	64088479	1630818	-11.28	-27.8	0.00126	0.0884	UGP2	Reppe et al
chr8	135676891	135676891	+	4.69929e-12	2.12151e-09	5.67651	5.94767e-06	cg02526790	134044590	-1632301	-0.25	NA	1.68e-08	0.0034		Morris et al
chr10	29088588	29088588	+	4.67825e-13	2.1488e-10	-9.59341	5.92262e-07	cg04081651	30722660	1634072	3.69	NA	4.38e-07	0.0444		Morris et al
chr6	29723320	29723320	+	2.9585e-22	5.91464e-19	-4.46827	3.74886e-16	cg07625630	31382118	1658798	1.96	2.1	0.00181	0.0885	MICA	Reppe et al
chr6	29723315	29723315	+	9.67678e-11	3.90467e-08	-2.38181	0.000122411	cg07625630	31382118	1658803	1.96	2.1	0.00181	0.0885	MICA	Reppe et al
chr6	29723301	29723301	+	2.43931e-12	1.24752e-09	-3.31072	3.08759e-06	cg07625630	31382118	1658817	1.96	2.1	0.00181	0.0885	MICA	Reppe et al
chr6	29723279	29723279	+	7.62354e-17	7.28917e-14	-3.07445	9.65654e-11	cg07625630	31382118	1658839	1.96	2.1	0.00181	0.0885	MICA	Reppe et al
chr19	5496893	5496893	+	9.463e-10	2.58976e-07	8.65318	0.00119629	cg14793931	3834745	-1662148	3.71	NA	3.94e-07	0.0444		Morris et al
chr19	51170978	51170978	+	5.19168e-10	1.53966e-07	5.82065	0.000656446	cg05253005	49496560	-1674418	-0.35	-16.6	0.0023	0.0971	GYS1	Reppe et al
chr7	3990298	3990298	+	5.90546e-14	3.49339e-11	2.3545	7.47758e-08	cg10793101	5665002	1674704	2.24	2.4	0.000974	0.0826	RNF216	Reppe et al
chr13	48892164	48892164	+	1.16999e-09	2.97024e-07	-2.55489	0.00147899	cg17948986	50594404	1702240	4.82	5.3	0.000127	0.0536	KCNRG/DLEU2*	Reppe et al
chr15	64103746	64103746	+	2.18299e-16	2.11204e-13	-26.7234	2.76502e-10	cg09230442	65809997	1706251	6.21	26.3	0.000351	0.0743	DPP8	Reppe et al
chr6	34360265	34360265	+	3.76333e-09	1.04101e-06	0.687941	0.00475492	cg23214071	32627784	-1732481	2.1	NA	1.05e-07	0.0426		Morris et al
chr6	29648883	29648883	+	1.85809e-11	8.42509e-09	4.49174	2.35123e-05	cg07625630	31382118	1733235	1.96	2.1	0.00181	0.0885	MICA	Reppe et al
chr6	29648848	29648848	+	3.19763e-09	9.13244e-07	5.70943	0.00404045	cg07625630	31382118	1733270	1.96	2.1	0.00181	0.0885	MICA	Reppe et al
chr6	29648844	29648844	+	3.13416e-09	9.00969e-07	5.14146	0.00396032	cg07625630	31382118	1733274	1.96	2.1	0.00181	0.0885	MICA	Reppe et al
chr6	29648468	29648468	+	3.5989e-11	1.58288e-08	12.3087	4.55351e-05	cg07625630	31382118	1733650	1.96	2.1	0.00181	0.0885	MICA	Reppe et al
chr7	3918066	3918066	+	3.50979e-08	6.05809e-06	11.0491	0.0442896	cg10793101	5665002	1746936	2.24	2.4	0.000974	0.0826	RNF216	Reppe et al
chr17	5972936	5972936	+	2.00604e-08	3.93848e-06	0.828061	0.0253233	cg23371655	4225165	-1747771	4.29	4.7	0.00101	0.0826	UBE2G1	Reppe et al
chr17	5973122	5973122	+	2.42802e-10	8.91796e-08	-1.81529	0.00030707	cg23371655	4225165	-1747957	4.29	4.7	0.00101	0.0826	UBE2G1	Reppe et al
chr19	5623475	5623475	+	2.03161e-08	3.87513e-06	2.28912	0.0256461	cg14793931	3834745	-1788730	3.71	NA	3.94e-07	0.0444		Morris et al
chr19	5623489	5623489	+	4.43299e-09	1.02181e-06	2.53169	0.00560058	cg14793931	3834745	-1788744	3.71	NA	3.94e-07	0.0444		Morris et al
chr2	26392996	26392996	+	5.14123e-59	7.15268e-55	-17.3691	6.51795e-53	cg11906781	28183394	1790398	-14.23	-51.3	0.000459	0.0743	BRE	Reppe et al
chr14	103999170	103999170	+	7.67906e-14	5.35378e-11	2.83581	9.72309e-08	cg08105005	105803303	1804133	1.99	2.1	7.92e-05	0.04	PACS2	Reppe et al
chr7	150435440	150435440	+	2.54871e-11	1.03528e-08	-6.44616	3.22497e-05	cg09832237	152241945	1806505	-3.77	NA	5.58e-08	0.0226		Morris et al
chr3	150544402	150544402	+	6.96053e-12	3.89107e-09	-11.7845	8.80919e-06	cg24054898	148721868	-1822534	-4.61	-5.6	0.00103	0.0826	GYG1	Reppe et al
chr7	73867545	73867545	+	1.17367e-09	3.28036e-07	1.03797	0.00148364	cg04348080	75695661	1828116	2.3	2.5	0.000457	0.0743	MDH2	Reppe et al
chr19	51339119	51339119	+	1.38077e-08	2.7829e-06	2.06264	0.0174343	cg05253005	49496560	-1842559	-0.35	-16.6	0.0023	0.0971	GYS1	Reppe et al
chr19	51341892	51341892	+	1.3788e-08	2.7829e-06	0.939696	0.0174095	cg05253005	49496560	-1845332	-0.35	-16.6	0.0023	0.0971	GYS1	Reppe et al
chr13	93859498	93859498	+	2.87126e-14	1.56197e-11	-0.0812667	3.63582e-08	cg07641807	92001959	-1857539	2.61	41.9	0.00169	0.0885	MIR17HG**	Reppe et al
chr19	5707428	5707428	+	1.3959e-08	2.80649e-06	-1.62943	0.0176252	cg14793931	3834745	-1872683	3.71	NA	3.94e-07	0.0444		Morris et al
chr10	32635200	32635200	+	2.0298e-08	4.14788e-06	0.259125	0.0256232	cg04081651	30722660	-1912540	3.69	NA	4.38e-07	0.0444		Morris et al
chr19	40023123	40023123	+	1.54129e-08	3.05765e-06	-12.8858	0.0194597	cg20117260	41937434	1914311	2.59	4.9	0.000662	0.0826	ATP5SL	Reppe et al
chr19	40023109	40023109	+	2.9079e-08	5.18404e-06	-11.1449	0.0366995	cg20117260	41937434	1914325	2.59	4.9	0.000662	0.0826	ATP5SL	Reppe et al
chr19	40023101	40023101	+	2.6303e-08	4.81505e-06	-11.3426	0.0331984	cg20117260	41937434	1914333	2.59	4.9	0.000662	0.0826	ATP5SL	Reppe et al
chr19	40023094	40023094	+	2.9079e-08	5.18404e-06	-11.1449	0.0366995	cg20117260	41937434	1914340	2.59	4.9	0.000662	0.0826	ATP5SL	Reppe et al
chr19	40023091	40023091	+	2.9079e-08	5.18404e-06	-11.1449	0.0366995	cg20117260	41937434	1914343	2.59	4.9	0.000662	0.0826	ATP5SL	Reppe et al
chr19	51411879	51411879	+	1.53751e-09	4.03243e-07	-2.72355	0.00194337	cg05253005	49496560	-1915319	-0.35	-16.6	0.0023	0.0971	GYS1	Reppe et al
chr1	12608239	12608239	+	4.54795e-09	9.84214e-07	-8.34437	0.00574576	cg14170597	10687618	-1920621	3.78	4.4	2.35e-05	0.0316	PEX14	Reppe et al
chr19	43858396	43858396	+	9.17875e-12	4.24338e-09	-2.44956	1.1616e-05	cg20117260	41937434	-1920962	2.59	4.9	0.000662	0.0826	ATP5SL	Reppe et al
chr19	43858419	43858419	+	3.00785e-22	5.86015e-19	-3.61134	3.81139e-16	cg20117260	41937434	-1920985	2.59	4.9	0.000662	0.0826	ATP5SL	Reppe et al
chr19	43858421	43858421	+	1.6583e-29	4.37727e-26	-3.90751	2.10179e-23	cg20117260	41937434	-1920987	2.59	4.9	0.000662	0.0826	ATP5SL	Reppe et al
chr19	43858434	43858434	+	8.71328e-20	1.22929e-16	-3.2176	1.10395e-13	cg20117260	41937434	-1921000	2.59	4.9	0.000662	0.0826	ATP5SL	Reppe et al
chr19	47543241	47543241	+	3.08448e-18	3.50552e-15	3.59881	3.90749e-12	cg22740866	49472646	1929405	1.85	1.9	0.00177	0.0885	GYS1	Reppe et al
chr1	12639290	12639290	+	1.4641e-18	1.60331e-15	-3.58471	1.8548e-12	cg14170597	10687618	-1951672	3.78	4.4	2.35e-05	0.0316	PEX14	Reppe et al
chr19	5786781	5786781	+	8.82385e-10	2.43111e-07	-4.41477	0.00111552	cg14793931	3834745	-1952036	3.71	NA	3.94e-07	0.0444		Morris et al
chr12	120541569	120541569	+	8.25256e-23	1.48322e-19	-8.56901	1.04575e-16	cg08946014	118583290	-1958279	-3.39	-6.7	0.00018	0.0652	PEBP1	Reppe et al
chr12	120541596	120541596	+	1.72843e-32	5.54729e-29	-8.81235	2.19081e-26	cg08946014	118583290	-1958306	-3.39	-6.7	0.00018	0.0652	PEBP1	Reppe et al
chr12	120541598	120541598	+	8.15275e-10	2.59802e-07	3.76966	0.00103071	cg08946014	118583290	-1958308	-3.39	-6.7	0.00018	0.0652	PEBP1	Reppe et al
chr1	12655475	12655475	+	1.76641e-09	4.351e-07	1.17165	0.00223255	cg14170597	10687618	-1967857	3.78	4.4	2.35e-05	0.0316	PEX14	Reppe et al
chr19	5804639	5804639	+	6.19842e-12	3.05316e-09	-1.70864	7.84481e-06	cg14793931	3834745	-1969894	3.71	NA	3.94e-07	0.0444		Morris et al
chr12	120554183	120554183	+	1.11287e-08	2.51275e-06	0.389353	0.0140532	cg08946014	118583290	-1970893	-3.39	-6.7	0.00018	0.0652	PEBP1	Reppe et al
chr1	51810748	51810748	+	7.79733e-09	1.56448e-06	4.51879	0.00984827	cg04483460	53789964	1979216	1.74	1.8	0.00138	0.0884	LRP8	Reppe et al
chr2	46415883	46415883	+	2.82976e-08	4.64254e-06	-4.24628	0.035714	cg20319604	44428936	-1986947	-3.43	-3.8	0.00162	0.0885	PPM1B	Reppe et al
chr17	43828617	43828617	+	1.21752e-12	7.23632e-10	5.09358	1.54121e-06	cg14256699	41836026	-1992591	3.55	4.4	0.000982	0.0826	SOST	Reppe et al
chr19	5828160	5828160	+	6.39628e-10	1.85601e-07	-3.52349	0.000808709	cg14793931	3834745	-1993415	3.71	NA	3.94e-07	0.0444		Morris et al
chr19	5828163	5828163	+	9.76141e-09	2.0801e-06	-3.40595	0.0123275	cg14793931	3834745	-1993418	3.71	NA	3.94e-07	0.0444		Morris et al
chr19	5828165	5828165	+	6.45911e-10	1.86477e-07	-3.53535	0.000816651	cg14793931	3834745	-1993420	3.71	NA	3.94e-07	0.0444		Morris et al
chr19	5828167	5828167	+	2.90687e-09	6.97547e-07	-4.07838	0.00367323	cg14793931	3834745	-1993422	3.71	NA	3.94e-07	0.0444		Morris et al
chr19	5828173	5828173	+	2.1983e-10	7.22419e-08	-3.9174	0.000278027	cg14793931	3834745	-1993428	3.71	NA	3.94e-07	0.0444		Morris et al
chr19	5829750	5829750	+	3.83901e-09	9.00111e-07	-3.05289	0.00485049	cg14793931	3834745	-1995005	3.71	NA	3.94e-07	0.0444		Morris et al
chr11	13984653	13984653	+	1.7013e-10	6.49956e-08	0.582375	0.000215185	cg09749669	15990149	2005496	-4.09	-4.6	0.00102	0.0826	SOX6	Reppe et al
chr7	7680018	7680018	+	1.71272e-11	7.29761e-09	1.60403	2.16731e-05	cg10793101	5665002	-2015016	2.24	2.4	0.000974	0.0826	RNF216	Reppe et al
chr16	32095463	32095463	+	1.1853e-11	5.0347e-09	-2.63126	1.49999e-05	cg00583733	30075102	-2020361	1.39	4.8	0.00211	0.0938	ALDOA	Reppe et al
chr16	32096217	32096217	+	4.402e-12	1.98061e-09	-3.9902	5.57147e-06	cg00583733	30075102	-2021115	1.39	4.8	0.00211	0.0938	ALDOA	Reppe et al
chr9	108007301	108007301	+	5.2468e-09	9.53259e-07	-0.959233	0.00662823	cg14919562	110045901	2038600	-0.52	-15.7	2.5e-05	0.0316	RAD23B	Reppe et al
chr17	43894548	43894548	+	2.74642e-08	5.27558e-06	7.8346	0.0346628	cg14256699	41836026	-2058522	3.55	4.4	0.000982	0.0826	SOST	Reppe et al
chr3	139654317	139654317	+	6.42402e-10	2.35486e-07	0.526156	0.000812216	cg21593986	141725341	2071024	2.65	2.9	0.000566	0.0753	TFDP2	Reppe et al
chr16	21000074	21000074	+	2.33897e-08	4.30521e-06	-0.485169	0.0295234	cg01279843	23080567	2080493	1.21	1.3	0.000554	0.0753	USP31	Reppe et al
chr2	46525960	46525960	+	3.92658e-13	2.00839e-10	2.50991	4.9711e-07	cg20319604	44428936	-2097024	-3.43	-3.8	0.00162	0.0885	PPM1B	Reppe et al
chr2	46525971	46525971	+	8.71091e-09	1.7069e-06	2.34624	0.0110015	cg20319604	44428936	-2097035	-3.43	-3.8	0.00162	0.0885	PPM1B	Reppe et al
chr2	46525977	46525977	+	9.3984e-10	2.41244e-07	2.98359	0.00118813	cg20319604	44428936	-2097041	-3.43	-3.8	0.00162	0.0885	PPM1B	Reppe et al
chr2	46525979	46525979	+	2.164e-10	6.48845e-08	3.02567	0.000273691	cg20319604	44428936	-2097043	-3.43	-3.8	0.00162	0.0885	PPM1B	Reppe et al
chr2	42328108	42328108	+	1.26813e-15	9.18892e-13	-1.84979	1.60612e-09	cg20319604	44428936	2100828	-3.43	-3.8	0.00162	0.0885	PPM1B	Reppe et al
chr19	39833058	39833058	+	4.80124e-10	1.44973e-07	-0.377747	0.00060709	cg20117260	41937434	2104376	2.59	4.9	0.000662	0.0826	ATP5SL	Reppe et al
chr14	103690398	103690398	+	2.09678e-25	4.67794e-22	-2.26436	2.65726e-19	cg08105005	105803303	2112905	1.99	2.1	7.92e-05	0.04	PACS2	Reppe et al
chr5	8177915	8177915	+	1.76106e-11	7.35698e-09	-8.662	2.22846e-05	cg00123333	10291242	2113327	1.66	1.7	0.000495	0.0743	CMBL	Reppe et al
chr14	103688083	103688083	+	8.32068e-19	9.60182e-16	-4.66117	1.05413e-12	cg08105005	105803303	2115220	1.99	2.1	7.92e-05	0.04	PACS2	Reppe et al
chr7	150110180	150110180	+	1.30614e-22	2.15089e-19	-5.74184	1.6551e-16	cg09832237	152241945	2131765	-3.77	NA	5.58e-08	0.0226		Morris et al
chr19	39798827	39798827	+	1.73914e-09	4.44719e-07	2.26232	0.00219809	cg20117260	41937434	2138607	2.59	4.9	0.000662	0.0826	ATP5SL	Reppe et al
chr17	39693150	39693150	+	9.53688e-09	2.0376e-06	-4.77897	0.0120441	cg14256699	41836026	2142876	3.55	4.4	0.000982	0.0826	SOST	Reppe et al
chr8	21276784	21276784	+	5.54712e-11	1.98954e-08	-3.96235	7.01791e-05	cg26617611	23429264	2152480	1.31	1.3	5.42e-05	0.0378	SLC25A37	Reppe et al
chr19	44100601	44100601	+	1.835e-08	3.54139e-06	0.580826	0.0231654	cg20117260	41937434	-2163167	2.59	4.9	0.000662	0.0826	ATP5SL	Reppe et al
chr19	5999683	5999683	+	5.56486e-12	2.77659e-09	-6.48296	7.04301e-06	cg14793931	3834745	-2164938	3.71	NA	3.94e-07	0.0444		Morris et al
chr2	42237978	42237978	+	4.85128e-09	1.03517e-06	-1.44402	0.00612877	cg20319604	44428936	2190958	-3.43	-3.8	0.00162	0.0885	PPM1B	Reppe et al
chr7	150038448	150038448	+	2.95634e-08	5.23631e-06	1.30933	0.0373104	cg09832237	152241945	2203497	-3.77	NA	5.58e-08	0.0226		Morris et al
chr16	32290159	32290159	+	6.94551e-20	6.80449e-17	-2.9187	8.79988e-14	cg00583733	30075102	-2215057	1.39	4.8	0.00211	0.0938	ALDOA	Reppe et al
chr16	32290168	32290168	+	1.94463e-12	9.0861e-10	-1.82547	2.46152e-06	cg00583733	30075102	-2215066	1.39	4.8	0.00211	0.0938	ALDOA	Reppe et al
chr16	32290177	32290177	+	1.19627e-17	9.68837e-15	-1.75211	1.5154e-11	cg00583733	30075102	-2215075	1.39	4.8	0.00211	0.0938	ALDOA	Reppe et al
chr16	32290182	32290182	+	1.37714e-34	2.53482e-31	-2.34774	1.74559e-28	cg00583733	30075102	-2215080	1.39	4.8	0.00211	0.0938	ALDOA	Reppe et al
chr16	32290204	32290204	+	1.42683e-08	2.78674e-06	-2.47315	0.0180155	cg00583733	30075102	-2215102	1.39	4.8	0.00211	0.0938	ALDOA	Reppe et al
chr16	32290206	32290206	+	5.96538e-13	3.04491e-10	-1.72805	7.55184e-07	cg00583733	30075102	-2215104	1.39	4.8	0.00211	0.0938	ALDOA	Reppe et al
chr17	44060776	44060776	+	2.70219e-10	9.50137e-08	8.74106	0.000341732	cg14256699	41836026	-2224750	3.55	4.4	0.000982	0.0826	SOST	Reppe et al
chr5	133802546	133802546	+	9.59257e-09	2.10915e-06	7.52618	0.0121144	cg24117468	131562848	-2239698	1.46	NA	1.09e-08	0.0034		Morris et al
chr2	25921490	25921490	+	1.87388e-08	3.26694e-06	-25.0306	0.023656	cg11906781	28183394	2261904	-14.23	-51.3	0.000459	0.0743	BRE	Reppe et al
chr17	1958316	1958316	+	6.08517e-09	1.41077e-06	1.53715	0.00768677	cg23371655	4225165	2266849	4.29	4.7	0.00101	0.0826	UBE2G1	Reppe et al
chr17	1958312	1958312	+	5.4028e-09	1.2706e-06	1.35167	0.00682517	cg23371655	4225165	2266853	4.29	4.7	0.00101	0.0826	UBE2G1	Reppe et al
chr17	1958310	1958310	+	2.70312e-10	9.50137e-08	1.36635	0.00034185	cg23371655	4225165	2266855	4.29	4.7	0.00101	0.0826	UBE2G1	Reppe et al
chr1	8420563	8420563	+	3.67663e-29	7.42609e-26	-1.57127	4.65987e-23	cg14170597	10687618	2267055	3.78	4.4	2.35e-05	0.0316	PEX14	Reppe et al
chr17	1944921	1944921	+	4.10669e-28	9.25821e-25	-3.89924	5.20481e-22	cg23371655	4225165	2280244	4.29	4.7	0.00101	0.0826	UBE2G1	Reppe et al
chr17	1944907	1944907	+	3.5342e-16	3.30086e-13	-3.1243	4.4764e-10	cg23371655	4225165	2280258	4.29	4.7	0.00101	0.0826	UBE2G1	Reppe et al
chr17	1944905	1944905	+	6.39442e-20	7.60503e-17	-3.05211	8.10169e-14	cg23371655	4225165	2280260	4.29	4.7	0.00101	0.0826	UBE2G1	Reppe et al
chr17	1944903	1944903	+	2.22101e-10	8.20374e-08	-2.51573	0.000280899	cg23371655	4225165	2280262	4.29	4.7	0.00101	0.0826	UBE2G1	Reppe et al
chr17	1944898	1944898	+	2.8723e-11	1.3493e-08	-2.95935	3.63434e-05	cg23371655	4225165	2280267	4.29	4.7	0.00101	0.0826	UBE2G1	Reppe et al
chr16	32360344	32360344	+	3.46227e-09	8.08856e-07	-2.76101	0.00437468	cg00583733	30075102	-2285242	1.39	4.8	0.00211	0.0938	ALDOA	Reppe et al
chr1	8393871	8393871	+	1.10742e-14	7.34707e-12	10.6015	1.40241e-08	cg14170597	10687618	2293747	3.78	4.4	2.35e-05	0.0316	PEX14	Reppe et al
chr15	68104502	68104502	+	1.35777e-11	7.98488e-09	-2.70749	1.71822e-05	cg09230442	65809997	-2294505	6.21	26.3	0.000351	0.0743	DPP8	Reppe et al
chr1	8390942	8390942	+	2.90426e-08	4.88838e-06	-2.30617	0.0366537	cg14170597	10687618	2296676	3.78	4.4	2.35e-05	0.0316	PEX14	Reppe et al
chr1	8389714	8389714	+	7.8473e-14	4.66178e-11	-3.00123	9.93609e-08	cg14170597	10687618	2297904	3.78	4.4	2.35e-05	0.0316	PEX14	Reppe et al
chr1	8389679	8389679	+	3.67991e-09	8.23823e-07	-1.60103	0.00464957	cg14170597	10687618	2297939	3.78	4.4	2.35e-05	0.0316	PEX14	Reppe et al
chr10	51775976	51775976	+	3.39757e-12	1.37179e-09	-7.73391	4.30034e-06	cg25751172	54074967	2298991	1.66	10.9	0.000817	0.0826	DKK1	Reppe et al
chr10	51775953	51775953	+	4.14235e-20	3.84054e-17	-6.21278	5.24839e-14	cg25751172	54074967	2299014	1.66	10.9	0.000817	0.0826	DKK1	Reppe et al
chr5	133862477	133862477	+	2.46702e-09	6.55307e-07	4.65116	0.00311763	cg24117468	131562848	-2299629	1.46	NA	1.09e-08	0.0034		Morris et al
chr15	68119918	68119918	+	1.18138e-08	2.85746e-06	-1.73057	0.0149181	cg09230442	65809997	-2309921	6.21	26.3	0.000351	0.0743	DPP8	Reppe et al
chr1	8376883	8376883	+	8.36673e-14	4.93808e-11	-3.27227	1.05937e-07	cg14170597	10687618	2310735	3.78	4.4	2.35e-05	0.0316	PEX14	Reppe et al
chr19	47152400	47152400	+	8.15286e-13	5.01604e-10	-2.66016	1.03209e-06	cg22740866	49472646	2320246	1.85	1.9	0.00177	0.0885	GYS1	Reppe et al
chr19	47152173	47152173	+	1.50353e-16	1.35199e-13	-1.48011	1.90442e-10	cg22740866	49472646	2320473	1.85	1.9	0.00177	0.0885	GYS1	Reppe et al
chr19	47152166	47152166	+	5.5895e-18	5.93997e-15	-1.9364	7.08077e-12	cg22740866	49472646	2320480	1.85	1.9	0.00177	0.0885	GYS1	Reppe et al
chr19	47152163	47152163	+	2.67604e-12	1.45983e-09	-2.17047	3.38717e-06	cg22740866	49472646	2320483	1.85	1.9	0.00177	0.0885	GYS1	Reppe et al
chr19	47152161	47152161	+	4.07069e-22	7.08717e-19	-2.77844	5.15813e-16	cg22740866	49472646	2320485	1.85	1.9	0.00177	0.0885	GYS1	Reppe et al
chr19	47152157	47152157	+	3.30486e-10	1.03613e-07	-1.68373	0.000417928	cg22740866	49472646	2320489	1.85	1.9	0.00177	0.0885	GYS1	Reppe et al
chr19	47152151	47152151	+	1.58917e-09	4.11515e-07	-1.55871	0.00200862	cg22740866	49472646	2320495	1.85	1.9	0.00177	0.0885	GYS1	Reppe et al
chr19	47152138	47152138	+	2.13582e-11	8.91684e-09	-1.52193	2.7026e-05	cg22740866	49472646	2320508	1.85	1.9	0.00177	0.0885	GYS1	Reppe et al
chr1	182922045	182922045	+	4.89811e-09	1.05497e-06	1.21636	0.00618791	cg19763210	180600601	-2321444	1.48	1.5	0.00228	0.0971	XPR1	Reppe et al
chr2	61765882	61765882	+	2.68412e-08	4.45615e-06	0.611629	0.033877	cg00074365	64088479	2322597	-11.28	-27.8	0.00126	0.0884	UGP2	Reppe et al
chr17	6558254	6558254	+	3.44862e-18	3.69615e-15	-12.0797	4.36876e-12	cg23371655	4225165	-2333089	4.29	4.7	0.00101	0.0826	UBE2G1	Reppe et al
chr17	6558259	6558259	+	2.87702e-17	2.93898e-14	-11.6556	3.6444e-11	cg23371655	4225165	-2333094	4.29	4.7	0.00101	0.0826	UBE2G1	Reppe et al
chr17	6558286	6558286	+	9.11057e-10	2.75696e-07	-9.46246	0.00115176	cg23371655	4225165	-2333121	4.29	4.7	0.00101	0.0826	UBE2G1	Reppe et al
chr17	6558945	6558945	+	7.94266e-11	3.28657e-08	-7.59771	0.000100479	cg23371655	4225165	-2333780	4.29	4.7	0.00101	0.0826	UBE2G1	Reppe et al
chr17	6558948	6558948	+	2.92915e-09	7.56927e-07	-7.03342	0.00370136	cg23371655	4225165	-2333783	4.29	4.7	0.00101	0.0826	UBE2G1	Reppe et al
chr4	86396686	86396686	+	4.14847e-13	1.73347e-10	-1.14345	5.25197e-07	cg07651189	88753434	2356748	10.33	17.8	0.00247	0.0993	MEPE	Reppe et al
chr9	112403140	112403140	+	9.66998e-12	3.78405e-09	0.5979	1.22377e-05	cg14919562	110045901	-2357239	-0.52	-15.7	2.5e-05	0.0316	RAD23B	Reppe et al
chr9	112403165	112403165	+	1.57369e-09	3.2543e-07	0.956031	0.00198906	cg14919562	110045901	-2357264	-0.52	-15.7	2.5e-05	0.0316	RAD23B	Reppe et al
chr19	6199443	6199443	+	4.81092e-12	2.4759e-09	0.497892	6.08895e-06	cg14793931	3834745	-2364698	3.71	NA	3.94e-07	0.0444		Morris et al
chr16	27709826	27709826	+	1.47019e-13	8.26861e-11	-3.98924	1.86143e-07	cg00583733	30075102	2365276	1.39	4.8	0.00211	0.0938	ALDOA	Reppe et al
chr15	68177225	68177225	+	4.38301e-11	2.14975e-08	-9.05882	5.54537e-05	cg09230442	65809997	-2367228	6.21	26.3	0.000351	0.0743	DPP8	Reppe et al
chr13	53029524	53029524	+	2.45293e-09	5.71887e-07	0.782525	0.00309984	cg17004212	50656130	-2373394	8.82	51.5	0.00182	0.0885	DLEU2	Reppe et al
chr17	1847696	1847696	+	7.65898e-36	2.17709e-32	3.01759	9.70826e-30	cg23371655	4225165	2377469	4.29	4.7	0.00101	0.0826	UBE2G1	Reppe et al
chr19	6221409	6221409	+	1.78086e-09	4.5397e-07	-0.898468	0.00225081	cg14793931	3834745	-2386664	3.71	NA	3.94e-07	0.0444		Morris et al
chr17	6621486	6621486	+	3.77576e-08	6.93407e-06	-1.84039	0.0476432	cg23371655	4225165	-2396321	4.29	4.7	0.00101	0.0826	UBE2G1	Reppe et al
chr17	1822566	1822566	+	1.76677e-09	4.87376e-07	-1.31158	0.002233	cg23371655	4225165	2402599	4.29	4.7	0.00101	0.0826	UBE2G1	Reppe et al
chr14	103396512	103396512	+	1.27513e-08	2.63411e-06	0.653012	0.0161011	cg08105005	105803303	2406791	1.99	2.1	7.92e-05	0.04	PACS2	Reppe et al
chr16	32485706	32485706	+	1.10383e-19	1.04763e-16	-2.35897	1.39852e-13	cg00583733	30075102	-2410604	1.39	4.8	0.00211	0.0938	ALDOA	Reppe et al
chr18	5685009	5685009	+	2.1885e-08	4.14082e-06	4.32191	0.0276254	cg06860460	3266232	-2418777	-2.03	-2.3	0.00235	0.0972	MYL12B	Reppe et al
chr8	136468770	136468770	+	1.39735e-09	3.78501e-07	-3.72659	0.00176626	cg02526790	134044590	-2424180	-0.25	NA	1.68e-08	0.0034		Morris et al
chr19	51930207	51930207	+	1.55467e-09	4.0644e-07	-9.0409	0.00196504	cg05253005	49496560	-2433647	-0.35	-16.6	0.0023	0.0971	GYS1	Reppe et al
chr19	44371143	44371143	+	3.53502e-28	9.0395e-25	-2.37093	4.48029e-22	cg20117260	41937434	-2433709	2.59	4.9	0.000662	0.0826	ATP5SL	Reppe et al
chr19	44371160	44371160	+	1.79509e-20	2.6707e-17	-1.64374	2.27444e-14	cg20117260	41937434	-2433726	2.59	4.9	0.000662	0.0826	ATP5SL	Reppe et al
chr7	3230059	3230059	+	3.16255e-08	5.5213e-06	-11.2219	0.0399109	cg10793101	5665002	2434943	2.24	2.4	0.000974	0.0826	RNF216	Reppe et al
chr7	154690233	154690233	+	4.76719e-11	1.87396e-08	13.3993	6.03134e-05	cg09832237	152241945	-2448288	-3.77	NA	5.58e-08	0.0226		Morris et al
chr7	3208900	3208900	+	1.35195e-11	5.801e-09	-7.53402	1.71086e-05	cg10793101	5665002	2456102	2.24	2.4	0.000974	0.0826	RNF216	Reppe et al
chr17	39373160	39373160	+	4.99909e-10	1.62603e-07	6.29105	0.000632101	cg14256699	41836026	2462866	3.55	4.4	0.000982	0.0826	SOST	Reppe et al
chr17	44337590	44337590	+	2.87168e-22	4.36617e-19	-2.53866	3.63885e-16	cg14256699	41836026	-2501564	3.55	4.4	0.000982	0.0826	SOST	Reppe et al
chr17	44337597	44337597	+	4.01436e-22	5.83227e-19	-2.55748	5.08675e-16	cg14256699	41836026	-2501571	3.55	4.4	0.000982	0.0826	SOST	Reppe et al
chr17	44337604	44337604	+	4.19672e-18	4.42539e-15	-2.3079	5.31642e-12	cg14256699	41836026	-2501578	3.55	4.4	0.000982	0.0826	SOST	Reppe et al
chr17	44337613	44337613	+	7.10562e-19	7.87379e-16	-2.31615	9.00197e-13	cg14256699	41836026	-2501587	3.55	4.4	0.000982	0.0826	SOST	Reppe et al
chr17	44337617	44337617	+	5.94143e-21	7.61648e-18	-2.62991	7.52819e-15	cg14256699	41836026	-2501591	3.55	4.4	0.000982	0.0826	SOST	Reppe et al
chr17	44337622	44337622	+	2.50089e-20	3.08498e-17	-2.63728	3.1687e-14	cg14256699	41836026	-2501596	3.55	4.4	0.000982	0.0826	SOST	Reppe et al
chr7	73183543	73183543	+	3.74712e-08	6.43131e-06	-2.47502	0.0472822	cg04348080	75695661	2512118	2.3	2.5	0.000457	0.0743	MDH2	Reppe et al
chr7	73183242	73183242	+	2.19599e-16	1.78401e-13	-3.68336	2.78148e-10	cg04348080	75695661	2512419	2.3	2.5	0.000457	0.0743	MDH2	Reppe et al
chr13	53174379	53174379	+	1.02894e-11	3.98465e-09	3.67306	1.30215e-05	cg17004212	50656130	-2518249	8.82	51.5	0.00182	0.0885	DLEU2	Reppe et al
chr17	6757474	6757474	+	5.02464e-15	4.26626e-12	4.53171	6.3634e-09	cg23371655	4225165	-2532309	4.29	4.7	0.00101	0.0826	UBE2G1	Reppe et al
chr9	112578943	112578943	+	1.47732e-09	3.10551e-07	-7.81844	0.00186731	cg14919562	110045901	-2533042	-0.52	-15.7	2.5e-05	0.0316	RAD23B	Reppe et al
chr19	39399609	39399609	+	2.00936e-11	8.47537e-09	-5.25731	2.54261e-05	cg20117260	41937434	2537825	2.59	4.9	0.000662	0.0826	ATP5SL	Reppe et al
chr1	183155409	183155409	+	2.77292e-08	4.68717e-06	3.57451	0.0349971	cg19763210	180600601	-2554808	1.48	1.5	0.00228	0.0971	XPR1	Reppe et al
chr19	46915554	46915554	+	3.39851e-08	5.89181e-06	-4.45917	0.0428865	cg22740866	49472646	2557092	1.85	1.9	0.00177	0.0885	GYS1	Reppe et al
chr2	66653237	66653237	+	5.7646e-09	1.19344e-06	6.06061	0.00728204	cg12876517	64089585	-2563652	6.17	6.9	0.00189	0.0885	UGP2	Reppe et al
chr17	1656809	1656809	+	7.00341e-10	2.18688e-07	-9.4701	0.000885442	cg23371655	4225165	2568356	4.29	4.7	0.00101	0.0826	UBE2G1	Reppe et al
chr17	1656309	1656309	+	3.54179e-11	1.63068e-08	-2.682	4.48127e-05	cg23371655	4225165	2568856	4.29	4.7	0.00101	0.0826	UBE2G1	Reppe et al
chr17	6797294	6797294	+	1.17916e-13	8.28943e-11	-7.80511	1.49298e-07	cg23371655	4225165	-2572129	4.29	4.7	0.00101	0.0826	UBE2G1	Reppe et al
chr17	6797304	6797304	+	1.51494e-12	8.84323e-10	-6.90717	1.91766e-06	cg23371655	4225165	-2572139	4.29	4.7	0.00101	0.0826	UBE2G1	Reppe et al
chr17	6797532	6797532	+	8.36895e-10	2.55676e-07	-7.04244	0.00105803	cg23371655	4225165	-2572367	4.29	4.7	0.00101	0.0826	UBE2G1	Reppe et al
chr17	6797554	6797554	+	3.82064e-13	2.47314e-10	-7.79753	4.83699e-07	cg23371655	4225165	-2572389	4.29	4.7	0.00101	0.0826	UBE2G1	Reppe et al
chr17	6797581	6797581	+	6.69187e-12	3.47225e-09	-6.1922	8.4692e-06	cg23371655	4225165	-2572416	4.29	4.7	0.00101	0.0826	UBE2G1	Reppe et al
chr17	6797724	6797724	+	2.75971e-08	5.27558e-06	-7.7207	0.0348304	cg23371655	4225165	-2572559	4.29	4.7	0.00101	0.0826	UBE2G1	Reppe et al
chr10	51497533	51497533	+	1.34905e-25	1.87613e-22	22.5868	1.70967e-19	cg25751172	54074967	2577434	1.66	10.9	0.000817	0.0826	DKK1	Reppe et al
chr16	32662225	32662225	+	3.14891e-09	7.53912e-07	-2.27222	0.00397893	cg00583733	30075102	-2587123	1.39	4.8	0.00211	0.0938	ALDOA	Reppe et al
chr16	32662235	32662235	+	1.13134e-14	7.31052e-12	-2.33757	1.4327e-08	cg00583733	30075102	-2587133	1.39	4.8	0.00211	0.0938	ALDOA	Reppe et al
chr16	27476548	27476548	+	1.45078e-10	4.95069e-08	-2.65321	0.000183505	cg00583733	30075102	2598554	1.39	4.8	0.00211	0.0938	ALDOA	Reppe et al
chr7	154862882	154862882	+	1.4734e-08	2.92424e-06	4.01494	0.018603	cg09832237	152241945	-2620937	-3.77	NA	5.58e-08	0.0226		Morris et al
chr7	154862919	154862919	+	1.17912e-10	4.38071e-08	6.46373	0.000149151	cg09832237	152241945	-2620974	-3.77	NA	5.58e-08	0.0226		Morris et al
chr2	25551227	25551227	+	3.10864e-19	3.08919e-16	-3.88036	3.93839e-13	cg11906781	28183394	2632167	-14.23	-51.3	0.000459	0.0743	BRE	Reppe et al
chr7	3026512	3026512	+	1.53774e-29	4.07365e-26	4.33002	1.94899e-23	cg10793101	5665002	2638490	2.24	2.4	0.000974	0.0826	RNF216	Reppe et al
chr7	3020282	3020282	+	4.26435e-09	1.01495e-06	2.70522	0.00538764	cg10793101	5665002	2644720	2.24	2.4	0.000974	0.0826	RNF216	Reppe et al
chr7	154899588	154899588	+	2.83903e-09	7.14801e-07	3.2744	0.00358754	cg09832237	152241945	-2657643	-3.77	NA	5.58e-08	0.0226		Morris et al
chr8	131370280	131370280	+	3.16277e-09	7.61516e-07	2.49744	0.00399643	cg02526790	134044590	2674310	-0.25	NA	1.68e-08	0.0034		Morris et al
chr8	131370275	131370275	+	3.88672e-09	9.10532e-07	2.4871	0.00491073	cg02526790	134044590	2674315	-0.25	NA	1.68e-08	0.0034		Morris et al
chr8	131370255	131370255	+	2.09698e-09	5.50801e-07	3.15378	0.00265018	cg02526790	134044590	2674335	-0.25	NA	1.68e-08	0.0034		Morris et al
chr7	73020274	73020274	+	1.55912e-08	3.06442e-06	-3.33739	0.0196847	cg04348080	75695661	2675387	2.3	2.5	0.000457	0.0743	MDH2	Reppe et al
chr15	68497727	68497727	+	2.47875e-09	7.50948e-07	2.28068	0.00313245	cg09230442	65809997	-2687730	6.21	26.3	0.000351	0.0743	DPP8	Reppe et al
chr15	68497730	68497730	+	3.74816e-08	7.75286e-06	2.74473	0.0472952	cg09230442	65809997	-2687733	6.21	26.3	0.000351	0.0743	DPP8	Reppe et al
chr10	28031901	28031901	+	1.88548e-08	3.86876e-06	1.38264	0.0238024	cg04081651	30722660	2690759	3.69	NA	4.38e-07	0.0444		Morris et al
chr5	134263455	134263455	+	3.19796e-11	1.27789e-08	-0.894172	4.04633e-05	cg24117468	131562848	-2700607	1.46	NA	1.09e-08	0.0034		Morris et al
chr7	2963266	2963266	+	1.01668e-08	2.17354e-06	-4.98926	0.0128392	cg10793101	5665002	2701736	2.24	2.4	0.000974	0.0826	RNF216	Reppe et al
chr7	2953040	2953040	+	2.82078e-09	7.13152e-07	-1.74494	0.00356448	cg10793101	5665002	2711962	2.24	2.4	0.000974	0.0826	RNF216	Reppe et al
chr19	39202183	39202183	+	2.38114e-10	7.70134e-08	-7.20368	0.000301144	cg20117260	41937434	2735251	2.59	4.9	0.000662	0.0826	ATP5SL	Reppe et al
chr17	1479012	1479012	+	2.33627e-09	6.28434e-07	-1.05931	0.00295247	cg23371655	4225165	2746153	4.29	4.7	0.00101	0.0826	UBE2G1	Reppe et al
chr16	32822604	32822604	+	1.19603e-09	3.41072e-07	-15.4008	0.00151188	cg00583733	30075102	-2747502	1.39	4.8	0.00211	0.0938	ALDOA	Reppe et al
chr16	27326088	27326088	+	3.40428e-11	1.32551e-08	-2.91719	4.30732e-05	cg00583733	30075102	2749014	1.39	4.8	0.00211	0.0938	ALDOA	Reppe et al
chr7	149484788	149484788	+	2.45977e-08	4.47922e-06	6.01518	0.0310473	cg09832237	152241945	2757157	-3.77	NA	5.58e-08	0.0226		Morris et al
chr15	68570496	68570496	+	7.48207e-10	2.55006e-07	0.63103	0.000945938	cg09230442	65809997	-2760499	6.21	26.3	0.000351	0.0743	DPP8	Reppe et al
chr7	149462641	149462641	+	1.08569e-20	1.40746e-17	3.82714	1.37562e-14	cg09832237	152241945	2779304	-3.77	NA	5.58e-08	0.0226		Morris et al
chr7	149462524	149462524	+	3.85259e-26	8.38349e-23	11.9734	4.88256e-20	cg09832237	152241945	2779421	-3.77	NA	5.58e-08	0.0226		Morris et al
chr2	47210516	47210516	+	9.84543e-09	1.88669e-06	2.24989	0.0124336	cg20319604	44428936	-2781580	-3.43	-3.8	0.00162	0.0885	PPM1B	Reppe et al
chr16	32857625	32857625	+	4.05952e-13	2.12569e-10	-0.541466	5.13938e-07	cg00583733	30075102	-2782523	1.39	4.8	0.00211	0.0938	ALDOA	Reppe et al
chr16	32857670	32857670	+	7.18577e-25	8.9076e-22	-2.3647	9.10641e-19	cg00583733	30075102	-2782568	1.39	4.8	0.00211	0.0938	ALDOA	Reppe et al
chr16	32857951	32857951	+	1.28459e-14	8.12789e-12	-3.90834	1.62676e-08	cg00583733	30075102	-2782849	1.39	4.8	0.00211	0.0938	ALDOA	Reppe et al
chr16	32857967	32857967	+	2.02738e-09	5.40112e-07	-1.86732	0.00256224	cg00583733	30075102	-2782865	1.39	4.8	0.00211	0.0938	ALDOA	Reppe et al
chr16	32857973	32857973	+	9.21437e-15	6.01819e-12	-0.509863	1.1669e-08	cg00583733	30075102	-2782871	1.39	4.8	0.00211	0.0938	ALDOA	Reppe et al
chr16	32857987	32857987	+	2.59222e-11	1.03589e-08	-0.967966	3.28001e-05	cg00583733	30075102	-2782885	1.39	4.8	0.00211	0.0938	ALDOA	Reppe et al
chr16	32857990	32857990	+	7.54585e-28	1.17524e-24	-3.72273	9.56356e-22	cg00583733	30075102	-2782888	1.39	4.8	0.00211	0.0938	ALDOA	Reppe et al
chr16	32857992	32857992	+	4.04269e-24	4.63316e-21	-3.21722	5.12307e-18	cg00583733	30075102	-2782890	1.39	4.8	0.00211	0.0938	ALDOA	Reppe et al
chr16	32857995	32857995	+	6.07533e-27	8.78625e-24	-2.98386	7.69968e-21	cg00583733	30075102	-2782893	1.39	4.8	0.00211	0.0938	ALDOA	Reppe et al
chr16	32858171	32858171	+	1.97998e-09	5.29809e-07	0.491543	0.00250236	cg00583733	30075102	-2783069	1.39	4.8	0.00211	0.0938	ALDOA	Reppe et al
chr16	32858184	32858184	+	1.31746e-11	5.55721e-09	-0.736825	1.66721e-05	cg00583733	30075102	-2783082	1.39	4.8	0.00211	0.0938	ALDOA	Reppe et al
chr16	32858190	32858190	+	1.15307e-09	3.30371e-07	-2.01476	0.0014576	cg00583733	30075102	-2783088	1.39	4.8	0.00211	0.0938	ALDOA	Reppe et al
chr17	39049790	39049790	+	5.20763e-25	1.03172e-21	-4.64292	6.59959e-19	cg14256699	41836026	2786236	3.55	4.4	0.000982	0.0826	SOST	Reppe et al
chr19	39140204	39140204	+	5.29091e-13	3.33034e-10	4.90611	6.69813e-07	cg20117260	41937434	2797230	2.59	4.9	0.000662	0.0826	ATP5SL	Reppe et al
chr14	102994074	102994074	+	5.228e-14	3.80339e-11	10.0784	6.61982e-08	cg08105005	105803303	2809229	1.99	2.1	7.92e-05	0.04	PACS2	Reppe et al
chr14	102994069	102994069	+	1.28391e-12	7.2824e-10	7.58518	1.62523e-06	cg08105005	105803303	2809234	1.99	2.1	7.92e-05	0.04	PACS2	Reppe et al
chr11	19238235	19238235	+	1.45396e-15	1.31698e-12	7.21881	1.84146e-09	cg17284609	16424673	-2813562	-7.13	-8.6	0.00195	0.0895	SOX6	Reppe et al
chr2	47252299	47252299	+	2.82997e-26	7.29104e-23	11.3325	3.58655e-20	cg20319604	44428936	-2823363	-3.43	-3.8	0.00162	0.0885	PPM1B	Reppe et al
chr17	1395636	1395636	+	8.78351e-09	1.89522e-06	-2.54879	0.0110931	cg23371655	4225165	2829529	4.29	4.7	0.00101	0.0826	UBE2G1	Reppe et al
chr17	1395628	1395628	+	3.25266e-10	1.12515e-07	-3.24839	0.00041133	cg23371655	4225165	2829537	4.29	4.7	0.00101	0.0826	UBE2G1	Reppe et al
chr1	7857974	7857974	+	1.45898e-10	4.85825e-08	6.36382	0.000184542	cg14170597	10687618	2829644	3.78	4.4	2.35e-05	0.0316	PEX14	Reppe et al
chr19	39100594	39100594	+	2.64992e-08	4.82936e-06	-1.16802	0.0334458	cg20117260	41937434	2836840	2.59	4.9	0.000662	0.0826	ATP5SL	Reppe et al
chr14	102961942	102961942	+	1.10473e-08	2.36986e-06	-2.55327	0.0139505	cg08105005	105803303	2841361	1.99	2.1	7.92e-05	0.04	PACS2	Reppe et al
chr10	33574834	33574834	+	2.57133e-43	9.19536e-40	3.98641	3.25956e-37	cg04081651	30722660	-2852174	3.69	NA	4.38e-07	0.0444		Morris et al
chr15	68663881	68663881	+	1.90987e-10	7.95579e-08	-6.94641	0.000241558	cg09230442	65809997	-2853884	6.21	26.3	0.000351	0.0743	DPP8	Reppe et al
chr6	28522126	28522126	+	2.05344e-08	4.43583e-06	-3.46601	0.0259214	cg07625630	31382118	2859992	1.96	2.1	0.00181	0.0885	MICA	Reppe et al
chr19	39055929	39055929	+	3.85245e-10	1.19409e-07	-1.06881	0.000487153	cg20117260	41937434	2881505	2.59	4.9	0.000662	0.0826	ATP5SL	Reppe et al
chr19	39055926	39055926	+	2.86561e-09	6.89668e-07	-0.864446	0.00362111	cg20117260	41937434	2881508	2.59	4.9	0.000662	0.0826	ATP5SL	Reppe et al
chr19	39055922	39055922	+	2.96951e-11	1.21495e-08	-1.35381	3.75732e-05	cg20117260	41937434	2881512	2.59	4.9	0.000662	0.0826	ATP5SL	Reppe et al
chr7	2769246	2769246	+	2.46843e-08	4.47922e-06	-2.06594	0.0311565	cg10793101	5665002	2895756	2.24	2.4	0.000974	0.0826	RNF216	Reppe et al
chr10	33625389	33625389	+	3.10358e-08	6.02183e-06	3.6131	0.0391672	cg04081651	30722660	-2902729	3.69	NA	4.38e-07	0.0444		Morris et al
chr10	33625391	33625391	+	1.59061e-14	8.84833e-12	5.39836	2.01426e-08	cg04081651	30722660	-2902731	3.69	NA	4.38e-07	0.0444		Morris et al
chr10	33625396	33625396	+	3.86853e-12	1.53714e-09	5.59306	4.89633e-06	cg04081651	30722660	-2902736	3.69	NA	4.38e-07	0.0444		Morris et al
chr7	155151527	155151527	+	3.18129e-09	7.94407e-07	5.59477	0.00401981	cg09832237	152241945	-2909582	-3.77	NA	5.58e-08	0.0226		Morris et al
chr17	7155387	7155387	+	3.48302e-08	6.52475e-06	2.11133	0.0439522	cg23371655	4225165	-2930222	4.29	4.7	0.00101	0.0826	UBE2G1	Reppe et al
chr17	7155389	7155389	+	2.75359e-10	9.627e-08	2.78751	0.00034823	cg23371655	4225165	-2930224	4.29	4.7	0.00101	0.0826	UBE2G1	Reppe et al
chr17	7155399	7155399	+	2.65703e-10	9.44086e-08	3.09337	0.000336023	cg23371655	4225165	-2930234	4.29	4.7	0.00101	0.0826	UBE2G1	Reppe et al
chr7	155174326	155174326	+	2.02506e-11	8.50939e-09	3.63461	2.56247e-05	cg09832237	152241945	-2932381	-3.77	NA	5.58e-08	0.0226		Morris et al
chr17	7165367	7165367	+	1.04467e-09	3.07653e-07	-2.19796	0.00132062	cg23371655	4225165	-2940202	4.29	4.7	0.00101	0.0826	UBE2G1	Reppe et al
chr17	7165389	7165389	+	3.04982e-19	3.4378e-16	-5.1798	3.86388e-13	cg23371655	4225165	-2940224	4.29	4.7	0.00101	0.0826	UBE2G1	Reppe et al
chr8	26372484	26372484	+	1.02337e-09	2.88002e-07	5.805	0.00129369	cg26617611	23429264	-2943220	1.31	1.3	5.42e-05	0.0378	SLC25A37	Reppe et al
chr8	26372503	26372503	+	1.54916e-08	2.99731e-06	6.04148	0.019559	cg26617611	23429264	-2943239	1.31	1.3	5.42e-05	0.0378	SLC25A37	Reppe et al
chr7	72748201	72748201	+	3.09844e-10	1.04882e-07	-2.39088	0.00039183	cg04348080	75695661	2947460	2.3	2.5	0.000457	0.0743	MDH2	Reppe et al
chr18	306237	306237	+	1.15948e-09	3.48572e-07	-1.8158	0.0014657	cg06860460	3266232	2959995	-2.03	-2.3	0.00235	0.0972	MYL12B	Reppe et al
chr16	33039720	33039720	+	1.13033e-08	2.28859e-06	-1.37547	0.0142737	cg00583733	30075102	-2964618	1.39	4.8	0.00211	0.0938	ALDOA	Reppe et al
chr1	50815933	50815933	+	1.70649e-10	5.51977e-08	-2.75924	0.000215841	cg04483460	53789964	2974031	1.74	1.8	0.00138	0.0884	LRP8	Reppe et al
chr19	44915603	44915603	+	1.73093e-26	4.04681e-23	-8.11059	2.19369e-20	cg20117260	41937434	-2978169	2.59	4.9	0.000662	0.0826	ATP5SL	Reppe et al
chr19	38956839	38956839	+	1.69565e-17	1.71299e-14	12.0988	2.14796e-11	cg20117260	41937434	2980595	2.59	4.9	0.000662	0.0826	ATP5SL	Reppe et al
chr3	138739434	138739434	+	3.27576e-11	1.64604e-08	7.82398	4.14475e-05	cg21593986	141725341	2985907	2.65	2.9	0.000566	0.0753	TFDP2	Reppe et al
chr19	46476628	46476628	+	3.20859e-11	1.29976e-08	-0.780971	4.05976e-05	cg22740866	49472646	2996018	1.85	1.9	0.00177	0.0885	GYS1	Reppe et al
chr12	115583800	115583800	+	1.66044e-17	1.73505e-14	4.32475	2.10337e-11	cg08946014	118583290	2999490	-3.39	-6.7	0.00018	0.0652	PEBP1	Reppe et al
chr8	131023442	131023442	+	1.70021e-10	5.6249e-08	16.2626	0.000215047	cg02526790	134044590	3021148	-0.25	NA	1.68e-08	0.0034		Morris et al
chr6	35655944	35655944	+	4.05687e-11	1.76664e-08	0.38618	5.13282e-05	cg23214071	32627784	-3028160	2.1	NA	1.05e-07	0.0426		Morris et al
chr17	1191964	1191964	+	4.65318e-09	1.14367e-06	-3.00679	0.00587864	cg23371655	4225165	3033201	4.29	4.7	0.00101	0.0826	UBE2G1	Reppe et al
chr14	62331131	62331131	+	7.62289e-09	1.68941e-06	-1.15016	0.00962806	cg24029028	59295237	-3035894	-3.49	NA	3.32e-07	0.0444		Morris et al
chr12	121622562	121622562	+	2.01828e-33	6.97584e-30	-11.5631	2.55823e-27	cg08946014	118583290	-3039272	-3.39	-6.7	0.00018	0.0652	PEBP1	Reppe et al
chr17	1175527	1175527	+	2.35501e-09	6.28434e-07	-1.71231	0.00297614	cg23371655	4225165	3049638	4.29	4.7	0.00101	0.0826	UBE2G1	Reppe et al
chr18	208998	208998	+	7.4047e-14	7.63559e-11	-10.3333	9.37574e-08	cg06860460	3266232	3057234	-2.03	-2.3	0.00235	0.0972	MYL12B	Reppe et al
chr17	44896587	44896587	+	6.29859e-11	2.65672e-08	1.82107	7.96838e-05	cg14256699	41836026	-3060561	3.55	4.4	0.000982	0.0826	SOST	Reppe et al
chr17	44896617	44896617	+	1.29782e-10	5.14237e-08	1.23274	0.000164161	cg14256699	41836026	-3060591	3.55	4.4	0.000982	0.0826	SOST	Reppe et al
chr19	38876729	38876729	+	2.04097e-08	3.88392e-06	-2.70277	0.0257641	cg20117260	41937434	3060705	2.59	4.9	0.000662	0.0826	ATP5SL	Reppe et al
chr3	138656357	138656357	+	3.09522e-08	6.68711e-06	4.91283	0.0390619	cg21593986	141725341	3068984	2.65	2.9	0.000566	0.0753	TFDP2	Reppe et al
chr16	27005062	27005062	+	8.53437e-13	4.21453e-10	-6.44148	1.08038e-06	cg00583733	30075102	3070040	1.39	4.8	0.00211	0.0938	ALDOA	Reppe et al
chr3	138655277	138655277	+	1.29929e-09	4.24134e-07	0.999603	0.00164235	cg21593986	141725341	3070064	2.65	2.9	0.000566	0.0753	TFDP2	Reppe et al
chr3	138655275	138655275	+	2.44789e-13	1.85548e-10	1.39203	3.09918e-07	cg21593986	141725341	3070066	2.65	2.9	0.000566	0.0753	TFDP2	Reppe et al
chr3	138655267	138655267	+	2.27388e-11	1.19637e-08	1.11682	2.87726e-05	cg21593986	141725341	3070074	2.65	2.9	0.000566	0.0753	TFDP2	Reppe et al
chr3	138655261	138655261	+	3.88717e-13	2.89734e-10	1.26743	4.9212e-07	cg21593986	141725341	3070080	2.65	2.9	0.000566	0.0753	TFDP2	Reppe et al
chr3	138655258	138655258	+	2.59366e-10	1.074e-07	1.1919	0.000328013	cg21593986	141725341	3070083	2.65	2.9	0.000566	0.0753	TFDP2	Reppe et al
chr3	138655254	138655254	+	4.31557e-17	4.9487e-14	1.36755	5.46654e-11	cg21593986	141725341	3070087	2.65	2.9	0.000566	0.0753	TFDP2	Reppe et al
chr19	6919988	6919988	+	2.11278e-11	8.86586e-09	-7.32266	2.67345e-05	cg14793931	3834745	-3085243	3.71	NA	3.94e-07	0.0444		Morris et al
chr3	138639616	138639616	+	8.92552e-09	2.36191e-06	3.84685	0.0112724	cg21593986	141725341	3085725	2.65	2.9	0.000566	0.0753	TFDP2	Reppe et al
chr2	25097146	25097146	+	2.45555e-09	5.80996e-07	-6.12162	0.00310314	cg11906781	28183394	3086248	-14.23	-51.3	0.000459	0.0743	BRE	Reppe et al
chr2	25097119	25097119	+	7.963e-09	1.58717e-06	-5.96938	0.0100574	cg11906781	28183394	3086275	-14.23	-51.3	0.000459	0.0743	BRE	Reppe et al
chr17	7318397	7318397	+	5.89958e-10	1.87235e-07	1.03308	0.000745926	cg23371655	4225165	-3093232	4.29	4.7	0.00101	0.0826	UBE2G1	Reppe et al
chr10	50977288	50977288	+	2.55524e-09	6.56049e-07	-5.9313	0.00322907	cg25751172	54074967	3097679	1.66	10.9	0.000817	0.0826	DKK1	Reppe et al
chr17	1126066	1126066	+	4.7315e-09	1.14995e-06	3.05255	0.00597752	cg23371655	4225165	3099099	4.29	4.7	0.00101	0.0826	UBE2G1	Reppe et al
chr7	155359012	155359012	+	7.58591e-10	2.26572e-07	-7.43718	0.000959063	cg09832237	152241945	-3117067	-3.77	NA	5.58e-08	0.0226		Morris et al
chr19	38817364	38817364	+	8.41698e-12	3.98118e-09	-1.14856	1.06522e-05	cg20117260	41937434	3120070	2.59	4.9	0.000662	0.0826	ATP5SL	Reppe et al
chr8	26555429	26555429	+	7.0166e-09	1.46906e-06	-1.80777	0.00886259	cg26617611	23429264	-3126165	1.31	1.3	5.42e-05	0.0378	SLC25A37	Reppe et al
chr7	2537556	2537556	+	2.65934e-12	1.25607e-09	-2.30579	3.36605e-06	cg10793101	5665002	3127446	2.24	2.4	0.000974	0.0826	RNF216	Reppe et al
chr7	2537532	2537532	+	1.6703e-18	1.81734e-15	-3.45499	2.11601e-12	cg10793101	5665002	3127470	2.24	2.4	0.000974	0.0826	RNF216	Reppe et al
chr2	25054954	25054954	+	3.48085e-13	1.82056e-10	6.49658	4.40684e-07	cg11906781	28183394	3128440	-14.23	-51.3	0.000459	0.0743	BRE	Reppe et al
chr17	1092369	1092369	+	3.80909e-10	1.29704e-07	2.57147	0.000481671	cg23371655	4225165	3132796	4.29	4.7	0.00101	0.0826	UBE2G1	Reppe et al
chr7	155386972	155386972	+	1.17849e-08	2.49254e-06	-5.02449	0.0148816	cg09832237	152241945	-3145027	-3.77	NA	5.58e-08	0.0226		Morris et al
chr5	7141962	7141962	+	2.55209e-08	4.88656e-06	3.2496	0.0322119	cg00123333	10291242	3149280	1.66	1.7	0.000495	0.0743	CMBL	Reppe et al
chr1	7513951	7513951	+	3.41556e-09	7.78059e-07	2.05228	0.00431568	cg14170597	10687618	3173667	3.78	4.4	2.35e-05	0.0316	PEX14	Reppe et al
chr19	46289059	46289059	+	3.3415e-12	1.76579e-09	-3.96678	4.22938e-06	cg22740866	49472646	3183587	1.85	1.9	0.00177	0.0885	GYS1	Reppe et al
chr18	73316	73316	+	4.32382e-11	1.98162e-08	-3.39127	5.47048e-05	cg06860460	3266232	3192916	-2.03	-2.3	0.00235	0.0972	MYL12B	Reppe et al
chr18	73189	73189	+	1.47245e-08	3.09871e-06	-3.77045	0.0185911	cg06860460	3266232	3193043	-2.03	-2.3	0.00235	0.0972	MYL12B	Reppe et al
chr19	46274453	46274453	+	3.02776e-49	1.37642e-45	-5.72813	3.83835e-43	cg22740866	49472646	3198193	1.85	1.9	0.00177	0.0885	GYS1	Reppe et al
chr17	1026971	1026971	+	9.26552e-09	1.99264e-06	-4.16623	0.0117016	cg23371655	4225165	3198194	4.29	4.7	0.00101	0.0826	UBE2G1	Reppe et al
chr19	46274428	46274428	+	1.76704e-08	3.42639e-06	-2.40788	0.022308	cg22740866	49472646	3198218	1.85	1.9	0.00177	0.0885	GYS1	Reppe et al
chr19	46274188	46274188	+	3.04874e-10	9.63214e-08	3.32557	0.000385548	cg22740866	49472646	3198458	1.85	1.9	0.00177	0.0885	GYS1	Reppe et al
chr19	46272235	46272235	+	3.58535e-08	6.12489e-06	1.90771	0.0452423	cg22740866	49472646	3200411	1.85	1.9	0.00177	0.0885	GYS1	Reppe et al
chr19	38717240	38717240	+	2.86653e-18	3.3037e-15	-13.4101	3.63139e-12	cg20117260	41937434	3220194	2.59	4.9	0.000662	0.0826	ATP5SL	Reppe et al
chr19	7056554	7056554	+	1.60124e-13	1.07399e-10	-2.86996	2.02735e-07	cg14793931	3834745	-3221809	3.71	NA	3.94e-07	0.0444		Morris et al
chr6	35889002	35889002	+	9.08135e-10	3.09628e-07	6.08479	0.00114806	cg23214071	32627784	-3261218	2.1	NA	1.05e-07	0.0426		Morris et al
chr6	35889013	35889013	+	3.52711e-10	1.26123e-07	5.74799	0.000446026	cg23214071	32627784	-3261229	2.1	NA	1.05e-07	0.0426		Morris et al
chr6	35889033	35889033	+	7.81493e-13	4.35089e-10	6.02189	9.89311e-07	cg23214071	32627784	-3261249	2.1	NA	1.05e-07	0.0426		Morris et al
chr19	46195929	46195929	+	2.64132e-08	4.82442e-06	4.86258	0.0333373	cg22740866	49472646	3276717	1.85	1.9	0.00177	0.0885	GYS1	Reppe et al
chr7	148936732	148936732	+	3.42608e-14	2.11116e-11	0.62083	4.33832e-08	cg09832237	152241945	3305213	-3.77	NA	5.58e-08	0.0226		Morris et al
chr17	38519697	38519697	+	3.51604e-08	6.55674e-06	0.891978	0.0443684	cg14256699	41836026	3316329	3.55	4.4	0.000982	0.0826	SOST	Reppe et al
chr19	38621013	38621013	+	2.49698e-09	6.12426e-07	-1.00456	0.00315548	cg20117260	41937434	3316421	2.59	4.9	0.000662	0.0826	ATP5SL	Reppe et al
chr2	47748096	47748096	+	1.41141e-08	2.57692e-06	0.257497	0.0178209	cg20319604	44428936	-3319160	-3.43	-3.8	0.00162	0.0885	PPM1B	Reppe et al
chr2	60743686	60743686	+	2.9144e-08	4.77016e-06	-25.0179	0.0367816	cg00074365	64088479	3344793	-11.28	-27.8	0.00126	0.0884	UGP2	Reppe et al
chr7	2286811	2286811	+	2.68324e-19	3.26979e-16	1.87461	3.39947e-13	cg10793101	5665002	3378191	2.24	2.4	0.000974	0.0826	RNF216	Reppe et al
chr17	840984	840984	+	8.14703e-74	4.43866e-70	17.0366	1.0329e-67	cg23371655	4225165	3384181	4.29	4.7	0.00101	0.0826	UBE2G1	Reppe et al
chr3	138327617	138327617	+	3.65448e-08	7.60158e-06	2.55447	0.046114	cg21593986	141725341	3397724	2.65	2.9	0.000566	0.0753	TFDP2	Reppe et al
chr13	88600159	88600159	+	1.0221e-12	4.76591e-10	7.89132	1.29385e-06	cg07641807	92001959	3401800	2.61	41.9	0.00169	0.0885	MIR17HG**	Reppe et al
chr15	69221500	69221500	+	6.80742e-09	1.83938e-06	-1.26978	0.00859849	cg09230442	65809997	-3411503	6.21	26.3	0.000351	0.0743	DPP8	Reppe et al
chr1	184021185	184021185	+	8.6113e-10	2.3244e-07	18.2996	0.00108866	cg19763210	180600601	-3420584	1.48	1.5	0.00228	0.0971	XPR1	Reppe et al
chr7	2232878	2232878	+	1.90838e-14	1.27777e-11	-1.88047	2.41662e-08	cg10793101	5665002	3432124	2.24	2.4	0.000974	0.0826	RNF216	Reppe et al
chr10	50603686	50603686	+	2.32233e-08	4.65076e-06	14.6134	0.0293135	cg25751172	54074967	3471281	1.66	10.9	0.000817	0.0826	DKK1	Reppe et al
chr19	45996311	45996311	+	4.52888e-10	1.37766e-07	2.47547	0.000572662	cg22740866	49472646	3476335	1.85	1.9	0.00177	0.0885	GYS1	Reppe et al
chr19	45996306	45996306	+	3.24901e-11	1.30966e-08	2.83146	4.1109e-05	cg22740866	49472646	3476340	1.85	1.9	0.00177	0.0885	GYS1	Reppe et al
chr17	744824	744824	+	2.10553e-83	1.25142e-79	30.2673	2.66949e-77	cg23371655	4225165	3480341	4.29	4.7	0.00101	0.0826	UBE2G1	Reppe et al
chr17	744788	744788	+	9.65582e-20	1.12729e-16	-27.6526	1.22337e-13	cg23371655	4225165	3480377	4.29	4.7	0.00101	0.0826	UBE2G1	Reppe et al
chr17	744753	744753	+	1.13909e-26	2.40232e-23	-5.85554	1.44364e-20	cg23371655	4225165	3480412	4.29	4.7	0.00101	0.0826	UBE2G1	Reppe et al
chr16	26578691	26578691	+	3.09969e-09	7.50115e-07	-1.52743	0.00391679	cg16590552	23084180	-3494511	1.62	1.7	0.00112	0.0857	USP31	Reppe et al
chr16	33570015	33570015	+	2.20192e-09	5.78991e-07	-0.574092	0.00278275	cg00583733	30075102	-3494913	1.39	4.8	0.00211	0.0938	ALDOA	Reppe et al
chr16	33573165	33573165	+	2.05609e-15	1.50469e-12	-3.52384	2.60402e-09	cg00583733	30075102	-3498063	1.39	4.8	0.00211	0.0938	ALDOA	Reppe et al
chr16	33573167	33573167	+	1.73034e-23	1.91096e-20	-2.25259	2.19271e-17	cg00583733	30075102	-3498065	1.39	4.8	0.00211	0.0938	ALDOA	Reppe et al
chr16	33573358	33573358	+	2.69845e-11	1.07129e-08	-0.205115	3.4144e-05	cg00583733	30075102	-3498256	1.39	4.8	0.00211	0.0938	ALDOA	Reppe et al
chr16	33573376	33573376	+	6.81268e-09	1.45708e-06	-0.672508	0.00860512	cg00583733	30075102	-3498274	1.39	4.8	0.00211	0.0938	ALDOA	Reppe et al
chr16	33573385	33573385	+	2.88785e-08	5.20509e-06	-0.0308976	0.0364467	cg00583733	30075102	-3498283	1.39	4.8	0.00211	0.0938	ALDOA	Reppe et al
chr19	52995991	52995991	+	2.95054e-10	9.39442e-08	-2.08044	0.000373132	cg05253005	49496560	-3499431	-0.35	-16.6	0.0023	0.0971	GYS1	Reppe et al
chr19	52996432	52996432	+	1.18815e-12	7.04521e-10	-2.48891	1.50404e-06	cg05253005	49496560	-3499872	-0.35	-16.6	0.0023	0.0971	GYS1	Reppe et al
chr7	2149947	2149947	+	4.72236e-11	1.86839e-08	-1.72218	5.97464e-05	cg10793101	5665002	3515055	2.24	2.4	0.000974	0.0826	RNF216	Reppe et al
chr15	69325293	69325293	+	1.93955e-09	5.93592e-07	-9.4095	0.00245128	cg09230442	65809997	-3515296	6.21	26.3	0.000351	0.0743	DPP8	Reppe et al
chr5	135082127	135082127	+	1.46463e-18	1.49566e-15	-5.98798	1.85547e-12	cg24117468	131562848	-3519279	1.46	NA	1.09e-08	0.0034		Morris et al
chr6	27862211	27862211	+	1.16305e-09	3.82064e-07	1.66552	0.00147021	cg07625630	31382118	3519907	1.96	2.1	0.00181	0.0885	MICA	Reppe et al
chr2	31719473	31719473	+	5.92632e-31	2.06123e-27	-8.96286	7.51141e-25	cg11906781	28183394	-3536079	-14.23	-51.3	0.000459	0.0743	BRE	Reppe et al
chr7	2124371	2124371	+	2.86373e-08	5.10194e-06	-4.93425	0.0361424	cg10793101	5665002	3540631	2.24	2.4	0.000974	0.0826	RNF216	Reppe et al
chr7	2121066	2121066	+	5.69137e-37	2.03985e-33	-3.86199	7.21426e-31	cg10793101	5665002	3543936	2.24	2.4	0.000974	0.0826	RNF216	Reppe et al
chr19	45488133	45488133	+	5.40987e-20	7.90499e-17	11.8726	6.85432e-14	cg20117260	41937434	-3550699	2.59	4.9	0.000662	0.0826	ATP5SL	Reppe et al
chr17	655092	655092	+	2.62443e-09	6.91858e-07	0.719514	0.00331645	cg23371655	4225165	3570073	4.29	4.7	0.00101	0.0826	UBE2G1	Reppe et al
chr3	138153071	138153071	+	4.51294e-11	2.19376e-08	-3.16922	5.70972e-05	cg21593986	141725341	3572270	2.65	2.9	0.000566	0.0753	TFDP2	Reppe et al
chr5	6713800	6713800	+	7.00435e-09	1.62563e-06	-0.702574	0.00884713	cg00123333	10291242	3577442	1.66	1.7	0.000495	0.0743	CMBL	Reppe et al
chr5	6713798	6713798	+	5.03008e-12	2.26617e-09	-0.954688	6.36629e-06	cg00123333	10291242	3577444	1.66	1.7	0.000495	0.0743	CMBL	Reppe et al
chr5	6713773	6713773	+	5.80889e-10	1.80364e-07	-2.18775	0.000734462	cg00123333	10291242	3577469	1.66	1.7	0.000495	0.0743	CMBL	Reppe et al
chr5	135161419	135161419	+	1.1056e-16	9.07249e-14	-6.8045	1.40041e-10	cg24117468	131562848	-3598571	1.46	NA	1.09e-08	0.0034		Morris et al
chr19	7436516	7436516	+	1.10595e-09	2.98673e-07	-15.1931	0.00139806	cg14793931	3834745	-3601771	3.71	NA	3.94e-07	0.0444		Morris et al
chr17	581194	581194	+	1.71262e-12	9.79398e-10	9.28688	2.16786e-06	cg23371655	4225165	3643971	4.29	4.7	0.00101	0.0826	UBE2G1	Reppe et al
chr12	122231459	122231459	+	5.50428e-10	1.81852e-07	0.418502	0.000695957	cg08946014	118583290	-3648169	-3.39	-6.7	0.00018	0.0652	PEBP1	Reppe et al
chr12	122232036	122232036	+	4.69602e-09	1.20573e-06	0.95286	0.00593273	cg08946014	118583290	-3648746	-3.39	-6.7	0.00018	0.0652	PEBP1	Reppe et al
chr8	38645372	38645372	+	2.87909e-08	5.17752e-06	1.74588	0.0363362	cg20370839	42295009	3649637	1.25	1.3	0.00102	0.0826	SLC20A2	Reppe et al
chr8	38645345	38645345	+	2.89224e-08	5.17968e-06	1.07212	0.0365021	cg20370839	42295009	3649664	1.25	1.3	0.00102	0.0826	SLC20A2	Reppe et al
chr18	6920183	6920183	+	4.532e-10	1.55777e-07	-2.72593	0.000573056	cg06860460	3266232	-3653951	-2.03	-2.3	0.00235	0.0972	MYL12B	Reppe et al
chr7	155897872	155897872	+	4.6319e-14	2.82221e-11	14.9906	5.86509e-08	cg09832237	152241945	-3655927	-3.77	NA	5.58e-08	0.0226		Morris et al
chr8	38614589	38614589	+	2.15933e-08	4.05127e-06	4.74995	0.0272575	cg20370839	42295009	3680420	1.25	1.3	0.00102	0.0826	SLC20A2	Reppe et al
chr12	122264647	122264647	+	6.71838e-35	3.01871e-31	1.24892	8.51587e-29	cg08946014	118583290	-3681357	-3.39	-6.7	0.00018	0.0652	PEBP1	Reppe et al
chr7	1979740	1979740	+	5.32388e-09	1.2381e-06	16.1454	0.00672554	cg10793101	5665002	3685262	2.24	2.4	0.000974	0.0826	RNF216	Reppe et al
chr1	6999819	6999819	+	2.20859e-11	8.96168e-09	4.29048	2.79467e-05	cg14170597	10687618	3687799	3.78	4.4	2.35e-05	0.0316	PEX14	Reppe et al
chr19	7532577	7532577	+	3.93434e-08	6.59154e-06	-3.71059	0.0496426	cg14793931	3834745	-3697832	3.71	NA	3.94e-07	0.0444		Morris et al
chr19	7533043	7533043	+	1.68409e-08	3.28893e-06	-8.84292	0.0212615	cg14793931	3834745	-3698298	3.71	NA	3.94e-07	0.0444		Morris et al
chr7	1958932	1958932	+	2.0807e-17	1.98088e-14	-5.37876	2.6357e-11	cg10793101	5665002	3706070	2.24	2.4	0.000974	0.0826	RNF216	Reppe et al
chr7	1955237	1955237	+	4.71345e-17	4.23136e-14	2.5965	5.97053e-11	cg10793101	5665002	3709765	2.24	2.4	0.000974	0.0826	RNF216	Reppe et al
chr7	1955079	1955079	+	3.23425e-09	8.01067e-07	-0.99991	0.0040867	cg10793101	5665002	3709923	2.24	2.4	0.000974	0.0826	RNF216	Reppe et al
chr19	45648269	45648269	+	1.07977e-09	2.93539e-07	-1.48308	0.00136497	cg20117260	41937434	-3710835	2.59	4.9	0.000662	0.0826	ATP5SL	Reppe et al
chr7	1951237	1951237	+	4.05675e-54	3.5311e-50	-12.9871	5.14297e-48	cg10793101	5665002	3713765	2.24	2.4	0.000974	0.0826	RNF216	Reppe et al
chr19	7549386	7549386	+	1.49446e-18	1.79388e-15	-14.0872	1.89326e-12	cg14793931	3834745	-3714641	3.71	NA	3.94e-07	0.0444		Morris et al
chr7	1948948	1948948	+	3.89753e-09	9.4834e-07	5.77915	0.00492438	cg10793101	5665002	3716054	2.24	2.4	0.000974	0.0826	RNF216	Reppe et al
chr19	7566164	7566164	+	7.93392e-09	1.7344e-06	0.465503	0.0100207	cg14793931	3834745	-3731419	3.71	NA	3.94e-07	0.0444		Morris et al
chr19	7566170	7566170	+	2.98927e-08	5.28307e-06	1.46522	0.0377257	cg14793931	3834745	-3731425	3.71	NA	3.94e-07	0.0444		Morris et al
chr14	102068638	102068638	+	2.53122e-08	4.75886e-06	-1.36287	0.0319485	cg08105005	105803303	3734665	1.99	2.1	7.92e-05	0.04	PACS2	Reppe et al
chr17	7967573	7967573	+	7.27636e-09	1.63476e-06	-1.46637	0.00919056	cg23371655	4225165	-3742408	4.29	4.7	0.00101	0.0826	UBE2G1	Reppe et al
chr9	113800236	113800236	+	4.45168e-10	1.05324e-07	2.23128	0.000562902	cg14919562	110045901	-3754335	-0.52	-15.7	2.5e-05	0.0316	RAD23B	Reppe et al
chr9	113800244	113800244	+	4.39134e-11	1.40499e-08	1.9298	5.55591e-05	cg14919562	110045901	-3754343	-0.52	-15.7	2.5e-05	0.0316	RAD23B	Reppe et al
chr9	113800277	113800277	+	2.10739e-08	3.24867e-06	1.64785	0.0266022	cg14919562	110045901	-3754376	-0.52	-15.7	2.5e-05	0.0316	RAD23B	Reppe et al
chr7	1907008	1907008	+	3.21472e-13	1.67412e-10	-5.57108	4.06994e-07	cg10793101	5665002	3757994	2.24	2.4	0.000974	0.0826	RNF216	Reppe et al
chr7	1892530	1892530	+	1.50312e-09	4.08861e-07	-0.7413	0.00189991	cg10793101	5665002	3772472	2.24	2.4	0.000974	0.0826	RNF216	Reppe et al
chr7	1890925	1890925	+	8.33404e-12	3.73376e-09	-6.03755	1.05473e-05	cg10793101	5665002	3774077	2.24	2.4	0.000974	0.0826	RNF216	Reppe et al
chr14	102026994	102026994	+	3.86726e-11	1.79748e-08	-0.691741	4.89298e-05	cg08105005	105803303	3776309	1.99	2.1	7.92e-05	0.04	PACS2	Reppe et al
chr7	1885376	1885376	+	3.90668e-09	9.4834e-07	-3.61699	0.00493594	cg10793101	5665002	3779626	2.24	2.4	0.000974	0.0826	RNF216	Reppe et al
chr7	1855522	1855522	+	1.33513e-08	2.71164e-06	-1.47059	0.0168583	cg10793101	5665002	3809480	2.24	2.4	0.000974	0.0826	RNF216	Reppe et al
chr17	8046067	8046067	+	8.60764e-10	2.61746e-07	-3.28338	0.0010882	cg23371655	4225165	-3820902	4.29	4.7	0.00101	0.0826	UBE2G1	Reppe et al
chr19	7663230	7663230	+	8.02017e-12	3.86044e-09	-1.32946	1.01501e-05	cg14793931	3834745	-3828485	3.71	NA	3.94e-07	0.0444		Morris et al
chr5	6449337	6449337	+	2.28587e-08	4.46994e-06	2.89474	0.0288536	cg00123333	10291242	3841905	1.66	1.7	0.000495	0.0743	CMBL	Reppe et al
chr12	114739154	114739154	+	3.37946e-08	6.57345e-06	-7.27658	0.0426464	cg08946014	118583290	3844136	-3.39	-6.7	0.00018	0.0652	PEBP1	Reppe et al
chr5	6446463	6446463	+	3.73776e-27	7.8074e-24	-5.74186	4.73714e-21	cg00123333	10291242	3844779	1.66	1.7	0.000495	0.0743	CMBL	Reppe et al
chr18	7117680	7117680	+	3.93744e-09	1.01505e-06	1.55043	0.00497479	cg06860460	3266232	-3851448	-2.03	-2.3	0.00235	0.0972	MYL12B	Reppe et al
chr16	33936362	33936362	+	2.6703e-09	6.70236e-07	7.99744	0.00337441	cg00583733	30075102	-3861260	1.39	4.8	0.00211	0.0938	ALDOA	Reppe et al
chr16	19216214	19216214	+	1.79782e-13	9.92741e-11	-1.42836	2.27622e-07	cg01279843	23080567	3864353	1.21	1.3	0.000554	0.0753	USP31	Reppe et al
chr7	1787842	1787842	+	2.12795e-18	2.27466e-15	-7.82779	2.69576e-12	cg10793101	5665002	3877160	2.24	2.4	0.000974	0.0826	RNF216	Reppe et al
chr16	33953237	33953237	+	0	0	-8.48813	0	cg00583733	30075102	-3878135	1.39	4.8	0.00211	0.0938	ALDOA	Reppe et al
chr16	33953239	33953239	+	1.77431e-79	1.19748e-75	1.95744	2.24953e-73	cg00583733	30075102	-3878137	1.39	4.8	0.00211	0.0938	ALDOA	Reppe et al
chr16	33953246	33953246	+	1.12624e-281	1.71023e-277	-7.20309	1.42797e-275	cg00583733	30075102	-3878144	1.39	4.8	0.00211	0.0938	ALDOA	Reppe et al
chr16	33956927	33956927	+	6.3538e-09	1.38826e-06	0.0343135	0.00802586	cg00583733	30075102	-3881825	1.39	4.8	0.00211	0.0938	ALDOA	Reppe et al
chr16	33956950	33956950	+	7.74089e-09	1.63261e-06	0.207738	0.00977704	cg00583733	30075102	-3881848	1.39	4.8	0.00211	0.0938	ALDOA	Reppe et al
chr16	33957130	33957130	+	1.96915e-294	3.98694e-290	-3.75229	2.4967e-288	cg00583733	30075102	-3882028	1.39	4.8	0.00211	0.0938	ALDOA	Reppe et al
chr16	33957137	33957137	+	1.1832e-300	3.59346e-296	-4.55547	1.5002e-294	cg00583733	30075102	-3882035	1.39	4.8	0.00211	0.0938	ALDOA	Reppe et al
chr16	33961703	33961703	+	3.42857e-39	7.71315e-36	34.1398	4.34606e-33	cg00583733	30075102	-3886601	1.39	4.8	0.00211	0.0938	ALDOA	Reppe et al
chr16	33963206	33963206	+	2.50375e-09	6.44409e-07	-14.7123	0.00316402	cg00583733	30075102	-3888104	1.39	4.8	0.00211	0.0938	ALDOA	Reppe et al
chr16	33963622	33963622	+	1.74648e-08	3.3151e-06	1.65039	0.0220485	cg00583733	30075102	-3888520	1.39	4.8	0.00211	0.0938	ALDOA	Reppe et al
chr16	33963973	33963973	+	2.13138e-73	1.17693e-69	-3.60415	2.70222e-67	cg00583733	30075102	-3888871	1.39	4.8	0.00211	0.0938	ALDOA	Reppe et al
chr16	33964014	33964014	+	1.32471e-97	1.00581e-93	-4.36625	1.67956e-91	cg00583733	30075102	-3888912	1.39	4.8	0.00211	0.0938	ALDOA	Reppe et al
chr7	1775961	1775961	+	7.38011e-37	2.49816e-33	3.39199	9.35485e-31	cg10793101	5665002	3889041	2.24	2.4	0.000974	0.0826	RNF216	Reppe et al
chr16	33964553	33964553	+	1.08748e-08	2.2166e-06	-2.15825	0.0137328	cg00583733	30075102	-3889451	1.39	4.8	0.00211	0.0938	ALDOA	Reppe et al
chr16	33965584	33965584	+	1.24691e-09	3.50641e-07	2.07721	0.00157616	cg00583733	30075102	-3890482	1.39	4.8	0.00211	0.0938	ALDOA	Reppe et al
chr16	33965822	33965822	+	1.69049e-21	1.77038e-18	2.69599	2.14203e-15	cg00583733	30075102	-3890720	1.39	4.8	0.00211	0.0938	ALDOA	Reppe et al
chr17	45726768	45726768	+	9.57864e-10	2.84653e-07	-4.7255	0.00121091	cg14256699	41836026	-3890742	3.55	4.4	0.000982	0.0826	SOST	Reppe et al
chr16	33965847	33965847	+	9.33514e-11	3.31595e-08	-8.6948	0.00011809	cg00583733	30075102	-3890745	1.39	4.8	0.00211	0.0938	ALDOA	Reppe et al
chr17	45726779	45726779	+	9.94978e-10	2.94344e-07	-4.3374	0.00125781	cg14256699	41836026	-3890753	3.55	4.4	0.000982	0.0826	SOST	Reppe et al
chr17	45726783	45726783	+	6.68161e-11	2.80021e-08	-5.01142	8.45284e-05	cg14256699	41836026	-3890757	3.55	4.4	0.000982	0.0826	SOST	Reppe et al
chr2	48339987	48339987	+	5.14074e-09	1.09025e-06	3.66976	0.00649432	cg20319604	44428936	-3911051	-3.43	-3.8	0.00162	0.0885	PPM1B	Reppe et al
chr19	7756235	7756235	+	1.56694e-24	3.56166e-21	-1.78929	1.98573e-18	cg14793931	3834745	-3921490	3.71	NA	3.94e-07	0.0444		Morris et al
chr17	8152585	8152585	+	1.8814e-09	5.14657e-07	0.358944	0.00237782	cg23371655	4225165	-3927420	4.29	4.7	0.00101	0.0826	UBE2G1	Reppe et al
chr17	8152592	8152592	+	2.49959e-10	9.02867e-08	0.825536	0.000316118	cg23371655	4225165	-3927427	4.29	4.7	0.00101	0.0826	UBE2G1	Reppe et al
chr5	14218868	14218868	+	4.31486e-21	6.00857e-18	-14.0681	5.46726e-15	cg00123333	10291242	-3927626	1.66	1.7	0.000495	0.0743	CMBL	Reppe et al
chr7	1733779	1733779	+	1.43867e-10	5.18685e-08	-2.34622	0.000181973	cg10793101	5665002	3931223	2.24	2.4	0.000974	0.0826	RNF216	Reppe et al
chr15	69745086	69745086	+	1.91709e-08	4.38918e-06	2.56174	0.0242011	cg09230442	65809997	-3935089	6.21	26.3	0.000351	0.0743	DPP8	Reppe et al
chr14	101864614	101864614	+	1.39183e-16	1.25886e-13	-6.60058	1.76294e-10	cg08105005	105803303	3938689	1.99	2.1	7.92e-05	0.04	PACS2	Reppe et al
chr5	6349484	6349484	+	3.8005e-23	5.82154e-20	5.77064	4.816e-17	cg00123333	10291242	3941758	1.66	1.7	0.000495	0.0743	CMBL	Reppe et al
chr1	184595460	184595460	+	2.61858e-10	8.00921e-08	-3.67531	0.000331163	cg19763210	180600601	-3994859	1.48	1.5	0.00228	0.0971	XPR1	Reppe et al
chr17	37824971	37824971	+	2.64582e-09	6.94697e-07	-7.48475	0.00334348	cg14256699	41836026	4011055	3.55	4.4	0.000982	0.0826	SOST	Reppe et al
chr17	37824968	37824968	+	2.42933e-08	4.72695e-06	-6.89322	0.0306633	cg14256699	41836026	4011058	3.55	4.4	0.000982	0.0826	SOST	Reppe et al
chr17	37824953	37824953	+	3.31009e-09	8.42054e-07	-6.70281	0.00418247	cg14256699	41836026	4011073	3.55	4.4	0.000982	0.0826	SOST	Reppe et al
chr17	185012	185012	+	3.03985e-19	3.4378e-16	-4.59479	3.85125e-13	cg23371655	4225165	4040153	4.29	4.7	0.00101	0.0826	UBE2G1	Reppe et al
chr7	156285053	156285053	+	9.57509e-19	1.06074e-15	1.83382	1.21304e-12	cg09832237	152241945	-4043108	-3.77	NA	5.58e-08	0.0226		Morris et al
chr17	181254	181254	+	4.07082e-10	1.36909e-07	6.83248	0.000514758	cg23371655	4225165	4043911	4.29	4.7	0.00101	0.0826	UBE2G1	Reppe et al
chr1	6640293	6640293	+	2.21882e-08	3.87087e-06	4.05645	0.0280078	cg14170597	10687618	4047325	3.78	4.4	2.35e-05	0.0316	PEX14	Reppe et al
chr1	6640279	6640279	+	1.58412e-08	2.901e-06	4.03778	0.0199999	cg14170597	10687618	4047339	3.78	4.4	2.35e-05	0.0316	PEX14	Reppe et al
chr17	173852	173852	+	9.26422e-17	8.90704e-14	-5.80792	1.17346e-10	cg23371655	4225165	4051313	4.29	4.7	0.00101	0.0826	UBE2G1	Reppe et al
chr17	37782686	37782686	+	3.21034e-21	4.19773e-18	-3.83777	4.06776e-15	cg14256699	41836026	4053340	3.55	4.4	0.000982	0.0826	SOST	Reppe et al
chr7	1610221	1610221	+	4.92199e-12	2.27194e-09	0.255719	6.22952e-06	cg10793101	5665002	4054781	2.24	2.4	0.000974	0.0826	RNF216	Reppe et al
chr17	8280010	8280010	+	1.81077e-08	3.57659e-06	4.16043	0.0228597	cg23371655	4225165	-4054845	4.29	4.7	0.00101	0.0826	UBE2G1	Reppe et al
chr7	1601380	1601380	+	4.59826e-10	1.46686e-07	-2.15092	0.000581431	cg10793101	5665002	4063622	2.24	2.4	0.000974	0.0826	RNF216	Reppe et al
chr17	156797	156797	+	2.89827e-18	3.15807e-15	-2.16493	3.6716e-12	cg23371655	4225165	4068368	4.29	4.7	0.00101	0.0826	UBE2G1	Reppe et al
chr17	149666	149666	+	8.09035e-46	3.11137e-42	-5.28437	1.0256e-39	cg23371655	4225165	4075499	4.29	4.7	0.00101	0.0826	UBE2G1	Reppe et al
chr19	37861868	37861868	+	4.30023e-10	1.3179e-07	0.205848	0.000543757	cg20117260	41937434	4075566	2.59	4.9	0.000662	0.0826	ATP5SL	Reppe et al
chr6	36709514	36709514	+	3.44367e-20	5.2228e-17	3.73481	4.36318e-14	cg23214071	32627784	-4081730	2.1	NA	1.05e-07	0.0426		Morris et al
chr14	101713736	101713736	+	2.35512e-18	2.54241e-15	1.69617	2.98354e-12	cg08105005	105803303	4089567	1.99	2.1	7.92e-05	0.04	PACS2	Reppe et al
chr18	7362050	7362050	+	3.21905e-15	4.42589e-12	-9.04574	4.07682e-09	cg06860460	3266232	-4095818	-2.03	-2.3	0.00235	0.0972	MYL12B	Reppe et al
chr18	7362057	7362057	+	1.28165e-22	3.30404e-19	-10.3767	1.62407e-16	cg06860460	3266232	-4095825	-2.03	-2.3	0.00235	0.0972	MYL12B	Reppe et al
chr7	148142908	148142908	+	9.01957e-11	3.47823e-08	-1.10742	0.000114099	cg09832237	152241945	4099037	-3.77	NA	5.58e-08	0.0226		Morris et al
chr19	7934686	7934686	+	1.18894e-10	4.12242e-08	9.93066	0.000150393	cg14793931	3834745	-4099941	3.71	NA	3.94e-07	0.0444		Morris et al
chr5	127462736	127462736	+	9.37926e-17	7.83653e-14	-1.58479	1.18803e-10	cg24117468	131562848	4100112	1.46	NA	1.09e-08	0.0034		Morris et al
chr19	7968941	7968941	+	3.3759e-08	5.86504e-06	4.00127	0.0426015	cg14793931	3834745	-4134196	3.71	NA	3.94e-07	0.0444		Morris et al
chr19	7969901	7969901	+	5.49007e-175	2.24621e-170	4.93517	6.96087e-169	cg14793931	3834745	-4135156	3.71	NA	3.94e-07	0.0444		Morris et al
chr7	1526791	1526791	+	9.03217e-18	8.87626e-15	-1.47319	1.14417e-11	cg10793101	5665002	4138211	2.24	2.4	0.000974	0.0826	RNF216	Reppe et al
chr19	37797475	37797475	+	2.59405e-11	1.07205e-08	-2.19302	3.28232e-05	cg20117260	41937434	4139959	2.59	4.9	0.000662	0.0826	ATP5SL	Reppe et al
chr19	37797461	37797461	+	1.97586e-10	6.54577e-08	-2.54976	0.000249902	cg20117260	41937434	4139973	2.59	4.9	0.000662	0.0826	ATP5SL	Reppe et al
chr1	6546528	6546528	+	4.25474e-09	9.36367e-07	0.576717	0.00537551	cg14170597	10687618	4141090	3.78	4.4	2.35e-05	0.0316	PEX14	Reppe et al
chr6	27239749	27239749	+	6.34951e-10	2.23414e-07	-5.44361	0.000802797	cg07625630	31382118	4142369	1.96	2.1	0.00181	0.0885	MICA	Reppe et al
chr7	156400116	156400116	+	3.80899e-18	3.93358e-15	-2.72172	4.82527e-12	cg09832237	152241945	-4158171	-3.77	NA	5.58e-08	0.0226		Morris et al
chr7	156400118	156400118	+	1.88033e-08	3.59e-06	1.92234	0.0237373	cg09832237	152241945	-4158173	-3.77	NA	5.58e-08	0.0226		Morris et al
chr7	156400132	156400132	+	2.05244e-10	7.14598e-08	-1.84273	0.000259585	cg09832237	152241945	-4158187	-3.77	NA	5.58e-08	0.0226		Morris et al
chr7	156400158	156400158	+	8.66504e-12	3.85372e-09	-3.20173	1.09661e-05	cg09832237	152241945	-4158213	-3.77	NA	5.58e-08	0.0226		Morris et al
chr5	14456071	14456071	+	4.55598e-32	1.39575e-28	-3.88843	5.77471e-26	cg00123333	10291242	-4164829	1.66	1.7	0.000495	0.0743	CMBL	Reppe et al
chr1	6521715	6521715	+	1.47091e-08	2.75655e-06	-1.79096	0.0185716	cg14170597	10687618	4165903	3.78	4.4	2.35e-05	0.0316	PEX14	Reppe et al
chr17	32446	32446	+	1.15932e-10	4.64996e-08	-6.34073	0.000146646	cg23371655	4225165	4192719	4.29	4.7	0.00101	0.0826	UBE2G1	Reppe et al
chr19	37742827	37742827	+	6.34748e-10	1.84841e-07	3.53559	0.000802541	cg20117260	41937434	4194607	2.59	4.9	0.000662	0.0826	ATP5SL	Reppe et al
chr19	37742797	37742797	+	1.85806e-10	6.18053e-08	3.03769	0.000235006	cg20117260	41937434	4194637	2.59	4.9	0.000662	0.0826	ATP5SL	Reppe et al
chr9	114245873	114245873	+	3.04647e-10	7.67218e-08	-2.2895	0.00038526	cg14919562	110045901	-4199972	-0.52	-15.7	2.5e-05	0.0316	RAD23B	Reppe et al
chr9	114245896	114245896	+	4.74736e-09	8.65609e-07	0.708114	0.00599755	cg14919562	110045901	-4199995	-0.52	-15.7	2.5e-05	0.0316	RAD23B	Reppe et al
chr2	68290174	68290174	+	3.06597e-13	1.65329e-10	2.96124	3.88165e-07	cg12876517	64089585	-4200589	6.17	6.9	0.00189	0.0885	UGP2	Reppe et al
chr2	68290184	68290184	+	2.1837e-08	3.75996e-06	2.43181	0.0275648	cg12876517	64089585	-4200599	6.17	6.9	0.00189	0.0885	UGP2	Reppe et al
chr7	1461066	1461066	+	8.51025e-14	4.84606e-11	9.13467	1.07754e-07	cg10793101	5665002	4203936	2.24	2.4	0.000974	0.0826	RNF216	Reppe et al
chr10	26506090	26506090	+	1.29214e-08	2.85436e-06	4.95335	0.0163158	cg04081651	30722660	4216570	3.69	NA	4.38e-07	0.0444		Morris et al
chr14	101583077	101583077	+	1.36129e-12	7.59262e-10	-7.6092	1.72318e-06	cg08105005	105803303	4220226	1.99	2.1	7.92e-05	0.04	PACS2	Reppe et al
chr1	6464942	6464942	+	1.60265e-09	4.05758e-07	-9.16342	0.00202565	cg14170597	10687618	4222676	3.78	4.4	2.35e-05	0.0316	PEX14	Reppe et al
chr1	6464940	6464940	+	1.50686e-10	4.98037e-08	-9.49915	0.000190596	cg14170597	10687618	4222678	3.78	4.4	2.35e-05	0.0316	PEX14	Reppe et al
chr1	6464930	6464930	+	3.59912e-09	8.09726e-07	-9.05163	0.00454752	cg14170597	10687618	4222688	3.78	4.4	2.35e-05	0.0316	PEX14	Reppe et al
chr1	6464914	6464914	+	4.96963e-10	1.41155e-07	-9.25094	0.000628377	cg14170597	10687618	4222704	3.78	4.4	2.35e-05	0.0316	PEX14	Reppe et al
chr14	101578339	101578339	+	3.53861e-14	2.69137e-11	-2.08636	4.48081e-08	cg08105005	105803303	4224964	1.99	2.1	7.92e-05	0.04	PACS2	Reppe et al
chr14	101578313	101578313	+	8.11244e-11	3.43651e-08	-0.572689	0.000102626	cg08105005	105803303	4224990	1.99	2.1	7.92e-05	0.04	PACS2	Reppe et al
chr8	38034286	38034286	+	5.47155e-10	1.59151e-07	0.418021	0.000691819	cg20370839	42295009	4260723	1.25	1.3	0.00102	0.0826	SLC20A2	Reppe et al
chr8	38034282	38034282	+	5.83992e-13	2.90919e-10	0.500448	7.39305e-07	cg20370839	42295009	4260727	1.25	1.3	0.00102	0.0826	SLC20A2	Reppe et al
chr19	8115416	8115416	+	2.15836e-08	4.08829e-06	4.48624	0.0272453	cg14793931	3834745	-4280671	3.71	NA	3.94e-07	0.0444		Morris et al
chr15	70094318	70094318	+	3.86628e-41	1.44949e-37	-4.22703	4.90102e-35	cg09230442	65809997	-4284321	6.21	26.3	0.000351	0.0743	DPP8	Reppe et al
chr6	36927139	36927139	+	3.67355e-10	1.303e-07	-7.76034	0.000464537	cg23214071	32627784	-4299355	2.1	NA	1.05e-07	0.0426		Morris et al
chr2	23881683	23881683	+	1.8492e-09	4.45099e-07	-6.14701	0.00233713	cg11906781	28183394	4301711	-14.23	-51.3	0.000459	0.0743	BRE	Reppe et al
chr7	1362140	1362140	+	5.0408e-23	8.77529e-20	4.94405	6.38769e-17	cg10793101	5665002	4302862	2.24	2.4	0.000974	0.0826	RNF216	Reppe et al
chr8	37985835	37985835	+	2.44082e-10	7.77823e-08	-2.42013	0.000308688	cg20370839	42295009	4309174	1.25	1.3	0.00102	0.0826	SLC20A2	Reppe et al
chr7	1354994	1354994	+	4.79271e-14	2.86293e-11	-7.13956	6.0687e-08	cg10793101	5665002	4310008	2.24	2.4	0.000974	0.0826	RNF216	Reppe et al
chr19	53837478	53837478	+	2.47223e-09	6.0933e-07	1.79629	0.00312421	cg05253005	49496560	-4340918	-0.35	-16.6	0.0023	0.0971	GYS1	Reppe et al
chr19	53837480	53837480	+	2.814e-09	6.82689e-07	1.9924	0.00355592	cg05253005	49496560	-4340920	-0.35	-16.6	0.0023	0.0971	GYS1	Reppe et al
chr9	114389461	114389461	+	1.0507e-10	3.03697e-08	-2.28834	0.000132911	cg14919562	110045901	-4343560	-0.52	-15.7	2.5e-05	0.0316	RAD23B	Reppe et al
chr7	1308390	1308390	+	3.56342e-09	8.75478e-07	-11.8742	0.00450243	cg10793101	5665002	4356612	2.24	2.4	0.000974	0.0826	RNF216	Reppe et al
chr19	8212531	8212531	+	6.8379e-21	1.09712e-17	-0.489569	8.66405e-15	cg14793931	3834745	-4377786	3.71	NA	3.94e-07	0.0444		Morris et al
chr10	49680191	49680191	+	9.73954e-12	3.69406e-09	-12.525	1.23257e-05	cg25751172	54074967	4394776	1.66	10.9	0.000817	0.0826	DKK1	Reppe et al
chr8	27835209	27835209	+	4.30758e-10	1.26999e-07	-2.8099	0.000544687	cg26617611	23429264	-4405945	1.31	1.3	5.42e-05	0.0378	SLC25A37	Reppe et al
chr19	53906926	53906926	+	1.49449e-13	1.01067e-10	9.72559	1.89219e-07	cg05253005	49496560	-4410366	-0.35	-16.6	0.0023	0.0971	GYS1	Reppe et al
chr17	8648573	8648573	+	2.21866e-11	1.05111e-08	-2.88197	2.80741e-05	cg23371655	4225165	-4423408	4.29	4.7	0.00101	0.0826	UBE2G1	Reppe et al
chr17	8648591	8648591	+	1.32515e-11	6.51397e-09	-2.90995	1.67694e-05	cg23371655	4225165	-4423426	4.29	4.7	0.00101	0.0826	UBE2G1	Reppe et al
chr17	8648595	8648595	+	2.25895e-12	1.25158e-09	-2.81092	2.85934e-06	cg23371655	4225165	-4423430	4.29	4.7	0.00101	0.0826	UBE2G1	Reppe et al
chr1	15118246	15118246	+	1.84059e-34	5.97479e-31	7.4271	2.33303e-28	cg14170597	10687618	-4430628	3.78	4.4	2.35e-05	0.0316	PEX14	Reppe et al
chr14	101365052	101365052	+	6.44996e-24	1.19916e-20	1.36858	8.17361e-18	cg08105005	105803303	4438251	1.99	2.1	7.92e-05	0.04	PACS2	Reppe et al
chr12	114132974	114132974	+	6.75342e-09	1.58872e-06	-4.7408	0.00853035	cg08946014	118583290	4450316	-3.39	-6.7	0.00018	0.0652	PEBP1	Reppe et al
chr7	1198814	1198814	+	7.48583e-14	4.3439e-11	-0.316003	9.47847e-08	cg10793101	5665002	4466188	2.24	2.4	0.000974	0.0826	RNF216	Reppe et al
chr19	37464226	37464226	+	6.20544e-12	3.05316e-09	0.657768	7.85369e-06	cg20117260	41937434	4473208	2.59	4.9	0.000662	0.0826	ATP5SL	Reppe et al
chr14	54811586	54811586	+	8.3345e-14	5.69215e-11	4.82717	1.05529e-07	cg24029028	59295237	4483651	-3.49	NA	3.32e-07	0.0444		Morris et al
chr7	156734584	156734584	+	4.50246e-13	2.32486e-10	2.02513	5.70009e-07	cg09832237	152241945	-4492639	-3.77	NA	5.58e-08	0.0226		Morris et al
chr7	156735261	156735261	+	5.8253e-13	2.95779e-10	-2.95817	7.37454e-07	cg09832237	152241945	-4493316	-3.77	NA	5.58e-08	0.0226		Morris et al
chr7	156735268	156735268	+	1.09746e-13	6.07893e-11	-3.73023	1.38955e-07	cg09832237	152241945	-4493323	-3.77	NA	5.58e-08	0.0226		Morris et al
chr14	101293602	101293602	+	4.21225e-09	1.01413e-06	-4.13343	0.00532185	cg08105005	105803303	4509701	1.99	2.1	7.92e-05	0.04	PACS2	Reppe et al
chr14	101293571	101293571	+	3.90594e-09	9.54108e-07	-4.68341	0.004935	cg08105005	105803303	4509732	1.99	2.1	7.92e-05	0.04	PACS2	Reppe et al
chr14	101293568	101293568	+	1.60758e-09	4.52085e-07	-5.25681	0.00203188	cg08105005	105803303	4509735	1.99	2.1	7.92e-05	0.04	PACS2	Reppe et al
chr14	101292201	101292201	+	3.48909e-08	6.41556e-06	-1.75385	0.0440287	cg08105005	105803303	4511102	1.99	2.1	7.92e-05	0.04	PACS2	Reppe et al
chr1	185125530	185125530	+	2.9592e-15	2.22286e-12	-20.8756	3.74775e-09	cg19763210	180600601	-4524929	1.48	1.5	0.00228	0.0971	XPR1	Reppe et al
chr1	6141309	6141309	+	4.32614e-10	1.24828e-07	-2.94444	0.000547032	cg14170597	10687618	4546309	3.78	4.4	2.35e-05	0.0316	PEX14	Reppe et al
chr7	156795983	156795983	+	9.20904e-10	2.6343e-07	3.8218	0.0011642	cg09832237	152241945	-4554038	-3.77	NA	5.58e-08	0.0226		Morris et al
chr17	37262434	37262434	+	2.74083e-09	7.13907e-07	4.44328	0.00346349	cg14256699	41836026	4573592	3.55	4.4	0.000982	0.0826	SOST	Reppe et al
chr13	96580855	96580855	+	5.65933e-09	1.20846e-06	5.31806	0.00714912	cg07641807	92001959	-4578896	2.61	41.9	0.00169	0.0885	MIR17HG**	Reppe et al
chr7	1062529	1062529	+	1.08642e-09	3.05047e-07	-0.146825	0.00137338	cg10793101	5665002	4602473	2.24	2.4	0.000974	0.0826	RNF216	Reppe et al
chr7	1062527	1062527	+	5.29262e-17	4.60683e-14	-2.77355	6.7041e-11	cg10793101	5665002	4602475	2.24	2.4	0.000974	0.0826	RNF216	Reppe et al
chr7	71092369	71092369	+	8.56189e-09	1.8698e-06	-2.18268	0.0108134	cg04348080	75695661	4603292	2.3	2.5	0.000457	0.0743	MDH2	Reppe et al
chr1	15294192	15294192	+	4.7123e-36	1.78462e-32	10.9169	5.97317e-30	cg14170597	10687618	-4606574	3.78	4.4	2.35e-05	0.0316	PEX14	Reppe et al
chr8	37655827	37655827	+	3.21126e-08	5.6575e-06	0.268313	0.040525	cg20370839	42295009	4639182	1.25	1.3	0.00102	0.0826	SLC20A2	Reppe et al
chr10	49425472	49425472	+	7.93628e-26	1.13524e-22	-6.26696	1.00579e-19	cg25751172	54074967	4649495	1.66	10.9	0.000817	0.0826	DKK1	Reppe et al
chr14	101147198	101147198	+	1.11819e-08	2.38347e-06	-2.59693	0.0141204	cg08105005	105803303	4656105	1.99	2.1	7.92e-05	0.04	PACS2	Reppe et al
chr19	54158358	54158358	+	8.71052e-124	1.78191e-119	-4.24455	1.1044e-117	cg05253005	49496560	-4661798	-0.35	-16.6	0.0023	0.0971	GYS1	Reppe et al
chr14	101137023	101137023	+	3.30101e-13	2.12441e-10	-4.29967	4.17918e-07	cg08105005	105803303	4666280	1.99	2.1	7.92e-05	0.04	PACS2	Reppe et al
chr10	26045989	26045989	+	1.72127e-13	8.44865e-11	-19.7166	2.1793e-07	cg04081651	30722660	4676671	3.69	NA	4.38e-07	0.0444		Morris et al
chr14	101126289	101126289	+	3.64019e-10	1.28231e-07	14.525	0.00046032	cg08105005	105803303	4677014	1.99	2.1	7.92e-05	0.04	PACS2	Reppe et al
chr7	975678	975678	+	8.78472e-18	8.77461e-15	-0.823103	1.11283e-11	cg10793101	5665002	4689324	2.24	2.4	0.000974	0.0826	RNF216	Reppe et al
chr7	156932112	156932112	+	1.1951e-08	2.49254e-06	7.78029	0.0150912	cg09832237	152241945	-4690167	-3.77	NA	5.58e-08	0.0226		Morris et al
chr1	15382607	15382607	+	9.586e-23	1.38299e-19	6.44252	1.21472e-16	cg14170597	10687618	-4694989	3.78	4.4	2.35e-05	0.0316	PEX14	Reppe et al
chr7	968648	968648	+	4.99875e-43	2.17552e-39	-5.03309	6.33669e-37	cg10793101	5665002	4696354	2.24	2.4	0.000974	0.0826	RNF216	Reppe et al
chr7	968629	968629	+	1.17503e-71	1.43188e-67	-4.53505	1.48973e-65	cg10793101	5665002	4696373	2.24	2.4	0.000974	0.0826	RNF216	Reppe et al
chr7	968605	968605	+	1.74682e-57	1.77389e-53	-4.62192	2.21457e-51	cg10793101	5665002	4696397	2.24	2.4	0.000974	0.0826	RNF216	Reppe et al
chr8	37594155	37594155	+	1.75878e-09	4.68502e-07	0.361639	0.00222291	cg20370839	42295009	4700854	1.25	1.3	0.00102	0.0826	SLC20A2	Reppe et al
chr7	960050	960050	+	3.76939e-08	6.45135e-06	5.34568	0.0475628	cg10793101	5665002	4704952	2.24	2.4	0.000974	0.0826	RNF216	Reppe et al
chr1	58496959	58496959	+	3.60986e-15	2.64601e-12	-3.73063	4.57176e-09	cg04997235	53790503	-4706456	1.83	2.1	0.00139	0.0884	LRP8	Reppe et al
chr1	58496996	58496996	+	1.06676e-29	2.25486e-26	-4.60184	1.35205e-23	cg04997235	53790503	-4706493	1.83	2.1	0.00139	0.0884	LRP8	Reppe et al
chr5	126853615	126853615	+	9.97403e-10	2.97624e-07	0.416522	0.00126088	cg24117468	131562848	4709233	1.46	NA	1.09e-08	0.0034		Morris et al
chr19	8550806	8550806	+	7.26288e-14	5.16789e-11	-1.24934	9.1962e-08	cg14793931	3834745	-4716061	3.71	NA	3.94e-07	0.0444		Morris et al
chr12	123299526	123299526	+	1.76295e-18	1.98033e-15	6.26252	2.23337e-12	cg08946014	118583290	-4716236	-3.39	-6.7	0.00018	0.0652	PEBP1	Reppe et al
chr7	943867	943867	+	1.6313e-21	2.3115e-18	3.1755	2.06703e-15	cg10793101	5665002	4721135	2.24	2.4	0.000974	0.0826	RNF216	Reppe et al
chr7	925717	925717	+	8.43066e-10	2.46961e-07	2.1227	0.00106583	cg10793101	5665002	4739285	2.24	2.4	0.000974	0.0826	RNF216	Reppe et al
chr1	5938380	5938380	+	7.61587e-63	1.1537e-58	-2.37628	9.65541e-57	cg14170597	10687618	4749238	3.78	4.4	2.35e-05	0.0316	PEX14	Reppe et al
chr1	5934845	5934845	+	1.18627e-11	5.23409e-09	-3.51092	1.50122e-05	cg14170597	10687618	4752773	3.78	4.4	2.35e-05	0.0316	PEX14	Reppe et al
chr1	5924949	5924949	+	6.08926e-11	2.26829e-08	4.72638	7.70362e-05	cg14170597	10687618	4762669	3.78	4.4	2.35e-05	0.0316	PEX14	Reppe et al
chr7	893296	893296	+	1.14535e-13	6.28701e-11	0.575044	1.45017e-07	cg10793101	5665002	4771706	2.24	2.4	0.000974	0.0826	RNF216	Reppe et al
chr8	28205272	28205272	+	3.13804e-09	7.59783e-07	8.36143	0.00396521	cg26617611	23429264	-4776008	1.31	1.3	5.42e-05	0.0378	SLC25A37	Reppe et al
chr7	884057	884057	+	1.48177e-12	7.10899e-10	9.29293	1.87569e-06	cg10793101	5665002	4780945	2.24	2.4	0.000974	0.0826	RNF216	Reppe et al
chr19	54278259	54278259	+	2.20343e-13	1.44242e-10	13.0907	2.7897e-07	cg05253005	49496560	-4781699	-0.35	-16.6	0.0023	0.0971	GYS1	Reppe et al
chr7	879865	879865	+	1.40119e-09	3.82843e-07	0.218341	0.00177112	cg10793101	5665002	4785137	2.24	2.4	0.000974	0.0826	RNF216	Reppe et al
chr8	47090784	47090784	+	2.92514e-08	5.21704e-06	4.92631	0.0369169	cg20370839	42295009	-4795775	1.25	1.3	0.00102	0.0826	SLC20A2	Reppe et al
chr7	862659	862659	+	1.66737e-10	5.94107e-08	-5.91678	0.000210894	cg10793101	5665002	4802343	2.24	2.4	0.000974	0.0826	RNF216	Reppe et al
chr17	37023617	37023617	+	2.08784e-10	7.89016e-08	-2.24107	0.000264062	cg14256699	41836026	4812409	3.55	4.4	0.000982	0.0826	SOST	Reppe et al
chr17	37023588	37023588	+	1.11165e-09	3.25911e-07	-3.06427	0.00140527	cg14256699	41836026	4812438	3.55	4.4	0.000982	0.0826	SOST	Reppe et al
chr17	46659266	46659266	+	3.42453e-08	6.43361e-06	1.79938	0.0432147	cg14256699	41836026	-4823240	3.55	4.4	0.000982	0.0826	SOST	Reppe et al
chr7	157098234	157098234	+	3.13764e-79	4.7794e-75	-10.1372	3.97802e-73	cg09832237	152241945	-4856289	-3.77	NA	5.58e-08	0.0226		Morris et al
chr7	808110	808110	+	2.11104e-08	3.96991e-06	-2.20566	0.0266482	cg10793101	5665002	4856892	2.24	2.4	0.000974	0.0826	RNF216	Reppe et al
chr7	807718	807718	+	5.69711e-21	7.71385e-18	-2.83165	7.21862e-15	cg10793101	5665002	4857284	2.24	2.4	0.000974	0.0826	RNF216	Reppe et al
chr17	46710894	46710894	+	1.42839e-09	4.04268e-07	-6.01702	0.00180548	cg14256699	41836026	-4874868	3.55	4.4	0.000982	0.0826	SOST	Reppe et al
chr17	46720368	46720368	+	2.13204e-10	7.99262e-08	-5.66592	0.000269651	cg14256699	41836026	-4884342	3.55	4.4	0.000982	0.0826	SOST	Reppe et al
chr17	46720403	46720403	+	1.82957e-09	5.0258e-07	-3.35896	0.00231233	cg14256699	41836026	-4884377	3.55	4.4	0.000982	0.0826	SOST	Reppe et al
chr7	771963	771963	+	5.09689e-13	2.60968e-10	-1.50129	6.45252e-07	cg10793101	5665002	4893039	2.24	2.4	0.000974	0.0826	RNF216	Reppe et al
chr1	5786651	5786651	+	2.0259e-20	2.7079e-17	5.69088	2.56688e-14	cg14170597	10687618	4900967	3.78	4.4	2.35e-05	0.0316	PEX14	Reppe et al
chr16	34984122	34984122	+	4.07368e-18	3.43667e-15	-2.71261	5.16057e-12	cg00583733	30075102	-4909020	1.39	4.8	0.00211	0.0938	ALDOA	Reppe et al
chr2	33111790	33111790	+	4.21856e-10	1.16449e-07	-6.88541	0.000533434	cg11906781	28183394	-4928396	-14.23	-51.3	0.000459	0.0743	BRE	Reppe et al
chr5	126626567	126626567	+	1.51672e-09	4.27598e-07	1.1301	0.0019171	cg24117468	131562848	4936281	1.46	NA	1.09e-08	0.0034		Morris et al
chr5	126626083	126626083	+	9.16391e-32	2.63196e-28	-1.31439	1.16152e-25	cg24117468	131562848	4936765	1.46	NA	1.09e-08	0.0034		Morris et al
chr5	126626079	126626079	+	5.62725e-20	6.98896e-17	-1.23134	7.12972e-14	cg24117468	131562848	4936769	1.46	NA	1.09e-08	0.0034		Morris et al
chr5	126626075	126626075	+	1.2945e-23	2.28795e-20	-1.31573	1.64042e-17	cg24117468	131562848	4936773	1.46	NA	1.09e-08	0.0034		Morris et al
chr5	126626058	126626058	+	1.81383e-13	1.06861e-10	-1.07843	2.29649e-07	cg24117468	131562848	4936790	1.46	NA	1.09e-08	0.0034		Morris et al
chr5	126626055	126626055	+	7.7021e-14	4.65708e-11	-0.953736	9.75224e-08	cg24117468	131562848	4936793	1.46	NA	1.09e-08	0.0034		Morris et al
chr7	157193408	157193408	+	4.01464e-23	7.19445e-20	-2.34267	5.08735e-17	cg09832237	152241945	-4951463	-3.77	NA	5.58e-08	0.0226		Morris et al
chr17	9178501	9178501	+	3.38769e-12	1.84568e-09	-20.3289	4.28783e-06	cg23371655	4225165	-4953336	4.29	4.7	0.00101	0.0826	UBE2G1	Reppe et al
chr2	39471141	39471141	+	5.72124e-11	1.9999e-08	3.05121	7.23815e-05	cg20319604	44428936	4957795	-3.43	-3.8	0.00162	0.0885	PPM1B	Reppe et al
chr2	39471136	39471136	+	7.42505e-10	1.94174e-07	2.58452	0.000938732	cg20319604	44428936	4957800	-3.43	-3.8	0.00162	0.0885	PPM1B	Reppe et al
chr2	39471133	39471133	+	2.14054e-11	8.13661e-09	3.20286	2.70856e-05	cg20319604	44428936	4957803	-3.43	-3.8	0.00162	0.0885	PPM1B	Reppe et al
chr2	39471127	39471127	+	2.24316e-09	5.36216e-07	2.30644	0.00283485	cg20319604	44428936	4957809	-3.43	-3.8	0.00162	0.0885	PPM1B	Reppe et al
chr2	39471101	39471101	+	8.4737e-16	6.33815e-13	3.75684	1.07323e-09	cg20319604	44428936	4957835	-3.43	-3.8	0.00162	0.0885	PPM1B	Reppe et al
chr2	39471025	39471025	+	6.39019e-09	1.30739e-06	3.40606	0.00807181	cg20319604	44428936	4957911	-3.43	-3.8	0.00162	0.0885	PPM1B	Reppe et al
chr7	157215003	157215003	+	3.00669e-09	7.53898e-07	-5.16614	0.00379932	cg09832237	152241945	-4973058	-3.77	NA	5.58e-08	0.0226		Morris et al
chr7	157215027	157215027	+	4.44823e-32	1.35515e-28	8.89209	5.63814e-26	cg09832237	152241945	-4973082	-3.77	NA	5.58e-08	0.0226		Morris et al
chr3	136751968	136751968	+	9.52025e-20	1.29018e-16	5.35478	1.20619e-13	cg21593986	141725341	4973373	2.65	2.9	0.000566	0.0753	TFDP2	Reppe et al
chr1	15663687	15663687	+	1.90705e-09	4.6346e-07	6.16515	0.00241022	cg14170597	10687618	-4976069	3.78	4.4	2.35e-05	0.0316	PEX14	Reppe et al
chr1	5711429	5711429	+	6.91133e-10	1.90936e-07	0.980889	0.000873805	cg14170597	10687618	4976189	3.78	4.4	2.35e-05	0.0316	PEX14	Reppe et al
chr17	46816270	46816270	+	1.45034e-09	4.08711e-07	5.08044	0.00183322	cg14256699	41836026	-4980244	3.55	4.4	0.000982	0.0826	SOST	Reppe et al
chr7	70694128	70694128	+	6.17562e-10	1.89085e-07	3.13601	0.000780815	cg04348080	75695661	5001533	2.3	2.5	0.000457	0.0743	MDH2	Reppe et al
chr12	113568342	113568342	+	3.36173e-11	1.54133e-08	-2.71768	4.2535e-05	cg08946014	118583290	5014948	-3.39	-6.7	0.00018	0.0652	PEBP1	Reppe et al
chr7	636473	636473	+	2.78299e-09	7.0653e-07	-1.17399	0.00351677	cg10793101	5665002	5028529	2.24	2.4	0.000974	0.0826	RNF216	Reppe et al
chr19	36893857	36893857	+	1.17194e-22	2.33897e-19	-6.58015	1.48505e-16	cg20117260	41937434	5043577	2.59	4.9	0.000662	0.0826	ATP5SL	Reppe et al
chr14	100759089	100759089	+	4.15649e-15	3.47744e-12	-1.08312	5.26399e-09	cg08105005	105803303	5044214	1.99	2.1	7.92e-05	0.04	PACS2	Reppe et al
chr7	617723	617723	+	1.39096e-16	1.17709e-13	-2.92165	1.76184e-10	cg10793101	5665002	5047279	2.24	2.4	0.000974	0.0826	RNF216	Reppe et al
chr19	54545186	54545186	+	3.271e-22	6.22465e-19	14.4223	4.14484e-16	cg05253005	49496560	-5048626	-0.35	-16.6	0.0023	0.0971	GYS1	Reppe et al
chr7	601432	601432	+	5.47321e-44	2.56524e-40	-8.97735	6.93822e-38	cg10793101	5665002	5063570	2.24	2.4	0.000974	0.0826	RNF216	Reppe et al
chr7	596055	596055	+	1.05431e-10	3.98997e-08	-6.71963	0.000133366	cg10793101	5665002	5068947	2.24	2.4	0.000974	0.0826	RNF216	Reppe et al
chr13	97071111	97071111	+	3.39576e-30	4.08352e-27	4.95711	4.30397e-24	cg07641807	92001959	-5069152	2.61	41.9	0.00169	0.0885	MIR17HG**	Reppe et al
chr17	46908305	46908305	+	9.15074e-10	2.75696e-07	6.20944	0.00115683	cg14256699	41836026	-5072279	3.55	4.4	0.000982	0.0826	SOST	Reppe et al
chr17	46908307	46908307	+	5.92098e-09	1.38251e-06	6.07199	0.00747949	cg14256699	41836026	-5072281	3.55	4.4	0.000982	0.0826	SOST	Reppe et al
chr17	46908315	46908315	+	6.90347e-10	2.18037e-07	6.03973	0.000872812	cg14256699	41836026	-5072289	3.55	4.4	0.000982	0.0826	SOST	Reppe et al
chr6	37712545	37712545	+	1.5726e-09	5.0121e-07	11.5588	0.00198769	cg23214071	32627784	-5084761	2.1	NA	1.05e-07	0.0426		Morris et al
chr17	36734750	36734750	+	8.72768e-09	1.88941e-06	1.12066	0.0110227	cg14256699	41836026	5101276	3.55	4.4	0.000982	0.0826	SOST	Reppe et al
chr19	54598906	54598906	+	3.5169e-08	6.02052e-06	-2.07248	0.0443792	cg05253005	49496560	-5102346	-0.35	-16.6	0.0023	0.0971	GYS1	Reppe et al
chr15	60696637	60696637	+	5.24255e-19	6.04758e-16	27.2978	6.64178e-13	cg09230442	65809997	5113360	6.21	26.3	0.000351	0.0743	DPP8	Reppe et al
chr1	15809592	15809592	+	5.86127e-20	7.50336e-17	5.22824	7.4262e-14	cg14170597	10687618	-5121974	3.78	4.4	2.35e-05	0.0316	PEX14	Reppe et al
chr7	534158	534158	+	3.03367e-08	5.32683e-06	-9.44972	0.0382857	cg10793101	5665002	5130844	2.24	2.4	0.000974	0.0826	RNF216	Reppe et al
chr7	531176	531176	+	3.13749e-16	2.48268e-13	-2.59361	3.97395e-10	cg10793101	5665002	5133826	2.24	2.4	0.000974	0.0826	RNF216	Reppe et al
chr1	175463228	175463228	+	1.84888e-08	3.30802e-06	-1.79812	0.0233405	cg19763210	180600601	5137373	1.48	1.5	0.00228	0.0971	XPR1	Reppe et al
chr16	17933276	17933276	+	1.76602e-36	3.46033e-33	8.46857	2.23856e-30	cg01279843	23080567	5147291	1.21	1.3	0.000554	0.0753	USP31	Reppe et al
chr19	36755380	36755380	+	5.66545e-37	1.85437e-33	2.16704	7.18141e-31	cg20117260	41937434	5182054	2.59	4.9	0.000662	0.0826	ATP5SL	Reppe et al
chr7	157445584	157445584	+	4.97033e-17	4.389e-14	-5.66725	6.29588e-11	cg09832237	152241945	-5203639	-3.77	NA	5.58e-08	0.0226		Morris et al
chr7	157455882	157455882	+	2.70098e-08	4.8403e-06	5.96644	0.0340897	cg09832237	152241945	-5213937	-3.77	NA	5.58e-08	0.0226		Morris et al
chr7	450943	450943	+	1.32788e-29	3.67761e-26	-5.91783	1.68301e-23	cg10793101	5665002	5214059	2.24	2.4	0.000974	0.0826	RNF216	Reppe et al
chr7	157462819	157462819	+	4.69136e-12	2.18201e-09	-5.50078	5.93765e-06	cg09832237	152241945	-5220874	-3.77	NA	5.58e-08	0.0226		Morris et al
chr7	421277	421277	+	3.8032e-12	1.78252e-09	8.67132	4.81366e-06	cg10793101	5665002	5243725	2.24	2.4	0.000974	0.0826	RNF216	Reppe et al
chr17	47081634	47081634	+	3.688e-12	1.99269e-09	-2.93038	4.66788e-06	cg14256699	41836026	-5245608	3.55	4.4	0.000982	0.0826	SOST	Reppe et al
chr7	408781	408781	+	1.31158e-09	3.61602e-07	2.92203	0.00165788	cg10793101	5665002	5256221	2.24	2.4	0.000974	0.0826	RNF216	Reppe et al
chr7	392543	392543	+	1.84501e-14	1.24907e-11	-3.81209	2.33638e-08	cg10793101	5665002	5272459	2.24	2.4	0.000974	0.0826	RNF216	Reppe et al
chr10	36000906	36000906	+	1.93362e-31	3.22693e-28	0.721417	2.45082e-25	cg04081651	30722660	-5278246	3.69	NA	4.38e-07	0.0444		Morris et al
chr7	157530523	157530523	+	3.23543e-10	1.08914e-07	-11.5597	0.000409151	cg09832237	152241945	-5288578	-3.77	NA	5.58e-08	0.0226		Morris et al
chr7	157530995	157530995	+	3.4003e-08	5.88579e-06	-0.505579	0.0429091	cg09832237	152241945	-5289050	-3.77	NA	5.58e-08	0.0226		Morris et al
chr1	175307606	175307606	+	1.49944e-08	2.79849e-06	-2.52343	0.0189316	cg19763210	180600601	5292995	1.48	1.5	0.00228	0.0971	XPR1	Reppe et al
chr7	350548	350548	+	1.84497e-09	4.86639e-07	-6.72191	0.00233179	cg10793101	5665002	5314454	2.24	2.4	0.000974	0.0826	RNF216	Reppe et al
chr1	16010476	16010476	+	3.59509e-08	5.84548e-06	-1.47229	0.0453651	cg14170597	10687618	-5322858	3.78	4.4	2.35e-05	0.0316	PEX14	Reppe et al
chr7	329190	329190	+	6.31865e-10	1.91539e-07	4.94865	0.000798897	cg10793101	5665002	5335812	2.24	2.4	0.000974	0.0826	RNF216	Reppe et al
chr8	139381934	139381934	+	1.51016e-16	1.14824e-13	5.15156	1.91282e-10	cg02526790	134044590	-5337344	-0.25	NA	1.68e-08	0.0034		Morris et al
chr14	100437821	100437821	+	1.83456e-11	8.89765e-09	0.70714	2.32145e-05	cg08105005	105803303	5365482	1.99	2.1	7.92e-05	0.04	PACS2	Reppe et al
chr14	100437810	100437810	+	3.72673e-08	6.74138e-06	0.718723	0.047025	cg08105005	105803303	5365493	1.99	2.1	7.92e-05	0.04	PACS2	Reppe et al
chr7	298513	298513	+	3.67076e-48	2.79573e-44	-7.81612	4.65344e-42	cg10793101	5665002	5366489	2.24	2.4	0.000974	0.0826	RNF216	Reppe et al
chr7	298073	298073	+	9.92444e-25	1.95063e-21	-0.595422	1.2577e-18	cg10793101	5665002	5366929	2.24	2.4	0.000974	0.0826	RNF216	Reppe et al
chr5	126187329	126187329	+	9.25396e-09	2.04448e-06	-2.63233	0.011687	cg24117468	131562848	5375519	1.46	NA	1.09e-08	0.0034		Morris et al
chr7	286503	286503	+	6.87932e-25	1.39719e-21	-5.48444	8.71805e-19	cg10793101	5665002	5378499	2.24	2.4	0.000974	0.0826	RNF216	Reppe et al
chr7	157656751	157656751	+	7.70235e-10	2.27817e-07	-4.98702	0.000973779	cg09832237	152241945	-5414806	-3.77	NA	5.58e-08	0.0226		Morris et al
chr3	154146396	154146396	+	2.5441e-12	1.60248e-09	9.54588	3.2202e-06	cg24054898	148721868	-5424528	-4.61	-5.6	0.00103	0.0826	GYG1	Reppe et al
chr3	154146398	154146398	+	1.12837e-12	7.42093e-10	11.5479	1.42837e-06	cg24054898	148721868	-5424530	-4.61	-5.6	0.00103	0.0826	GYG1	Reppe et al
chr19	54928078	54928078	+	7.65072e-09	1.6784e-06	-4.72128	0.00966319	cg05253005	49496560	-5431518	-0.35	-16.6	0.0023	0.0971	GYS1	Reppe et al
chr2	58656220	58656220	+	2.54396e-10	7.34286e-08	-5.28515	0.000321728	cg00074365	64088479	5432259	-11.28	-27.8	0.00126	0.0884	UGP2	Reppe et al
chr7	228783	228783	+	1.18622e-87	2.40921e-83	-6.4116	1.50396e-81	cg10793101	5665002	5436219	2.24	2.4	0.000974	0.0826	RNF216	Reppe et al
chr7	228769	228769	+	5.22121e-101	1.59064e-96	-6.21813	6.61983e-95	cg10793101	5665002	5436233	2.24	2.4	0.000974	0.0826	RNF216	Reppe et al
chr18	8707090	8707090	+	6.16401e-10	1.98632e-07	3.20908	0.000779349	cg06860460	3266232	-5440858	-2.03	-2.3	0.00235	0.0972	MYL12B	Reppe et al
chr7	220727	220727	+	8.96813e-20	1.11516e-16	13.5475	1.13624e-13	cg10793101	5665002	5444275	2.24	2.4	0.000974	0.0826	RNF216	Reppe et al
chr7	220716	220716	+	2.8677e-14	1.82009e-11	10.8915	3.63131e-08	cg10793101	5665002	5444286	2.24	2.4	0.000974	0.0826	RNF216	Reppe et al
chr7	220374	220374	+	4.51504e-30	1.31e-26	-8.30139	5.7226e-24	cg10793101	5665002	5444628	2.24	2.4	0.000974	0.0826	RNF216	Reppe et al
chr2	38978109	38978109	+	6.07753e-12	2.56221e-09	-0.417698	7.69183e-06	cg20319604	44428936	5450827	-3.43	-3.8	0.00162	0.0885	PPM1B	Reppe et al
chr1	5203588	5203588	+	7.7448e-09	1.55738e-06	4.58852	0.00978197	cg14170597	10687618	5484030	3.78	4.4	2.35e-05	0.0316	PEX14	Reppe et al
chr12	124069115	124069115	+	4.26536e-10	1.46299e-07	3.26595	0.000539349	cg08946014	118583290	-5485825	-3.39	-6.7	0.00018	0.0652	PEBP1	Reppe et al
chr12	124069124	124069124	+	2.74026e-09	7.55373e-07	3.42452	0.00346278	cg08946014	118583290	-5485834	-3.39	-6.7	0.00018	0.0652	PEBP1	Reppe et al
chr12	124069133	124069133	+	2.46917e-11	1.16785e-08	2.96285	3.12434e-05	cg08946014	118583290	-5485843	-3.39	-6.7	0.00018	0.0652	PEBP1	Reppe et al
chr12	124069136	124069136	+	1.02942e-10	4.27826e-08	3.22017	0.00013022	cg08946014	118583290	-5485846	-3.39	-6.7	0.00018	0.0652	PEBP1	Reppe et al
chr7	177472	177472	+	1.90708e-12	9.07796e-10	-2.91997	2.41399e-06	cg10793101	5665002	5487530	2.24	2.4	0.000974	0.0826	RNF216	Reppe et al
chr7	159932	159932	+	5.87316e-36	1.88342e-32	5.23289	7.44462e-30	cg10793101	5665002	5505070	2.24	2.4	0.000974	0.0826	RNF216	Reppe et al
chr7	159915	159915	+	3.43025e-14	2.11116e-11	3.42032	4.3436e-08	cg10793101	5665002	5505087	2.24	2.4	0.000974	0.0826	RNF216	Reppe et al
chr6	38134375	38134375	+	1.48103e-11	6.92973e-09	-1.99886	1.87418e-05	cg23214071	32627784	-5506591	2.1	NA	1.05e-07	0.0426		Morris et al
chr17	47346480	47346480	+	3.99032e-12	2.13837e-09	-5.46444	5.05047e-06	cg14256699	41836026	-5510454	3.55	4.4	0.000982	0.0826	SOST	Reppe et al
chr15	60297870	60297870	+	2.41018e-08	5.27644e-06	7.05521	0.0304218	cg09230442	65809997	5512127	6.21	26.3	0.000351	0.0743	DPP8	Reppe et al
chr5	137089510	137089510	+	1.94124e-08	3.87856e-06	2.94006	0.0245059	cg24117468	131562848	-5526662	1.46	NA	1.09e-08	0.0034		Morris et al
chr5	137089536	137089536	+	3.76318e-11	1.47804e-08	2.98096	4.76133e-05	cg24117468	131562848	-5526688	1.46	NA	1.09e-08	0.0034		Morris et al
chr5	137089542	137089542	+	3.06512e-09	7.91307e-07	2.88169	0.00387311	cg24117468	131562848	-5526694	1.46	NA	1.09e-08	0.0034		Morris et al
chr18	8801662	8801662	+	9.81799e-15	1.1249e-11	-6.52257	1.24334e-08	cg06860460	3266232	-5535430	-2.03	-2.3	0.00235	0.0972	MYL12B	Reppe et al
chr7	157790486	157790486	+	7.5615e-10	2.26572e-07	-3.00315	0.000955978	cg09832237	152241945	-5548541	-3.77	NA	5.58e-08	0.0226		Morris et al
chr7	157790518	157790518	+	2.86878e-16	2.29992e-13	-4.31801	3.63361e-10	cg09832237	152241945	-5548573	-3.77	NA	5.58e-08	0.0226		Morris et al
chr19	9389435	9389435	+	1.97211e-08	3.77042e-06	-5.05951	0.0248953	cg14793931	3834745	-5554690	3.71	NA	3.94e-07	0.0444		Morris et al
chr1	16261815	16261815	+	6.84406e-19	7.97521e-16	-2.3361	8.67062e-13	cg14170597	10687618	-5574197	3.78	4.4	2.35e-05	0.0316	PEX14	Reppe et al
chr7	157821215	157821215	+	8.25587e-13	4.08966e-10	4.99041	1.04512e-06	cg09832237	152241945	-5579270	-3.77	NA	5.58e-08	0.0226		Morris et al
chr13	44990567	44990567	+	4.24527e-16	2.93929e-13	-5.08623	5.37699e-10	cg17948986	50594404	5603837	4.82	5.3	0.000127	0.0536	KCNRG/DLEU2*	Reppe et al
chr13	44990558	44990558	+	3.88205e-13	1.92821e-10	-2.72368	4.91474e-07	cg17948986	50594404	5603846	4.82	5.3	0.000127	0.0536	KCNRG/DLEU2*	Reppe et al
chr13	44990536	44990536	+	7.60684e-17	5.43131e-14	-4.10836	9.63539e-11	cg17948986	50594404	5603868	4.82	5.3	0.000127	0.0536	KCNRG/DLEU2*	Reppe et al
chr7	157878709	157878709	+	1.72387e-08	3.31341e-06	8.70364	0.0217634	cg09832237	152241945	-5636764	-3.77	NA	5.58e-08	0.0226		Morris et al
chr13	44948153	44948153	+	1.94755e-08	3.86938e-06	3.86581	0.0245854	cg17948986	50594404	5646251	4.82	5.3	0.000127	0.0536	KCNRG/DLEU2*	Reppe et al
chr1	16344487	16344487	+	6.99607e-12	3.19539e-09	5.83124	8.85416e-06	cg14170597	10687618	-5656869	3.78	4.4	2.35e-05	0.0316	PEX14	Reppe et al
chr1	16344664	16344664	+	2.56676e-16	2.26501e-13	2.91426	3.25108e-10	cg14170597	10687618	-5657046	3.78	4.4	2.35e-05	0.0316	PEX14	Reppe et al
chr8	139705144	139705144	+	2.59933e-21	4.17236e-18	-1.14419	3.2936e-15	cg02526790	134044590	-5660554	-0.25	NA	1.68e-08	0.0034		Morris et al
chr14	100141634	100141634	+	1.77507e-08	3.47386e-06	2.10099	0.0224092	cg08105005	105803303	5661669	1.99	2.1	7.92e-05	0.04	PACS2	Reppe et al
chr12	124247028	124247028	+	2.3992e-09	6.69574e-07	0.378068	0.00303197	cg08946014	118583290	-5663738	-3.39	-6.7	0.00018	0.0652	PEBP1	Reppe et al
chr1	16356583	16356583	+	4.20977e-15	2.98931e-12	9.05372	5.33147e-09	cg14170597	10687618	-5668965	3.78	4.4	2.35e-05	0.0316	PEX14	Reppe et al
chr7	157918889	157918889	+	1.21417e-27	2.95916e-24	10.2059	1.53882e-21	cg09832237	152241945	-5676944	-3.77	NA	5.58e-08	0.0226		Morris et al
chr7	157918892	157918892	+	2.62534e-20	3.33253e-17	-3.44169	3.32636e-14	cg09832237	152241945	-5676947	-3.77	NA	5.58e-08	0.0226		Morris et al
chr7	157918895	157918895	+	1.48457e-10	5.32085e-08	-2.084	0.000187778	cg09832237	152241945	-5676950	-3.77	NA	5.58e-08	0.0226		Morris et al
chr7	157920040	157920040	+	2.29147e-09	5.94122e-07	-3.71036	0.00289588	cg09832237	152241945	-5678095	-3.77	NA	5.58e-08	0.0226		Morris et al
chr19	36248777	36248777	+	2.59202e-09	6.33134e-07	4.20561	0.00327554	cg20117260	41937434	5688657	2.59	4.9	0.000662	0.0826	ATP5SL	Reppe et al
chr19	36248766	36248766	+	1.54325e-08	3.05765e-06	3.72093	0.0194844	cg20117260	41937434	5688668	2.59	4.9	0.000662	0.0826	ATP5SL	Reppe et al
chr19	36248739	36248739	+	2.93648e-09	7.02591e-07	4.88372	0.00371062	cg20117260	41937434	5688695	2.59	4.9	0.000662	0.0826	ATP5SL	Reppe et al
chr17	9917524	9917524	+	1.72275e-12	9.79398e-10	-2.15627	2.18069e-06	cg23371655	4225165	-5692359	4.29	4.7	0.00101	0.0826	UBE2G1	Reppe et al
chr14	100109062	100109062	+	1.95867e-13	1.28524e-10	5.83707	2.47985e-07	cg08105005	105803303	5694241	1.99	2.1	7.92e-05	0.04	PACS2	Reppe et al
chr17	36102420	36102420	+	8.60121e-09	1.86822e-06	8.87165	0.010863	cg14256699	41836026	5733606	3.55	4.4	0.000982	0.0826	SOST	Reppe et al
chr17	36102396	36102396	+	6.25081e-11	2.65518e-08	7.41916	7.90796e-05	cg14256699	41836026	5733630	3.55	4.4	0.000982	0.0826	SOST	Reppe et al
chr17	36102394	36102394	+	8.93789e-11	3.67512e-08	6.66916	0.000113066	cg14256699	41836026	5733632	3.55	4.4	0.000982	0.0826	SOST	Reppe et al
chr17	47575042	47575042	+	3.03452e-09	7.81071e-07	5.65179	0.00383447	cg14256699	41836026	-5739016	3.55	4.4	0.000982	0.0826	SOST	Reppe et al
chr8	29169024	29169024	+	3.07164e-17	2.61026e-14	-1.27953	3.8909e-11	cg26617611	23429264	-5739760	1.31	1.3	5.42e-05	0.0378	SLC25A37	Reppe et al
chr19	36193502	36193502	+	2.4386e-09	6.03277e-07	1.80928	0.00308173	cg20117260	41937434	5743932	2.59	4.9	0.000662	0.0826	ATP5SL	Reppe et al
chr19	36193471	36193471	+	5.24726e-11	1.96061e-08	1.93025	6.63859e-05	cg20117260	41937434	5743963	2.59	4.9	0.000662	0.0826	ATP5SL	Reppe et al
chr1	48022068	48022068	+	9.79804e-10	2.61161e-07	-6.93099	0.00123864	cg04483460	53789964	5767896	1.74	1.8	0.00138	0.0884	LRP8	Reppe et al
chr2	33952620	33952620	+	1.43664e-11	5.58299e-09	-11.8272	1.818e-05	cg11906781	28183394	-5769226	-14.23	-51.3	0.000459	0.0743	BRE	Reppe et al
chr2	69871100	69871100	+	3.1814e-08	5.15862e-06	2.43902	0.0401486	cg12876517	64089585	-5781515	6.17	6.9	0.00189	0.0885	UGP2	Reppe et al
chr12	124386917	124386917	+	4.82034e-09	1.23062e-06	-2.39939	0.00608971	cg08946014	118583290	-5803627	-3.39	-6.7	0.00018	0.0652	PEBP1	Reppe et al
chr12	124386924	124386924	+	4.97256e-13	3.27183e-10	-3.21542	6.29515e-07	cg08946014	118583290	-5803634	-3.39	-6.7	0.00018	0.0652	PEBP1	Reppe et al
chr14	99984589	99984589	+	1.71094e-11	8.42013e-09	0.610382	2.16505e-05	cg08105005	105803303	5818714	1.99	2.1	7.92e-05	0.04	PACS2	Reppe et al
chr14	99982848	99982848	+	2.25189e-09	5.80271e-07	-3.57921	0.00284587	cg08105005	105803303	5820455	1.99	2.1	7.92e-05	0.04	PACS2	Reppe et al
chr8	139888586	139888586	+	2.82326e-10	8.80278e-08	-16.2335	0.000357039	cg02526790	134044590	-5843996	-0.25	NA	1.68e-08	0.0034		Morris et al
chr1	4842981	4842981	+	3.9408e-09	8.75758e-07	12.4472	0.00497903	cg14170597	10687618	5844637	3.78	4.4	2.35e-05	0.0316	PEX14	Reppe et al
chr14	99947493	99947493	+	1.77565e-09	4.8533e-07	0.876644	0.00224422	cg08105005	105803303	5855810	1.99	2.1	7.92e-05	0.04	PACS2	Reppe et al
chr1	16544641	16544641	+	9.45906e-09	1.86093e-06	2.66123	0.0119459	cg14170597	10687618	-5857023	3.78	4.4	2.35e-05	0.0316	PEX14	Reppe et al
chr1	16556289	16556289	+	3.44874e-15	2.54846e-12	4.38195	4.36771e-09	cg14170597	10687618	-5868671	3.78	4.4	2.35e-05	0.0316	PEX14	Reppe et al
chr19	36066657	36066657	+	2.65398e-17	2.55494e-14	-3.30347	3.36187e-11	cg20117260	41937434	5870777	2.59	4.9	0.000662	0.0826	ATP5SL	Reppe et al
chr7	158114152	158114152	+	4.49406e-18	4.5637e-15	-5.66222	5.69308e-12	cg09832237	152241945	-5872207	-3.77	NA	5.58e-08	0.0226		Morris et al
chr7	158114919	158114919	+	4.649e-09	1.09368e-06	-4.24595	0.00587335	cg09832237	152241945	-5872974	-3.77	NA	5.58e-08	0.0226		Morris et al
chr19	55395546	55395546	+	3.9939e-11	1.55625e-08	-9.00978	5.05317e-05	cg05253005	49496560	-5898986	-0.35	-16.6	0.0023	0.0971	GYS1	Reppe et al
chr1	47882122	47882122	+	7.05978e-10	1.94447e-07	-3.62111	0.000892567	cg04483460	53789964	5907842	1.74	1.8	0.00138	0.0884	LRP8	Reppe et al
chr1	47882119	47882119	+	1.77812e-08	3.20031e-06	-3.25623	0.0224477	cg04483460	53789964	5907845	1.74	1.8	0.00138	0.0884	LRP8	Reppe et al
chr7	158182809	158182809	+	1.4219e-102	8.66361e-98	-13.8805	1.80279e-96	cg09832237	152241945	-5940864	-3.77	NA	5.58e-08	0.0226		Morris et al
chr19	55447611	55447611	+	4.39644e-13	2.81056e-10	3.12925	5.56588e-07	cg05253005	49496560	-5951051	-0.35	-16.6	0.0023	0.0971	GYS1	Reppe et al
chr14	65249066	65249066	+	1.55589e-09	4.41255e-07	-3.05459	0.00196657	cg24029028	59295237	-5953829	-3.49	NA	3.32e-07	0.0444		Morris et al
chr8	48262349	48262349	+	1.76204e-09	4.68502e-07	-1.318	0.00222702	cg20370839	42295009	-5967340	1.25	1.3	0.00102	0.0826	SLC20A2	Reppe et al
chr4	94750047	94750047	+	1.9006e-08	3.10228e-06	2.88356	0.0239931	cg07651189	88753434	-5996613	10.33	17.8	0.00247	0.0993	MEPE	Reppe et al
chr7	158250978	158250978	+	2.07133e-26	4.67429e-23	4.93194	2.62511e-20	cg09832237	152241945	-6009033	-3.77	NA	5.58e-08	0.0226		Morris et al
chr7	158250982	158250982	+	2.56697e-09	6.54415e-07	2.04652	0.00324389	cg09832237	152241945	-6009037	-3.77	NA	5.58e-08	0.0226		Morris et al
chr7	158251001	158251001	+	8.44273e-43	3.42943e-39	6.46973	1.07024e-36	cg09832237	152241945	-6009056	-3.77	NA	5.58e-08	0.0226		Morris et al
chr9	116076740	116076740	+	1.04553e-09	2.31251e-07	3.94122	0.0013217	cg14919562	110045901	-6030839	-0.52	-15.7	2.5e-05	0.0316	RAD23B	Reppe et al
chr19	55558597	55558597	+	2.86728e-27	7.10981e-24	-4.63141	3.63393e-21	cg05253005	49496560	-6062037	-0.35	-16.6	0.0023	0.0971	GYS1	Reppe et al
chr12	124651975	124651975	+	4.0004e-12	2.19203e-09	5.55413	5.06322e-06	cg08946014	118583290	-6068685	-3.39	-6.7	0.00018	0.0652	PEBP1	Reppe et al
chr7	158314676	158314676	+	4.04459e-25	8.4978e-22	6.92575	5.1257e-19	cg09832237	152241945	-6072731	-3.77	NA	5.58e-08	0.0226		Morris et al
chr7	158315129	158315129	+	4.63691e-38	1.76579e-34	12.7447	5.87771e-32	cg09832237	152241945	-6073184	-3.77	NA	5.58e-08	0.0226		Morris et al
chr13	98085204	98085204	+	3.79715e-08	6.8285e-06	-1.12046	0.0479128	cg07641807	92001959	-6083245	2.61	41.9	0.00169	0.0885	MIR17HG**	Reppe et al
chr13	98086312	98086312	+	9.21852e-09	1.91478e-06	-0.532724	0.0116423	cg07641807	92001959	-6084353	2.61	41.9	0.00169	0.0885	MIR17HG**	Reppe et al
chr13	98087045	98087045	+	3.50964e-08	6.41509e-06	0.382582	0.0442877	cg07641807	92001959	-6085086	2.61	41.9	0.00169	0.0885	MIR17HG**	Reppe et al
chr2	70176082	70176082	+	1.29812e-09	3.20212e-07	-4.4888	0.00164088	cg12876517	64089585	-6086497	6.17	6.9	0.00189	0.0885	UGP2	Reppe et al
chr2	70176283	70176283	+	1.03311e-26	2.76404e-23	-3.34281	1.30932e-20	cg12876517	64089585	-6086698	6.17	6.9	0.00189	0.0885	UGP2	Reppe et al
chr9	116138863	116138863	+	2.06278e-08	3.18956e-06	5.8172	0.0260392	cg14919562	110045901	-6092962	-0.52	-15.7	2.5e-05	0.0316	RAD23B	Reppe et al
chr9	116138876	116138876	+	5.96415e-09	1.05349e-06	6.10464	0.00753398	cg14919562	110045901	-6092975	-0.52	-15.7	2.5e-05	0.0316	RAD23B	Reppe et al
chr9	116139614	116139614	+	5.5356e-10	1.29176e-07	0.445059	0.000699917	cg14919562	110045901	-6093713	-0.52	-15.7	2.5e-05	0.0316	RAD23B	Reppe et al
chr19	35837096	35837096	+	9.02791e-13	5.51295e-10	3.52356	1.14284e-06	cg20117260	41937434	6100338	2.59	4.9	0.000662	0.0826	ATP5SL	Reppe et al
chr2	34299853	34299853	+	3.9926e-13	2.02725e-10	5.872	5.05467e-07	cg11906781	28183394	-6116459	-14.23	-51.3	0.000459	0.0743	BRE	Reppe et al
chr14	99668183	99668183	+	6.5111e-10	2.09515e-07	-16.0549	0.000823222	cg08105005	105803303	6135120	1.99	2.1	7.92e-05	0.04	PACS2	Reppe et al
chr1	16825180	16825180	+	1.45922e-10	4.85825e-08	1.91574	0.000184571	cg14170597	10687618	-6137562	3.78	4.4	2.35e-05	0.0316	PEX14	Reppe et al
chr14	65438197	65438197	+	4.31554e-11	1.95163e-08	3.18236	5.46002e-05	cg24029028	59295237	-6142960	-3.49	NA	3.32e-07	0.0444		Morris et al
chr15	59664761	59664761	+	2.83529e-10	1.10438e-07	1.90996	0.00035856	cg09230442	65809997	6145236	6.21	26.3	0.000351	0.0743	DPP8	Reppe et al
chr7	158389679	158389679	+	4.34003e-10	1.39914e-07	-2.18086	0.000548788	cg09832237	152241945	-6147734	-3.77	NA	5.58e-08	0.0226		Morris et al
chr19	55653352	55653352	+	7.75757e-11	2.79642e-08	4.33915	9.81375e-05	cg05253005	49496560	-6156792	-0.35	-16.6	0.0023	0.0971	GYS1	Reppe et al
chr14	99641196	99641196	+	6.92389e-09	1.58705e-06	1.11767	0.00874555	cg08105005	105803303	6162107	1.99	2.1	7.92e-05	0.04	PACS2	Reppe et al
chr14	99641186	99641186	+	1.49878e-08	3.0215e-06	1.81726	0.0189233	cg08105005	105803303	6162117	1.99	2.1	7.92e-05	0.04	PACS2	Reppe et al
chr14	99641174	99641174	+	9.78765e-11	4.09432e-08	2.1069	0.000123813	cg08105005	105803303	6162129	1.99	2.1	7.92e-05	0.04	PACS2	Reppe et al
chr14	99640953	99640953	+	1.27116e-10	5.06426e-08	1.92316	0.000160791	cg08105005	105803303	6162350	1.99	2.1	7.92e-05	0.04	PACS2	Reppe et al
chr14	99640716	99640716	+	7.4005e-14	5.26934e-11	0.787801	9.37043e-08	cg08105005	105803303	6162587	1.99	2.1	7.92e-05	0.04	PACS2	Reppe et al
chr17	48004587	48004587	+	1.34111e-45	4.8711e-42	14.2784	1.70011e-39	cg14256699	41836026	-6168561	3.55	4.4	0.000982	0.0826	SOST	Reppe et al
chr1	4514399	4514399	+	1.09366e-08	2.11498e-06	-6.45591	0.0138108	cg14170597	10687618	6173219	3.78	4.4	2.35e-05	0.0316	PEX14	Reppe et al
chr19	55671019	55671019	+	5.57871e-11	2.07498e-08	-4.77086	7.05785e-05	cg05253005	49496560	-6174459	-0.35	-16.6	0.0023	0.0971	GYS1	Reppe et al
chr5	16465733	16465733	+	3.27925e-09	8.37182e-07	0.462788	0.00414353	cg00123333	10291242	-6174491	1.66	1.7	0.000495	0.0743	CMBL	Reppe et al
chr13	98197821	98197821	+	1.41384e-09	3.43656e-07	-1.87213	0.00178711	cg07641807	92001959	-6195862	2.61	41.9	0.00169	0.0885	MIR17HG**	Reppe et al
chr12	124791458	124791458	+	1.94476e-08	4.02683e-06	-5.42922	0.0245502	cg08946014	118583290	-6208168	-3.39	-6.7	0.00018	0.0652	PEBP1	Reppe et al
chr17	48046102	48046102	+	1.32059e-09	3.7702e-07	1.22148	0.00166926	cg14256699	41836026	-6210076	3.55	4.4	0.000982	0.0826	SOST	Reppe et al
chr8	29639419	29639419	+	5.33333e-09	1.19146e-06	-14.6773	0.00673746	cg26617611	23429264	-6210155	1.31	1.3	5.42e-05	0.0378	SLC25A37	Reppe et al
chr1	16939649	16939649	+	7.45479e-10	2.03476e-07	0.693002	0.000942491	cg14170597	10687618	-6252031	3.78	4.4	2.35e-05	0.0316	PEX14	Reppe et al
chr1	16939666	16939666	+	3.54768e-09	8.02124e-07	0.662518	0.00448255	cg14170597	10687618	-6252048	3.78	4.4	2.35e-05	0.0316	PEX14	Reppe et al
chr1	16939678	16939678	+	2.07057e-11	8.43934e-09	0.748576	2.62005e-05	cg14170597	10687618	-6252060	3.78	4.4	2.35e-05	0.0316	PEX14	Reppe et al
chr1	16939680	16939680	+	3.22686e-09	7.40641e-07	0.785873	0.00407736	cg14170597	10687618	-6252062	3.78	4.4	2.35e-05	0.0316	PEX14	Reppe et al
chr1	16939899	16939899	+	1.59663e-08	2.91405e-06	0.623674	0.0201578	cg14170597	10687618	-6252281	3.78	4.4	2.35e-05	0.0316	PEX14	Reppe et al
chr9	103791233	103791233	+	2.54619e-08	3.85501e-06	0.441888	0.0321374	cg14919562	110045901	6254668	-0.52	-15.7	2.5e-05	0.0316	RAD23B	Reppe et al
chr19	55757354	55757354	+	2.99979e-08	5.28309e-06	-0.820109	0.0378584	cg05253005	49496560	-6260794	-0.35	-16.6	0.0023	0.0971	GYS1	Reppe et al
chr19	55791818	55791818	+	1.92693e-09	4.85159e-07	-0.657065	0.00243533	cg05253005	49496560	-6295258	-0.35	-16.6	0.0023	0.0971	GYS1	Reppe et al
chr2	38132146	38132146	+	6.60332e-42	2.87088e-38	4.30545	8.37062e-36	cg20319604	44428936	6296790	-3.43	-3.8	0.00162	0.0885	PPM1B	Reppe et al
chr12	112279801	112279801	+	1.04365e-13	7.81561e-11	0.496025	1.32142e-07	cg08946014	118583290	6303489	-3.39	-6.7	0.00018	0.0652	PEBP1	Reppe et al
chr19	10138440	10138440	+	2.21264e-08	4.1622e-06	2.26346	0.0279298	cg14793931	3834745	-6303695	3.71	NA	3.94e-07	0.0444		Morris et al
chr19	35632103	35632103	+	4.67428e-09	1.0744e-06	10.5645	0.00590528	cg20117260	41937434	6305331	2.59	4.9	0.000662	0.0826	ATP5SL	Reppe et al
chr9	116357607	116357607	+	2.26577e-09	4.57393e-07	-3.24706	0.00286341	cg14919562	110045901	-6311706	-0.52	-15.7	2.5e-05	0.0316	RAD23B	Reppe et al
chr1	17018684	17018684	+	1.40003e-14	9.22104e-12	-6.03752	1.77293e-08	cg14170597	10687618	-6331066	3.78	4.4	2.35e-05	0.0316	PEX14	Reppe et al
chr1	17018694	17018694	+	2.11941e-13	1.18911e-10	-5.24578	2.68335e-07	cg14170597	10687618	-6331076	3.78	4.4	2.35e-05	0.0316	PEX14	Reppe et al
chr1	17018895	17018895	+	7.83389e-21	1.07884e-17	-5.24786	9.926e-15	cg14170597	10687618	-6331277	3.78	4.4	2.35e-05	0.0316	PEX14	Reppe et al
chr1	17018898	17018898	+	4.08158e-16	3.49982e-13	-4.41392	5.16968e-10	cg14170597	10687618	-6331280	3.78	4.4	2.35e-05	0.0316	PEX14	Reppe et al
chr1	17018907	17018907	+	1.25305e-20	1.69987e-17	-5.24365	1.58767e-14	cg14170597	10687618	-6331289	3.78	4.4	2.35e-05	0.0316	PEX14	Reppe et al
chr1	17018914	17018914	+	5.27307e-14	3.19518e-11	-5.07237	6.67689e-08	cg14170597	10687618	-6331296	3.78	4.4	2.35e-05	0.0316	PEX14	Reppe et al
chr19	10171463	10171463	+	2.38724e-08	4.43548e-06	4.9563	0.0301324	cg14793931	3834745	-6336718	3.71	NA	3.94e-07	0.0444		Morris et al
chr17	48178795	48178795	+	3.22866e-23	5.55486e-20	-4.69753	4.09137e-17	cg14256699	41836026	-6342769	3.55	4.4	0.000982	0.0826	SOST	Reppe et al
chr12	124934500	124934500	+	3.15603e-18	3.45871e-15	-2.24094	3.99811e-12	cg08946014	118583290	-6351210	-3.39	-6.7	0.00018	0.0652	PEBP1	Reppe et al
chr19	55851240	55851240	+	3.68608e-12	1.92118e-09	0.884129	4.66545e-06	cg05253005	49496560	-6354680	-0.35	-16.6	0.0023	0.0971	GYS1	Reppe et al
chr8	48649974	48649974	+	3.03753e-09	7.39579e-07	-4.38148	0.00383827	cg20370839	42295009	-6354965	1.25	1.3	0.00102	0.0826	SLC20A2	Reppe et al
chr7	82072698	82072698	+	2.47009e-08	4.47922e-06	0.508008	0.0311774	cg04348080	75695661	-6377037	2.3	2.5	0.000457	0.0743	MDH2	Reppe et al
chr17	48217570	48217570	+	2.92507e-08	5.55918e-06	8.02799	0.036916	cg14256699	41836026	-6381544	3.55	4.4	0.000982	0.0826	SOST	Reppe et al
chr8	48677083	48677083	+	2.83715e-08	5.12337e-06	2.95694	0.0358073	cg20370839	42295009	-6382074	1.25	1.3	0.00102	0.0826	SLC20A2	Reppe et al
chr19	55883879	55883879	+	1.06409e-13	7.31703e-11	-11.3216	1.3473e-07	cg05253005	49496560	-6387319	-0.35	-16.6	0.0023	0.0971	GYS1	Reppe et al
chr11	9596174	9596174	+	2.84405e-08	5.35971e-06	8.68292	0.0358943	cg09749669	15990149	6393975	-4.09	-4.6	0.00102	0.0826	SOX6	Reppe et al
chr11	9596171	9596171	+	2.21631e-08	4.42488e-06	9.10138	0.0279762	cg09749669	15990149	6393978	-4.09	-4.6	0.00102	0.0826	SOX6	Reppe et al
chr11	9596161	9596161	+	2.98852e-08	5.61313e-06	8.93484	0.0377163	cg09749669	15990149	6393988	-4.09	-4.6	0.00102	0.0826	SOX6	Reppe et al
chr11	9595523	9595523	+	2.75815e-11	1.25931e-08	0.97764	3.48994e-05	cg09749669	15990149	6394626	-4.09	-4.6	0.00102	0.0826	SOX6	Reppe et al
chr11	9595518	9595518	+	5.87901e-09	1.47393e-06	0.699226	0.00742649	cg09749669	15990149	6394631	-4.09	-4.6	0.00102	0.0826	SOX6	Reppe et al
chr11	9595497	9595497	+	1.97091e-12	1.1651e-09	0.718096	2.49477e-06	cg09749669	15990149	6394652	-4.09	-4.6	0.00102	0.0826	SOX6	Reppe et al
chr2	34578131	34578131	+	3.83948e-08	5.94838e-06	-10.8753	0.0484466	cg11906781	28183394	-6394737	-14.23	-51.3	0.000459	0.0743	BRE	Reppe et al
chr12	124986518	124986518	+	3.34848e-51	1.88068e-47	-11.5141	4.24498e-45	cg08946014	118583290	-6403228	-3.39	-6.7	0.00018	0.0652	PEBP1	Reppe et al
chr17	48255967	48255967	+	4.22576e-13	2.66787e-10	7.23099	5.3498e-07	cg14256699	41836026	-6419941	3.55	4.4	0.000982	0.0826	SOST	Reppe et al
chr5	3854742	3854742	+	2.7035e-08	5.13368e-06	-1.87416	0.0341214	cg00123333	10291242	6436500	1.66	1.7	0.000495	0.0743	CMBL	Reppe et al
chr17	48276970	48276970	+	8.89641e-14	6.32209e-11	-6.99855	1.12643e-07	cg14256699	41836026	-6440944	3.55	4.4	0.000982	0.0826	SOST	Reppe et al
chr19	55941195	55941195	+	2.38832e-12	1.32048e-09	-0.765723	3.02306e-06	cg05253005	49496560	-6444635	-0.35	-16.6	0.0023	0.0971	GYS1	Reppe et al
chr6	39082902	39082902	+	2.80129e-08	5.83922e-06	0.356416	0.0353549	cg23214071	32627784	-6455118	2.1	NA	1.05e-07	0.0426		Morris et al
chr1	4221436	4221436	+	1.33712e-10	4.58616e-08	-5.76942	0.000169133	cg14170597	10687618	6466182	3.78	4.4	2.35e-05	0.0316	PEX14	Reppe et al
chr10	47589227	47589227	+	7.00686e-12	2.7194e-09	-24.5195	8.8678e-06	cg25751172	54074967	6485740	1.66	10.9	0.000817	0.0826	DKK1	Reppe et al
chr5	138048647	138048647	+	1.43858e-31	3.88869e-28	4.17795	1.82338e-25	cg24117468	131562848	-6485799	1.46	NA	1.09e-08	0.0034		Morris et al
chr8	140558382	140558382	+	9.35836e-24	1.76342e-20	-7.58414	1.18592e-17	cg02526790	134044590	-6513792	-0.25	NA	1.68e-08	0.0034		Morris et al
chr19	56041256	56041256	+	1.08023e-10	3.79585e-08	0.818516	0.000136645	cg05253005	49496560	-6544696	-0.35	-16.6	0.0023	0.0971	GYS1	Reppe et al
chr19	10385743	10385743	+	1.78655e-10	5.96695e-08	3.87535	0.000225964	cg14793931	3834745	-6550998	3.71	NA	3.94e-07	0.0444		Morris et al
chr2	34742529	34742529	+	1.23812e-11	4.86586e-09	6.2948	1.56682e-05	cg11906781	28183394	-6559135	-14.23	-51.3	0.000459	0.0743	BRE	Reppe et al
chr19	10394791	10394791	+	6.30485e-36	1.91079e-32	-13.8251	7.99181e-30	cg14793931	3834745	-6560046	3.71	NA	3.94e-07	0.0444		Morris et al
chr19	10401045	10401045	+	1.24224e-10	4.25312e-08	1.44141	0.000157132	cg14793931	3834745	-6566300	3.71	NA	3.94e-07	0.0444		Morris et al
chr19	10406161	10406161	+	7.66795e-10	2.1562e-07	-6.08035	0.000969431	cg14793931	3834745	-6571416	3.71	NA	3.94e-07	0.0444		Morris et al
chr19	10406169	10406169	+	5.9479e-10	1.74446e-07	-6.08035	0.000752032	cg14793931	3834745	-6571424	3.71	NA	3.94e-07	0.0444		Morris et al
chr1	17265917	17265917	+	2.58426e-47	1.95739e-43	-2.16993	3.27606e-41	cg14170597	10687618	-6578299	3.78	4.4	2.35e-05	0.0316	PEX14	Reppe et al
chr1	4108405	4108405	+	2.98069e-11	1.17791e-08	5.06709	3.77147e-05	cg14170597	10687618	6579213	3.78	4.4	2.35e-05	0.0316	PEX14	Reppe et al
chr19	56092927	56092927	+	2.7272e-09	6.64172e-07	-24.8074	0.00344629	cg05253005	49496560	-6596367	-0.35	-16.6	0.0023	0.0971	GYS1	Reppe et al
chr1	60392303	60392303	+	1.78779e-08	3.21136e-06	1.13439	0.0225698	cg04997235	53790503	-6601800	1.83	2.1	0.00139	0.0884	LRP8	Reppe et al
chr19	10444480	10444480	+	3.7961e-08	6.41793e-06	9.8769	0.0478997	cg14793931	3834745	-6609735	3.71	NA	3.94e-07	0.0444		Morris et al
chr7	158854632	158854632	+	2.94251e-08	5.22701e-06	5.85784	0.037136	cg09832237	152241945	-6612687	-3.77	NA	5.58e-08	0.0226		Morris et al
chr7	158854634	158854634	+	3.82493e-10	1.26659e-07	5.89565	0.000483674	cg09832237	152241945	-6612689	-3.77	NA	5.58e-08	0.0226		Morris et al
chr8	127426145	127426145	+	2.27033e-08	4.1789e-06	-5.20087	0.0286576	cg02526790	134044590	6618445	-0.25	NA	1.68e-08	0.0034		Morris et al
chr1	4059838	4059838	+	1.0203e-10	3.59445e-08	1.98306	0.000129067	cg14170597	10687618	6627780	3.78	4.4	2.35e-05	0.0316	PEX14	Reppe et al
chr19	56127789	56127789	+	2.97733e-08	5.27335e-06	-0.876026	0.0375752	cg05253005	49496560	-6631229	-0.35	-16.6	0.0023	0.0971	GYS1	Reppe et al
chr7	69063272	69063272	+	1.01659e-15	7.64699e-13	-0.548813	1.28754e-09	cg04348080	75695661	6632389	2.3	2.5	0.000457	0.0743	MDH2	Reppe et al
chr7	69063263	69063263	+	4.06471e-09	9.75048e-07	-0.378445	0.00513552	cg04348080	75695661	6632398	2.3	2.5	0.000457	0.0743	MDH2	Reppe et al
chr7	69063249	69063249	+	6.21621e-10	1.89376e-07	-0.481293	0.000785948	cg04348080	75695661	6632412	2.3	2.5	0.000457	0.0743	MDH2	Reppe et al
chr7	69063247	69063247	+	1.97268e-11	8.34688e-09	-0.489921	2.4962e-05	cg04348080	75695661	6632414	2.3	2.5	0.000457	0.0743	MDH2	Reppe et al
chr7	69063239	69063239	+	6.65278e-10	2.0067e-07	-0.440031	0.000841129	cg04348080	75695661	6632422	2.3	2.5	0.000457	0.0743	MDH2	Reppe et al
chr14	65936937	65936937	+	1.52432e-11	7.6137e-09	-4.44146	1.92895e-05	cg24029028	59295237	-6641700	-3.49	NA	3.32e-07	0.0444		Morris et al
chr14	65936950	65936950	+	6.58246e-10	2.09794e-07	-3.81696	0.000832241	cg24029028	59295237	-6641713	-3.49	NA	3.32e-07	0.0444		Morris et al
chr1	4036424	4036424	+	1.90329e-11	7.8633e-09	21.6942	2.40842e-05	cg14170597	10687618	6651194	3.78	4.4	2.35e-05	0.0316	PEX14	Reppe et al
chr15	59157278	59157278	+	7.7976e-09	2.05148e-06	-3.23014	0.00984861	cg09230442	65809997	6652719	6.21	26.3	0.000351	0.0743	DPP8	Reppe et al
chr15	59157275	59157275	+	2.88862e-10	1.11073e-07	-3.18475	0.000365304	cg09230442	65809997	6652722	6.21	26.3	0.000351	0.0743	DPP8	Reppe et al
chr6	39280786	39280786	+	6.92721e-16	5.44064e-13	7.00588	8.7737e-10	cg23214071	32627784	-6653002	2.1	NA	1.05e-07	0.0426		Morris et al
chr6	39280817	39280817	+	1.71399e-14	1.10861e-11	5.839	2.17049e-08	cg23214071	32627784	-6653033	2.1	NA	1.05e-07	0.0426		Morris et al
chr17	48503187	48503187	+	5.19506e-09	1.23507e-06	2.79352	0.00656289	cg14256699	41836026	-6667161	3.55	4.4	0.000982	0.0826	SOST	Reppe et al
chr19	10515768	10515768	+	1.08084e-10	3.79585e-08	4.24779	0.000136722	cg14793931	3834745	-6681023	3.71	NA	3.94e-07	0.0444		Morris et al
chr13	98716716	98716716	+	1.82057e-46	3.7815e-43	-3.63241	2.30792e-40	cg07641807	92001959	-6714757	2.61	41.9	0.00169	0.0885	MIR17HG**	Reppe et al
chr12	125302341	125302341	+	1.30586e-19	1.67643e-16	-6.43692	1.65447e-13	cg08946014	118583290	-6719051	-3.39	-6.7	0.00018	0.0652	PEBP1	Reppe et al
chr1	17407553	17407553	+	1.6652e-09	4.18102e-07	6.09233	0.00210468	cg14170597	10687618	-6719935	3.78	4.4	2.35e-05	0.0316	PEX14	Reppe et al
chr5	138299630	138299630	+	7.76969e-27	1.55236e-23	9.64957	9.84703e-21	cg24117468	131562848	-6736782	1.46	NA	1.09e-08	0.0034		Morris et al
chr19	35153665	35153665	+	2.81775e-14	2.07722e-11	1.28055	3.56807e-08	cg20117260	41937434	6783769	2.59	4.9	0.000662	0.0826	ATP5SL	Reppe et al
chr13	98796369	98796369	+	1.9922e-14	1.13795e-11	4.00474	2.52277e-08	cg07641807	92001959	-6794410	2.61	41.9	0.00169	0.0885	MIR17HG**	Reppe et al
chr13	98796404	98796404	+	2.27468e-12	9.80607e-10	3.69087	2.87924e-06	cg07641807	92001959	-6794445	2.61	41.9	0.00169	0.0885	MIR17HG**	Reppe et al
chr1	17494586	17494586	+	3.07804e-44	1.86512e-40	-6.17172	3.90195e-38	cg14170597	10687618	-6806968	3.78	4.4	2.35e-05	0.0316	PEX14	Reppe et al
chr8	140855760	140855760	+	1.37521e-20	1.9867e-17	-3.24079	1.74245e-14	cg02526790	134044590	-6811170	-0.25	NA	1.68e-08	0.0034		Morris et al
chr1	46976838	46976838	+	1.06797e-15	8.74495e-13	-2.75766	1.35261e-09	cg04483460	53789964	6813126	1.74	1.8	0.00138	0.0884	LRP8	Reppe et al
chr19	10649496	10649496	+	1.35041e-08	2.73519e-06	-2.81981	0.0170512	cg14793931	3834745	-6814751	3.71	NA	3.94e-07	0.0444		Morris et al
chr2	51254918	51254918	+	1.61774e-12	7.50223e-10	-1.59928	2.04779e-06	cg20319604	44428936	-6825982	-3.43	-3.8	0.00162	0.0885	PPM1B	Reppe et al
chr14	52439669	52439669	+	2.12196e-17	2.08858e-14	-6.69755	2.68797e-11	cg24029028	59295237	6855568	-3.49	NA	3.32e-07	0.0444		Morris et al
chr1	46914524	46914524	+	9.18692e-09	1.81289e-06	-4.24641	0.0116024	cg04483460	53789964	6875440	1.74	1.8	0.00138	0.0884	LRP8	Reppe et al
chr1	46897698	46897698	+	1.9297e-14	1.24392e-11	-18.6296	2.44362e-08	cg04483460	53789964	6892266	1.74	1.8	0.00138	0.0884	LRP8	Reppe et al
chr2	21266779	21266779	+	6.76145e-12	2.83338e-09	-5.48039	8.55726e-06	cg11906781	28183394	6916615	-14.23	-51.3	0.000459	0.0743	BRE	Reppe et al
chr2	21266770	21266770	+	1.15771e-08	2.16485e-06	-4.21854	0.0146193	cg11906781	28183394	6916624	-14.23	-51.3	0.000459	0.0743	BRE	Reppe et al
chr2	21266749	21266749	+	4.81548e-15	3.31658e-12	-5.60964	6.09853e-09	cg11906781	28183394	6916645	-14.23	-51.3	0.000459	0.0743	BRE	Reppe et al
chr2	21266745	21266745	+	5.88474e-16	4.65176e-13	-4.93283	7.45342e-10	cg11906781	28183394	6916649	-14.23	-51.3	0.000459	0.0743	BRE	Reppe et al
chr2	21266736	21266736	+	4.64647e-12	1.97084e-09	-5.32352	5.88084e-06	cg11906781	28183394	6916658	-14.23	-51.3	0.000459	0.0743	BRE	Reppe et al
chr12	125517038	125517038	+	3.77165e-08	7.24224e-06	-6.08815	0.0475913	cg08946014	118583290	-6933748	-3.39	-6.7	0.00018	0.0652	PEBP1	Reppe et al
chr1	17632227	17632227	+	2.56695e-09	6.06009e-07	4.82233	0.00324386	cg14170597	10687618	-6944609	3.78	4.4	2.35e-05	0.0316	PEX14	Reppe et al
chr8	140998945	140998945	+	6.80407e-20	8.93591e-17	7.25936	8.62069e-14	cg02526790	134044590	-6954355	-0.25	NA	1.68e-08	0.0034		Morris et al
chr19	10794794	10794794	+	3.1651e-13	2.03932e-10	-10.4428	4.00714e-07	cg14793931	3834745	-6960049	3.71	NA	3.94e-07	0.0444		Morris et al
chr1	3680411	3680411	+	1.95302e-09	4.70857e-07	-1.26646	0.00246829	cg14170597	10687618	7007207	3.78	4.4	2.35e-05	0.0316	PEX14	Reppe et al
chr1	3656142	3656142	+	4.28693e-09	9.41171e-07	-1.03724	0.00541615	cg14170597	10687618	7031476	3.78	4.4	2.35e-05	0.0316	PEX14	Reppe et al
chr5	138609466	138609466	+	4.60309e-09	1.13725e-06	0.611421	0.00581539	cg24117468	131562848	-7046618	1.46	NA	1.09e-08	0.0034		Morris et al
chr5	138609481	138609481	+	3.92332e-10	1.27865e-07	0.982458	0.000496111	cg24117468	131562848	-7046633	1.46	NA	1.09e-08	0.0034		Morris et al
chr2	71158805	71158805	+	1.17439e-28	3.50615e-25	-2.50989	1.48845e-22	cg12876517	64089585	-7069220	6.17	6.9	0.00189	0.0885	UGP2	Reppe et al
chr5	3219694	3219694	+	3.53006e-12	1.63857e-09	-6.38861	4.46799e-06	cg00123333	10291242	7071548	1.66	1.7	0.000495	0.0743	CMBL	Reppe et al
chr5	17366170	17366170	+	9.09821e-36	3.40887e-32	-0.600593	1.15325e-29	cg00123333	10291242	-7074928	1.66	1.7	0.000495	0.0743	CMBL	Reppe et al
chr19	34850175	34850175	+	2.36966e-09	5.91173e-07	6.38796	0.00299465	cg20117260	41937434	7087259	2.59	4.9	0.000662	0.0826	ATP5SL	Reppe et al
chr19	34850142	34850142	+	7.26519e-10	2.04999e-07	6.40614	0.000918528	cg20117260	41937434	7087292	2.59	4.9	0.000662	0.0826	ATP5SL	Reppe et al
chr19	34850140	34850140	+	1.64031e-08	3.21878e-06	5.70851	0.020709	cg20117260	41937434	7087294	2.59	4.9	0.000662	0.0826	ATP5SL	Reppe et al
chr12	125672091	125672091	+	1.2076e-08	2.6729e-06	0.774754	0.0152488	cg08946014	118583290	-7088801	-3.39	-6.7	0.00018	0.0652	PEBP1	Reppe et al
chr3	134635275	134635275	+	2.05866e-84	1.84133e-80	-13.7159	2.61007e-78	cg21593986	141725341	7090066	2.65	2.9	0.000566	0.0753	TFDP2	Reppe et al
chr1	187705869	187705869	+	2.65535e-10	8.07187e-08	5.253	0.000335812	cg19763210	180600601	-7105268	1.48	1.5	0.00228	0.0971	XPR1	Reppe et al
chr12	111475009	111475009	+	1.02263e-12	6.29437e-10	-4.72939	1.29453e-06	cg08946014	118583290	7108281	-3.39	-6.7	0.00018	0.0652	PEBP1	Reppe et al
chr15	58683411	58683411	+	4.65534e-10	1.69752e-07	-7.84589	0.000588648	cg09230442	65809997	7126586	6.21	26.3	0.000351	0.0743	DPP8	Reppe et al
chr19	56644039	56644039	+	1.04568e-19	1.45027e-16	2.96732	1.32484e-13	cg05253005	49496560	-7147479	-0.35	-16.6	0.0023	0.0971	GYS1	Reppe et al
chr2	71248333	71248333	+	4.87852e-18	4.46526e-15	-2.24439	6.18011e-12	cg12876517	64089585	-7158748	6.17	6.9	0.00189	0.0885	UGP2	Reppe et al
chr14	52117566	52117566	+	1.70389e-09	4.71246e-07	1.71936	0.00215356	cg24029028	59295237	7177671	-3.49	NA	3.32e-07	0.0444		Morris et al
chr14	52117535	52117535	+	1.11481e-12	6.662e-10	3.2022	1.41121e-06	cg24029028	59295237	7177702	-3.49	NA	3.32e-07	0.0444		Morris et al
chr14	52117521	52117521	+	2.18789e-12	1.2003e-09	3.17377	2.7694e-06	cg24029028	59295237	7177716	-3.49	NA	3.32e-07	0.0444		Morris et al
chr19	11015955	11015955	+	3.86423e-22	6.87397e-19	2.09611	4.89652e-16	cg14793931	3834745	-7181210	3.71	NA	3.94e-07	0.0444		Morris et al
chr1	3499068	3499068	+	4.44918e-09	9.66603e-07	-6.91334	0.00562102	cg14170597	10687618	7188550	3.78	4.4	2.35e-05	0.0316	PEX14	Reppe et al
chr19	56687478	56687478	+	3.96832e-18	4.27263e-15	-7.33592	5.02711e-12	cg05253005	49496560	-7190918	-0.35	-16.6	0.0023	0.0971	GYS1	Reppe et al
chr19	56687512	56687512	+	5.07672e-15	4.15418e-12	-5.37629	6.42935e-09	cg05253005	49496560	-7190952	-0.35	-16.6	0.0023	0.0971	GYS1	Reppe et al
chr1	3473346	3473346	+	1.14984e-13	6.6567e-11	6.83222	1.45585e-07	cg14170597	10687618	7214272	3.78	4.4	2.35e-05	0.0316	PEX14	Reppe et al
chr9	117266876	117266876	+	3.05912e-08	4.5239e-06	-1.76833	0.0386065	cg14919562	110045901	-7220975	-0.52	-15.7	2.5e-05	0.0316	RAD23B	Reppe et al
chr10	23482136	23482136	+	3.83963e-10	1.18663e-07	2.71117	0.000485532	cg04081651	30722660	7240524	3.69	NA	4.38e-07	0.0444		Morris et al
chr6	39874329	39874329	+	1.90992e-20	3.23088e-17	-2.3426	2.41993e-14	cg23214071	32627784	-7246545	2.1	NA	1.05e-07	0.0426		Morris et al
chr18	10526139	10526139	+	2.63504e-08	4.80922e-06	6.77419	0.0332582	cg06860460	3266232	-7259907	-2.03	-2.3	0.00235	0.0972	MYL12B	Reppe et al
chr10	37989752	37989752	+	1.92792e-09	5.00115e-07	2.04693	0.00243658	cg04081651	30722660	-7267092	3.69	NA	4.38e-07	0.0444		Morris et al
chr15	73079207	73079207	+	6.90726e-20	9.41661e-17	-3.92351	8.75142e-14	cg09230442	65809997	-7269210	6.21	26.3	0.000351	0.0743	DPP8	Reppe et al
chr11	8705126	8705126	+	1.73892e-08	3.64388e-06	1.2473	0.0219532	cg09749669	15990149	7285023	-4.09	-4.6	0.00102	0.0826	SOX6	Reppe et al
chr2	20882056	20882056	+	3.68201e-13	1.89724e-10	6.17633	4.66148e-07	cg11906781	28183394	7301338	-14.23	-51.3	0.000459	0.0743	BRE	Reppe et al
chr2	20871065	20871065	+	1.65134e-10	5.10536e-08	5.30693	0.000208867	cg11906781	28183394	7312329	-14.23	-51.3	0.000459	0.0743	BRE	Reppe et al
chr2	20871062	20871062	+	1.08142e-09	2.74546e-07	6.30964	0.00136706	cg11906781	28183394	7312332	-14.23	-51.3	0.000459	0.0743	BRE	Reppe et al
chr2	20870552	20870552	+	3.24056e-08	5.24233e-06	9.9233	0.0408946	cg11906781	28183394	7312842	-14.23	-51.3	0.000459	0.0743	BRE	Reppe et al
chr2	20870389	20870389	+	6.53299e-11	2.21682e-08	8.96152	8.26486e-05	cg11906781	28183394	7313005	-14.23	-51.3	0.000459	0.0743	BRE	Reppe et al
chr2	20869880	20869880	+	1.32933e-08	2.45281e-06	4.97018	0.0167852	cg11906781	28183394	7313514	-14.23	-51.3	0.000459	0.0743	BRE	Reppe et al
chr2	20869878	20869878	+	4.05195e-18	3.80894e-15	7.06243	5.13304e-12	cg11906781	28183394	7313516	-14.23	-51.3	0.000459	0.0743	BRE	Reppe et al
chr2	20869862	20869862	+	1.20968e-28	3.50615e-25	8.15573	1.53317e-22	cg11906781	28183394	7313532	-14.23	-51.3	0.000459	0.0743	BRE	Reppe et al
chr2	20869860	20869860	+	7.67707e-16	5.8047e-13	6.12861	9.72338e-10	cg11906781	28183394	7313534	-14.23	-51.3	0.000459	0.0743	BRE	Reppe et al
chr2	20869848	20869848	+	3.15596e-21	4.06546e-18	7.96817	3.99887e-15	cg11906781	28183394	7313546	-14.23	-51.3	0.000459	0.0743	BRE	Reppe et al
chr2	20869835	20869835	+	6.69177e-25	1.41059e-21	7.42602	8.48038e-19	cg11906781	28183394	7313559	-14.23	-51.3	0.000459	0.0743	BRE	Reppe et al
chr2	20869614	20869614	+	2.20814e-08	3.79265e-06	4.651	0.0278731	cg11906781	28183394	7313780	-14.23	-51.3	0.000459	0.0743	BRE	Reppe et al
chr2	20869605	20869605	+	1.71092e-10	5.26615e-08	4.85505	0.000216401	cg11906781	28183394	7313789	-14.23	-51.3	0.000459	0.0743	BRE	Reppe et al
chr2	20869485	20869485	+	2.91711e-09	6.69704e-07	4.82212	0.00368616	cg11906781	28183394	7313909	-14.23	-51.3	0.000459	0.0743	BRE	Reppe et al
chr2	20869475	20869475	+	4.47201e-12	1.92026e-09	6.24499	5.66007e-06	cg11906781	28183394	7313919	-14.23	-51.3	0.000459	0.0743	BRE	Reppe et al
chr2	20869469	20869469	+	1.3365e-08	2.45574e-06	5.31726	0.0168756	cg11906781	28183394	7313925	-14.23	-51.3	0.000459	0.0743	BRE	Reppe et al
chr3	134369661	134369661	+	2.89733e-08	6.35164e-06	3.29217	0.0365663	cg21593986	141725341	7355680	2.65	2.9	0.000566	0.0753	TFDP2	Reppe et al
chr3	134369653	134369653	+	1.19779e-08	3.07857e-06	3.56957	0.0151251	cg21593986	141725341	7355688	2.65	2.9	0.000566	0.0753	TFDP2	Reppe et al
chr1	3325654	3325654	+	1.99546e-22	2.83392e-19	1.39564	2.52857e-16	cg14170597	10687618	7361964	3.78	4.4	2.35e-05	0.0316	PEX14	Reppe et al
chr1	3325381	3325381	+	5.16464e-31	1.17355e-27	-1.63841	6.54602e-25	cg14170597	10687618	7362237	3.78	4.4	2.35e-05	0.0316	PEX14	Reppe et al
chr1	3321133	3321133	+	2.36407e-09	5.61029e-07	18.8545	0.00298759	cg14170597	10687618	7366485	3.78	4.4	2.35e-05	0.0316	PEX14	Reppe et al
chr1	3292645	3292645	+	1.09565e-14	7.34707e-12	-3.17605	1.38751e-08	cg14170597	10687618	7394973	3.78	4.4	2.35e-05	0.0316	PEX14	Reppe et al
chr13	43148549	43148549	+	5.72891e-11	1.98326e-08	3.63842	7.24784e-05	cg17948986	50594404	7445855	4.82	5.3	0.000127	0.0536	KCNRG/DLEU2*	Reppe et al
chr13	43148517	43148517	+	2.49586e-10	7.51041e-08	2.69626	0.000315647	cg17948986	50594404	7445887	4.82	5.3	0.000127	0.0536	KCNRG/DLEU2*	Reppe et al
chr2	20724693	20724693	+	2.08153e-24	4.13701e-21	-7.74486	2.63784e-18	cg11906781	28183394	7458701	-14.23	-51.3	0.000459	0.0743	BRE	Reppe et al
chr5	139029334	139029334	+	9.2683e-11	3.49107e-08	12.2942	0.000117245	cg24117468	131562848	-7466486	1.46	NA	1.09e-08	0.0034		Morris et al
chr5	139029349	139029349	+	5.27719e-10	1.66099e-07	10.6101	0.000667254	cg24117468	131562848	-7466501	1.46	NA	1.09e-08	0.0034		Morris et al
chr5	139029353	139029353	+	1.78193e-10	6.34773e-08	11.1177	0.000225379	cg24117468	131562848	-7466505	1.46	NA	1.09e-08	0.0034		Morris et al
chr1	3195539	3195539	+	8.77063e-09	1.74195e-06	-4.74922	0.0110769	cg14170597	10687618	7492079	3.78	4.4	2.35e-05	0.0316	PEX14	Reppe et al
chr1	46269214	46269214	+	2.309e-08	3.9971e-06	4.80226	0.0291454	cg04483460	53789964	7520750	1.74	1.8	0.00138	0.0884	LRP8	Reppe et al
chr8	141568364	141568364	+	1.20833e-18	1.27728e-15	-9.16301	1.53079e-12	cg02526790	134044590	-7523774	-0.25	NA	1.68e-08	0.0034		Morris et al
chr5	2756142	2756142	+	3.6894e-08	6.70121e-06	-2.53512	0.0465543	cg00123333	10291242	7535100	1.66	1.7	0.000495	0.0743	CMBL	Reppe et al
chr19	34397759	34397759	+	1.16188e-08	2.41306e-06	2.84614	0.014672	cg20117260	41937434	7539675	2.59	4.9	0.000662	0.0826	ATP5SL	Reppe et al
chr1	3134828	3134828	+	6.28783e-10	1.74241e-07	-4.60356	0.000795001	cg14170597	10687618	7552790	3.78	4.4	2.35e-05	0.0316	PEX14	Reppe et al
chr1	3134784	3134784	+	3.61968e-10	1.05787e-07	-3.70885	0.000457728	cg14170597	10687618	7552834	3.78	4.4	2.35e-05	0.0316	PEX14	Reppe et al
chr8	141629833	141629833	+	2.6007e-11	9.8871e-09	-11.2559	3.29073e-05	cg02526790	134044590	-7585243	-0.25	NA	1.68e-08	0.0034		Morris et al
chr8	126440361	126440361	+	4.8855e-16	3.41508e-13	-3.63637	6.18785e-10	cg02526790	134044590	7604229	-0.25	NA	1.68e-08	0.0034		Morris et al
chr2	71709899	71709899	+	4.5232e-11	1.60532e-08	-0.786307	5.72269e-05	cg12876517	64089585	-7620314	6.17	6.9	0.00189	0.0885	UGP2	Reppe et al
chr5	2669057	2669057	+	5.51796e-72	6.33923e-68	-6.6086	6.9958e-66	cg00123333	10291242	7622185	1.66	1.7	0.000495	0.0743	CMBL	Reppe et al
chr4	81123689	81123689	+	2.45314e-08	3.94255e-06	0.334745	0.0309636	cg07651189	88753434	7629745	10.33	17.8	0.00247	0.0993	MEPE	Reppe et al
chr4	81119481	81119481	+	2.95301e-12	1.0824e-09	-5.32128	3.73771e-06	cg07651189	88753434	7633953	10.33	17.8	0.00247	0.0993	MEPE	Reppe et al
chr19	11473146	11473146	+	1.8857e-08	3.63066e-06	-1.84547	0.023805	cg14793931	3834745	-7638401	3.71	NA	3.94e-07	0.0444		Morris et al
chr19	34269401	34269401	+	7.41795e-09	1.63171e-06	-2.3113	0.0093693	cg20117260	41937434	7668033	2.59	4.9	0.000662	0.0826	ATP5SL	Reppe et al
chr19	11504453	11504453	+	1.2216e-10	4.20004e-08	-2.03497	0.000154522	cg14793931	3834745	-7669708	3.71	NA	3.94e-07	0.0444		Morris et al
chr3	156393010	156393010	+	4.04748e-13	2.96737e-10	1.03574	5.12414e-07	cg24054898	148721868	-7671142	-4.61	-5.6	0.00103	0.0826	GYG1	Reppe et al
chr3	156393012	156393012	+	6.71142e-11	3.15942e-08	1.00549	8.49053e-05	cg24054898	148721868	-7671144	-4.61	-5.6	0.00103	0.0826	GYG1	Reppe et al
chr3	156393017	156393017	+	1.57825e-10	7.05816e-08	0.858075	0.000199624	cg24054898	148721868	-7671149	-4.61	-5.6	0.00103	0.0826	GYG1	Reppe et al
chr1	2984088	2984088	+	3.27997e-13	1.79591e-10	-5.56769	4.15254e-07	cg14170597	10687618	7703530	3.78	4.4	2.35e-05	0.0316	PEX14	Reppe et al
chr1	61515965	61515965	+	1.90306e-08	3.38497e-06	-22.6642	0.0240241	cg04997235	53790503	-7725462	1.83	2.1	0.00139	0.0884	LRP8	Reppe et al
chr1	61515999	61515999	+	1.4323e-09	3.66716e-07	-17.532	0.00181043	cg04997235	53790503	-7725496	1.83	2.1	0.00139	0.0884	LRP8	Reppe et al
chr2	71818882	71818882	+	3.28998e-09	7.42852e-07	-12.0815	0.00415708	cg12876517	64089585	-7729297	6.17	6.9	0.00189	0.0885	UGP2	Reppe et al
chr13	99739327	99739327	+	2.59582e-08	5.06919e-06	5.9756	0.0327633	cg07641807	92001959	-7737368	2.61	41.9	0.00169	0.0885	MIR17HG**	Reppe et al
chr17	34091080	34091080	+	2.88936e-11	1.3493e-08	0.941891	3.65593e-05	cg14256699	41836026	7744946	3.55	4.4	0.000982	0.0826	SOST	Reppe et al
chr1	46016432	46016432	+	8.63315e-09	1.72079e-06	0.775904	0.0109033	cg04483460	53789964	7773532	1.74	1.8	0.00138	0.0884	LRP8	Reppe et al
chr19	11616413	11616413	+	7.85684e-10	2.20175e-07	0.574959	0.000993304	cg14793931	3834745	-7781668	3.71	NA	3.94e-07	0.0444		Morris et al
chr2	52235378	52235378	+	1.95655e-08	3.39406e-06	-3.62308	0.024699	cg20319604	44428936	-7806442	-3.43	-3.8	0.00162	0.0885	PPM1B	Reppe et al
chr11	8135253	8135253	+	1.2345e-09	3.61084e-07	-4.67096	0.00156049	cg09749669	15990149	7854896	-4.09	-4.6	0.00102	0.0826	SOX6	Reppe et al
chr10	46168188	46168188	+	1.42316e-08	3.058e-06	3.91389	0.0179691	cg25751172	54074967	7906779	1.66	10.9	0.000817	0.0826	DKK1	Reppe et al
chr13	84091135	84091135	+	8.63942e-11	2.86079e-08	-6.6685	0.000109292	cg07641807	92001959	7910824	2.61	41.9	0.00169	0.0885	MIR17HG**	Reppe et al
chr5	2370954	2370954	+	1.73437e-31	4.42779e-28	6.8366	2.19828e-25	cg00123333	10291242	7920288	1.66	1.7	0.000495	0.0743	CMBL	Reppe et al
chr1	2762696	2762696	+	4.33753e-09	9.47703e-07	5.81224	0.00548003	cg14170597	10687618	7924922	3.78	4.4	2.35e-05	0.0316	PEX14	Reppe et al
chr1	2762679	2762679	+	5.58237e-09	1.18549e-06	4.40304	0.00705194	cg14170597	10687618	7924939	3.78	4.4	2.35e-05	0.0316	PEX14	Reppe et al
chr6	40555598	40555598	+	1.45916e-09	4.70757e-07	1.25568	0.00184437	cg23214071	32627784	-7927814	2.1	NA	1.05e-07	0.0426		Morris et al
chr6	40555604	40555604	+	6.84861e-10	2.39062e-07	1.29506	0.000865878	cg23214071	32627784	-7927820	2.1	NA	1.05e-07	0.0426		Morris et al
chr6	40555625	40555625	+	4.10353e-15	2.86481e-12	1.6033	5.19694e-09	cg23214071	32627784	-7927841	2.1	NA	1.05e-07	0.0426		Morris et al
chr6	40555627	40555627	+	2.05743e-08	4.43583e-06	1.20332	0.0259718	cg23214071	32627784	-7927843	2.1	NA	1.05e-07	0.0426		Morris et al
chr19	34004068	34004068	+	1.20465e-08	2.49554e-06	1.62458	0.0152117	cg20117260	41937434	7933366	2.59	4.9	0.000662	0.0826	ATP5SL	Reppe et al
chr19	11773075	11773075	+	1.38282e-11	6.14964e-09	6.37597	1.74991e-05	cg14793931	3834745	-7938330	3.71	NA	3.94e-07	0.0444		Morris et al
chr10	38691770	38691770	+	1.11031e-16	7.51191e-14	-3.53994	1.40637e-10	cg04081651	30722660	-7969110	3.69	NA	4.38e-07	0.0444		Morris et al
chr10	38691787	38691787	+	1.34358e-19	1.15978e-16	-2.06525	1.70225e-13	cg04081651	30722660	-7969127	3.69	NA	4.38e-07	0.0444		Morris et al
chr10	38691791	38691791	+	5.40784e-26	7.96315e-23	-3.15438	6.85355e-20	cg04081651	30722660	-7969131	3.69	NA	4.38e-07	0.0444		Morris et al
chr10	38691799	38691799	+	5.78224e-13	2.63174e-10	-1.77142	7.32006e-07	cg04081651	30722660	-7969139	3.69	NA	4.38e-07	0.0444		Morris et al
chr10	38691801	38691801	+	2.4216e-12	1.02493e-09	-1.72964	3.06517e-06	cg04081651	30722660	-7969141	3.69	NA	4.38e-07	0.0444		Morris et al
chr10	38691947	38691947	+	3.82962e-35	7.37432e-32	-3.17267	4.85425e-29	cg04081651	30722660	-7969287	3.69	NA	4.38e-07	0.0444		Morris et al
chr10	38691950	38691950	+	1.60587e-85	8.03989e-81	-6.4312	2.03601e-79	cg04081651	30722660	-7969290	3.69	NA	4.38e-07	0.0444		Morris et al
chr10	38691958	38691958	+	1.2279e-40	3.07378e-37	-2.9561	1.55651e-34	cg04081651	30722660	-7969298	3.69	NA	4.38e-07	0.0444		Morris et al
chr10	38691960	38691960	+	8.57798e-32	1.4809e-28	-3.05319	1.08726e-25	cg04081651	30722660	-7969300	3.69	NA	4.38e-07	0.0444		Morris et al
chr10	38691967	38691967	+	9.77881e-70	1.22396e-65	-4.74803	1.23978e-63	cg04081651	30722660	-7969307	3.69	NA	4.38e-07	0.0444		Morris et al
chr10	38691969	38691969	+	7.88946e-44	3.03839e-40	-3.88601	1.00012e-37	cg04081651	30722660	-7969309	3.69	NA	4.38e-07	0.0444		Morris et al
chr10	38691972	38691972	+	6.44234e-41	1.79189e-37	-3.36377	8.16648e-35	cg04081651	30722660	-7969312	3.69	NA	4.38e-07	0.0444		Morris et al
chr10	38691975	38691975	+	1.3843e-59	1.1551e-55	-4.72449	1.755e-53	cg04081651	30722660	-7969315	3.69	NA	4.38e-07	0.0444		Morris et al
chr10	38691983	38691983	+	3.28431e-22	3.73707e-19	-2.23334	4.16169e-16	cg04081651	30722660	-7969323	3.69	NA	4.38e-07	0.0444		Morris et al
chr10	38691985	38691985	+	4.68341e-45	2.13161e-41	-3.07672	5.93707e-39	cg04081651	30722660	-7969325	3.69	NA	4.38e-07	0.0444		Morris et al
chr10	38691994	38691994	+	9.3032e-21	9.3154e-18	-3.63856	1.17877e-14	cg04081651	30722660	-7969334	3.69	NA	4.38e-07	0.0444		Morris et al
chr10	38692074	38692074	+	1.12966e-09	3.09055e-07	-4.31063	0.00142802	cg04081651	30722660	-7969414	3.69	NA	4.38e-07	0.0444		Morris et al
chr19	33952725	33952725	+	2.19386e-08	4.14595e-06	-3.97489	0.027693	cg20117260	41937434	7984709	2.59	4.9	0.000662	0.0826	ATP5SL	Reppe et al
chr10	46090167	46090167	+	1.75286e-10	5.69856e-08	0.659138	0.000221704	cg25751172	54074967	7984800	1.66	10.9	0.000817	0.0826	DKK1	Reppe et al
chr1	45793483	45793483	+	4.41018e-10	1.26851e-07	-12.2863	0.000557656	cg04483460	53789964	7996481	1.74	1.8	0.00138	0.0884	LRP8	Reppe et al
chr1	45793078	45793078	+	2.36994e-08	4.07196e-06	-4.57821	0.0299141	cg04483460	53789964	7996886	1.74	1.8	0.00138	0.0884	LRP8	Reppe et al
chr9	102022088	102022088	+	9.49169e-26	8.94178e-23	-6.54586	1.20291e-19	cg14919562	110045901	8023813	-0.52	-15.7	2.5e-05	0.0316	RAD23B	Reppe et al
chr9	102022072	102022072	+	2.5652e-21	2.00763e-18	-4.75054	3.25036e-15	cg14919562	110045901	8023829	-0.52	-15.7	2.5e-05	0.0316	RAD23B	Reppe et al
chr9	102022059	102022059	+	1.66625e-26	1.6953e-23	-6.06493	2.11173e-20	cg14919562	110045901	8023842	-0.52	-15.7	2.5e-05	0.0316	RAD23B	Reppe et al
chr9	102021951	102021951	+	1.28089e-13	6.45156e-11	-4.23186	1.62177e-07	cg14919562	110045901	8023950	-0.52	-15.7	2.5e-05	0.0316	RAD23B	Reppe et al
chr9	102021946	102021946	+	2.08038e-12	9.36566e-10	-3.89715	2.63333e-06	cg14919562	110045901	8023955	-0.52	-15.7	2.5e-05	0.0316	RAD23B	Reppe et al
chr9	102021934	102021934	+	7.35866e-13	3.37248e-10	-3.4039	9.31554e-07	cg14919562	110045901	8023967	-0.52	-15.7	2.5e-05	0.0316	RAD23B	Reppe et al
chr9	102021916	102021916	+	2.34125e-12	1.04476e-09	-3.37702	2.96348e-06	cg14919562	110045901	8023985	-0.52	-15.7	2.5e-05	0.0316	RAD23B	Reppe et al
chr9	102021909	102021909	+	8.67188e-11	2.6259e-08	-3.66592	0.000109702	cg14919562	110045901	8023992	-0.52	-15.7	2.5e-05	0.0316	RAD23B	Reppe et al
chr9	102021718	102021718	+	2.77007e-11	9.58621e-09	-2.54806	3.50501e-05	cg14919562	110045901	8024183	-0.52	-15.7	2.5e-05	0.0316	RAD23B	Reppe et al
chr9	102021703	102021703	+	1.13483e-11	4.34064e-09	-2.90806	1.43613e-05	cg14919562	110045901	8024198	-0.52	-15.7	2.5e-05	0.0316	RAD23B	Reppe et al
chr1	18733716	18733716	+	1.53689e-09	3.91289e-07	-6.19363	0.00194258	cg14170597	10687618	-8046098	3.78	4.4	2.35e-05	0.0316	PEX14	Reppe et al
chr16	15026700	15026700	+	2.79184e-09	6.89347e-07	-1.73157	0.00352793	cg01279843	23080567	8053867	1.21	1.3	0.000554	0.0753	USP31	Reppe et al
chr17	33776115	33776115	+	3.72937e-11	1.69319e-08	2.89358	4.71855e-05	cg14256699	41836026	8059911	3.55	4.4	0.000982	0.0826	SOST	Reppe et al
chr8	142105862	142105862	+	6.00042e-09	1.29381e-06	-15.4399	0.00757976	cg02526790	134044590	-8061272	-0.25	NA	1.68e-08	0.0034		Morris et al
chr8	142105872	142105872	+	2.42082e-10	7.77165e-08	-14.8848	0.000306161	cg02526790	134044590	-8061282	-0.25	NA	1.68e-08	0.0034		Morris et al
chr19	33874740	33874740	+	2.49976e-09	6.12426e-07	-9.23086	0.00315899	cg20117260	41937434	8062694	2.59	4.9	0.000662	0.0826	ATP5SL	Reppe et al
chr8	31496865	31496865	+	1.03951e-10	3.51966e-08	1.24854	0.000131495	cg26617611	23429264	-8067601	1.31	1.3	5.42e-05	0.0378	SLC25A37	Reppe et al
chr8	142112625	142112625	+	1.50093e-50	1.62624e-46	-19.8984	1.90277e-44	cg02526790	134044590	-8068035	-0.25	NA	1.68e-08	0.0034		Morris et al
chr8	31497668	31497668	+	2.59235e-11	9.8871e-09	0.61591	3.28018e-05	cg26617611	23429264	-8068404	1.31	1.3	5.42e-05	0.0378	SLC25A37	Reppe et al
chr8	31497670	31497670	+	4.76228e-09	1.0806e-06	0.71202	0.00601639	cg26617611	23429264	-8068406	1.31	1.3	5.42e-05	0.0378	SLC25A37	Reppe et al
chr8	142113996	142113996	+	4.03329e-13	2.08096e-10	-8.64144	5.10618e-07	cg02526790	134044590	-8069406	-0.25	NA	1.68e-08	0.0034		Morris et al
chr1	45672477	45672477	+	1.73655e-08	3.15339e-06	-2.43243	0.0219234	cg04483460	53789964	8117487	1.74	1.8	0.00138	0.0884	LRP8	Reppe et al
chr5	2146850	2146850	+	4.8662e-09	1.19582e-06	-2.17389	0.00614761	cg00123333	10291242	8144392	1.66	1.7	0.000495	0.0743	CMBL	Reppe et al
chr19	33792459	33792459	+	1.73472e-08	3.37257e-06	0.487791	0.0219003	cg20117260	41937434	8144975	2.59	4.9	0.000662	0.0826	ATP5SL	Reppe et al
chr5	2146141	2146141	+	2.83069e-28	6.19428e-25	0.453954	3.58764e-22	cg00123333	10291242	8145101	1.66	1.7	0.000495	0.0743	CMBL	Reppe et al
chr19	33792249	33792249	+	1.1356e-08	2.36448e-06	1.07183	0.0143402	cg20117260	41937434	8145185	2.59	4.9	0.000662	0.0826	ATP5SL	Reppe et al
chr19	33792247	33792247	+	6.56213e-11	2.41178e-08	1.15002	8.30172e-05	cg20117260	41937434	8145187	2.59	4.9	0.000662	0.0826	ATP5SL	Reppe et al
chr1	2534375	2534375	+	1.031e-11	4.57115e-09	-0.307954	1.30474e-05	cg14170597	10687618	8153243	3.78	4.4	2.35e-05	0.0316	PEX14	Reppe et al
chr1	2529437	2529437	+	1.50444e-11	6.36304e-09	-8.91369	1.90379e-05	cg14170597	10687618	8158181	3.78	4.4	2.35e-05	0.0316	PEX14	Reppe et al
chr15	57645087	57645087	+	1.0879e-31	2.96626e-28	8.63428	1.37891e-25	cg09230442	65809997	8164910	6.21	26.3	0.000351	0.0743	DPP8	Reppe et al
chr19	33754309	33754309	+	3.69e-08	6.27745e-06	-10.3374	0.0465618	cg20117260	41937434	8183125	2.59	4.9	0.000662	0.0826	ATP5SL	Reppe et al
chr3	133523065	133523065	+	4.87975e-21	7.27433e-18	-2.11625	6.183e-15	cg21593986	141725341	8202276	2.65	2.9	0.000566	0.0753	TFDP2	Reppe et al
chr13	100219014	100219014	+	3.71931e-10	1.07569e-07	1.77339	0.000470322	cg07641807	92001959	-8217055	2.61	41.9	0.00169	0.0885	MIR17HG**	Reppe et al
chr13	100219040	100219040	+	1.69136e-12	7.43161e-10	2.17546	2.14096e-06	cg07641807	92001959	-8217081	2.61	41.9	0.00169	0.0885	MIR17HG**	Reppe et al
chr13	100219057	100219057	+	4.39859e-10	1.25624e-07	2.26933	0.000556191	cg07641807	92001959	-8217098	2.61	41.9	0.00169	0.0885	MIR17HG**	Reppe et al
chr13	100219063	100219063	+	1.33636e-08	2.72619e-06	1.67502	0.0168739	cg07641807	92001959	-8217104	2.61	41.9	0.00169	0.0885	MIR17HG**	Reppe et al
chr13	100258770	100258770	+	2.65695e-10	7.88394e-08	0.44821	0.000336013	cg07641807	92001959	-8256811	2.61	41.9	0.00169	0.0885	MIR17HG**	Reppe et al
chr8	142304722	142304722	+	1.88992e-10	6.11256e-08	-0.318262	0.000239036	cg02526790	134044590	-8260132	-0.25	NA	1.68e-08	0.0034		Morris et al
chr5	2005353	2005353	+	5.72914e-52	3.29092e-48	5.614	7.26307e-46	cg00123333	10291242	8285889	1.66	1.7	0.000495	0.0743	CMBL	Reppe et al
chr8	142336649	142336649	+	1.90384e-12	8.96863e-10	3.16706	2.40989e-06	cg02526790	134044590	-8292059	-0.25	NA	1.68e-08	0.0034		Morris et al
chr15	74109493	74109493	+	3.28017e-08	6.97733e-06	-5.23233	0.0413939	cg09230442	65809997	-8299496	6.21	26.3	0.000351	0.0743	DPP8	Reppe et al
chr8	142344743	142344743	+	1.12734e-24	2.22084e-21	-5.85097	1.42865e-18	cg02526790	134044590	-8300153	-0.25	NA	1.68e-08	0.0034		Morris et al
chr10	39023287	39023287	+	1.07732e-19	9.4626e-17	-6.26675	1.36493e-13	cg04081651	30722660	-8300627	3.69	NA	4.38e-07	0.0444		Morris et al
chr10	39023289	39023289	+	8.37636e-10	2.38277e-07	1.18961	0.00105897	cg04081651	30722660	-8300629	3.69	NA	4.38e-07	0.0444		Morris et al
chr10	39023514	39023514	+	1.71345e-08	3.60442e-06	-2.1005	0.021632	cg04081651	30722660	-8300854	3.69	NA	4.38e-07	0.0444		Morris et al
chr1	2384571	2384571	+	8.45837e-12	3.82484e-09	-3.05087	1.07046e-05	cg14170597	10687618	8303047	3.78	4.4	2.35e-05	0.0316	PEX14	Reppe et al
chr19	12146341	12146341	+	3.62825e-08	6.18526e-06	4.89134	0.0457833	cg14793931	3834745	-8311596	3.71	NA	3.94e-07	0.0444		Morris et al
chr1	2372322	2372322	+	3.96223e-15	2.83569e-12	-6.7883	5.018e-09	cg14170597	10687618	8315296	3.78	4.4	2.35e-05	0.0316	PEX14	Reppe et al
chr8	142366986	142366986	+	2.32262e-09	5.99363e-07	1.60727	0.00293522	cg02526790	134044590	-8322396	-0.25	NA	1.68e-08	0.0034		Morris et al
chr5	1964423	1964423	+	4.27128e-34	1.402e-30	6.58762	5.414e-28	cg00123333	10291242	8326819	1.66	1.7	0.000495	0.0743	CMBL	Reppe et al
chr19	12163867	12163867	+	8.25519e-09	1.79065e-06	7.16714	0.0104262	cg14793931	3834745	-8329122	3.71	NA	3.94e-07	0.0444		Morris et al
chr1	19030039	19030039	+	9.99039e-28	1.81608e-24	-3.76967	1.26617e-21	cg14170597	10687618	-8342421	3.78	4.4	2.35e-05	0.0316	PEX14	Reppe et al
chr1	2344133	2344133	+	1.12329e-09	2.9508e-07	1.17128	0.00141998	cg14170597	10687618	8343485	3.78	4.4	2.35e-05	0.0316	PEX14	Reppe et al
chr1	2344125	2344125	+	4.56275e-14	2.84051e-11	1.49667	5.77754e-08	cg14170597	10687618	8343493	3.78	4.4	2.35e-05	0.0316	PEX14	Reppe et al
chr17	33478365	33478365	+	0	0	-3.09267	0	cg14256699	41836026	8357661	3.55	4.4	0.000982	0.0826	SOST	Reppe et al
chr17	33478360	33478360	+	1.24059883670737e-320	2.02770677348569e-316	-2.94887	1.57297263344499e-314	cg14256699	41836026	8357666	3.55	4.4	0.000982	0.0826	SOST	Reppe et al
chr17	33478358	33478358	+	3.52126401965436e-312	4.60429e-308	-3.61552	4.46466e-306	cg14256699	41836026	8357668	3.55	4.4	0.000982	0.0826	SOST	Reppe et al
chr17	33478350	33478350	+	0	0	-3.21585	0	cg14256699	41836026	8357676	3.55	4.4	0.000982	0.0826	SOST	Reppe et al
chr17	33478348	33478348	+	0	0	-3.91327	0	cg14256699	41836026	8357678	3.55	4.4	0.000982	0.0826	SOST	Reppe et al
chr17	33478336	33478336	+	6.74209e-105	4.89763e-101	-2.63462	8.54817e-99	cg14256699	41836026	8357690	3.55	4.4	0.000982	0.0826	SOST	Reppe et al
chr17	33478332	33478332	+	3.38504e-206	3.16154e-202	-2.97206	4.29191e-200	cg14256699	41836026	8357694	3.55	4.4	0.000982	0.0826	SOST	Reppe et al
chr17	33478316	33478316	+	3.83573e-216	4.17956e-212	-3.52049	4.86335e-210	cg14256699	41836026	8357710	3.55	4.4	0.000982	0.0826	SOST	Reppe et al
chr1	2323050	2323050	+	1.52309e-08	2.831e-06	0.524171	0.01923	cg14170597	10687618	8364568	3.78	4.4	2.35e-05	0.0316	PEX14	Reppe et al
chr1	2279434	2279434	+	1.23063e-16	1.14136e-13	-4.51957	1.55877e-10	cg14170597	10687618	8408184	3.78	4.4	2.35e-05	0.0316	PEX14	Reppe et al
chr10	39131596	39131596	+	8.87665e-09	2.04799e-06	-21.4722	0.0112107	cg04081651	30722660	-8408936	3.69	NA	4.38e-07	0.0444		Morris et al
chr6	41041519	41041519	+	2.38973e-09	7.10177e-07	4.08497	0.00302001	cg23214071	32627784	-8413735	2.1	NA	1.05e-07	0.0426		Morris et al
chr1	62208527	62208527	+	1.06823e-09	2.83071e-07	0.805681	0.0013504	cg04997235	53790503	-8418024	1.83	2.1	0.00139	0.0884	LRP8	Reppe et al
chr18	11689176	11689176	+	1.86361e-13	1.53738e-10	5.21122	2.35951e-07	cg06860460	3266232	-8422944	-2.03	-2.3	0.00235	0.0972	MYL12B	Reppe et al
chr18	11689182	11689182	+	1.69558e-12	1.12803e-09	6.57641	2.14629e-06	cg06860460	3266232	-8422950	-2.03	-2.3	0.00235	0.0972	MYL12B	Reppe et al
chr18	11689201	11689201	+	1.50195e-12	1.06813e-09	4.73952	1.90123e-06	cg06860460	3266232	-8422969	-2.03	-2.3	0.00235	0.0972	MYL12B	Reppe et al
chr18	11689207	11689207	+	2.43467e-12	1.52157e-09	4.2759	3.08171e-06	cg06860460	3266232	-8422975	-2.03	-2.3	0.00235	0.0972	MYL12B	Reppe et al
chr1	19110747	19110747	+	1.401e-09	3.59715e-07	-8.91261	0.00177088	cg14170597	10687618	-8423129	3.78	4.4	2.35e-05	0.0316	PEX14	Reppe et al
chr1	19110758	19110758	+	3.02308e-11	1.18439e-08	-9.08234	3.82509e-05	cg14170597	10687618	-8423140	3.78	4.4	2.35e-05	0.0316	PEX14	Reppe et al
chr1	19110766	19110766	+	2.18636e-12	1.10401e-09	-10.0328	2.76745e-06	cg14170597	10687618	-8423148	3.78	4.4	2.35e-05	0.0316	PEX14	Reppe et al
chr1	19110768	19110768	+	3.07296e-16	2.68563e-13	-12.2553	3.89221e-10	cg14170597	10687618	-8423150	3.78	4.4	2.35e-05	0.0316	PEX14	Reppe et al
chr1	19110774	19110774	+	1.45409e-10	4.85825e-08	-9.74624	0.000183924	cg14170597	10687618	-8423156	3.78	4.4	2.35e-05	0.0316	PEX14	Reppe et al
chr19	57922905	57922905	+	1.47106e-08	2.95034e-06	-2.11102	0.0185735	cg05253005	49496560	-8426345	-0.35	-16.6	0.0023	0.0971	GYS1	Reppe et al
chr1	2260278	2260278	+	2.42694e-15	1.83823e-12	-1.23444	3.07368e-09	cg14170597	10687618	8427340	3.78	4.4	2.35e-05	0.0316	PEX14	Reppe et al
chr10	39150258	39150258	+	1.64701e-08	3.49401e-06	3.31436	0.0207936	cg04081651	30722660	-8427598	3.69	NA	4.38e-07	0.0444		Morris et al
chr10	39151126	39151126	+	7.35192e-11	2.47033e-08	1.62178	9.30067e-05	cg04081651	30722660	-8428466	3.69	NA	4.38e-07	0.0444		Morris et al
chr8	142476610	142476610	+	5.45912e-09	1.21331e-06	5.59511	0.0068963	cg02526790	134044590	-8432020	-0.25	NA	1.68e-08	0.0034		Morris et al
chr5	1850757	1850757	+	6.17963e-18	5.79542e-15	-3.11475	7.82832e-12	cg00123333	10291242	8440485	1.66	1.7	0.000495	0.0743	CMBL	Reppe et al
chr11	7540936	7540936	+	3.00341e-55	1.29745e-51	-12.6701	3.8076e-49	cg09749669	15990149	8449213	-4.09	-4.6	0.00102	0.0826	SOX6	Reppe et al
chr11	7540930	7540930	+	2.58622e-24	4.4012e-21	-7.03711	3.27741e-18	cg09749669	15990149	8449219	-4.09	-4.6	0.00102	0.0826	SOX6	Reppe et al
chr1	2224512	2224512	+	8.40255e-10	2.27976e-07	-0.612371	0.00106228	cg14170597	10687618	8463106	3.78	4.4	2.35e-05	0.0316	PEX14	Reppe et al
chr1	2220497	2220497	+	2.85048e-12	1.38548e-09	3.4082	3.60795e-06	cg14170597	10687618	8467121	3.78	4.4	2.35e-05	0.0316	PEX14	Reppe et al
chr8	142518194	142518194	+	3.83476e-09	9.03242e-07	1.46916	0.00484512	cg02526790	134044590	-8473604	-0.25	NA	1.68e-08	0.0034		Morris et al
chr9	101570217	101570217	+	3.12203e-08	4.60354e-06	0.590918	0.0393999	cg14919562	110045901	8475684	-0.52	-15.7	2.5e-05	0.0316	RAD23B	Reppe et al
chr9	101570199	101570199	+	5.29494e-12	2.15489e-09	0.597608	6.70144e-06	cg14919562	110045901	8475702	-0.52	-15.7	2.5e-05	0.0316	RAD23B	Reppe et al
chr8	142521375	142521375	+	1.20733e-40	6.54063e-37	-5.13401	1.53044e-34	cg02526790	134044590	-8476785	-0.25	NA	1.68e-08	0.0034		Morris et al
chr1	19164994	19164994	+	7.09337e-32	1.84208e-28	-4.99922	8.99084e-26	cg14170597	10687618	-8477376	3.78	4.4	2.35e-05	0.0316	PEX14	Reppe et al
chr5	1809713	1809713	+	1.77943e-38	7.4337e-35	7.04514	2.25559e-32	cg00123333	10291242	8481529	1.66	1.7	0.000495	0.0743	CMBL	Reppe et al
chr12	110095118	110095118	+	8.50091e-12	4.34051e-09	-2.41443	1.07584e-05	cg08946014	118583290	8488172	-3.39	-6.7	0.00018	0.0652	PEBP1	Reppe et al
chr9	101552590	101552590	+	8.42758e-09	1.46322e-06	-2.11876	0.0106438	cg14919562	110045901	8493311	-0.52	-15.7	2.5e-05	0.0316	RAD23B	Reppe et al
chr8	142547178	142547178	+	2.18662e-08	4.08479e-06	-3.11432	0.0276017	cg02526790	134044590	-8502588	-0.25	NA	1.68e-08	0.0034		Morris et al
chr15	74345104	74345104	+	3.83661e-12	2.61521e-09	8.76148	4.85595e-06	cg09230442	65809997	-8535107	6.21	26.3	0.000351	0.0743	DPP8	Reppe et al
chr8	142580283	142580283	+	5.26548e-14	2.96368e-11	-1.01902	6.66728e-08	cg02526790	134044590	-8535693	-0.25	NA	1.68e-08	0.0034		Morris et al
chr14	97263696	97263696	+	1.02708e-10	4.22295e-08	4.31724	0.000129924	cg08105005	105803303	8539607	1.99	2.1	7.92e-05	0.04	PACS2	Reppe et al
chr14	97263657	97263657	+	5.77335e-10	1.90756e-07	3.60191	0.00072997	cg08105005	105803303	8539646	1.99	2.1	7.92e-05	0.04	PACS2	Reppe et al
chr1	2144998	2144998	+	1.01919e-09	2.70864e-07	5.07934	0.00128841	cg14170597	10687618	8542620	3.78	4.4	2.35e-05	0.0316	PEX14	Reppe et al
chr1	2144996	2144996	+	6.65067e-09	1.37384e-06	4.70962	0.00840064	cg14170597	10687618	8542622	3.78	4.4	2.35e-05	0.0316	PEX14	Reppe et al
chr1	2144973	2144973	+	1.22046e-08	2.33536e-06	4.22955	0.0154112	cg14170597	10687618	8542645	3.78	4.4	2.35e-05	0.0316	PEX14	Reppe et al
chr1	2144961	2144961	+	8.65262e-10	2.32677e-07	5.63345	0.00109388	cg14170597	10687618	8542657	3.78	4.4	2.35e-05	0.0316	PEX14	Reppe et al
chr1	45233871	45233871	+	1.10355e-31	2.78621e-28	-0.571335	1.39874e-25	cg04483460	53789964	8556093	1.74	1.8	0.00138	0.0884	LRP8	Reppe et al
chr8	125486773	125486773	+	3.88665e-08	6.71098e-06	0.720461	0.0490413	cg02526790	134044590	8557817	-0.25	NA	1.68e-08	0.0034		Morris et al
chr8	125486765	125486765	+	3.88074e-08	6.71098e-06	0.720461	0.0489667	cg02526790	134044590	8557825	-0.25	NA	1.68e-08	0.0034		Morris et al
chr1	2126297	2126297	+	4.25759e-11	1.62596e-08	1.81781	5.38671e-05	cg14170597	10687618	8561321	3.78	4.4	2.35e-05	0.0316	PEX14	Reppe et al
chr1	2121606	2121606	+	6.78762e-15	4.70944e-12	-5.0168	8.59593e-09	cg14170597	10687618	8566012	3.78	4.4	2.35e-05	0.0316	PEX14	Reppe et al
chr1	2121604	2121604	+	2.11099e-19	2.62837e-16	-5.4595	2.67449e-13	cg14170597	10687618	8566014	3.78	4.4	2.35e-05	0.0316	PEX14	Reppe et al
chr1	2121601	2121601	+	2.61092e-17	2.63678e-14	-4.63963	3.30733e-11	cg14170597	10687618	8566017	3.78	4.4	2.35e-05	0.0316	PEX14	Reppe et al
chr1	2121579	2121579	+	8.26122e-16	6.82612e-13	-4.5545	1.04632e-09	cg14170597	10687618	8566039	3.78	4.4	2.35e-05	0.0316	PEX14	Reppe et al
chr1	2121576	2121576	+	9.66351e-17	9.24558e-14	-4.83133	1.22403e-10	cg14170597	10687618	8566042	3.78	4.4	2.35e-05	0.0316	PEX14	Reppe et al
chr1	2121560	2121560	+	1.26877e-15	1.01158e-12	-5.5483	1.60692e-09	cg14170597	10687618	8566058	3.78	4.4	2.35e-05	0.0316	PEX14	Reppe et al
chr1	2121531	2121531	+	7.24415e-13	3.85047e-10	-6.99413	9.1706e-07	cg14170597	10687618	8566087	3.78	4.4	2.35e-05	0.0316	PEX14	Reppe et al
chr1	2121524	2121524	+	2.04754e-14	1.31059e-11	-8.95439	2.59283e-08	cg14170597	10687618	8566094	3.78	4.4	2.35e-05	0.0316	PEX14	Reppe et al
chr1	2121522	2121522	+	8.70166e-12	3.91538e-09	-7.22648	1.10124e-05	cg14170597	10687618	8566096	3.78	4.4	2.35e-05	0.0316	PEX14	Reppe et al
chr1	2121503	2121503	+	3.02314e-11	1.18439e-08	-6.69543	3.82517e-05	cg14170597	10687618	8566115	3.78	4.4	2.35e-05	0.0316	PEX14	Reppe et al
chr1	2121419	2121419	+	8.88841e-13	4.66983e-10	-3.22538	1.12519e-06	cg14170597	10687618	8566199	3.78	4.4	2.35e-05	0.0316	PEX14	Reppe et al
chr1	2121413	2121413	+	7.80932e-17	7.55107e-14	-3.99781	9.89185e-11	cg14170597	10687618	8566205	3.78	4.4	2.35e-05	0.0316	PEX14	Reppe et al
chr1	2121393	2121393	+	1.12553e-16	1.05465e-13	-4.32184	1.42566e-10	cg14170597	10687618	8566225	3.78	4.4	2.35e-05	0.0316	PEX14	Reppe et al
chr1	2121386	2121386	+	1.65714e-16	1.49129e-13	-3.76097	2.09898e-10	cg14170597	10687618	8566232	3.78	4.4	2.35e-05	0.0316	PEX14	Reppe et al
chr1	2121376	2121376	+	1.22369e-08	2.33662e-06	-3.16543	0.015452	cg14170597	10687618	8566242	3.78	4.4	2.35e-05	0.0316	PEX14	Reppe et al
chr1	2121295	2121295	+	1.66693e-24	2.61223e-21	-6.07075	2.11244e-18	cg14170597	10687618	8566323	3.78	4.4	2.35e-05	0.0316	PEX14	Reppe et al
chr1	2121283	2121283	+	5.38675e-34	1.63203e-30	-5.98374	6.8279e-28	cg14170597	10687618	8566335	3.78	4.4	2.35e-05	0.0316	PEX14	Reppe et al
chr1	2121271	2121271	+	3.46623e-34	1.08638e-30	-6.17998	4.39359e-28	cg14170597	10687618	8566347	3.78	4.4	2.35e-05	0.0316	PEX14	Reppe et al
chr1	2121259	2121259	+	6.75479e-38	2.92358e-34	-6.614	8.5623e-32	cg14170597	10687618	8566359	3.78	4.4	2.35e-05	0.0316	PEX14	Reppe et al
chr1	2121257	2121257	+	3.57945e-33	1.04949e-29	-5.9749	4.53703e-27	cg14170597	10687618	8566361	3.78	4.4	2.35e-05	0.0316	PEX14	Reppe et al
chr1	2121247	2121247	+	3.65984e-29	7.42609e-26	-5.41474	4.63859e-23	cg14170597	10687618	8566371	3.78	4.4	2.35e-05	0.0316	PEX14	Reppe et al
chr1	2121159	2121159	+	1.03353e-18	1.17423e-15	-5.45141	1.30934e-12	cg14170597	10687618	8566459	3.78	4.4	2.35e-05	0.0316	PEX14	Reppe et al
chr1	2121154	2121154	+	5.01874e-19	5.92416e-16	-5.54365	6.35823e-13	cg14170597	10687618	8566464	3.78	4.4	2.35e-05	0.0316	PEX14	Reppe et al
chr1	2121145	2121145	+	1.10043e-18	1.23481e-15	-5.40087	1.39409e-12	cg14170597	10687618	8566473	3.78	4.4	2.35e-05	0.0316	PEX14	Reppe et al
chr1	2121127	2121127	+	3.25903e-19	4.00295e-16	-5.49178	4.12892e-13	cg14170597	10687618	8566491	3.78	4.4	2.35e-05	0.0316	PEX14	Reppe et al
chr1	2121118	2121118	+	9.4223e-33	2.67627e-29	-9.74805	1.1943e-26	cg14170597	10687618	8566500	3.78	4.4	2.35e-05	0.0316	PEX14	Reppe et al
chr1	2121115	2121115	+	1.18995e-15	9.57136e-13	-4.8659	1.5071e-09	cg14170597	10687618	8566503	3.78	4.4	2.35e-05	0.0316	PEX14	Reppe et al
chr1	2121111	2121111	+	3.1288e-11	1.2153e-08	-4.39953	3.95883e-05	cg14170597	10687618	8566507	3.78	4.4	2.35e-05	0.0316	PEX14	Reppe et al
chr14	67865419	67865419	+	1.78381e-09	4.8533e-07	5.76829	0.00225453	cg24029028	59295237	-8570182	-3.49	NA	3.32e-07	0.0444		Morris et al
chr1	2107089	2107089	+	1.95922e-15	1.50912e-12	-18.4194	2.48135e-09	cg14170597	10687618	8580529	3.78	4.4	2.35e-05	0.0316	PEX14	Reppe et al
chr8	125463159	125463159	+	3.2065e-19	3.75589e-16	0.31965	4.06237e-13	cg02526790	134044590	8581431	-0.25	NA	1.68e-08	0.0034		Morris et al
chr8	125463137	125463137	+	4.32283e-15	2.8082e-12	0.321674	5.47465e-09	cg02526790	134044590	8581453	-0.25	NA	1.68e-08	0.0034		Morris et al
chr8	142626614	142626614	+	3.83982e-10	1.15567e-07	-2.68482	0.000485556	cg02526790	134044590	-8582024	-0.25	NA	1.68e-08	0.0034		Morris et al
chr8	142629000	142629000	+	7.80777e-13	3.84528e-10	2.0412	9.88405e-07	cg02526790	134044590	-8584410	-0.25	NA	1.68e-08	0.0034		Morris et al
chr12	109996689	109996689	+	3.17682e-49	1.58602e-45	-11.0348	4.02732e-43	cg08946014	118583290	8586601	-3.39	-6.7	0.00018	0.0652	PEBP1	Reppe et al
chr1	2100920	2100920	+	9.3278e-10	2.50094e-07	-1.96209	0.00117921	cg14170597	10687618	8586698	3.78	4.4	2.35e-05	0.0316	PEX14	Reppe et al
chr13	100590356	100590356	+	9.12231e-10	2.42358e-07	5.16701	0.00115324	cg07641807	92001959	-8588397	2.61	41.9	0.00169	0.0885	MIR17HG**	Reppe et al
chr5	140176000	140176000	+	3.03588e-11	1.22377e-08	-3.11121	3.84129e-05	cg24117468	131562848	-8613152	1.46	NA	1.09e-08	0.0034		Morris et al
chr5	140188393	140188393	+	2.80404e-10	9.54482e-08	-4.38445	0.000354609	cg24117468	131562848	-8625545	1.46	NA	1.09e-08	0.0034		Morris et al
chr1	2058427	2058427	+	3.46005e-08	5.65627e-06	1.37428	0.0436627	cg14170597	10687618	8629191	3.78	4.4	2.35e-05	0.0316	PEX14	Reppe et al
chr13	100633652	100633652	+	8.40918e-10	2.2604e-07	0.799519	0.00106312	cg07641807	92001959	-8631693	2.61	41.9	0.00169	0.0885	MIR17HG**	Reppe et al
chr2	19547425	19547425	+	3.64071e-08	5.69113e-06	8.79678	0.0459404	cg11906781	28183394	8635969	-14.23	-51.3	0.000459	0.0743	BRE	Reppe et al
chr5	140202740	140202740	+	1.27173e-08	2.71815e-06	6.23657	0.0160581	cg24117468	131562848	-8639892	1.46	NA	1.09e-08	0.0034		Morris et al
chr1	2041155	2041155	+	1.34528e-11	5.82258e-09	11.1355	1.70241e-05	cg14170597	10687618	8646463	3.78	4.4	2.35e-05	0.0316	PEX14	Reppe et al
chr1	2036644	2036644	+	3.44566e-08	5.64289e-06	-6.21234	0.0434812	cg14170597	10687618	8650974	3.78	4.4	2.35e-05	0.0316	PEX14	Reppe et al
chr5	1638027	1638027	+	1.4259e-09	4.09532e-07	4.45224	0.00180234	cg00123333	10291242	8653215	1.66	1.7	0.000495	0.0743	CMBL	Reppe et al
chr5	1637565	1637565	+	1.27624e-43	6.5164e-40	-3.73175	1.61785e-37	cg00123333	10291242	8653677	1.66	1.7	0.000495	0.0743	CMBL	Reppe et al
chr5	1635139	1635139	+	6.06684e-19	6.48354e-16	-1.45193	7.68602e-13	cg00123333	10291242	8656103	1.66	1.7	0.000495	0.0743	CMBL	Reppe et al
chr5	1635129	1635129	+	4.99737e-17	4.25271e-14	-1.12545	6.33013e-11	cg00123333	10291242	8656113	1.66	1.7	0.000495	0.0743	CMBL	Reppe et al
chr5	1635127	1635127	+	3.11928e-19	3.49614e-16	-2.01211	3.95187e-13	cg00123333	10291242	8656115	1.66	1.7	0.000495	0.0743	CMBL	Reppe et al
chr5	1635116	1635116	+	2.86648e-09	7.48436e-07	0.495655	0.00362221	cg00123333	10291242	8656126	1.66	1.7	0.000495	0.0743	CMBL	Reppe et al
chr5	1635095	1635095	+	7.58781e-14	4.65708e-11	-1.48128	9.60757e-08	cg00123333	10291242	8656147	1.66	1.7	0.000495	0.0743	CMBL	Reppe et al
chr15	74467797	74467797	+	9.21028e-49	5.52478e-45	-7.34504	1.1676e-42	cg09230442	65809997	-8657800	6.21	26.3	0.000351	0.0743	DPP8	Reppe et al
chr1	2025607	2025607	+	9.04832e-15	6.18357e-12	3.3245	1.14587e-08	cg14170597	10687618	8662011	3.78	4.4	2.35e-05	0.0316	PEX14	Reppe et al
chr5	140229489	140229489	+	2.45372e-08	4.73768e-06	2.68756	0.0309709	cg24117468	131562848	-8666641	1.46	NA	1.09e-08	0.0034		Morris et al
chr5	140229752	140229752	+	1.66395e-08	3.39842e-06	6.34235	0.0210074	cg24117468	131562848	-8666904	1.46	NA	1.09e-08	0.0034		Morris et al
chr1	2003698	2003698	+	4.06104e-134	1.23038e-129	8.96637	5.14896e-128	cg14170597	10687618	8683920	3.78	4.4	2.35e-05	0.0316	PEX14	Reppe et al
chr8	142734243	142734243	+	1.17428e-09	3.27453e-07	-8.94101	0.0014844	cg02526790	134044590	-8689653	-0.25	NA	1.68e-08	0.0034		Morris et al
chr16	14379468	14379468	+	4.69251e-09	1.0479e-06	1.33779	0.0059283	cg01279843	23080567	8701099	1.21	1.3	0.000554	0.0753	USP31	Reppe et al
chr16	14379449	14379449	+	3.50622e-09	8.15984e-07	1.59688	0.00443018	cg01279843	23080567	8701118	1.21	1.3	0.000554	0.0753	USP31	Reppe et al
chr1	189305605	189305605	+	2.27816e-08	3.95687e-06	1.68692	0.0287564	cg19763210	180600601	-8705004	1.48	1.5	0.00228	0.0971	XPR1	Reppe et al
chr14	50583379	50583379	+	3.59236e-08	6.53364e-06	-0.240818	0.0453307	cg24029028	59295237	8711858	-3.49	NA	3.32e-07	0.0444		Morris et al
chr5	1549772	1549772	+	3.25442e-16	2.53478e-13	-8.34037	4.12204e-10	cg00123333	10291242	8741470	1.66	1.7	0.000495	0.0743	CMBL	Reppe et al
chr14	50520603	50520603	+	4.5005e-11	2.00813e-08	-13.3658	5.69398e-05	cg24029028	59295237	8774634	-3.49	NA	3.32e-07	0.0444		Morris et al
chr1	1907668	1907668	+	5.81492e-09	1.22344e-06	0.39119	0.00734558	cg14170597	10687618	8779950	3.78	4.4	2.35e-05	0.0316	PEX14	Reppe et al
chr1	171810963	171810963	+	3.18254e-08	5.26895e-06	1.81577	0.040163	cg19763210	180600601	8789638	1.48	1.5	0.00228	0.0971	XPR1	Reppe et al
chr18	12060433	12060433	+	3.4889e-12	2.11629e-09	1.41191	4.41592e-06	cg06860460	3266232	-8794201	-2.03	-2.3	0.00235	0.0972	MYL12B	Reppe et al
chr15	74622548	74622548	+	3.05022e-12	2.12753e-09	3.94656	3.86075e-06	cg09230442	65809997	-8812551	6.21	26.3	0.000351	0.0743	DPP8	Reppe et al
chr5	1463783	1463783	+	5.46513e-09	1.3218e-06	-1.65578	0.00690388	cg00123333	10291242	8827459	1.66	1.7	0.000495	0.0743	CMBL	Reppe et al
chr1	1855895	1855895	+	1.30576e-16	1.19882e-13	-4.77443	1.65394e-10	cg14170597	10687618	8831723	3.78	4.4	2.35e-05	0.0316	PEX14	Reppe et al
chr1	1855856	1855856	+	1.42246e-10	4.82424e-08	-3.32906	0.000179924	cg14170597	10687618	8831762	3.78	4.4	2.35e-05	0.0316	PEX14	Reppe et al
chr1	1855841	1855841	+	2.91181e-14	1.8379e-11	-4.04492	3.68715e-08	cg14170597	10687618	8831777	3.78	4.4	2.35e-05	0.0316	PEX14	Reppe et al
chr15	74643473	74643473	+	4.4558e-24	7.42446e-21	6.58789	5.64657e-18	cg09230442	65809997	-8833476	6.21	26.3	0.000351	0.0743	DPP8	Reppe et al
chr14	96968662	96968662	+	6.99457e-09	1.59234e-06	0.380932	0.00883478	cg08105005	105803303	8834641	1.99	2.1	7.92e-05	0.04	PACS2	Reppe et al
chr5	1445618	1445618	+	6.50331e-09	1.52474e-06	0.52185	0.00821461	cg00123333	10291242	8845624	1.66	1.7	0.000495	0.0743	CMBL	Reppe et al
chr15	74658345	74658345	+	1.69806e-08	3.94799e-06	0.359982	0.0214378	cg09230442	65809997	-8848348	6.21	26.3	0.000351	0.0743	DPP8	Reppe et al
chr15	74658380	74658380	+	2.57245e-09	7.71539e-07	0.275567	0.00325081	cg09230442	65809997	-8848383	6.21	26.3	0.000351	0.0743	DPP8	Reppe et al
chr1	62661476	62661476	+	3.48303e-08	5.68362e-06	-8.07264	0.0439524	cg04997235	53790503	-8870973	1.83	2.1	0.00139	0.0884	LRP8	Reppe et al
chr5	1414583	1414583	+	4.95019e-14	3.15942e-11	-1.35907	6.26806e-08	cg00123333	10291242	8876659	1.66	1.7	0.000495	0.0743	CMBL	Reppe et al
chr11	7111286	7111286	+	8.63017e-09	1.99842e-06	-0.724127	0.0108996	cg09749669	15990149	8878863	-4.09	-4.6	0.00102	0.0826	SOX6	Reppe et al
chr6	41514109	41514109	+	1.99128e-12	1.04264e-09	2.43254	2.52055e-06	cg23214071	32627784	-8886325	2.1	NA	1.05e-07	0.0426		Morris et al
chr6	41514113	41514113	+	5.63516e-14	3.26283e-11	2.59713	7.13534e-08	cg23214071	32627784	-8886329	2.1	NA	1.05e-07	0.0426		Morris et al
chr6	41514123	41514123	+	3.51926e-11	1.56349e-08	2.68298	4.45278e-05	cg23214071	32627784	-8886339	2.1	NA	1.05e-07	0.0426		Morris et al
chr6	41514140	41514140	+	5.65928e-17	5.53132e-14	2.53618	7.16853e-11	cg23214071	32627784	-8886356	2.1	NA	1.05e-07	0.0426		Morris et al
chr6	41514150	41514150	+	1.52069e-11	7.04038e-09	2.78638	1.92435e-05	cg23214071	32627784	-8886366	2.1	NA	1.05e-07	0.0426		Morris et al
chr5	1393877	1393877	+	2.76034e-57	2.11412e-53	9.19686	3.49949e-51	cg00123333	10291242	8897365	1.66	1.7	0.000495	0.0743	CMBL	Reppe et al
chr1	44883475	44883475	+	1.75316e-08	3.16164e-06	0.567746	0.0221328	cg04483460	53789964	8906489	1.74	1.8	0.00138	0.0884	LRP8	Reppe et al
chr5	140474406	140474406	+	8.68919e-12	3.73176e-09	-4.61823	1.09966e-05	cg24117468	131562848	-8911558	1.46	NA	1.09e-08	0.0034		Morris et al
chr17	32920882	32920882	+	9.68333e-09	2.05546e-06	-2.1737	0.012229	cg14256699	41836026	8915144	3.55	4.4	0.000982	0.0826	SOST	Reppe et al
chr1	19638512	19638512	+	2.62593e-10	8.00921e-08	1.18115	0.000332093	cg14170597	10687618	-8950894	3.78	4.4	2.35e-05	0.0316	PEX14	Reppe et al
chr13	41635861	41635861	+	2.63207e-08	5.09643e-06	6.69966	0.0332207	cg17948986	50594404	8958543	4.82	5.3	0.000127	0.0536	KCNRG/DLEU2*	Reppe et al
chr19	12793858	12793858	+	7.03426e-60	4.42769e-56	-3.34651	8.91796e-54	cg14793931	3834745	-8959113	3.71	NA	3.94e-07	0.0444		Morris et al
chr6	41612024	41612024	+	8.29916e-16	6.2934e-13	-4.61003	1.05112e-09	cg23214071	32627784	-8984240	2.1	NA	1.05e-07	0.0426		Morris et al
chr1	19676679	19676679	+	4.43761e-19	5.37787e-16	0.742678	5.62202e-13	cg14170597	10687618	-8989061	3.78	4.4	2.35e-05	0.0316	PEX14	Reppe et al
chr10	45085448	45085448	+	2.19482e-08	4.44878e-06	-7.85831	0.0277051	cg25751172	54074967	8989519	1.66	10.9	0.000817	0.0826	DKK1	Reppe et al
chr19	12831821	12831821	+	6.68106e-10	1.90482e-07	3.90022	0.000844703	cg14793931	3834745	-8997076	3.71	NA	3.94e-07	0.0444		Morris et al
chr19	12831849	12831849	+	9.30244e-13	5.62371e-10	3.07944	1.17759e-06	cg14793931	3834745	-8997104	3.71	NA	3.94e-07	0.0444		Morris et al
chr18	12271451	12271451	+	1.87431e-08	3.68145e-06	-1.09958	0.0236615	cg06860460	3266232	-9005219	-2.03	-2.3	0.00235	0.0972	MYL12B	Reppe et al
chr5	140568480	140568480	+	2.05813e-18	2.05605e-15	-2.32061	2.60731e-12	cg24117468	131562848	-9005632	1.46	NA	1.09e-08	0.0034		Morris et al
chr5	140568498	140568498	+	4.11645e-12	1.87292e-09	-1.43561	5.21008e-06	cg24117468	131562848	-9005650	1.46	NA	1.09e-08	0.0034		Morris et al
chr5	140568500	140568500	+	1.45365e-23	2.47408e-20	-3.07567	1.84209e-17	cg24117468	131562848	-9005652	1.46	NA	1.09e-08	0.0034		Morris et al
chr5	140568508	140568508	+	1.3401e-17	1.20749e-14	-2.22035	1.69758e-11	cg24117468	131562848	-9005660	1.46	NA	1.09e-08	0.0034		Morris et al
chr5	1273578	1273578	+	8.64742e-102	1.98689e-97	5.26197	1.09638e-95	cg00123333	10291242	9017664	1.66	1.7	0.000495	0.0743	CMBL	Reppe et al
chr5	1270883	1270883	+	4.7446e-10	1.5141e-07	-4.98799	0.000599931	cg00123333	10291242	9020359	1.66	1.7	0.000495	0.0743	CMBL	Reppe et al
chr18	12306164	12306164	+	4.31201e-09	1.0845e-06	-3.62987	0.00544782	cg06860460	3266232	-9039932	-2.03	-2.3	0.00235	0.0972	MYL12B	Reppe et al
chr19	12877107	12877107	+	1.50638e-08	3.00644e-06	-0.895472	0.0190191	cg14793931	3834745	-9042362	3.71	NA	3.94e-07	0.0444		Morris et al
chr19	58549328	58549328	+	3.02012e-17	2.87361e-14	-1.20378	3.82565e-11	cg05253005	49496560	-9052768	-0.35	-16.6	0.0023	0.0971	GYS1	Reppe et al
chr19	58549350	58549350	+	1.51266e-18	1.79388e-15	-1.10309	1.91631e-12	cg05253005	49496560	-9052790	-0.35	-16.6	0.0023	0.0971	GYS1	Reppe et al
chr19	58549354	58549354	+	1.25018e-65	9.29995e-62	-3.90222	1.58499e-59	cg05253005	49496560	-9052794	-0.35	-16.6	0.0023	0.0971	GYS1	Reppe et al
chr19	58549359	58549359	+	3.24217e-18	3.58514e-15	-0.732329	4.10724e-12	cg05253005	49496560	-9052799	-0.35	-16.6	0.0023	0.0971	GYS1	Reppe et al
chr19	58549368	58549368	+	2.2016e-19	2.85957e-16	-0.952445	2.78928e-13	cg05253005	49496560	-9052808	-0.35	-16.6	0.0023	0.0971	GYS1	Reppe et al
chr5	140615735	140615735	+	1.81825e-11	7.52746e-09	-23.3051	2.30082e-05	cg24117468	131562848	-9052887	1.46	NA	1.09e-08	0.0034		Morris et al
chr5	140615743	140615743	+	2.26329e-10	7.87926e-08	-19.3024	0.000286245	cg24117468	131562848	-9052895	1.46	NA	1.09e-08	0.0034		Morris et al
chr5	1225121	1225121	+	3.39068e-08	6.25757e-06	6.50879	0.0427878	cg00123333	10291242	9066121	1.66	1.7	0.000495	0.0743	CMBL	Reppe et al
chr12	127650616	127650616	+	0	0	11.7535	0	cg08946014	118583290	-9067326	-3.39	-6.7	0.00018	0.0652	PEBP1	Reppe et al
chr12	127650620	127650620	+	1.75005e-09	5.20751e-07	0.996769	0.00221187	cg08946014	118583290	-9067330	-3.39	-6.7	0.00018	0.0652	PEBP1	Reppe et al
chr12	127650651	127650651	+	6.60015e-19	7.80418e-16	-0.239298	8.36163e-13	cg08946014	118583290	-9067361	-3.39	-6.7	0.00018	0.0652	PEBP1	Reppe et al
chr19	58565432	58565432	+	2.82981e-55	1.44723e-51	-7.38394	3.58752e-49	cg05253005	49496560	-9068872	-0.35	-16.6	0.0023	0.0971	GYS1	Reppe et al
chr19	12915167	12915167	+	5.55296e-09	1.25176e-06	-0.427255	0.00701479	cg14793931	3834745	-9080422	3.71	NA	3.94e-07	0.0444		Morris et al
chr19	12915184	12915184	+	2.25301e-10	7.37438e-08	-0.778101	0.000284945	cg14793931	3834745	-9080439	3.71	NA	3.94e-07	0.0444		Morris et al
chr5	1207526	1207526	+	1.11483e-26	2.1346e-23	-0.0135288	1.41289e-20	cg00123333	10291242	9083716	1.66	1.7	0.000495	0.0743	CMBL	Reppe et al
chr8	143129204	143129204	+	8.92487e-18	8.59554e-15	10.223	1.13058e-11	cg02526790	134044590	-9084614	-0.25	NA	1.68e-08	0.0034		Morris et al
chr12	109488231	109488231	+	5.66798e-21	7.95858e-18	6.41003	7.18172e-15	cg08946014	118583290	9095059	-3.39	-6.7	0.00018	0.0652	PEBP1	Reppe et al
chr8	143141869	143141869	+	1.00608e-16	7.78625e-14	12.0448	1.27436e-10	cg02526790	134044590	-9097279	-0.25	NA	1.68e-08	0.0034		Morris et al
chr12	127693348	127693348	+	1.95815e-27	4.18972e-24	17.9439	2.48172e-21	cg08946014	118583290	-9110058	-3.39	-6.7	0.00018	0.0652	PEBP1	Reppe et al
chr1	1565203	1565203	+	1.57842e-10	5.16941e-08	-3.09917	0.000199646	cg14170597	10687618	9122415	3.78	4.4	2.35e-05	0.0316	PEX14	Reppe et al
chr8	143182515	143182515	+	2.43467e-55	1.05517e-50	-17.6097	3.08659e-49	cg02526790	134044590	-9137925	-0.25	NA	1.68e-08	0.0034		Morris et al
chr8	143183077	143183077	+	1.28173e-08	2.51356e-06	-10.1532	0.0161844	cg02526790	134044590	-9138487	-0.25	NA	1.68e-08	0.0034		Morris et al
chr8	143187930	143187930	+	1.41428e-42	1.02157e-38	-13.9149	1.7928e-36	cg02526790	134044590	-9143340	-0.25	NA	1.68e-08	0.0034		Morris et al
chr1	1540727	1540727	+	6.45616e-11	2.36617e-08	-19.7344	8.16768e-05	cg14170597	10687618	9146891	3.78	4.4	2.35e-05	0.0316	PEX14	Reppe et al
chr5	140711947	140711947	+	1.10823e-11	4.71548e-09	6.95541	1.40247e-05	cg24117468	131562848	-9149099	1.46	NA	1.09e-08	0.0034		Morris et al
chr19	12984523	12984523	+	1.19867e-10	4.13861e-08	-2.59514	0.000151623	cg14793931	3834745	-9149778	3.71	NA	3.94e-07	0.0444		Morris et al
chr19	12984546	12984546	+	6.90226e-11	2.51021e-08	-2.02047	8.73191e-05	cg14793931	3834745	-9149801	3.71	NA	3.94e-07	0.0444		Morris et al
chr19	12984555	12984555	+	8.9422e-12	4.15752e-09	-2.981	1.13167e-05	cg14793931	3834745	-9149810	3.71	NA	3.94e-07	0.0444		Morris et al
chr5	1140976	1140976	+	1.24255e-16	1.00175e-13	-2.37256	1.57388e-10	cg00123333	10291242	9150266	1.66	1.7	0.000495	0.0743	CMBL	Reppe et al
chr5	140729951	140729951	+	1.528e-08	3.14875e-06	3.95302	0.019292	cg24117468	131562848	-9167103	1.46	NA	1.09e-08	0.0034		Morris et al
chr10	21544645	21544645	+	3.45452e-35	6.9181e-32	-10.3162	4.37879e-29	cg04081651	30722660	9178015	3.69	NA	4.38e-07	0.0444		Morris et al
chr1	1509582	1509582	+	7.28724e-10	1.99502e-07	3.35306	0.000921315	cg14170597	10687618	9178036	3.78	4.4	2.35e-05	0.0316	PEX14	Reppe et al
chr1	1509579	1509579	+	2.53716e-09	6.00538e-07	3.14961	0.00320624	cg14170597	10687618	9178039	3.78	4.4	2.35e-05	0.0316	PEX14	Reppe et al
chr1	1509564	1509564	+	5.54841e-09	1.18104e-06	3.34646	0.00700905	cg14170597	10687618	9178054	3.78	4.4	2.35e-05	0.0316	PEX14	Reppe et al
chr1	1509561	1509561	+	2.24058e-09	5.33114e-07	3.14342	0.00283159	cg14170597	10687618	9178057	3.78	4.4	2.35e-05	0.0316	PEX14	Reppe et al
chr5	122371657	122371657	+	8.65715e-09	1.95013e-06	0.951891	0.0109336	cg24117468	131562848	9191191	1.46	NA	1.09e-08	0.0034		Morris et al
chr5	122371654	122371654	+	3.80594e-11	1.48217e-08	1.12963	4.81541e-05	cg24117468	131562848	9191194	1.46	NA	1.09e-08	0.0034		Morris et al
chr9	100850170	100850170	+	6.40193e-11	1.97379e-08	-4.52695	8.09909e-05	cg14919562	110045901	9195731	-0.52	-15.7	2.5e-05	0.0316	RAD23B	Reppe et al
chr9	100850165	100850165	+	3.04852e-08	4.5239e-06	-2.43052	0.0384729	cg14919562	110045901	9195736	-0.52	-15.7	2.5e-05	0.0316	RAD23B	Reppe et al
chr9	100850162	100850162	+	1.37625e-11	5.18606e-09	-5.10697	1.7416e-05	cg14919562	110045901	9195739	-0.52	-15.7	2.5e-05	0.0316	RAD23B	Reppe et al
chr9	100850160	100850160	+	4.09759e-13	1.98524e-10	-6.20157	5.18756e-07	cg14919562	110045901	9195741	-0.52	-15.7	2.5e-05	0.0316	RAD23B	Reppe et al
chr9	100850129	100850129	+	2.17196e-08	3.32803e-06	-3.20552	0.0274168	cg14919562	110045901	9195772	-0.52	-15.7	2.5e-05	0.0316	RAD23B	Reppe et al
chr7	143042755	143042755	+	5.42972e-10	1.70532e-07	4.45938	0.000686533	cg09832237	152241945	9199190	-3.77	NA	5.58e-08	0.0226		Morris et al
chr7	143042753	143042753	+	1.18626e-08	2.49254e-06	3.82353	0.0149797	cg09832237	152241945	9199192	-3.77	NA	5.58e-08	0.0226		Morris et al
chr7	143042745	143042745	+	1.38209e-08	2.7977e-06	3.89347	0.017451	cg09832237	152241945	9199200	-3.77	NA	5.58e-08	0.0226		Morris et al
chr7	143042742	143042742	+	8.54133e-10	2.49005e-07	4.26029	0.00107981	cg09832237	152241945	9199203	-3.77	NA	5.58e-08	0.0226		Morris et al
chr7	143042729	143042729	+	7.07863e-11	2.76474e-08	5.44739	8.95499e-05	cg09832237	152241945	9199216	-3.77	NA	5.58e-08	0.0226		Morris et al
chr1	1483009	1483009	+	2.50866e-56	2.53351e-52	-6.26812	3.18041e-50	cg14170597	10687618	9204609	3.78	4.4	2.35e-05	0.0316	PEX14	Reppe et al
chr5	1085734	1085734	+	5.38634e-31	1.30274e-27	-0.745996	6.82702e-25	cg00123333	10291242	9205508	1.66	1.7	0.000495	0.0743	CMBL	Reppe et al
chr1	1479226	1479226	+	7.26898e-09	1.48469e-06	-3.44214	0.00918126	cg14170597	10687618	9208392	3.78	4.4	2.35e-05	0.0316	PEX14	Reppe et al
chr2	73298471	73298471	+	2.44314e-12	1.09645e-09	0.991128	3.09243e-06	cg12876517	64089585	-9208886	6.17	6.9	0.00189	0.0885	UGP2	Reppe et al
chr10	44853014	44853014	+	8.52229e-14	4.35381e-11	-7.21834	1.07907e-07	cg25751172	54074967	9221953	1.66	10.9	0.000817	0.0826	DKK1	Reppe et al
chr1	171374088	171374088	+	1.97848e-10	6.28767e-08	14.9261	0.000250234	cg19763210	180600601	9226513	1.48	1.5	0.00228	0.0971	XPR1	Reppe et al
chr5	1061689	1061689	+	9.17081e-56	6.02043e-52	-7.94634	1.16264e-49	cg00123333	10291242	9229553	1.66	1.7	0.000495	0.0743	CMBL	Reppe et al
chr5	1036323	1036323	+	3.53153e-08	6.46057e-06	-2.65535	0.0445635	cg00123333	10291242	9254919	1.66	1.7	0.000495	0.0743	CMBL	Reppe et al
chr2	73350256	73350256	+	1.4612e-10	4.55803e-08	-14.7288	0.000184822	cg12876517	64089585	-9260671	6.17	6.9	0.00189	0.0885	UGP2	Reppe et al
chr5	1028812	1028812	+	1.46795e-09	4.16404e-07	-2.09412	0.00185547	cg00123333	10291242	9262430	1.66	1.7	0.000495	0.0743	CMBL	Reppe et al
chr1	1412782	1412782	+	3.82471e-08	6.16371e-06	0.482462	0.0482604	cg14170597	10687618	9274836	3.78	4.4	2.35e-05	0.0316	PEX14	Reppe et al
chr19	13120996	13120996	+	3.26388e-08	5.68248e-06	-0.412849	0.0411885	cg14793931	3834745	-9286251	3.71	NA	3.94e-07	0.0444		Morris et al
chr18	12559220	12559220	+	1.03897e-13	1.02035e-10	7.91519	1.31549e-07	cg06860460	3266232	-9292988	-2.03	-2.3	0.00235	0.0972	MYL12B	Reppe et al
chr15	75109973	75109973	+	1.95685e-08	4.4327e-06	-1.61996	0.0247027	cg09230442	65809997	-9299976	6.21	26.3	0.000351	0.0743	DPP8	Reppe et al
chr1	1376215	1376215	+	5.34371e-10	1.50838e-07	0.0854298	0.000675662	cg14170597	10687618	9311403	3.78	4.4	2.35e-05	0.0316	PEX14	Reppe et al
chr1	44466609	44466609	+	1.03167e-34	3.47296e-31	-7.74324	1.30769e-28	cg04483460	53789964	9323355	1.74	1.8	0.00138	0.0884	LRP8	Reppe et al
chr11	6651504	6651504	+	3.51691e-08	6.50749e-06	-1.75144	0.0443793	cg09749669	15990149	9338645	-4.09	-4.6	0.00102	0.0826	SOX6	Reppe et al
chr13	41239612	41239612	+	3.83776e-08	6.8285e-06	6.27473	0.0484249	cg17948986	50594404	9354792	4.82	5.3	0.000127	0.0536	KCNRG/DLEU2*	Reppe et al
chr13	41239594	41239594	+	3.20864e-08	5.96028e-06	6.27836	0.0404921	cg17948986	50594404	9354810	4.82	5.3	0.000127	0.0536	KCNRG/DLEU2*	Reppe et al
chr13	41239578	41239578	+	3.20864e-08	5.96028e-06	6.27836	0.0404921	cg17948986	50594404	9354826	4.82	5.3	0.000127	0.0536	KCNRG/DLEU2*	Reppe et al
chr11	6633328	6633328	+	2.73831e-08	5.19531e-06	8.32933	0.0345606	cg09749669	15990149	9356821	-4.09	-4.6	0.00102	0.0826	SOX6	Reppe et al
chr1	63154203	63154203	+	2.77441e-08	4.68717e-06	-0.891765	0.0350158	cg04997235	53790503	-9363700	1.83	2.1	0.00139	0.0884	LRP8	Reppe et al
chr17	32459312	32459312	+	7.06239e-21	8.87936e-18	16.6256	8.94847e-15	cg14256699	41836026	9376714	3.55	4.4	0.000982	0.0826	SOST	Reppe et al
chr19	58879142	58879142	+	6.49483e-10	1.86477e-07	-0.897177	0.000821165	cg05253005	49496560	-9382582	-0.35	-16.6	0.0023	0.0971	GYS1	Reppe et al
chr19	58879169	58879169	+	8.7565e-15	6.95657e-12	-0.401306	1.10892e-08	cg05253005	49496560	-9382609	-0.35	-16.6	0.0023	0.0971	GYS1	Reppe et al
chr19	58879171	58879171	+	2.06388e-13	1.37304e-10	-0.259217	2.61305e-07	cg05253005	49496560	-9382611	-0.35	-16.6	0.0023	0.0971	GYS1	Reppe et al
chr19	58879350	58879350	+	7.39865e-09	1.63171e-06	-0.524093	0.00934494	cg05253005	49496560	-9382790	-0.35	-16.6	0.0023	0.0971	GYS1	Reppe et al
chr19	58879367	58879367	+	1.59453e-11	6.94028e-09	0.378685	2.01777e-05	cg05253005	49496560	-9382807	-0.35	-16.6	0.0023	0.0971	GYS1	Reppe et al
chr19	58879371	58879371	+	1.81441e-08	3.50992e-06	-0.265575	0.0229057	cg05253005	49496560	-9382811	-0.35	-16.6	0.0023	0.0971	GYS1	Reppe et al
chr18	12657750	12657750	+	2.963e-10	1.09121e-07	0.703217	0.000374707	cg06860460	3266232	-9391518	-2.03	-2.3	0.00235	0.0972	MYL12B	Reppe et al
chr19	58892268	58892268	+	2.28855e-09	5.72684e-07	0.458015	0.0028922	cg05253005	49496560	-9395708	-0.35	-16.6	0.0023	0.0971	GYS1	Reppe et al
chr1	1290925	1290925	+	1.20298e-12	6.17743e-10	3.72673	1.52281e-06	cg14170597	10687618	9396693	3.78	4.4	2.35e-05	0.0316	PEX14	Reppe et al
chr8	143441309	143441309	+	1.42875e-11	5.95396e-09	3.69851	1.80802e-05	cg02526790	134044590	-9396719	-0.25	NA	1.68e-08	0.0034		Morris et al
chr1	1290606	1290606	+	1.8704e-15	1.46424e-12	0.896936	2.36886e-09	cg14170597	10687618	9397012	3.78	4.4	2.35e-05	0.0316	PEX14	Reppe et al
chr1	1290592	1290592	+	4.8995e-14	2.98922e-11	1.15817	6.2039e-08	cg14170597	10687618	9397026	3.78	4.4	2.35e-05	0.0316	PEX14	Reppe et al
chr1	1290578	1290578	+	1.61555e-10	5.26308e-08	0.553398	0.000204341	cg14170597	10687618	9397040	3.78	4.4	2.35e-05	0.0316	PEX14	Reppe et al
chr1	1290574	1290574	+	1.72959e-10	5.57463e-08	1.69239	0.000218761	cg14170597	10687618	9397044	3.78	4.4	2.35e-05	0.0316	PEX14	Reppe et al
chr1	1290571	1290571	+	9.84386e-15	6.67703e-12	0.632157	1.24661e-08	cg14170597	10687618	9397047	3.78	4.4	2.35e-05	0.0316	PEX14	Reppe et al
chr1	1290125	1290125	+	1.35547e-18	1.50245e-15	1.30108	1.71719e-12	cg14170597	10687618	9397493	3.78	4.4	2.35e-05	0.0316	PEX14	Reppe et al
chr1	1290117	1290117	+	3.9806e-09	8.82445e-07	0.361457	0.00502928	cg14170597	10687618	9397501	3.78	4.4	2.35e-05	0.0316	PEX14	Reppe et al
chr1	1290109	1290109	+	8.76476e-12	3.92434e-09	2.16562	1.10922e-05	cg14170597	10687618	9397509	3.78	4.4	2.35e-05	0.0316	PEX14	Reppe et al
chr1	1289901	1289901	+	4.31681e-09	9.45448e-07	3.28194	0.00545388	cg14170597	10687618	9397717	3.78	4.4	2.35e-05	0.0316	PEX14	Reppe et al
chr1	1289748	1289748	+	3.17103e-14	1.98772e-11	2.2113	4.01538e-08	cg14170597	10687618	9397870	3.78	4.4	2.35e-05	0.0316	PEX14	Reppe et al
chr1	1289739	1289739	+	1.79047e-18	1.93736e-15	1.88216	2.26824e-12	cg14170597	10687618	9397879	3.78	4.4	2.35e-05	0.0316	PEX14	Reppe et al
chr1	1289737	1289737	+	3.70132e-17	3.69691e-14	1.74197	4.68852e-11	cg14170597	10687618	9397881	3.78	4.4	2.35e-05	0.0316	PEX14	Reppe et al
chr8	143442527	143442527	+	8.34323e-11	2.89273e-08	1.16085	0.000105545	cg02526790	134044590	-9397937	-0.25	NA	1.68e-08	0.0034		Morris et al
chr5	893180	893180	+	4.1908e-10	1.35621e-07	0.38029	0.000529924	cg00123333	10291242	9398062	1.66	1.7	0.000495	0.0743	CMBL	Reppe et al
chr1	1268160	1268160	+	1.86503e-08	3.33035e-06	-0.0858581	0.0235443	cg14170597	10687618	9419458	3.78	4.4	2.35e-05	0.0316	PEX14	Reppe et al
chr8	143479953	143479953	+	3.02709e-12	1.39566e-09	-1.39986	3.83147e-06	cg02526790	134044590	-9435363	-0.25	NA	1.68e-08	0.0034		Morris et al
chr1	1238583	1238583	+	8.63007e-38	3.56545e-34	-5.023	1.09394e-31	cg14170597	10687618	9449035	3.78	4.4	2.35e-05	0.0316	PEX14	Reppe et al
chr1	1234168	1234168	+	1.26781e-17	1.30947e-14	-4.05352	1.60602e-11	cg14170597	10687618	9453450	3.78	4.4	2.35e-05	0.0316	PEX14	Reppe et al
chr1	1233508	1233508	+	6.38894e-23	9.36613e-20	-3.09989	8.09604e-17	cg14170597	10687618	9454110	3.78	4.4	2.35e-05	0.0316	PEX14	Reppe et al
chr1	1232502	1232502	+	5.20421e-09	1.11298e-06	-7.3913	0.00657444	cg14170597	10687618	9455116	3.78	4.4	2.35e-05	0.0316	PEX14	Reppe et al
chr1	1229899	1229899	+	4.90028e-14	2.98922e-11	-0.559531	6.20489e-08	cg14170597	10687618	9457719	3.78	4.4	2.35e-05	0.0316	PEX14	Reppe et al
chr1	1229691	1229691	+	1.63044e-08	2.9698e-06	-1.84344	0.0205845	cg14170597	10687618	9457927	3.78	4.4	2.35e-05	0.0316	PEX14	Reppe et al
chr1	1229675	1229675	+	1.40229e-11	6.04059e-09	-1.82441	1.77454e-05	cg14170597	10687618	9457943	3.78	4.4	2.35e-05	0.0316	PEX14	Reppe et al
chr1	1229669	1229669	+	2.22124e-09	5.29899e-07	-1.76785	0.00280716	cg14170597	10687618	9457949	3.78	4.4	2.35e-05	0.0316	PEX14	Reppe et al
chr1	1227106	1227106	+	1.08844e-08	2.11389e-06	-3.27182	0.013745	cg14170597	10687618	9460512	3.78	4.4	2.35e-05	0.0316	PEX14	Reppe et al
chr8	143506096	143506096	+	6.27259e-09	1.3261e-06	3.48908	0.00792335	cg02526790	134044590	-9461506	-0.25	NA	1.68e-08	0.0034		Morris et al
chr8	143508597	143508597	+	2.37969e-17	2.10478e-14	-4.32788	3.01443e-11	cg02526790	134044590	-9464007	-0.25	NA	1.68e-08	0.0034		Morris et al
chr19	58962940	58962940	+	1.67052e-08	3.27022e-06	0.639211	0.0210903	cg05253005	49496560	-9466380	-0.35	-16.6	0.0023	0.0971	GYS1	Reppe et al
chr19	13337161	13337161	+	2.35406e-14	1.75117e-11	-4.84776	2.98096e-08	cg14793931	3834745	-9502416	3.71	NA	3.94e-07	0.0444		Morris et al
chr5	784119	784119	+	5.91438e-09	1.39982e-06	4.74499	0.00747117	cg00123333	10291242	9507123	1.66	1.7	0.000495	0.0743	CMBL	Reppe et al
chr1	1179507	1179507	+	3.80055e-15	2.7635e-12	-0.583335	4.81325e-09	cg14170597	10687618	9508111	3.78	4.4	2.35e-05	0.0316	PEX14	Reppe et al
chr1	1169754	1169754	+	9.56727e-09	1.87815e-06	-1.2409	0.0120825	cg14170597	10687618	9517864	3.78	4.4	2.35e-05	0.0316	PEX14	Reppe et al
chr19	59016789	59016789	+	5.16508e-11	1.94769e-08	5.40454	6.53465e-05	cg05253005	49496560	-9520229	-0.35	-16.6	0.0023	0.0971	GYS1	Reppe et al
chr5	766424	766424	+	3.29041e-12	1.54292e-09	-3.9472	4.16473e-06	cg00123333	10291242	9524818	1.66	1.7	0.000495	0.0743	CMBL	Reppe et al
chr2	54557632	54557632	+	2.03216e-10	6.14614e-08	7.75567	0.000257021	cg00074365	64088479	9530847	-11.28	-27.8	0.00126	0.0884	UGP2	Reppe et al
chr2	54557588	54557588	+	2.66191e-08	4.42985e-06	6.48118	0.0335969	cg00074365	64088479	9530891	-11.28	-27.8	0.00126	0.0884	UGP2	Reppe et al
chr8	143580821	143580821	+	1.02953e-08	2.0948e-06	-0.782919	0.0130015	cg02526790	134044590	-9536231	-0.25	NA	1.68e-08	0.0034		Morris et al
chr8	143580835	143580835	+	1.45018e-18	1.49643e-15	-2.36516	1.83716e-12	cg02526790	134044590	-9536245	-0.25	NA	1.68e-08	0.0034		Morris et al
chr8	143581482	143581482	+	9.56511e-09	1.95541e-06	9.24763	0.0120798	cg02526790	134044590	-9536892	-0.25	NA	1.68e-08	0.0034		Morris et al
chr16	13502876	13502876	+	3.11489e-10	9.80322e-08	10.1102	0.000393911	cg01279843	23080567	9577691	1.21	1.3	0.000554	0.0753	USP31	Reppe et al
chr19	59082606	59082606	+	5.8538e-126	1.59668e-121	-8.23577	7.42197e-120	cg05253005	49496560	-9586046	-0.35	-16.6	0.0023	0.0971	GYS1	Reppe et al
chr9	100459588	100459588	+	5.71136e-09	1.01589e-06	0.760346	0.00721482	cg14919562	110045901	9586313	-0.52	-15.7	2.5e-05	0.0316	RAD23B	Reppe et al
chr5	693828	693828	+	2.23234e-08	4.38392e-06	-3.41035	0.0281784	cg00123333	10291242	9597414	1.66	1.7	0.000495	0.0743	CMBL	Reppe et al
chr2	54482964	54482964	+	3.33171e-10	9.30766e-08	-4.17095	0.000421322	cg00074365	64088479	9605515	-11.28	-27.8	0.00126	0.0884	UGP2	Reppe et al
chr5	676593	676593	+	3.19691e-08	5.92375e-06	3.63476	0.0403442	cg00123333	10291242	9614649	1.66	1.7	0.000495	0.0743	CMBL	Reppe et al
chr18	12884565	12884565	+	1.91092e-08	3.71793e-06	3.56234	0.0241233	cg06860460	3266232	-9618333	-2.03	-2.3	0.00235	0.0972	MYL12B	Reppe et al
chr13	101628444	101628444	+	3.19779e-08	5.96028e-06	0.391677	0.0403552	cg07641807	92001959	-9626485	2.61	41.9	0.00169	0.0885	MIR17HG**	Reppe et al
chr8	143683186	143683186	+	7.09095e-12	3.16823e-09	-2.89261	8.97422e-06	cg02526790	134044590	-9638596	-0.25	NA	1.68e-08	0.0034		Morris et al
chr18	12911938	12911938	+	1.35529e-08	2.88155e-06	-6.61029	0.0171128	cg06860460	3266232	-9645706	-2.03	-2.3	0.00235	0.0972	MYL12B	Reppe et al
chr8	143695247	143695247	+	2.44869e-11	9.50391e-09	-1.22473	3.09843e-05	cg02526790	134044590	-9650657	-0.25	NA	1.68e-08	0.0034		Morris et al
chr8	143695251	143695251	+	1.07374e-13	5.89056e-11	-2.42359	1.35952e-07	cg02526790	134044590	-9650661	-0.25	NA	1.68e-08	0.0034		Morris et al
chr8	143717550	143717550	+	5.91773e-09	1.29381e-06	-2.36563	0.00747539	cg02526790	134044590	-9672960	-0.25	NA	1.68e-08	0.0034		Morris et al
chr1	1003602	1003602	+	1.91812e-10	6.16044e-08	-4.89269	0.000242601	cg14170597	10687618	9684016	3.78	4.4	2.35e-05	0.0316	PEX14	Reppe et al
chr1	1003265	1003265	+	1.25421e-11	5.48064e-09	-3.80091	1.58719e-05	cg14170597	10687618	9684353	3.78	4.4	2.35e-05	0.0316	PEX14	Reppe et al
chr1	1003250	1003250	+	1.2589e-09	3.25991e-07	-3.96479	0.00159131	cg14170597	10687618	9684368	3.78	4.4	2.35e-05	0.0316	PEX14	Reppe et al
chr1	1003241	1003241	+	7.91793e-15	5.45206e-12	-4.66163	1.00273e-08	cg14170597	10687618	9684377	3.78	4.4	2.35e-05	0.0316	PEX14	Reppe et al
chr19	32252537	32252537	+	8.37015e-12	3.98118e-09	-1.76037	1.0593e-05	cg20117260	41937434	9684897	2.59	4.9	0.000662	0.0826	ATP5SL	Reppe et al
chr1	999348	999348	+	3.02777e-09	7.05636e-07	0.4912	0.00382594	cg14170597	10687618	9688270	3.78	4.4	2.35e-05	0.0316	PEX14	Reppe et al
chr11	6291912	6291912	+	5.4103e-22	7.79069e-19	-9.31974	6.85554e-16	cg09749669	15990149	9698237	-4.09	-4.6	0.00102	0.0826	SOX6	Reppe et al
chr11	6291880	6291880	+	4.77165e-13	3.04513e-10	-8.66553	6.04085e-07	cg09749669	15990149	9698269	-4.09	-4.6	0.00102	0.0826	SOX6	Reppe et al
chr8	143746922	143746922	+	6.11265e-09	1.31148e-06	-2.51062	0.00772144	cg02526790	134044590	-9702332	-0.25	NA	1.68e-08	0.0034		Morris et al
chr8	143747272	143747272	+	1.20495e-12	5.76633e-10	-1.94987	1.5253e-06	cg02526790	134044590	-9702682	-0.25	NA	1.68e-08	0.0034		Morris et al
chr3	132022027	132022027	+	7.46892e-186	3.34022e-181	-13.1036	9.46987e-180	cg21593986	141725341	9703314	2.65	2.9	0.000566	0.0753	TFDP2	Reppe et al
chr3	132021880	132021880	+	5.76384e-65	3.6824e-61	-9.08627	7.30744e-59	cg21593986	141725341	9703461	2.65	2.9	0.000566	0.0753	TFDP2	Reppe et al
chr3	132021829	132021829	+	1.26036e-09	4.16791e-07	6.88753	0.00159316	cg21593986	141725341	9703512	2.65	2.9	0.000566	0.0753	TFDP2	Reppe et al
chr8	143751785	143751785	+	5.85272e-19	6.50395e-16	6.84169	7.41475e-13	cg02526790	134044590	-9707195	-0.25	NA	1.68e-08	0.0034		Morris et al
chr8	143751797	143751797	+	2.35206e-20	3.2883e-17	7.20615	2.98013e-14	cg02526790	134044590	-9707207	-0.25	NA	1.68e-08	0.0034		Morris et al
chr8	143751802	143751802	+	2.29562e-25	4.97455e-22	8.48031	2.90925e-19	cg02526790	134044590	-9707212	-0.25	NA	1.68e-08	0.0034		Morris et al
chr8	143751816	143751816	+	7.59722e-25	1.5679e-21	8.0729	9.6278e-19	cg02526790	134044590	-9707226	-0.25	NA	1.68e-08	0.0034		Morris et al
chr8	143751825	143751825	+	1.15971e-12	5.64734e-10	6.34767	1.46805e-06	cg02526790	134044590	-9707235	-0.25	NA	1.68e-08	0.0034		Morris et al
chr1	959154	959154	+	1.13236e-42	6.43262e-39	6.54793	1.43543e-36	cg14170597	10687618	9728464	3.78	4.4	2.35e-05	0.0316	PEX14	Reppe et al
chr12	128318199	128318199	+	1.02543e-21	1.70648e-18	-11.1364	1.29935e-15	cg08946014	118583290	-9734909	-3.39	-6.7	0.00018	0.0652	PEBP1	Reppe et al
chr11	26171302	26171302	+	1.921e-59	1.34852e-55	-3.91914	2.43541e-53	cg17284609	16424673	-9746629	-7.13	-8.6	0.00195	0.0895	SOX6	Reppe et al
chr5	537796	537796	+	1.82119e-08	3.7031e-06	-3.67735	0.0229912	cg00123333	10291242	9753446	1.66	1.7	0.000495	0.0743	CMBL	Reppe et al
chr8	143808885	143808885	+	4.1478e-09	9.61302e-07	0.423871	0.00524045	cg02526790	134044590	-9764295	-0.25	NA	1.68e-08	0.0034		Morris et al
chr8	143809205	143809205	+	2.63944e-08	4.82667e-06	0.366831	0.0333136	cg02526790	134044590	-9764615	-0.25	NA	1.68e-08	0.0034		Morris et al
chr19	13616693	13616693	+	4.95169e-12	2.51669e-09	-4.83036	6.26709e-06	cg14793931	3834745	-9781948	3.71	NA	3.94e-07	0.0444		Morris et al
chr6	21595569	21595569	+	1.59103e-09	5.03433e-07	1.03885	0.00201096	cg07625630	31382118	9786549	1.96	2.1	0.00181	0.0885	MICA	Reppe et al
chr1	43997155	43997155	+	1.15672e-08	2.22274e-06	0.149005	0.0146068	cg04483460	53789964	9792809	1.74	1.8	0.00138	0.0884	LRP8	Reppe et al
chr5	482189	482189	+	3.7514e-10	1.24451e-07	-2.12698	0.000474379	cg00123333	10291242	9809053	1.66	1.7	0.000495	0.0743	CMBL	Reppe et al
chr5	482185	482185	+	1.91197e-09	5.19891e-07	-1.57904	0.00241644	cg00123333	10291242	9809057	1.66	1.7	0.000495	0.0743	CMBL	Reppe et al
chr1	871302	871302	+	2.60833e-13	1.44558e-10	-4.27285	3.30229e-07	cg14170597	10687618	9816316	3.78	4.4	2.35e-05	0.0316	PEX14	Reppe et al
chr1	871275	871275	+	1.96988e-08	3.49016e-06	-2.67961	0.0248671	cg14170597	10687618	9816343	3.78	4.4	2.35e-05	0.0316	PEX14	Reppe et al
chr1	871137	871137	+	9.74148e-14	5.71237e-11	-4.71138	1.23342e-07	cg14170597	10687618	9816481	3.78	4.4	2.35e-05	0.0316	PEX14	Reppe et al
chr1	871109	871109	+	2.61202e-11	1.04127e-08	-3.04887	3.30506e-05	cg14170597	10687618	9816509	3.78	4.4	2.35e-05	0.0316	PEX14	Reppe et al
chr1	870792	870792	+	3.04537e-08	5.08819e-06	-6.89957	0.0384331	cg14170597	10687618	9816826	3.78	4.4	2.35e-05	0.0316	PEX14	Reppe et al
chr1	870651	870651	+	1.92247e-08	3.4128e-06	-4.07804	0.024269	cg14170597	10687618	9816967	3.78	4.4	2.35e-05	0.0316	PEX14	Reppe et al
chr1	869289	869289	+	7.00733e-13	3.74651e-10	-5.60059	8.87084e-07	cg14170597	10687618	9818329	3.78	4.4	2.35e-05	0.0316	PEX14	Reppe et al
chr1	864548	864548	+	4.16588e-12	1.9721e-09	-3.44553	5.27263e-06	cg14170597	10687618	9823070	3.78	4.4	2.35e-05	0.0316	PEX14	Reppe et al
chr8	143868865	143868865	+	8.79909e-19	9.5337e-16	6.60051	1.11473e-12	cg02526790	134044590	-9824275	-0.25	NA	1.68e-08	0.0034		Morris et al
chr8	124219426	124219426	+	6.54409e-11	2.32473e-08	0.713778	8.27889e-05	cg02526790	134044590	9825164	-0.25	NA	1.68e-08	0.0034		Morris et al
chr1	860355	860355	+	6.6751e-09	1.37499e-06	2.14261	0.00843148	cg14170597	10687618	9827263	3.78	4.4	2.35e-05	0.0316	PEX14	Reppe et al
chr1	860349	860349	+	2.64749e-08	4.50626e-06	0.45491	0.0334151	cg14170597	10687618	9827269	3.78	4.4	2.35e-05	0.0316	PEX14	Reppe et al
chr1	860334	860334	+	5.95073e-09	1.24625e-06	0.478268	0.00751704	cg14170597	10687618	9827284	3.78	4.4	2.35e-05	0.0316	PEX14	Reppe et al
chr1	860147	860147	+	2.98122e-08	4.99616e-06	0.378708	0.0376243	cg14170597	10687618	9827471	3.78	4.4	2.35e-05	0.0316	PEX14	Reppe et al
chr1	860131	860131	+	7.71832e-09	1.5555e-06	0.390448	0.00974854	cg14170597	10687618	9827487	3.78	4.4	2.35e-05	0.0316	PEX14	Reppe et al
chr8	52130637	52130637	+	2.2208e-09	5.79811e-07	5.35061	0.00280662	cg20370839	42295009	-9835628	1.25	1.3	0.00102	0.0826	SLC20A2	Reppe et al
chr1	840096	840096	+	2.98479e-08	4.99616e-06	-0.691452	0.0376692	cg14170597	10687618	9847522	3.78	4.4	2.35e-05	0.0316	PEX14	Reppe et al
chr1	839618	839618	+	5.85151e-11	2.18869e-08	-6.69739	7.40291e-05	cg14170597	10687618	9848000	3.78	4.4	2.35e-05	0.0316	PEX14	Reppe et al
chr1	839592	839592	+	1.60852e-31	3.95138e-28	-9.63772	2.03878e-25	cg14170597	10687618	9848026	3.78	4.4	2.35e-05	0.0316	PEX14	Reppe et al
chr8	143902819	143902819	+	3.35381e-09	7.94276e-07	0.14315	0.0042377	cg02526790	134044590	-9858229	-0.25	NA	1.68e-08	0.0034		Morris et al
chr5	427609	427609	+	1.16118e-40	5.33601e-37	-10.3946	1.47193e-34	cg00123333	10291242	9863633	1.66	1.7	0.000495	0.0743	CMBL	Reppe et al
chr5	421338	421338	+	5.24682e-10	1.66099e-07	-5.00213	0.000663415	cg00123333	10291242	9869904	1.66	1.7	0.000495	0.0743	CMBL	Reppe et al
chr5	421317	421317	+	5.59451e-09	1.339e-06	-3.66567	0.00706725	cg00123333	10291242	9869925	1.66	1.7	0.000495	0.0743	CMBL	Reppe et al
chr5	421300	421300	+	1.3651e-08	2.90422e-06	-4.92582	0.0172366	cg00123333	10291242	9869942	1.66	1.7	0.000495	0.0743	CMBL	Reppe et al
chr10	44185807	44185807	+	1.36073e-08	2.94918e-06	1.95527	0.0171815	cg25751172	54074967	9889160	1.66	10.9	0.000817	0.0826	DKK1	Reppe et al
chr10	44184939	44184939	+	9.12707e-12	3.51502e-09	-3.49744	1.15507e-05	cg25751172	54074967	9890028	1.66	10.9	0.000817	0.0826	DKK1	Reppe et al
chr5	389307	389307	+	3.02958e-09	7.8655e-07	1.2184	0.00382822	cg00123333	10291242	9901935	1.66	1.7	0.000495	0.0743	CMBL	Reppe et al
chr1	43855472	43855472	+	7.44198e-13	3.93263e-10	-2.20421	9.42101e-07	cg04483460	53789964	9934492	1.74	1.8	0.00138	0.0884	LRP8	Reppe et al
chr5	320809	320809	+	1.25601e-09	3.67629e-07	7.46919	0.00158767	cg00123333	10291242	9970433	1.66	1.7	0.000495	0.0743	CMBL	Reppe et al
chr1	20670607	20670607	+	1.38505e-10	4.71496e-08	-5.18632	0.000175193	cg14170597	10687618	-9982989	3.78	4.4	2.35e-05	0.0316	PEX14	Reppe et al
chr8	52290366	52290366	+	1.20873e-08	2.39205e-06	2.10084	0.0152632	cg20370839	42295009	-9995357	1.25	1.3	0.00102	0.0826	SLC20A2	Reppe et al
chr17	14221653	14221653	+	5.71246e-34	1.55613e-30	-9.06947	7.24074e-28	cg23371655	4225165	-9996488	4.29	4.7	0.00101	0.0826	UBE2G1	Reppe et al
chr1	20694012	20694012	+	2.12926e-10	6.69658e-08	-2.95881	0.000269298	cg14170597	10687618	-10006394	3.78	4.4	2.35e-05	0.0316	PEX14	Reppe et al
chr5	283711	283711	+	1.51072e-16	1.19694e-13	2.22374	1.91352e-10	cg00123333	10291242	10007531	1.66	1.7	0.000495	0.0743	CMBL	Reppe et al
chr7	65670444	65670444	+	2.79774e-10	9.63083e-08	1.05612	0.000353813	cg04348080	75695661	10025217	2.3	2.5	0.000457	0.0743	MDH2	Reppe et al
chr11	5959591	5959591	+	1.5763e-27	2.85559e-24	-2.27794	1.99777e-21	cg09749669	15990149	10030558	-4.09	-4.6	0.00102	0.0826	SOX6	Reppe et al
chr9	99999713	99999713	+	4.09724e-09	7.52464e-07	-3.84722	0.00517659	cg14919562	110045901	10046188	-0.52	-15.7	2.5e-05	0.0316	RAD23B	Reppe et al
chr12	108523690	108523690	+	9.78593e-12	4.94049e-09	-7.15585	1.23844e-05	cg08946014	118583290	10059600	-3.39	-6.7	0.00018	0.0652	PEBP1	Reppe et al
chr19	13950666	13950666	+	3.34478e-12	1.76579e-09	0.38432	4.23353e-06	cg14793931	3834745	-10115921	3.71	NA	3.94e-07	0.0444		Morris et al
chr8	144163563	144163563	+	7.56537e-11	2.65125e-08	-2.23311	9.57068e-05	cg02526790	134044590	-10118973	-0.25	NA	1.68e-08	0.0034		Morris et al
chr2	74211243	74211243	+	2.35507e-10	6.88334e-08	2.32783	0.000297847	cg12876517	64089585	-10121658	6.17	6.9	0.00189	0.0885	UGP2	Reppe et al
chr15	75932422	75932422	+	7.91052e-09	2.05925e-06	1.4098	0.00999115	cg09230442	65809997	-10122425	6.21	26.3	0.000351	0.0743	DPP8	Reppe et al
chr16	12956513	12956513	+	6.83112e-15	4.51011e-12	4.13364	8.651e-09	cg01279843	23080567	10124054	1.21	1.3	0.000554	0.0753	USP31	Reppe et al
chr14	95658144	95658144	+	1.96052e-08	3.77064e-06	2.49	0.024749	cg08105005	105803303	10145159	1.99	2.1	7.92e-05	0.04	PACS2	Reppe et al
chr6	21225576	21225576	+	1.03161e-14	6.87463e-12	-3.923	1.30641e-08	cg07625630	31382118	10156542	1.96	2.1	0.00181	0.0885	MICA	Reppe et al
chr15	75969335	75969335	+	6.50772e-12	4.0663e-09	-11.8395	8.2362e-06	cg09230442	65809997	-10159338	6.21	26.3	0.000351	0.0743	DPP8	Reppe et al
chr8	144207270	144207270	+	2.15744e-17	1.94797e-14	12.4269	2.73291e-11	cg02526790	134044590	-10162680	-0.25	NA	1.68e-08	0.0034		Morris et al
chr8	144207292	144207292	+	1.44729e-19	1.84484e-16	14.1404	1.83364e-13	cg02526790	134044590	-10162702	-0.25	NA	1.68e-08	0.0034		Morris et al
chr16	12897750	12897750	+	1.84315e-10	6.15136e-08	2.34545	0.00023312	cg01279843	23080567	10182817	1.21	1.3	0.000554	0.0753	USP31	Reppe et al
chr6	42815676	42815676	+	1.29893e-24	3.57064e-21	3.81243	1.6461e-18	cg23214071	32627784	-10187892	2.1	NA	1.05e-07	0.0426		Morris et al
chr17	31618709	31618709	+	1.27097e-08	2.62125e-06	-1.00746	0.0160486	cg14256699	41836026	10217317	3.55	4.4	0.000982	0.0826	SOST	Reppe et al
chr8	144267348	144267348	+	9.11444e-12	3.91104e-09	-0.45536	1.15347e-05	cg02526790	134044590	-10222758	-0.25	NA	1.68e-08	0.0034		Morris et al
chr8	52524469	52524469	+	3.70404e-10	1.13852e-07	-1.70336	0.000468392	cg20370839	42295009	-10229460	1.25	1.3	0.00102	0.0826	SLC20A2	Reppe et al
chr18	13500285	13500285	+	1.36626e-11	7.41507e-09	3.05883	1.72896e-05	cg06860460	3266232	-10234053	-2.03	-2.3	0.00235	0.0972	MYL12B	Reppe et al
chr5	55253	55253	+	1.90261e-10	6.72549e-08	1.64408	0.00024064	cg00123333	10291242	10235989	1.66	1.7	0.000495	0.0743	CMBL	Reppe et al
chr8	144292366	144292366	+	4.33684e-09	9.95077e-07	-1.9848	0.00547916	cg02526790	134044590	-10247776	-0.25	NA	1.68e-08	0.0034		Morris et al
chr8	144296353	144296353	+	1.32518e-09	3.64829e-07	-4.03814	0.00167506	cg02526790	134044590	-10251763	-0.25	NA	1.68e-08	0.0034		Morris et al
chr4	78492205	78492205	+	8.80098e-12	2.98989e-09	6.31424	1.1138e-05	cg07651189	88753434	10261229	10.33	17.8	0.00247	0.0993	MEPE	Reppe et al
chr8	144310904	144310904	+	4.72954e-13	2.41148e-10	8.04971	5.98754e-07	cg02526790	134044590	-10266314	-0.25	NA	1.68e-08	0.0034		Morris et al
chr1	64059381	64059381	+	3.613e-09	8.10842e-07	8.97951	0.00456506	cg04997235	53790503	-10268878	1.83	2.1	0.00139	0.0884	LRP8	Reppe et al
chr1	64059385	64059385	+	1.5733e-08	2.901e-06	7.80633	0.0198634	cg04997235	53790503	-10268882	1.83	2.1	0.00139	0.0884	LRP8	Reppe et al
chr1	64059396	64059396	+	1.74834e-08	3.15923e-06	7.46308	0.022072	cg04997235	53790503	-10268893	1.83	2.1	0.00139	0.0884	LRP8	Reppe et al
chr3	131447582	131447582	+	3.6796e-10	1.43093e-07	-13.6637	0.000465302	cg21593986	141725341	10277759	2.65	2.9	0.000566	0.0753	TFDP2	Reppe et al
chr8	144357226	144357226	+	7.55164e-09	1.56595e-06	-3.32143	0.00953809	cg02526790	134044590	-10312636	-0.25	NA	1.68e-08	0.0034		Morris et al
chr19	14168509	14168509	+	2.29459e-10	7.48056e-08	0.184188	0.000290201	cg14793931	3834745	-10333764	3.71	NA	3.94e-07	0.0444		Morris et al
chr19	31601151	31601151	+	2.74338e-08	4.95553e-06	-1.03332	0.0346245	cg20117260	41937434	10336283	2.59	4.9	0.000662	0.0826	ATP5SL	Reppe et al
chr12	108238288	108238288	+	1.38609e-11	6.69679e-09	2.17912	1.75405e-05	cg08946014	118583290	10345002	-3.39	-6.7	0.00018	0.0652	PEBP1	Reppe et al
chr18	13621561	13621561	+	2.07379e-08	3.96011e-06	2.36254	0.0261782	cg06860460	3266232	-10355329	-2.03	-2.3	0.00235	0.0972	MYL12B	Reppe et al
chr1	21044121	21044121	+	1.08272e-10	3.77051e-08	1.19541	0.00013696	cg14170597	10687618	-10356503	3.78	4.4	2.35e-05	0.0316	PEX14	Reppe et al
chr9	99687464	99687464	+	2.26506e-11	8.00185e-09	-7.56582	2.8661e-05	cg14919562	110045901	10358437	-0.52	-15.7	2.5e-05	0.0316	RAD23B	Reppe et al
chr7	65304211	65304211	+	3.98826e-10	1.30647e-07	-0.743846	0.000504321	cg04348080	75695661	10391450	2.3	2.5	0.000457	0.0743	MDH2	Reppe et al
chr19	14231243	14231243	+	2.93811e-08	5.21518e-06	3.73577	0.0370805	cg14793931	3834745	-10396498	3.71	NA	3.94e-07	0.0444		Morris et al
chr19	14247762	14247762	+	1.50263e-08	3.00629e-06	0.344598	0.0189719	cg14793931	3834745	-10413017	3.71	NA	3.94e-07	0.0444		Morris et al
chr6	43044667	43044667	+	6.48466e-09	1.62978e-06	5.09542	0.00819108	cg23214071	32627784	-10416883	2.1	NA	1.05e-07	0.0426		Morris et al
chr6	43044676	43044676	+	3.51692e-08	6.99922e-06	5.00736	0.0443794	cg23214071	32627784	-10416892	2.1	NA	1.05e-07	0.0426		Morris et al
chr1	21113440	21113440	+	6.63952e-12	3.06333e-09	0.577673	8.40297e-06	cg14170597	10687618	-10425822	3.78	4.4	2.35e-05	0.0316	PEX14	Reppe et al
chr14	69728024	69728024	+	1.03475e-10	4.22295e-08	1.47166	0.000130894	cg24029028	59295237	-10432787	-3.49	NA	3.32e-07	0.0444		Morris et al
chr8	144486327	144486327	+	3.63597e-11	1.34685e-08	2.41068	4.60041e-05	cg02526790	134044590	-10441737	-0.25	NA	1.68e-08	0.0034		Morris et al
chr8	144503286	144503286	+	3.7898e-10	1.14859e-07	-0.485987	0.000479233	cg02526790	134044590	-10458696	-0.25	NA	1.68e-08	0.0034		Morris et al
chr10	43615383	43615383	+	8.6677e-13	3.8403e-10	-4.05072	1.09725e-06	cg25751172	54074967	10459584	1.66	10.9	0.000817	0.0826	DKK1	Reppe et al
chr2	17721671	17721671	+	3.30892e-08	5.30357e-06	3.07885	0.0417565	cg11906781	28183394	10461723	-14.23	-51.3	0.000459	0.0743	BRE	Reppe et al
chr8	144514567	144514567	+	1.81186e-48	1.57051e-44	4.26149	2.29692e-42	cg02526790	134044590	-10469977	-0.25	NA	1.68e-08	0.0034		Morris et al
chr7	65216190	65216190	+	5.60134e-10	1.74127e-07	0.246411	0.000708227	cg04348080	75695661	10479471	2.3	2.5	0.000457	0.0743	MDH2	Reppe et al
chr1	191120903	191120903	+	2.77488e-192	2.52213e-187	11.5566	3.51828e-186	cg19763210	180600601	-10520302	1.48	1.5	0.00228	0.0971	XPR1	Reppe et al
chr8	144621035	144621035	+	2.22997e-08	4.14789e-06	4.05799	0.0281484	cg02526790	134044590	-10576445	-0.25	NA	1.68e-08	0.0034		Morris et al
chr2	74667775	74667775	+	2.61679e-09	6.10836e-07	3.51351	0.00330682	cg12876517	64089585	-10578190	6.17	6.9	0.00189	0.0885	UGP2	Reppe et al
chr2	74667792	74667792	+	3.36712e-09	7.55559e-07	4.32432	0.00425449	cg12876517	64089585	-10578207	6.17	6.9	0.00189	0.0885	UGP2	Reppe et al
chr2	74667803	74667803	+	2.61679e-09	6.10836e-07	3.51351	0.00330682	cg12876517	64089585	-10578218	6.17	6.9	0.00189	0.0885	UGP2	Reppe et al
chr2	74667814	74667814	+	2.61679e-09	6.10836e-07	3.51351	0.00330682	cg12876517	64089585	-10578229	6.17	6.9	0.00189	0.0885	UGP2	Reppe et al
chr9	99449314	99449314	+	3.34805e-09	6.33161e-07	0.630417	0.00423043	cg14919562	110045901	10596587	-0.52	-15.7	2.5e-05	0.0316	RAD23B	Reppe et al
chr8	12809823	12809823	+	2.04764e-08	3.85841e-06	4.39429	0.0258482	cg26617611	23429264	10619441	1.31	1.3	5.42e-05	0.0378	SLC25A37	Reppe et al
chr8	12809815	12809815	+	5.13672e-09	1.15349e-06	4.70925	0.00648923	cg26617611	23429264	10619449	1.31	1.3	5.42e-05	0.0378	SLC25A37	Reppe et al
chr8	12809813	12809813	+	5.80497e-09	1.28038e-06	4.69549	0.007333	cg26617611	23429264	10619451	1.31	1.3	5.42e-05	0.0378	SLC25A37	Reppe et al
chr8	144664594	144664594	+	2.7364e-10	8.5938e-08	1.60288	0.000346058	cg02526790	134044590	-10620004	-0.25	NA	1.68e-08	0.0034		Morris et al
chr6	43251172	43251172	+	1.79739e-09	5.56715e-07	-2.09899	0.00227167	cg23214071	32627784	-10623388	2.1	NA	1.05e-07	0.0426		Morris et al
chr6	43253388	43253388	+	8.57192e-12	4.18904e-09	6.32673	1.08482e-05	cg23214071	32627784	-10625604	2.1	NA	1.05e-07	0.0426		Morris et al
chr14	95161782	95161782	+	1.58255e-19	1.89144e-16	-6.16435	2.00501e-13	cg08105005	105803303	10641521	1.99	2.1	7.92e-05	0.04	PACS2	Reppe et al
chr10	43429217	43429217	+	7.81777e-09	1.84623e-06	3.83481	0.00987405	cg25751172	54074967	10645750	1.66	10.9	0.000817	0.0826	DKK1	Reppe et al
chr19	14487100	14487100	+	5.68449e-13	3.55077e-10	4.21698	7.19633e-07	cg14793931	3834745	-10652355	3.71	NA	3.94e-07	0.0444		Morris et al
chr12	129250477	129250477	+	1.35444e-08	2.94e-06	-2.31171	0.0171021	cg08946014	118583290	-10667187	-3.39	-6.7	0.00018	0.0652	PEBP1	Reppe et al
chr15	76484319	76484319	+	7.31205e-09	1.95809e-06	12.2587	0.00923559	cg09230442	65809997	-10674322	6.21	26.3	0.000351	0.0743	DPP8	Reppe et al
chr17	31149830	31149830	+	2.35069e-09	6.28434e-07	5.14889	0.00297069	cg14256699	41836026	10686196	3.55	4.4	0.000982	0.0826	SOST	Reppe et al
chr17	31149813	31149813	+	4.09718e-13	2.62615e-10	2.22821	5.18705e-07	cg14256699	41836026	10686213	3.55	4.4	0.000982	0.0826	SOST	Reppe et al
chr17	31149809	31149809	+	1.40661e-14	1.14952e-11	6.27954	1.78126e-08	cg14256699	41836026	10686217	3.55	4.4	0.000982	0.0826	SOST	Reppe et al
chr17	31149802	31149802	+	4.9916e-11	2.20502e-08	1.03875	6.31522e-05	cg14256699	41836026	10686224	3.55	4.4	0.000982	0.0826	SOST	Reppe et al
chr17	31149798	31149798	+	1.52144e-15	1.36259e-12	1.20387	1.92692e-09	cg14256699	41836026	10686228	3.55	4.4	0.000982	0.0826	SOST	Reppe et al
chr17	31149792	31149792	+	4.91992e-09	1.18256e-06	4.14614	0.00621546	cg14256699	41836026	10686234	3.55	4.4	0.000982	0.0826	SOST	Reppe et al
chr13	81281299	81281299	+	5.12682e-35	7.80922e-32	3.83761	6.49852e-29	cg07641807	92001959	10720660	2.61	41.9	0.00169	0.0885	MIR17HG**	Reppe et al
chr12	129308195	129308195	+	6.85117e-09	1.60287e-06	0.559213	0.00865372	cg08946014	118583290	-10724905	-3.39	-6.7	0.00018	0.0652	PEBP1	Reppe et al
chr8	144789398	144789398	+	2.81034e-08	5.09619e-06	-11.652	0.0354691	cg02526790	134044590	-10744808	-0.25	NA	1.68e-08	0.0034		Morris et al
chr8	144789697	144789697	+	5.98113e-09	1.29381e-06	-1.82252	0.00755542	cg02526790	134044590	-10745107	-0.25	NA	1.68e-08	0.0034		Morris et al
chr15	76555986	76555986	+	2.36064e-25	4.72009e-22	-9.08652	2.99164e-19	cg09230442	65809997	-10745989	6.21	26.3	0.000351	0.0743	DPP8	Reppe et al
chr19	14586980	14586980	+	3.40526e-11	1.35265e-08	8.04634	4.30855e-05	cg14793931	3834745	-10752235	3.71	NA	3.94e-07	0.0444		Morris et al
chr19	31182253	31182253	+	4.79467e-14	3.50302e-11	-5.78694	6.07118e-08	cg20117260	41937434	10755181	2.59	4.9	0.000662	0.0826	ATP5SL	Reppe et al
chr19	31182249	31182249	+	7.99544e-10	2.23294e-07	-4.79344	0.00101082	cg20117260	41937434	10755185	2.59	4.9	0.000662	0.0826	ATP5SL	Reppe et al
chr8	144803617	144803617	+	1.34517e-15	9.25378e-13	6.85769	1.70368e-09	cg02526790	134044590	-10759027	-0.25	NA	1.68e-08	0.0034		Morris et al
chr3	159483165	159483165	+	6.75498e-09	1.80894e-06	7.67957	0.0085323	cg24054898	148721868	-10761297	-4.61	-5.6	0.00103	0.0826	GYG1	Reppe et al
chr8	144808293	144808293	+	5.76325e-10	1.66517e-07	0.896103	0.000728692	cg02526790	134044590	-10763703	-0.25	NA	1.68e-08	0.0034		Morris et al
[truncated: 4,151 more rows]
