# Supplementary material for: Mendelian Randomization Identifies CpG Methylation Sites With Mediation Effects for Genetic Influences on BMD in Peripheral Blood Monocytes
Source: Front Genet. 2020 Feb 28;11:60. doi: 10.3389/fgene.2020.00060 (PMC7059767; doi:10.3389/fgene.2020.00060)
Supplement: Supplementary file 1 [file DataSheet_1.zip › New folder/Supplement_Table07_reverseMR.xlsx]

## Sheet: res_r_df
Table S7. Results of reverse MR analysis
chr	DMC	exposure	method	nsnp	b	se	pval
1	22571385	exposure (unit decrease)	Inverse variance weighted	15	-0.348401	0.592465	0.556496
1	22571385	exposure (unit decrease)	MR Egger	15	-1.92165	1.24444	0.146531
2	31719473	exposure (unit decrease)	Inverse variance weighted	9	-0.00943864	0.835589	0.990987
2	31719473	exposure (unit decrease)	MR Egger	9	-0.25675	2.30148	0.914305
4	957285	exposure (unit decrease)	Inverse variance weighted	6	2.25226	2.76343	0.415059
4	957285	exposure (unit decrease)	MR Egger	6	-0.718107	5.65725	0.905117
6	32222711	exposure (s.d. decrease)	Inverse variance weighted	12	-1.46825	0.469178	0.00175154
6	32222711	exposure (s.d. decrease)	MR Egger	12	-0.836719	0.893707	0.371211
7	1062527	exposure (unit decrease)	Inverse variance weighted	14	-1.2224	0.423388	0.00388691
7	1062527	exposure (unit decrease)	MR Egger	14	-2.27525	1.05592	0.0521981
7	56435427	exposure (unit decrease)	Inverse variance weighted	14	0.658674	0.466225	0.15772
7	56435427	exposure (unit decrease)	MR Egger	14	-1.14566	1.16387	0.344373
8	58127658	exposure (s.d. decrease)	Inverse variance weighted	8	-0.939099	0.607351	0.122051
8	58127658	exposure (s.d. decrease)	MR Egger	8	-0.537579	1.65959	0.75699
9	71682281	exposure (g/cm2 increase)	Inverse variance weighted	3	0.10342	1.43129	0.942398
9	71682281	exposure (g/cm2 increase)	MR Egger	3	2.18268	2.08747	0.485808
9	96362114	exposure (g/cm2 increase)	Inverse variance weighted	3	-1.66995	1.23214	0.175312
9	96362114	exposure (g/cm2 increase)	MR Egger	3	-2.39385	1.79396	0.409423
10	42739065	exposure (unit decrease)	Inverse variance weighted	5	1.17206	0.715709	0.101502
10	42739065	exposure (unit decrease)	MR Egger	5	1.08676	1.04886	0.37633
12	48723325	exposure (unit increase)	Inverse variance weighted	8	-0.427477	1.39638	0.759504
12	48723325	exposure (unit increase)	MR Egger	8	4.58795	3.3498	0.219851
14	75441795	exposure (unit decrease)	Inverse variance weighted	2	-3.68829	3.19951	0.249007
16	81248716	exposure (unit increase)	Inverse variance weighted	8	0.359004	0.841913	0.669806
16	81248716	exposure (unit increase)	MR Egger	8	1.58956	1.81662	0.415216
16	89167395	exposure (unit increase)	Inverse variance weighted	8	-0.662333	0.796102	0.405426
16	89167395	exposure (unit increase)	MR Egger	8	-0.988507	1.8481	0.611966
17	1944903	exposure (unit increase)	Inverse variance weighted	10	-0.858757	1.14211	0.452108
17	1944903	exposure (unit increase)	MR Egger	10	2.02656	3.58119	0.586986
17	1944905	exposure (unit increase)	Inverse variance weighted	10	-0.695064	1.18837	0.558624
17	1944905	exposure (unit increase)	MR Egger	10	1.03553	3.84113	0.7943
17	42246289	exposure (unit increase)	Inverse variance weighted	10	-8.43887	3.24596	0.00932759
17	42246289	exposure (unit increase)	MR Egger	10	-18.0241	10.4883	0.124028
17	43828617	exposure (unit increase)	Inverse variance weighted	10	2.56528	3.55877	0.471012
17	43828617	exposure (unit increase)	MR Egger	10	-7.60231	10.7724	0.500392
17	43894548	exposure (unit increase)	Inverse variance weighted	10	2.50881	5.2625	0.633553
17	43894548	exposure (unit increase)	MR Egger	10	-17.8781	15.1314	0.271324
17	44060776	exposure (unit increase)	Inverse variance weighted	10	0.786715	3.87122	0.838962
17	44060776	exposure (unit increase)	MR Egger	10	-16.3218	10.7471	0.167315
17	44337590	exposure (unit increase)	Inverse variance weighted	10	-0.475077	2.4471	0.846067
17	44337590	exposure (unit increase)	MR Egger	10	8.19837	7.16174	0.285406
17	44337597	exposure (unit increase)	Inverse variance weighted	10	-0.631672	2.43034	0.794932
17	44337597	exposure (unit increase)	MR Egger	10	7.82287	7.13979	0.305108
17	44337604	exposure (unit increase)	Inverse variance weighted	10	-0.658408	2.50678	0.792819
17	44337604	exposure (unit increase)	MR Egger	10	8.649	7.27834	0.268785
17	44337613	exposure (unit increase)	Inverse variance weighted	10	-1.61647	2.50034	0.517956
17	44337613	exposure (unit increase)	MR Egger	10	6.34099	7.46217	0.420165
17	44337617	exposure (unit increase)	Inverse variance weighted	10	-0.533357	2.47476	0.829363
17	44337617	exposure (unit increase)	MR Egger	10	8.09637	7.27499	0.298069
17	44337622	exposure (unit increase)	Inverse variance weighted	10	-1.63978	2.28286	0.472573
17	44337622	exposure (unit increase)	MR Egger	10	6.18299	6.74726	0.386263
17	80053590	exposure (unit increase)	Inverse variance weighted	10	0.108842	0.98896	0.912364
17	80053590	exposure (unit increase)	MR Egger	10	2.96349	3.03118	0.356873
17	80086159	exposure (unit increase)	Inverse variance weighted	10	-0.237813	1.23606	0.847432
17	80086159	exposure (unit increase)	MR Egger	10	5.19555	3.45493	0.17104
21	46677414	exposure (unit increase)	Inverse variance weighted	2	-0.106111	0.0839575	0.206278
22	46504167	exposure (unit increase)	Wald ratio	1	11.8397	5.89634	0.0446459
Note: Inverse variance weighted regression only apply to CpG with more than 1 instrument varaibels
Egger regression only apply to CpG with more than 2 instrument varaibels
