# Supplementary material for: Mendelian Randomization Identifies CpG Methylation Sites With Mediation Effects for Genetic Influences on BMD in Peripheral Blood Monocytes
Source: Front Genet. 2020 Feb 28;11:60. doi: 10.3389/fgene.2020.00060 (PMC7059767; doi:10.3389/fgene.2020.00060)
Supplement: Supplementary file 1 [file DataSheet_1.zip › New folder/Supplement_Table08_sameSample MR.xlsx]

## Sheet: sameSampleMR_pairList_in30
Table S8. Results of MR analysis using our own sample
chr	SNP	DMC	beta	t.stat	p.value	FDR	tsls_beta	tsls_se	tsls_t	tsls_p	tslsLogi_beta	tslsLogi_se	tslsLogi_t	tslsLogi_p
1	rs10917185_T	22571385	-1.5213	-14.5834	2.27e-27	3.23e-23	0.0165694	0.0132257	1.25282	0.212904	0.29974	0.261566	1.14594	0.251819
10	rs60680917_G	42739065	-0.90484	-7.94326	1.92e-12	2.69e-09	0.0102419	0.0229352	0.446558	0.656065	0.0625583	0.421382	0.14846	0.88198
12	rs2732484_C	48723325	-1.2377	-13.5132	4.9e-25	1.96e-21	0.00966678	0.0160514	0.60224	0.548243	0.160306	0.312373	0.513186	0.607821
14	rs12880739_A	75441795	1.53777	18.2092	7.65e-35	5.64e-30	-0.0102092	0.0128476	-0.794638	0.42852	-0.0977603	0.257024	-0.380355	0.703682
14	rs174998_T	75441795	1.53777	18.2092	7.65e-35	5.64e-30	-0.0102092	0.0128476	-0.794638	0.42852	-0.0977603	0.257024	-0.380355	0.703682
14	rs7159645_G	75441795	1.53777	18.2092	7.65e-35	5.64e-30	-0.0102092	0.0128476	-0.794638	0.42852	-0.0977603	0.257024	-0.380355	0.703682
16	rs12925557_C	81248716	-1.40763	-13.6808	2.09e-25	1.99e-21	-0.0336106	0.017717	-1.89708	0.0604158	-0.881151	0.346094	-2.54599	0.0108969
16	rs11076763_G	89167395	1.37037	24.5224	3.57e-46	1.39e-40	0.0381168	0.0165598	2.30177	0.0232141	0.811472	0.384779	2.10893	0.0349505
16	rs11863384_A	89167395	1.37037	24.5224	3.57e-46	1.39e-40	0.0381168	0.0165598	2.30177	0.0232141	0.811472	0.384779	2.10893	0.0349505
16	rs11863385_A	89167395	1.37037	24.5224	3.57e-46	1.39e-40	0.0381168	0.0165598	2.30177	0.0232141	0.811472	0.384779	2.10893	0.0349505
16	rs4782465_T	89167395	1.37037	24.5224	3.57e-46	1.39e-40	0.0381168	0.0165598	2.30177	0.0232141	0.811472	0.384779	2.10893	0.0349505
16	rs57558972_C	89167395	1.37037	24.5224	3.57e-46	1.39e-40	0.0381168	0.0165598	2.30177	0.0232141	0.811472	0.384779	2.10893	0.0349505
16	rs7188200_T	89167395	1.37037	24.5224	3.57e-46	1.39e-40	0.0381168	0.0165598	2.30177	0.0232141	0.811472	0.384779	2.10893	0.0349505
16	rs7499425_G	89167395	1.37037	24.5224	3.57e-46	1.39e-40	0.0381168	0.0165598	2.30177	0.0232141	0.811472	0.384779	2.10893	0.0349505
17	rs76439887_G	1944903	1.51238	10.0639	3.05e-17	3.87e-15	-0.032224	0.0222337	-1.44933	0.150064	-1.12485	0.544947	-2.06415	0.0390032
17	rs76946443_C	1944903	1.51238	10.0639	3.05e-17	3.87e-15	-0.032224	0.0222337	-1.44933	0.150064	-1.12485	0.544947	-2.06415	0.0390032
17	rs76439887_G	1944905	1.44457	9.36787	1.18e-15	1.06e-13	-0.031678	0.021857	-1.44933	0.150064	-1.1058	0.535714	-2.06415	0.0390032
17	rs76946443_C	1944905	1.44457	9.36787	1.18e-15	1.06e-13	-0.031678	0.021857	-1.44933	0.150064	-1.1058	0.535714	-2.06415	0.0390032
17	rs2905981_T	42246289	-1.50498	-12.025	1.03e-21	7.51e-19	0.0145014	0.0154746	0.937108	0.350775	0.52486	0.309772	1.69435	0.0901997
17	rs77604208_T	43828617	-1.58834	-11.5635	1.15e-20	4.94e-18	0.0220677	0.0155332	1.42067	0.158215	0.826215	0.367075	2.25081	0.0243977
17	rs62054394_A	43894548	-2.22087	-13.0554	5.06e-24	9.96e-21	0.0142082	0.01033	1.37543	0.171793	0.57024	0.244181	2.33531	0.019527
17	17:44295795_A	44060776	-2.26653	-9.72397	1.82e-16	1.94e-14	0.0162941	0.012671	1.28594	0.20119	0.52467	0.264249	1.98551	0.0470875
17	17:43659743_C	44337590	1.43264	13.5346	4.39e-25	2.21e-21	-0.0104238	0.0204843	-0.508869	0.611863	-0.498363	0.400339	-1.24485	0.213186
17	17:44338095_C	44337590	1.43264	13.5346	4.39e-25	2.21e-21	-0.0104238	0.0204843	-0.508869	0.611863	-0.498363	0.400339	-1.24485	0.213186
17	17:44359658_G	44337590	1.43264	13.5346	4.39e-25	2.21e-21	-0.0104238	0.0204843	-0.508869	0.611863	-0.498363	0.400339	-1.24485	0.213186
17	17:44359705_A	44337590	1.43264	13.5346	4.39e-25	2.21e-21	-0.0104238	0.0204843	-0.508869	0.611863	-0.498363	0.400339	-1.24485	0.213186
17	17:44366572_G	44337590	1.43264	13.5346	4.39e-25	2.21e-21	-0.0104238	0.0204843	-0.508869	0.611863	-0.498363	0.400339	-1.24485	0.213186
17	rs1971374_C	44337590	1.43264	13.5346	4.39e-25	2.21e-21	-0.0104238	0.0204843	-0.508869	0.611863	-0.498363	0.400339	-1.24485	0.213186
17	rs769375_A	44337590	1.43264	13.5346	4.39e-25	2.21e-21	-0.0104238	0.0204843	-0.508869	0.611863	-0.498363	0.400339	-1.24485	0.213186
17	17:43659743_C	44337597	1.48709	14.4982	3.46e-27	4.48e-23	-0.0101845	0.0200139	-0.508869	0.611863	-0.486921	0.391147	-1.24485	0.213186
17	17:44338095_C	44337597	1.48709	14.4982	3.46e-27	4.48e-23	-0.0101845	0.0200139	-0.508869	0.611863	-0.486921	0.391147	-1.24485	0.213186
17	17:44359658_G	44337597	1.48709	14.4982	3.46e-27	4.48e-23	-0.0101845	0.0200139	-0.508869	0.611863	-0.486921	0.391147	-1.24485	0.213186
17	17:44359705_A	44337597	1.48709	14.4982	3.46e-27	4.48e-23	-0.0101845	0.0200139	-0.508869	0.611863	-0.486921	0.391147	-1.24485	0.213186
17	17:44366572_G	44337597	1.48709	14.4982	3.46e-27	4.48e-23	-0.0101845	0.0200139	-0.508869	0.611863	-0.486921	0.391147	-1.24485	0.213186
17	rs1971374_C	44337597	1.48709	14.4982	3.46e-27	4.48e-23	-0.0101845	0.0200139	-0.508869	0.611863	-0.486921	0.391147	-1.24485	0.213186
17	rs769375_A	44337597	1.48709	14.4982	3.46e-27	4.48e-23	-0.0101845	0.0200139	-0.508869	0.611863	-0.486921	0.391147	-1.24485	0.213186
17	17:43659743_C	44337604	1.49388	13.8691	8.09e-26	7.56e-22	-0.0102254	0.0200944	-0.508869	0.611863	-0.488879	0.39272	-1.24485	0.213186
17	17:44338095_C	44337604	1.49388	13.8691	8.09e-26	7.56e-22	-0.0102254	0.0200944	-0.508869	0.611863	-0.488879	0.39272	-1.24485	0.213186
17	17:44359658_G	44337604	1.49388	13.8691	8.09e-26	7.56e-22	-0.0102254	0.0200944	-0.508869	0.611863	-0.488879	0.39272	-1.24485	0.213186
17	17:44359705_A	44337604	1.49388	13.8691	8.09e-26	7.56e-22	-0.0102254	0.0200944	-0.508869	0.611863	-0.488879	0.39272	-1.24485	0.213186
17	17:44366572_G	44337604	1.49388	13.8691	8.09e-26	7.56e-22	-0.0102254	0.0200944	-0.508869	0.611863	-0.488879	0.39272	-1.24485	0.213186
17	rs1971374_C	44337604	1.49388	13.8691	8.09e-26	7.56e-22	-0.0102254	0.0200944	-0.508869	0.611863	-0.488879	0.39272	-1.24485	0.213186
17	rs769375_A	44337604	1.49388	13.8691	8.09e-26	7.56e-22	-0.0102254	0.0200944	-0.508869	0.611863	-0.488879	0.39272	-1.24485	0.213186
17	17:43659743_C	44337613	1.48134	14.4551	4.29e-27	5.25e-23	-0.0101979	0.0200403	-0.508869	0.611863	-0.487563	0.391663	-1.24485	0.213186
17	17:44338095_C	44337613	1.48134	14.4551	4.29e-27	5.25e-23	-0.0101979	0.0200403	-0.508869	0.611863	-0.487563	0.391663	-1.24485	0.213186
17	17:44359658_G	44337613	1.48134	14.4551	4.29e-27	5.25e-23	-0.0101979	0.0200403	-0.508869	0.611863	-0.487563	0.391663	-1.24485	0.213186
17	17:44359705_A	44337613	1.48134	14.4551	4.29e-27	5.25e-23	-0.0101979	0.0200403	-0.508869	0.611863	-0.487563	0.391663	-1.24485	0.213186
17	17:44366572_G	44337613	1.48134	14.4551	4.29e-27	5.25e-23	-0.0101979	0.0200403	-0.508869	0.611863	-0.487563	0.391663	-1.24485	0.213186
17	rs1971374_C	44337613	1.48134	14.4551	4.29e-27	5.25e-23	-0.0101979	0.0200403	-0.508869	0.611863	-0.487563	0.391663	-1.24485	0.213186
17	rs769375_A	44337613	1.48134	14.4551	4.29e-27	5.25e-23	-0.0101979	0.0200403	-0.508869	0.611863	-0.487563	0.391663	-1.24485	0.213186
17	17:44572989_A	44337617	1.52518	12.8098	1.78e-23	2.5e-20	-0.0068514	0.0203052	-0.33742	0.736449	-0.40087	0.395026	-1.01479	0.310204
17	17:44572989_A	44337622	1.53238	13.3721	1e-24	2.74e-21	-0.00672109	0.0199191	-0.33742	0.736449	-0.393246	0.387513	-1.01479	0.310204
17	rs12150322_T	80053590	1.41645	16.5767	1.45e-31	4.85e-27	0.0246345	0.0129718	1.89908	0.0602224	0.382188	0.269396	1.41868	0.155992
17	rs7219138_C	80086159	1.35295	15.456	3.11e-29	5.61e-25	0.0181025	0.0145261	1.2462	0.215315	0.231638	0.274821	0.842869	0.399302
2	rs151081363_G	31719473	-1.53178	-9.4685	6.98e-16	1.25e-12	-0.0563481	0.0191393	-2.9441	0.00394562	-1.67023	0.485156	-3.44266	0.000576018
21	rs11909411_C	46677414	-1.22551	-13.1395	3.29e-24	4.95e-20	0.014773	0.0172486	0.856477	0.393579	0.103807	0.321851	0.322531	0.747051
21	rs28622522_T	46677414	-1.22551	-13.1395	3.29e-24	4.95e-20	0.014773	0.0172486	0.856477	0.393579	0.103807	0.321851	0.322531	0.747051
21	rs28676615_C	46677414	-1.22551	-13.1395	3.29e-24	4.95e-20	0.014773	0.0172486	0.856477	0.393579	0.103807	0.321851	0.322531	0.747051
21	rs9977178_A	46677414	-1.22551	-13.1395	3.29e-24	4.95e-20	0.014773	0.0172486	0.856477	0.393579	0.103807	0.321851	0.322531	0.747051
22	rs12170325_T	46504167	-1.59895	-11.6877	6.01e-21	3.38e-17	0.00122451	0.014869	0.0823533	0.934514	0.177868	0.289528	0.614339	0.538991
4	rs2290402_T	957285	-2.13083	-11.8025	3.3e-21	8.6e-18	-0.0200159	0.0110596	-1.80982	0.073029	-0.393477	0.240204	-1.63809	0.101402
4	rs3822019_T	957285	-2.13083	-11.8025	3.3e-21	8.6e-18	-0.0200159	0.0110596	-1.80982	0.073029	-0.393477	0.240204	-1.63809	0.101402
4	rs41286661_T	957285	-2.13083	-11.8025	3.3e-21	8.6e-18	-0.0200159	0.0110596	-1.80982	0.073029	-0.393477	0.240204	-1.63809	0.101402
4	rs56039006_G	957285	-2.13083	-11.8025	3.3e-21	8.6e-18	-0.0200159	0.0110596	-1.80982	0.073029	-0.393477	0.240204	-1.63809	0.101402
4	rs73211813_T	957285	-2.13083	-11.8025	3.3e-21	8.6e-18	-0.0200159	0.0110596	-1.80982	0.073029	-0.393477	0.240204	-1.63809	0.101402
6	rs6913664_T	32222711	-0.964602	-10.2268	1.29e-17	1.86e-14	0.0259299	0.0201157	1.28904	0.200064	0.526457	0.403579	1.30447	0.192073
7	rs3735686_G	1062527	1.28999	19.1063	1.4e-36	8.22e-32	0.00401387	0.0150167	0.267293	0.789739	0.145362	0.288445	0.503949	0.614297
7	rs4948134_T	56435427	-1.21642	-9.83587	1.01e-16	1.36e-13	-0.00256572	0.0174661	-0.146897	0.883487	-0.383456	0.30598	-1.25321	0.21013
8	rs11786043_C	58127658	-1.42052	-10.3142	8.15e-18	1.83e-14	0.0201485	0.0192948	1.04425	0.298641	0.183807	0.359207	0.511704	0.608859
9	rs2309393_T	71682281	-1.36165	-14.1183	2.31e-26	1.51e-22	-0.0285354	0.0138688	-2.05752	0.041979	-0.397685	0.271002	-1.46746	0.14225
9	rs2871219_A	71682281	-1.36165	-14.1183	2.31e-26	1.51e-22	-0.0285354	0.0138688	-2.05752	0.041979	-0.397685	0.271002	-1.46746	0.14225
9	rs10992804_T	96362114	-1.36006	-16.4766	2.32e-31	3.92e-27	0.0116054	0.016087	0.721416	0.472171	0.244108	0.309249	0.789359	0.429902
Note
tsls: two-stage least square
tslsLogi: two-stage least square with logistic regression
