# Supplementary material for: Mendelian Randomization Identifies CpG Methylation Sites With Mediation Effects for Genetic Influences on BMD in Peripheral Blood Monocytes
Source: Front Genet. 2020 Feb 28;11:60. doi: 10.3389/fgene.2020.00060 (PMC7059767; doi:10.3389/fgene.2020.00060)
Supplement: Supplementary file 1 [file DataSheet_1.zip › New folder/Supplement_Table11_wide.xlsx]

## Sheet: test
Table S11. Comparison of results of MR analysis by IVW regression with fixed effect, IVW regression with multiplicative random effect, Egger regression, maximum likelihood method and weighted median method.
chr	DMC	nsnp	method.x	b	se	pval	b_Egger	se_Egger	pval_Egger	b.Inverse variance weighted (multiplicative random effects)	se.Inverse variance weighted (multiplicative random effects)	pval.Inverse variance weighted (multiplicative random effects)	b.Inverse variance weighted (fixed effects)	se.Inverse variance weighted (fixed effects)	pval.Inverse variance weighted (fixed effects)	b.Maximum likelihood	se.Maximum likelihood	pval.Maximum likelihood	b.Weighted median	se.Weighted median	pval.Weighted median
1	22571385	4	Inverse variance weighted	0.0216786	0.00379168	1.08155e-08	0.0851784	0.0514724	0.239787	0.0216786	0.00323495	2.06473e-11	0.0216786	0.00379168	1.08155e-08	0.0219391	0.00413774	1.14423e-07	0.0212537	0.0047455	7.5098e-06
10	42739065	6	Inverse variance weighted	0.0156995	0.00438441	0.00034261	0.0993636	0.172884	0.596246	0.0156995	0.00305668	2.80469e-07	0.0156995	0.00438441	0.00034261	0.0157491	0.00448677	0.000447921	0.0168176	0.00533952	0.0016347
12	48723325	4	Inverse variance weighted	-0.0174078	0.00475887	0.000254214	-0.0494073	0.0636365	0.518756	-0.0174078	0.00235554	1.46636e-13	-0.0174078	0.00475887	0.000254214	-0.0174157	0.00491108	0.000390817	-0.0172748	0.00551833	0.00174542
14	75441795	3	Inverse variance weighted	0.0145693	0.0040427	0.000313517	-0.110812	0.730129	0.904112	0.0145693	0.000519313	3.4669e-173	0.0145693	0.0040427	0.000313517	0.014571	0.00417908	0.000489122	0.0150037	0.00467196	0.00132077
16	81248716	2	Inverse variance weighted	-0.0191443	0.00545764	0.00045184	NA	NA	NA	-0.0191443	0.000196778	0	-0.0191443	0.00545764	0.00045184	-0.019143	0.00559525	0.000623246	NA	NA	NA
16	89167395	3	Inverse variance weighted	0.0207848	0.00570192	0.000267151	0.0413871	0.0490016	0.553504	0.0207848	0.0048207	1.62096e-05	0.0207848	0.00570192	0.000267151	0.0209434	0.0058639	0.000354825	0.0219262	0.00663301	0.000947668
17	1944903	1	Wald ratio	-0.0561497	0.0118245	2.05e-06	NA	NA	NA	NA	NA	NA	NA	NA	NA	NA	NA	NA	NA	NA	NA
17	1944905	1	Wald ratio	-0.0614132	0.0129329	2.05e-06	NA	NA	NA	NA	NA	NA	NA	NA	NA	NA	NA	NA	NA	NA	NA
17	42246289	2	Inverse variance weighted	-0.0423947	0.0059087	7.23329e-13	NA	NA	NA	-0.0423947	0.0059087	7.23329e-13	-0.0423947	0.00519146	3.18172e-16	-0.0424823	0.00615244	5.02178e-12	NA	NA	NA
17	43828617	41	Inverse variance weighted	0.0152778	0.00118919	8.90941e-38	0.0154881	0.0119635	0.203068	0.0152778	0.00063099	1.64308e-129	0.0152778	0.00118919	8.90941e-38	0.0153979	0.00122149	1.96165e-36	0.0155166	0.00153327	4.508e-24
17	43894548	40	Inverse variance weighted	0.0106959	0.000880215	5.63745e-34	0.015902	0.00571343	0.0083379	0.0106959	0.000635994	1.81489e-63	0.0106959	0.000880215	5.63745e-34	0.0108316	0.000907664	7.91731e-33	0.0112053	0.00116751	8.18271e-22
17	44060776	44	Inverse variance weighted	0.0132551	0.000996759	2.37037e-40	0.0170098	0.0169831	0.322285	0.0132551	0.000482399	3.26214e-166	0.0132551	0.000996759	2.37037e-40	0.0133529	0.00103357	3.50853e-38	0.0137517	0.0013167	1.55946e-25
17	44337590	38	Inverse variance weighted	-0.0224457	0.00188596	1.16284e-32	-0.0375742	0.0140406	0.0111401	-0.0224457	0.00126179	8.6337e-71	-0.0224457	0.00188596	1.16284e-32	-0.022498	0.00192763	1.78604e-31	-0.0237038	0.00255792	1.91769e-20
17	44337597	42	Inverse variance weighted	-0.0223269	0.00176058	7.48468e-37	-0.051998	0.0169037	0.00377319	-0.0223269	0.00118513	3.6078e-79	-0.0223269	0.00176058	7.48468e-37	-0.0223636	0.00180209	2.31288e-35	-0.0233481	0.00234331	2.19678e-23
17	44337604	42	Inverse variance weighted	-0.0221031	0.00168782	3.48465e-39	-0.00507027	0.0220334	0.819173	-0.0221031	0.000827617	3.90847e-157	-0.0221031	0.00168782	3.48465e-39	-0.0220232	0.00172162	1.81379e-37	-0.0226159	0.00216612	1.61585e-25
17	44337613	38	Inverse variance weighted	-0.0215077	0.00181398	1.98747e-32	-0.0401646	0.0132048	0.0043715	-0.0215077	0.00126116	3.26818e-65	-0.0215077	0.00181398	1.98747e-32	-0.021517	0.00185318	3.62974e-31	-0.022871	0.0024144	2.72587e-21
17	44337617	40	Inverse variance weighted	-0.0216777	0.00172722	3.9434e-36	-0.0197384	0.0158137	0.219601	-0.0216777	0.000870958	9.67106e-137	-0.0216777	0.00172722	3.9434e-36	-0.0216045	0.0017674	2.31736e-34	-0.0221501	0.0023472	3.84295e-21
17	44337622	42	Inverse variance weighted	-0.0225369	0.00171749	2.4628e-39	-0.0129591	0.0212039	0.544546	-0.0225369	0.000800927	3.3115e-174	-0.0225369	0.00171749	2.4628e-39	-0.0224755	0.00176189	2.86866e-37	-0.0225368	0.00222621	4.35132e-24
17	80053590	6	Inverse variance weighted	0.0131753	0.00294709	7.79886e-06	-0.000428587	0.0206751	0.984454	0.0131753	0.00126812	2.76221e-25	0.0131753	0.00294709	7.79886e-06	0.0132104	0.00301033	1.14222e-05	0.0125663	0.00369473	0.000671038
17	80086159	7	Inverse variance weighted	0.0135448	0.00293542	3.9447e-06	0.00387998	0.0173029	0.831446	0.0135448	0.00110283	1.13254e-34	0.0135448	0.00293542	3.9447e-06	0.013599	0.00299097	5.44913e-06	0.0127836	0.00370162	0.000553337
2	31719473	2	Inverse variance weighted	-0.0238239	0.00666202	0.00034878	NA	NA	NA	-0.0238239	7.943e-05	0	-0.0238239	0.00666202	0.00034878	-0.0238235	0.00711274	0.000809845	NA	NA	NA
21	46677414	5	Inverse variance weighted	0.0134668	0.00385164	0.000471613	-0.0132146	0.0298398	0.687859	0.0134668	0.00195158	5.18372e-12	0.0134668	0.00385164	0.000471613	0.0134813	0.00391132	0.000567394	0.0136966	0.00479639	0.00429542
22	46504167	2	Inverse variance weighted	-0.0259091	0.0065651	7.93075e-05	NA	NA	NA	-0.0259091	2.87191e-05	0	-0.0259091	0.0065651	7.93075e-05	-0.0259096	0.0070038	0.000216137	NA	NA	NA
4	957285	2	Inverse variance weighted	0.0174395	0.00459694	0.000148406	NA	NA	NA	0.0174395	0.00132043	7.94851e-40	0.0174395	0.00459694	0.000148406	0.017461	0.00488848	0.000354449	NA	NA	NA
6	32222711	5	Inverse variance weighted	-0.0301245	0.0071172	2.30978e-05	0.162093	0.06482	0.0876549	-0.0301245	0.0071172	2.30978e-05	-0.0301245	0.00452291	2.73066e-11	-0.0313435	0.00502812	4.55711e-10	-0.0307539	0.00600861	3.083e-07
7	1062527	4	Inverse variance weighted	0.015564	0.00418741	0.000201723	-0.000842654	0.0315674	0.981128	0.015564	0.00146453	2.22515e-26	0.015564	0.00418741	0.000201723	0.0155591	0.00427367	0.000271917	0.0146933	0.00510462	0.00399658
7	56435427	10	Inverse variance weighted	0.0156244	0.00289312	6.64478e-08	-0.0193518	0.0240233	0.443788	0.0156244	0.00192965	5.63261e-16	0.0156244	0.00289312	6.64478e-08	0.0157869	0.003013	1.60926e-07	0.0161233	0.0037536	1.7436e-05
8	58127658	9	Inverse variance weighted	-0.0246475	0.00339384	3.80195e-13	0.00325789	0.0409229	0.938775	-0.0246475	0.0009213	1.13963e-157	-0.0246475	0.00339384	3.80195e-13	-0.0247079	0.00357677	4.91938e-12	-0.0252679	0.004355	6.55098e-09
9	71682281	4	Inverse variance weighted	0.0163556	0.0038189	1.8456e-05	-0.0247708	0.0660369	0.743625	0.0163556	0.00234508	3.07163e-12	0.0163556	0.0038189	1.8456e-05	0.0164315	0.00398696	3.76734e-05	0.0151057	0.00462464	0.0010894
9	96362114	5	Inverse variance weighted	0.0173933	0.0041066	2.28085e-05	0.00331602	0.137348	0.982255	0.0173933	0.0041066	2.28085e-05	0.0173933	0.00401485	1.47592e-05	0.0176613	0.00419348	2.53549e-05	0.0202525	0.00547239	0.000214871
