# Supplementary material for: Mendelian Randomization Identifies CpG Methylation Sites With Mediation Effects for Genetic Influences on BMD in Peripheral Blood Monocytes
Source: Front Genet. 2020 Feb 28;11:60. doi: 10.3389/fgene.2020.00060 (PMC7059767; doi:10.3389/fgene.2020.00060)
Supplement: Supplementary file 1 [file DataSheet_1.zip › New folder/Supplement_Table12_Gwas.xlsx]

## Sheet: res_df_fdr_30_SMR_v03
Table S12. Integration of results of MR, fine mapping and GWAS
chr	DMC	MR_method	nsnp	b_MR	se_MR	pval_MR	p_fdr	p_bh	b_Egger	se_Egger	pval_Egger	topSNP	topSNP_bp	d	SNP_overlapped_Gene	A1	A2	Freq	b_GWAS	se_GWAS	p_GWAS	b_eQTL	se_eQTL	p_eQTL	b_SMR	se_SMR	p_SMR	p_HEIDI	nsnp_HEIDI	meth.diff	pvalue	qvalue	p_bonf
1	22571385	Inverse variance weighted	4	0.0216786	0.00379168	1.08e-08	2.26e-06	2.26e-06	0.0851784	0.0514724	0.239787	rs10917185	22571385	0	MIR4418	T	C	0.0169492	0.708747	1.30904	0.588215	-1.5213	0.140364	2.27e-27	-0.465882	0.861547	0.588679	0.340986	14	10.6004	3.273e-10	9.75369e-08	0.000413901
2	31719473	Inverse variance weighted	2	-0.0238239	0.00666202	0.00034878	0.0336439	0.0336439	NA	NA	NA	rs151081363	31720272	-799	SRD5A2	G	C	0.0847458	0.119051	0.699532	0.864863	-1.53178	0.189792	6.98e-16	-0.0777208	0.45678	0.864893	0.334593	14	-8.96286	5.92632e-31	2.06123e-27	7.51141e-25
4	957285	Inverse variance weighted	2	0.0174395	0.00459694	0.000148406	0.0186101	0.0186101	NA	NA	NA	rs73211813	975238	-17953	DGKQ/SLC26A1	T	C	0.173729	-0.432351	0.50296	0.390003	-2.13083	0.225417	3.3e-21	0.202903	0.237014	0.391953	0.542736	16	-10.4648	4.48696e-28	5.2081e-25	5.68677e-22
6	32222711	Inverse variance weighted	5	-0.0301245	0.0071172	2.31e-05	0.0032183	0.0032183	0.162093	0.06482	0.0876549	rs454748	32213210	9501	XXbac-BPG154L12.4	G	A	0.0127119	0.848126	1.52014	0.576895	-0.899723	0.1053	1.29e-17	-0.942652	1.69316	0.577705	0.517019	9	-3.77042	9.52418e-17	8.54892e-14	1.20639e-10
7	1062527	Inverse variance weighted	4	0.015564	0.00418741	0.000201723	0.0240915	0.0240915	-0.000842654	0.0315674	0.981128	rs4388364	1033045	29482	C7orf50	G	T	0.0338983	-2.42682	1.72438	0.15932	-1.11316	0.0881183	1.4e-36	2.18012	1.55867	0.161901	0.505728	20	-2.77355	5.29262e-17	4.60683e-14	6.7041e-11
7	56435427	Inverse variance weighted	10	0.0156244	0.00289312	6.64e-08	1.28e-05	1.28e-05	-0.0193518	0.0240233	0.443788	rs3813509	56356143	79284	RP11-700P18.1	T	G	0.483051	0.263126	0.365025	0.471006	-1.27425	0.153462	1.01e-16	-0.206494	0.287539	0.47267	0.853053	8	-11.1865	8.39587e-47	4.65053e-43	1.06434e-40
8	58127658	Inverse variance weighted	9	-0.0246475	0.00339384	3.8e-13	9.54e-11	9.54e-11	0.00325789	0.0409229	0.938775	rs11786043	58133174	-5516	RP11-513O17.2	C	T	0.101695	-0.0514284	0.711955	0.942415	-1.42052	0.165226	8.15e-18	0.0362039	0.501211	0.942416	0.662813	18	5.13769	1.30099e-31	4.69867e-28	1.64898e-25
9	71682281	Inverse variance weighted	4	0.0163556	0.0038189	1.85e-05	0.00289298	0.00289298	-0.0247708	0.0660369	0.743625	rs10116497	71634393	47888	PRKACG	C	T	0.0720339	-0.746788	0.687315	0.277246	0.91163	0.0858101	2.31e-26	-0.819179	0.757874	0.279745	0.360301	20	-9.20703	6.99386e-54	2.9649e-50	8.86647e-48
9	96362114	Inverse variance weighted	5	0.0173933	0.0041066	2.28e-05	0.0032183	0.0032183	0.00331602	0.137348	0.982255	rs7857266	96381765	-19651	PHF2	T	C	0.45339	0.425124	0.468669	0.36436	-1.21655	0.104434	2.32e-31	-0.349451	0.38641	0.365809	0.375826	20	1.66197	2.40524e-18	1.65349e-15	3.04703e-12
10	42739065	Inverse variance weighted	6	0.0156995	0.00438441	0.00034261	0.0336439	0.0336439	0.0993636	0.172884	0.596246	rs2489684	42862079	-123014	RP11-313J2.1	C	T	0.148305	0.485549	0.578457	0.401253	-0.909835	0.130188	2.78e-12	-0.533667	0.640352	0.404621	0.297611	20	-3.14016	1.69562e-18	1.26705e-15	2.14809e-12
12	48723325	Inverse variance weighted	4	-0.0174078	0.00475887	0.000254214	0.0289804	0.0289804	-0.0494073	0.0636365	0.518756	rs10875744	48498440	224885	SENP1	G	C	0.0169492	-0.0333326	1.05623	0.974824	0.824102	0.0797393	4.9e-25	-0.0404472	1.28168	0.974825	0.433146	9	12.0183	1.45066e-100	3.25907e-96	1.83926e-94
14	75441795	Inverse variance weighted	3	0.0145693	0.0040427	0.000313517	0.0327625	0.0327625	-0.110812	0.730129	0.904112	rs35446981	75637351	-195556	TMED10	T	A	0.165254	-0.518271	0.642688	0.420005	-1.14525	0.093006	7.65e-35	0.452542	0.562381	0.421	0.227701	4	-6.82738	5.94592e-11	2.58417e-08	7.52232e-05
16	81248716	Inverse variance weighted	2	-0.0191443	0.00545764	0.00045184	0.0419709	0.0419709	NA	NA	NA	rs12925557	81251149	-2433	PKD1L2	C	G	0.211864	-0.564617	0.451051	0.210651	-1.40763	0.13514	2.09e-25	0.40111	0.322738	0.213928	NA	NA	-10.1548	1.37212e-29	2.25254e-26	1.73908e-23
16	89167395	Inverse variance weighted	3	0.0207848	0.00570192	0.000267151	0.029131	0.029131	0.0413871	0.0490016	0.553504	rs7188200	89167094	301	ACSF3	T	C	0.0169492	-0.73931	2.04991	0.718357	1.37037	0.0960586	3.57e-46	-0.539498	1.49636	0.718444	0.556912	13	7.13032	6.10654e-24	6.86885e-21	7.73843e-18
17	1944903	Wald ratio	1	-0.0561497	0.0118245	2.05e-06	0.00256871	0.00256871	NA	NA	NA	rs76439887	1945201	-298	DPH1	G	T	0.245763	1.10247	0.574804	0.0551116	1.51238	0.179091	3.05e-17	0.728965	0.389745	0.0614331	NA	NA	-2.51573	2.22101e-10	8.20374e-08	0.000280899
17	1944905	Wald ratio	1	-0.0614132	0.0129329	2.05e-06	0.00256871	0.00256871	NA	NA	NA	rs76439887	1945201	-296	DPH1	G	T	0.245763	1.10247	0.574804	0.0551116	1.44457	0.180434	1.18e-15	0.763185	0.409166	0.0621503	NA	NA	-3.05211	6.39442e-20	7.60503e-17	8.10169e-14
17	42246289	Inverse variance weighted	2	-0.0423947	0.00590871	7.23e-13	1.65e-10	1.65e-10	NA	NA	NA	rs2526020	42216588	29701	C17orf53	T	G	0.0127119	1.00847	1.33299	0.449323	-1.46531	0.15321	1.13e-21	-0.688228	0.912541	0.450736	0.451045	5	19.3325	2.64656e-21	3.68144e-18	3.35343e-15
17	44060776	Inverse variance weighted	44	0.0132551	0.000996759	2.37e-40	5.94e-37	5.94e-37	0.0170098	0.0169831	0.322285	rs79724577	43463493	597283	MAPT	C	A	0.169492	0.0214958	0.457666	0.962538	-1.93059	0.234489	1.82e-16	-0.0111343	0.237064	0.962539	0.734633	5	8.74106	2.70219e-10	9.50137e-08	0.000341732
17	43894548	Inverse variance weighted	40	0.0106959	0.000880215	5.64e-34	2.02e-31	2.02e-31	0.015902	0.00571343	0.0083379	rs62054394	43810608	83940	CRHR1	A	T	0.0169492	0.688582	1.34547	0.608807	-2.22087	0.219699	5.06e-24	-0.310051	0.606607	0.609265	0.31165	17	7.8346	2.74642e-08	5.27558e-06	0.0346628
17	43828617	Inverse variance weighted	41	0.0152778	0.00118919	8.91e-38	5.59e-35	5.59e-35	0.0154881	0.0119635	0.203068	rs62063779	44054671	-226054	ARHGAP27	T	C	0.0847458	-0.19967	0.620333	0.747546	-1.5762	0.169097	1.15e-20	0.126678	0.393796	0.747692	0.177211	20	5.09358	1.21752e-12	7.23632e-10	1.54121e-06
17	44337590	Inverse variance weighted	38	-0.0224457	0.00188596	1.16e-32	3.65e-30	3.65e-30	-0.0375742	0.0140406	0.0111401	17:44359021	44359021	-21431	ARL17B	T	C	0.0127119	-0.896051	2.05862	0.663368	1.86563	0.180334	4.39e-25	-0.480295	1.10442	0.663647	0.175241	19	-2.53866	2.87168e-22	4.36617e-19	3.63885e-16
17	44337597	Inverse variance weighted	42	-0.0223269	0.00176058	7.48e-37	3.75e-34	3.75e-34	-0.051998	0.0169037	0.00377319	17:44359021	44359021	-21424	ARL17B	T	C	0.0127119	-0.896051	2.05862	0.663368	1.85414	0.171688	3.46e-27	-0.48327	1.11118	0.663624	0.191536	20	-2.55748	4.01436e-22	5.83227e-19	5.08675e-16
17	44337613	Inverse variance weighted	38	-0.0215077	0.00181398	1.99e-32	5.54e-30	5.54e-30	-0.0401646	0.0132048	0.0043715	17:44359021	44359021	-21408	ARL17B	T	C	0.0127119	-0.896051	2.05862	0.663368	1.83278	0.170021	4.29e-27	-0.488902	1.12414	0.663625	0.174759	19	-2.31615	7.10562e-19	7.87379e-16	9.00197e-13
17	44337604	Inverse variance weighted	42	-0.0221031	0.00168782	3.48e-39	2.91e-36	2.91e-36	-0.00507027	0.0220334	0.819173	17:44366572	44366572	-28968	ARL17B	G	A	0.220339	0.385727	0.456575	0.398207	1.49388	0.14219	8.09e-26	0.258204	0.306616	0.399727	0.191541	20	-2.3079	4.19672e-18	4.42539e-15	5.31642e-12
17	44337617	Inverse variance weighted	40	-0.0216777	0.00172722	3.94e-36	1.65e-33	1.65e-33	-0.0197384	0.0158137	0.219601	17:44572989	44572989	-235372	RP11-995C19.2	A	G	0.0423729	-1.30307	0.910954	0.152591	1.52518	0.152756	1.78e-23	-0.854367	0.603374	0.156781	0.175619	19	-2.62991	5.94143e-21	7.61648e-18	7.52819e-15
17	44337622	Inverse variance weighted	42	-0.0225369	0.00171749	2.46e-39	2.91e-36	2.91e-36	-0.0129591	0.0212039	0.544546	17:44572989	44572989	-235367	RP11-995C19.2	A	G	0.0423729	-1.30307	0.910954	0.152591	1.53238	0.149268	1e-24	-0.850354	0.600214	0.156555	0.175681	19	-2.63728	2.50089e-20	3.08498e-17	3.1687e-14
17	80053590	Inverse variance weighted	6	0.0131753	0.00294708	7.8e-06	0.00130397	0.00130397	-0.000428587	0.0206751	0.984454	rs59251877	80056498	-2908	FASN	A	G	0.0211864	-5.84234	2.01166	0.00368146	-0.909532	0.0778088	1.45e-31	6.42346	2.27899	0.00482411	0.0043991	7	8.66195	1.50403e-23	2.65759e-20	1.90593e-17
17	80086159	Inverse variance weighted	7	0.0135448	0.00293542	3.94e-06	0.000706665	0.000706665	0.00387998	0.0173029	0.831446	rs59251877	80056498	29661	FASN	A	G	0.0211864	-5.84234	2.01166	0.00368146	-0.818463	0.0729218	3.11e-29	7.13819	2.5388	0.00492899	0.00362238	8	3.92073	5.5028e-11	2.41452e-08	6.96185e-05
21	46677414	Inverse variance weighted	5	0.0134668	0.00385164	0.000471613	0.0422431	0.0422431	-0.0132146	0.0298398	0.687859	rs28622522	46676599	815	LINC00334	T	G	0.0508475	0.259453	0.882285	0.768705	-1.22551	0.120732	3.29e-24	-0.211709	0.720232	0.768799	0.402544	20	-2.36948	1.52915e-09	2.76913e-07	0.00193281
22	46504167	Inverse variance weighted	2	-0.0259091	0.0065651	7.93e-05	0.0104686	0.0104686	NA	NA	NA	rs12170325	46502870	1297	FLJ27365	T	C	0.059322	-0.444866	0.742993	0.54934	-1.59895	0.170284	6.01e-21	0.278224	0.465619	0.55015	0.880371	4	-4.80615	2.13686e-11	9.00479e-09	2.70391e-05
